# Supplementary material for: Whole transcriptome and proteome analyses identify potential targets and mechanisms underlying tumor treating fields against glioblastoma
Source: Cell Death Dis. 2022 Aug 18;13(8):721. doi: 10.1038/s41419-022-05127-7 (PMC9388668; doi:10.1038/s41419-022-05127-7)
Supplement: Supplementary file 2 — Table S1 [file 41419_2022_5127_MOESM2_ESM.xlsx]

## Sheet: Sheet1
Accession	Protein_Name	Gene_Name	Function	Description	Coverage	Unique_Peptides	Peptides	PSMs	AAs	MW [kDa]	calc_pI	T1	T2	T3	average_T	C1	C2	C3	average_C	T_C	pvalue	Up_down
P01009	Alpha-1-antitrypsin	SERPINA1	Inhibitor of serine proteases. Its primary target is elastase, but it also has a moderate affinity for plasmin and thrombin. Irreversibly inhibits trypsin, chymotrypsin and plasminogen activator. The aberrant form inhibits insulin-induced NO synthesis in platelets, decreases coagulation time and has proteolytic activity against insulin and plasmin.	Alpha-1-antitrypsin OS=Homo sapiens OX=9606 GN=SERPINA1 PE=1 SV=3 - [A1AT_HUMAN]	1.91	1	1	1	418	46.707	5.59229	3.57708	2.62209	2.00126	2.73348	0.424743	0.239119	0.173536	0.279132	9.79276	0.00615071	Up
P34096	Ribonuclease 4	RNASE4	This RNase has marked specificity towards the 3' side of uridine nucleotides.	Ribonuclease 4 OS=Homo sapiens OX=9606 GN=RNASE4 PE=1 SV=3 - [RNAS4_HUMAN]	7.48	1	1	1	147	16.8294	9.02686	1.89309	0.982327	2.1939	1.68977	0.278315	0.302524	0.208756	0.263199	6.42014	0.0174655	Up
O14960	Leukocyte cell-derived chemotaxin-2	LECT2	Has a neutrophil chemotactic activity. Also a positive regulator of chondrocyte proliferation (PubMed:9524238). Does not show metalloendopeptidase activity (PubMed:27334921).	Leukocyte cell-derived chemotaxin-2 OS=Homo sapiens OX=9606 GN=LECT2 PE=1 SV=2 - [LECT2_HUMAN]	11.26	2	2	3	151	16.3794	9.39307	1.89645	1.35533	1.60714	1.61964	0.443337	0.493044	0.369959	0.435447	3.71949	0.00179314	Up
P68871	Hemoglobin subunit beta	HBB	Involved in oxygen transport from the lung to the various peripheral tissues.	Hemoglobin subunit beta OS=Homo sapiens OX=9606 GN=HBB PE=1 SV=2 - [HBB_HUMAN]	82.99	10	11	26	147	15.9883	7.28369	1.9107	3.10754	1.26248	2.09357	0.647441	0.567098	0.505493	0.573344	3.65151	0.0485639	Up
A2RTY3	Protein HEATR9	HEATR9		Protein HEATR9 OS=Homo sapiens OX=9606 GN=HEATR9 PE=2 SV=2 - [HEAT9_HUMAN]	1.93	1	1	2	570	65.6385	9.20264	2.31779	1.98468	2.22045	2.17431	0.641551	0.637483	0.5296	0.602878	3.60654	0.000118169	Up
P02652	Apolipoprotein A-II	APOA2	May stabilize HDL (high density lipoprotein) structure by its association with lipids, and affect the HDL metabolism.	Apolipoprotein A-II OS=Homo sapiens OX=9606 GN=APOA2 PE=1 SV=1 - [APOA2_HUMAN]	11	1	1	1	100	11.1679	6.62451	2.84057	2.02106	1.11171	1.99111	0.641356	0.557362	0.603741	0.60082	3.314	0.0497588	Up
P0DOY2	Immunoglobulin lambda constant 2	IGLC2	Constant region of immunoglobulin light chains. Immunoglobulins, also known as antibodies, are membrane-bound or secreted glycoproteins produced by B lymphocytes. In the recognition phase of humoral immunity, the membrane-bound immunoglobulins serve as receptors which, upon binding of a specific antigen, trigger the clonal expansion and differentiation of B lymphocytes into immunoglobulins-secret…	Immunoglobulin lambda constant 2 OS=Homo sapiens OX=9606 GN=IGLC2 PE=1 SV=1 - [IGLC2_HUMAN]	16.04	2	2	2	106	11.2865	7.23975	2.21556	1.86068	1.41521	1.83048	0.732346	0.557923	0.541835	0.610702	2.99734	0.00700984	Up
O95466	Formin-like protein 1	FMNL1	May play a role in the control of cell motility and survival of macrophages (By similarity). Plays a role in the regulation of cell morphology and cytoskeletal organization. Required in the cortical actin filament dynamics and cell shape.	Formin-like protein 1 OS=Homo sapiens OX=9606 GN=FMNL1 PE=1 SV=3 - [FMNL1_HUMAN]	2	1	2	2	1100	121.777	5.71924	1.71734	1.03945	1.38618	1.38099	0.470768	0.522874	0.392249	0.461964	2.98939	0.0099559	Up
Q05707	Collagen alpha-1(XIV) chain	COL14A1	Plays an adhesive role by integrating collagen bundles. It is probably associated with the surface of interstitial collagen fibrils via COL1. The COL2 domain may then serve as a rigid arm which sticks out from the fibril and protrudes the large N-terminal globular domain into the extracellular space, where it might interact with other matrix molecules or cell surface receptors (By similarity).	Collagen alpha-1(XIV) chain OS=Homo sapiens OX=9606 GN=COL14A1 PE=1 SV=3 - [COEA1_HUMAN]	1.28	2	2	2	1796	193.394	5.30029	1.56788	1.4675	1.40263	1.47934	0.540765	0.52788	0.47694	0.515195	2.87141	4.93091e-05	Up
P03956	Interstitial collagenase	MMP1	Cleaves collagens of types I, II, and III at one site in the helical domain. Also cleaves collagens of types VII and X (PubMed:2557822, PubMed:2153297, PubMed:1645757). In case of HIV infection, interacts and cleaves the secreted viral Tat protein, leading to a decrease in neuronal Tat's mediated neurotoxicity (PubMed:16807369).	Interstitial collagenase OS=Homo sapiens OX=9606 GN=MMP1 PE=1 SV=3 - [MMP1_HUMAN]	16.42	7	7	10	469	53.9728	6.96143	1.75531	2.04757	1.57442	1.79243	0.692594	0.591221	0.607877	0.630564	2.84258	0.0011947	Up
P02647	Apolipoprotein A-I	APOA1	Participates in the reverse transport of cholesterol from tissues to the liver for excretion by promoting cholesterol efflux from tissues and by acting as a cofactor for the lecithin cholesterol acyltransferase (LCAT). As part of the SPAP complex, activates spermatozoa motility.	Apolipoprotein A-I OS=Homo sapiens OX=9606 GN=APOA1 PE=1 SV=1 - [APOA1_HUMAN]	44.94	12	12	17	267	30.7589	5.75732	2.01981	1.97804	1.32218	1.77334	0.662841	0.67614	0.6149	0.651294	2.7228	0.00775994	Up
P05452	Tetranectin	CLEC3B	Tetranectin binds to plasminogen and to isolated kringle 4. May be involved in the packaging of molecules destined for exocytosis.	Tetranectin OS=Homo sapiens OX=9606 GN=CLEC3B PE=1 SV=3 - [TETN_HUMAN]	28.71	4	4	15	202	22.5223	5.66846	1.39602	1.05867	1.4414	1.2987	0.567743	0.498991	0.468687	0.511807	2.53747	0.00318066	Up
P02511	Alpha-crystallin B chain	CRYAB	May contribute to the transparency and refractive index of the lens. Has chaperone-like activity, preventing aggregation of various proteins under a wide range of stress conditions.	Alpha-crystallin B chain OS=Homo sapiens OX=9606 GN=CRYAB PE=1 SV=2 - [CRYAB_HUMAN]	57.14	10	10	25	175	20.1464	7.32764	1.92268	1.78788	1.82403	1.84486	0.77839	0.739832	0.700218	0.73948	2.49481	1.80592e-05	Up
P07093	Glia-derived nexin	SERPINE2	Serine protease inhibitor with activity toward thrombin, trypsin, and urokinase. Promotes neurite extension by inhibiting thrombin. Binds heparin.	Glia-derived nexin OS=Homo sapiens OX=9606 GN=SERPINE2 PE=1 SV=1 - [GDN_HUMAN]	36.18	16	16	30	398	43.9742	9.29053	1.5074	1.54307	1.54904	1.53317	0.635619	0.64437	0.599888	0.626626	2.4467	1.11056e-06	Up
P80188	Neutrophil gelatinase-associated lipocalin	LCN2	Iron-trafficking protein involved in multiple processes such as apoptosis, innate immunity and renal development (PubMed:12453413, PubMed:27780864, PubMed:20581821). Binds iron through association with 2,5-dihydroxybenzoic acid (2,5-DHBA), a siderophore that shares structural similarities with bacterial enterobactin, and delivers or removes iron from the cell, depending on the context. Iron-bound…	Neutrophil gelatinase-associated lipocalin OS=Homo sapiens OX=9606 GN=LCN2 PE=1 SV=2 - [NGAL_HUMAN]	3.03	1	1	1	198	22.5737	8.90967	1.40335	1.08281	1.52024	1.33547	0.580378	0.594579	0.46736	0.547439	2.43949	0.00450712	Up
Q9Y4L5	E3 ubiquitin-protein ligase RNF115	RNF115	E3 ubiquitin-protein ligase that mediates E2-dependent, 'Lys-48'- and/or 'Lys-63'-linked polyubiquitination of substrates and may play a role in diverse biological processes. Through their polyubiquitination, may play a role in the endosomal trafficking and degradation of membrane receptors including EGFR, FLT3, MET and CXCR4.	E3 ubiquitin-protein ligase RNF115 OS=Homo sapiens OX=9606 GN=RNF115 PE=1 SV=2 - [RN115_HUMAN]	1.97	1	1	1	304	33.682	5.69385	1.38136	1.36572	1.28543	1.34417	0.586776	0.56058	0.522547	0.556634	2.41481	2.33188e-05	Up
P0DMV8	Heat shock 70 kDa protein 1A	HSPA1A	Molecular chaperone implicated in a wide variety of cellular processes, including protection of the proteome from stress, folding and transport of newly synthesized polypeptides, activation of proteolysis of misfolded proteins and the formation and dissociation of protein complexes. Plays a pivotal role in the protein quality control system, ensuring the correct folding of proteins, the re-foldin…	Heat shock 70 kDa protein 1A OS=Homo sapiens OX=9606 GN=HSPA1A PE=1 SV=1 - [HS71A_HUMAN]	63.65	31	37	149	641	70.009	5.65576	1.72747	1.57897	1.68807	1.66484	0.730523	0.724132	0.670992	0.708549	2.34964	3.82486e-05	Up
P01859	Immunoglobulin heavy constant gamma 2	IGHG2	Constant region of immunoglobulin heavy chains. Immunoglobulins, also known as antibodies, are membrane-bound or secreted glycoproteins produced by B lymphocytes. In the recognition phase of humoral immunity, the membrane-bound immunoglobulins serve as receptors which, upon binding of a specific antigen, trigger the clonal expansion and differentiation of B lymphocytes into immunoglobulins-secret…	Immunoglobulin heavy constant gamma 2 OS=Homo sapiens OX=9606 GN=IGHG2 PE=1 SV=2 - [IGHG2_HUMAN]	15.03	1	6	64	326	35.8778	7.59131	2.03468	1.62434	1.11528	1.59143	0.76632	0.637565	0.695412	0.699766	2.27424	0.029357	Up
O14795	Protein unc-13 homolog B	UNC13B	Plays a role in vesicle maturation during exocytosis as a target of the diacylglycerol second messenger pathway. Is involved in neurotransmitter release by acting in synaptic vesicle priming prior to vesicle fusion and participates in the activity-depending refilling of readily releasable vesicle pool (RRP) (By similarity). Essential for synaptic vesicle maturation in a subset of excitatory/gluta…	Protein unc-13 homolog B OS=Homo sapiens OX=9606 GN=UNC13B PE=1 SV=2 - [UN13B_HUMAN]	0.5	1	1	1	1591	180.564	5.98584	1.69546	1.59192	1.57654	1.62131	0.7736	0.817313	0.687762	0.759558	2.13454	8.56947e-05	Up
Q92597	Protein NDRG1	NDRG1	Stress-responsive protein involved in hormone responses, cell growth, and differentiation. Acts as a tumor suppressor in many cell types. Necessary but not sufficient for p53/TP53-mediated caspase activation and apoptosis. Has a role in cell trafficking, notably of the Schwann cell, and is necessary for the maintenance and development of the peripheral nerve myelin sheath. Required for vesicular …	Protein NDRG1 OS=Homo sapiens OX=9606 GN=NDRG1 PE=1 SV=1 - [NDRG1_HUMAN]	37.82	9	9	17	394	42.8077	5.8208	1.50986	1.55189	1.58367	1.54848	0.798788	0.731205	0.729224	0.753072	2.05621	1.42408e-05	Up
Q68CR1	Protein sel-1 homolog 3	SEL1L3		Protein sel-1 homolog 3 OS=Homo sapiens OX=9606 GN=SEL1L3 PE=1 SV=2 - [SE1L3_HUMAN]	3.09	3	3	3	1132	128.486	7.28369	1.58312	1.6231	1.63738	1.61454	0.785445	0.857643	0.769155	0.804081	2.00793	1.38504e-05	Up
Q14520	Hyaluronan-binding protein 2	HABP2	Cleaves the alpha-chain at multiple sites and the beta-chain between 'Lys-53' and 'Lys-54' but not the gamma-chain of fibrinogen and therefore does not initiate the formation of the fibrin clot and does not cause the fibrinolysis directly. It does not cleave (activate) prothrombin and plasminogen but converts the inactive single chain urinary plasminogen activator (pro-urokinase) to the active tw…	Hyaluronan-binding protein 2 OS=Homo sapiens OX=9606 GN=HABP2 PE=1 SV=1 - [HABP2_HUMAN]	5.89	3	3	4	560	62.6304	6.53662	1.24852	0.995378	1.24533	1.16308	0.518084	0.629881	0.599023	0.58233	1.99728	0.00299841	Up
P00739	Haptoglobin-related protein	HPR	Primate-specific plasma protein associated with apolipoprotein L-I (apoL-I)-containing high-density lipoprotein (HDL). This HDL particle, termed trypanosome lytic factor-1 (TLF-1), mediates human innate immune protection against many species of African trypanosomes. Binds hemoglobin with high affinity and may contribute to the clearance of cell-free hemoglobin to allow hepatic recycling of heme i…	Haptoglobin-related protein OS=Homo sapiens OX=9606 GN=HPR PE=2 SV=2 - [HPTR_HUMAN]	2.59	1	1	2	348	39.0047	7.09326	1.66026	1.36963	1.30188	1.44393	0.725639	0.757786	0.698303	0.727243	1.98548	0.00298827	Up
Q96D31	Calcium release-activated calcium channel protein 1	ORAI1	Ca(2+) release-activated Ca(2+) (CRAC) channel subunit which mediates Ca(2+) influx following depletion of intracellular Ca(2+) stores and channel activation by the Ca(2+) sensor, STIM1 (PubMed:16582901, PubMed:16645049, PubMed:16733527, PubMed:16766533, PubMed:16807233, PubMed:19249086, PubMed:23307288, PubMed:24351972, PubMed:24591628, PubMed:28219928, PubMed:20354224, PubMed:26956484). CRAC ch…	Calcium release-activated calcium channel protein 1 OS=Homo sapiens OX=9606 GN=ORAI1 PE=1 SV=2 - [CRCM1_HUMAN]	2.66	1	1	1	301	32.6477	8.32373	1.3444	1.8315	1.18738	1.45443	0.765992	0.725837	0.743455	0.745095	1.95201	0.0217422	Up
Q96BD0	Solute carrier organic anion transporter family member 4A1	SLCO4A1	Mediates the Na(+)-independent transport of organic anions such as the thyroid hormones T3 (triiodo-L-thyronine), T4 (thyroxine) and rT3, and of estrone-3-sulfate and taurocholate.	Solute carrier organic anion transporter family member 4A1 OS=Homo sapiens OX=9606 GN=SLCO4A1 PE=1 SV=2 - [SO4A1_HUMAN]	1.39	1	1	1	722	77.1429	7.82568	1.4443	1.48466	1.60176	1.51024	0.797906	0.753138	0.785078	0.778707	1.93942	0.000117814	Up
P00750	Tissue-type plasminogen activator	PLAT	Converts the abundant, but inactive, zymogen plasminogen to plasmin by hydrolyzing a single Arg-Val bond in plasminogen. By controlling plasmin-mediated proteolysis, it plays an important role in tissue remodeling and degradation, in cell migration and many other physiopathological events. Plays a direct role in facilitating neuronal migration.	Tissue-type plasminogen activator OS=Homo sapiens OX=9606 GN=PLAT PE=1 SV=1 - [TPA_HUMAN]	24.91	12	13	25	562	62.8759	7.79639	1.33855	1.15427	1.31393	1.26892	0.633734	0.672107	0.685738	0.66386	1.91143	0.000537917	Up
O00124	UBX domain-containing protein 8	UBXN8	Involved in endoplasmic reticulum-associated degradation (ERAD) for misfolded lumenal proteins, possibly by tethering VCP to the endoplasmic reticulum membrane. May play a role in reproduction.	UBX domain-containing protein 8 OS=Homo sapiens OX=9606 GN=UBXN8 PE=1 SV=2 - [UBXN8_HUMAN]	9.26	2	2	2	270	30.522	7.78174	1.45867	1.53114	1.48494	1.49159	0.825159	0.824329	0.705644	0.785044	1.9	9.61104e-05	Up
Q8TF46	DIS3-like exonuclease 1	DIS3L	Putative cytoplasm-specific catalytic component of the RNA exosome complex which has 3'->5' exoribonuclease activity and participates in a multitude of cellular RNA processing and degradation events. In the cytoplasm, the RNA exosome complex is involved in general mRNA turnover and specifically degrades inherently unstable mRNAs containing AU-rich elements (AREs) within their 3' untranslated regi…	DIS3-like exonuclease 1 OS=Homo sapiens OX=9606 GN=DIS3L PE=1 SV=2 - [DI3L1_HUMAN]	1.8	1	1	1	1054	120.711	6.53662	1.49815	1.3756	1.49818	1.45731	0.818776	0.848262	0.649648	0.772229	1.88715	0.000762875	Up
P04792	Heat shock protein beta-1	HSPB1	Small heat shock protein which functions as a molecular chaperone probably maintaining denatured proteins in a folding-competent state (PubMed:10383393, PubMed:20178975). Plays a role in stress resistance and actin organization (PubMed:19166925). Through its molecular chaperone activity may regulate numerous biological processes including the phosphorylation and the axonal transport of neurofilam…	Heat shock protein beta-1 OS=Homo sapiens OX=9606 GN=HSPB1 PE=1 SV=2 - [HSPB1_HUMAN]	90.24	19	19	82	205	22.7685	6.40479	1.60535	1.48575	1.53712	1.54274	0.816773	0.845577	0.791933	0.818095	1.88577	4.43099e-05	Up
Q96RS0	Trimethylguanosine synthase	TGS1	Catalyzes the 2 serial methylation steps for the conversion of the 7-monomethylguanosine (m(7)G) caps of snRNAs and snoRNAs to a 2,2,7-trimethylguanosine (m(2,2,7)G) cap structure. The enzyme is specific for guanine, and N7 methylation must precede N2 methylation. Hypermethylation of the m7G cap of U snRNAs leads to their concentration in nuclear foci, their colocalization with coilin and the for…	Trimethylguanosine synthase OS=Homo sapiens OX=9606 GN=TGS1 PE=1 SV=3 - [TGS1_HUMAN]	1.76	1	1	1	853	96.5597	4.94482	1.53105	1.5306	1.39452	1.48539	0.813384	0.819174	0.741818	0.791458	1.87678	0.000179545	Up
Q92598	Heat shock protein 105 kDa	HSPH1	Acts as a nucleotide-exchange factor (NEF) for chaperone proteins HSPA1A and HSPA1B, promoting the release of ADP from HSPA1A/B thereby triggering client/substrate protein release (PubMed:24318877). Prevents the aggregation of denatured proteins in cells under severe stress, on which the ATP levels decrease markedly. Inhibits HSPA8/HSC70 ATPase and chaperone activities (By similarity).	Heat shock protein 105 kDa OS=Homo sapiens OX=9606 GN=HSPH1 PE=1 SV=1 - [HS105_HUMAN]	51.98	36	40	93	858	96.8037	5.38916	1.50128	1.41503	1.4811	1.4658	0.802197	0.801522	0.747422	0.783714	1.87033	2.77486e-05	Up
P69891	Hemoglobin subunit gamma-1	HBG1	Gamma chains make up the fetal hemoglobin F, in combination with alpha chains.	Hemoglobin subunit gamma-1 OS=Homo sapiens OX=9606 GN=HBG1 PE=1 SV=2 - [HBG1_HUMAN]	17.01	2	3	4	147	16.1303	7.1958	0.629776	0.647279	0.453103	0.576719	0.34978	0.297603	0.281943	0.309775	1.86173	0.0150131	Up
Q2TB90	Hexokinase HKDC1	HKDC1	Catalyzes the phosphorylation of hexose to hexose 6-phosphate, although at very low level compared to other hexokinases (PubMed:30517626). Has low glucose phosphorylating activity compared to other hexokinases (PubMed:30517626). Involved in glucose homeostasis and hepatic lipid accumulation. Required to maintain whole-body glucose homeostasis during pregnancy; however additional evidences are req…	Hexokinase HKDC1 OS=Homo sapiens OX=9606 GN=HKDC1 PE=1 SV=3 - [HKDC1_HUMAN]	17.99	15	19	23	917	102.478	7.12256	1.39957	1.54608	1.50666	1.4841	0.783713	0.759247	0.855857	0.799606	1.85605	0.000199811	Up
Q14240	Eukaryotic initiation factor 4A-II	EIF4A2	ATP-dependent RNA helicase which is a subunit of the eIF4F complex involved in cap recognition and is required for mRNA binding to ribosome. In the current model of translation initiation, eIF4A unwinds RNA secondary structures in the 5'-UTR of mRNAs which is necessary to allow efficient binding of the small ribosomal subunit, and subsequent scanning for the initiator codon.	Eukaryotic initiation factor 4A-II OS=Homo sapiens OX=9606 GN=EIF4A2 PE=1 SV=2 - [IF4A2_HUMAN]	59.71	8	23	71	407	46.3728	5.47803	1.45757	1.58526	1.48505	1.50929	0.880794	0.77861	0.787169	0.815525	1.8507	0.000165988	Up
Q9UHD1	Cysteine and histidine-rich domain-containing protein 1	CHORDC1	Regulates centrosome duplication, probably by inhibiting the kinase activity of ROCK2. Proposed to act as co-chaperone for HSP90. May play a role in the regulation of NOD1 via a HSP90 chaperone complex. In vitro, has intrinsic chaperone activity. This function may be achieved by inhibiting association of ROCK2 with NPM1. Involved in stress response. Prevents tumorigenesis.	Cysteine and histidine-rich domain-containing protein 1 OS=Homo sapiens OX=9606 GN=CHORDC1 PE=1 SV=2 - [CHRD1_HUMAN]	30.72	7	7	11	332	37.4656	7.86963	1.4822	1.429	1.54612	1.48577	0.822702	0.766217	0.84906	0.81266	1.82828	8.65888e-05	Up
Q15771	Ras-related protein Rab-30	RAB30	The small GTPases Rab are key regulators of intracellular membrane trafficking, from the formation of transport vesicles to their fusion with membranes. Rabs cycle between an inactive GDP-bound form and an active GTP-bound form that is able to recruit to membranes different set of downstream effectors directly responsible for vesicle formation, movement, tethering and fusion (By similarity). Requ…	Ras-related protein Rab-30 OS=Homo sapiens OX=9606 GN=RAB30 PE=1 SV=2 - [RAB30_HUMAN]	13.79	1	3	12	203	23.0435	4.97021	1.36599	1.53035	1.49516	1.46383	0.766553	0.877268	0.759735	0.801185	1.82708	0.000457184	Up
P00749	Urokinase-type plasminogen activator	PLAU	Specifically cleaves the zymogen plasminogen to form the active enzyme plasmin.	Urokinase-type plasminogen activator OS=Homo sapiens OX=9606 GN=PLAU PE=1 SV=2 - [UROK_HUMAN]	28.54	12	12	22	431	48.4757	8.41162	1.18412	1.09362	1.24023	1.17266	0.626184	0.66041	0.65835	0.648314	1.80878	0.000287189	Up
Q8IZV5	Retinol dehydrogenase 10	RDH10	Retinol dehydrogenase with a clear preference for NADP. Converts all-trans-retinol to all-trans-retinal. Has no detectable activity towards 11-cis-retinol, 9-cis-retinol and 13-cis-retinol.	Retinol dehydrogenase 10 OS=Homo sapiens OX=9606 GN=RDH10 PE=1 SV=1 - [RDH10_HUMAN]	5.28	2	2	2	341	38.0624	7.40088	1.50277	1.46336	1.5324	1.49951	0.935702	0.754673	0.802893	0.831089	1.80427	0.000317286	Up
Q13286	Battenin	CLN3	Mediates microtubule-dependent, anterograde transport connecting the Golgi network, endosomes, autophagosomes, lysosomes and plasma membrane, and participates in several cellular processes such as regulation of lysosomal pH, lysosome protein degradation, receptor-mediated endocytosis, autophagy, transport of proteins and lipids from the TGN, apoptosis and synaptic transmission (PubMed:10924275, P…	Battenin OS=Homo sapiens OX=9606 GN=CLN3 PE=1 SV=1 - [CLN3_HUMAN]	3.88	1	1	1	438	47.5925	6.37939	1.25933	1.12427	1.43614	1.27325	0.702127	0.722331	0.693598	0.706019	1.80342	0.00333343	Up
Q96K19	E3 ubiquitin-protein ligase RNF170	RNF170	E3 ubiquitin-protein ligase that plays an essential role in stimulus-induced inositol 1,4,5-trisphosphate receptor type 1 (ITPR1) ubiquitination and degradation via the endoplasmic reticulum-associated degradation (ERAD) pathway. Also involved in ITPR1 turnover in resting cells.	E3 ubiquitin-protein ligase RNF170 OS=Homo sapiens OX=9606 GN=RNF170 PE=1 SV=2 - [RN170_HUMAN]	5.43	1	1	1	258	29.7952	5.57959	1.60602	1.3162	1.3934	1.43854	0.81217	0.822013	0.76513	0.799771	1.79869	0.00194686	Up
Q08495	Dematin	DMTN	Membrane-cytoskeleton-associated protein with F-actin-binding activity that induces F-actin bundles formation and stabilization. Its F-actin-bundling activity is reversibly regulated upon its phosphorylation by the cAMP-dependent protein kinase A (PKA). Binds to the erythrocyte membrane glucose transporter-1 SLC2A1/GLUT1, and hence stabilizes and attaches the spectrin-actin network to the erythro…	Dematin OS=Homo sapiens OX=9606 GN=DMTN PE=1 SV=3 - [DEMA_HUMAN]	1.73	1	1	1	405	45.4862	8.88037	1.78778	1.50244	1.11711	1.46911	0.858961	0.798849	0.806326	0.821379	1.78859	0.0294448	Up
Q02790	Peptidyl-prolyl cis-trans isomerase FKBP4	FKBP4	Immunophilin protein with PPIase and co-chaperone activities. Component of steroid receptors heterocomplexes through interaction with heat-shock protein 90 (HSP90). May play a role in the intracellular trafficking of heterooligomeric forms of steroid hormone receptors between cytoplasm and nuclear compartments. The isomerase activity controls neuronal growth cones via regulation of TRPC1 channel …	Peptidyl-prolyl cis-trans isomerase FKBP4 OS=Homo sapiens OX=9606 GN=FKBP4 PE=1 SV=3 - [FKBP4_HUMAN]	70.59	36	36	94	459	51.7721	5.42725	1.42223	1.4828	1.41369	1.43957	0.821543	0.828483	0.789893	0.813306	1.77003	1.45696e-05	Up
P00915	Carbonic anhydrase 1	CA1	Reversible hydration of carbon dioxide. Can hydrates cyanamide to urea.	Carbonic anhydrase 1 OS=Homo sapiens OX=9606 GN=CA1 PE=1 SV=2 - [CAH1_HUMAN]	3.83	1	1	1	261	28.8524	7.12256	1.37375	1.80359	1.08483	1.42072	0.866638	0.700429	0.845729	0.804265	1.76649	0.0457508	Up
Q92954	Proteoglycan 4	PRG4	Plays a role in boundary lubrication within articulating joints. Prevents protein deposition onto cartilage from synovial fluid by controlling adhesion-dependent synovial growth and inhibiting the adhesion of synovial cells to the cartilage surface.	Proteoglycan 4 OS=Homo sapiens OX=9606 GN=PRG4 PE=1 SV=3 - [PRG4_HUMAN]	1.99	2	2	2	1404	150.968	9.51025	1.16856	1.01776	1.06262	1.08298	0.612213	0.607519	0.619826	0.613186	1.76616	0.000469508	Up
P52823	Stanniocalcin-1	STC1	Stimulates renal phosphate reabsorption, and could therefore prevent hypercalcemia.	Stanniocalcin-1 OS=Homo sapiens OX=9606 GN=STC1 PE=1 SV=1 - [STC1_HUMAN]	15.79	4	4	4	247	27.6038	7.98682	1.29591	1.27135	1.34652	1.30459	0.780292	0.756948	0.706389	0.747877	1.74439	5.70251e-05	Up
P08648	Integrin alpha-5	ITGA5	Integrin alpha-5/beta-1 (ITGA5:ITGB1) is a receptor for fibronectin and fibrinogen. It recognizes the sequence R-G-D in its ligands. ITGA5:ITGB1 binds to PLA2G2A via a site (site 2) which is distinct from the classical ligand-binding site (site 1) and this induces integrin conformational changes and enhanced ligand binding to site 1 (PubMed:18635536, PubMed:25398877). ITGA5:ITGB1 acts as a recept…	Integrin alpha-5 OS=Homo sapiens OX=9606 GN=ITGA5 PE=1 SV=2 - [ITA5_HUMAN]	11.44	8	8	12	1049	114.465	5.77002	1.50238	1.26747	1.3942	1.38802	0.827297	0.77988	0.791407	0.799528	1.73604	0.00105832	Up
P45877	Peptidyl-prolyl cis-trans isomerase C	PPIC	PPIase that catalyzes the cis-trans isomerization of proline imidic peptide bonds in oligopeptides and may therefore assist protein folding.	Peptidyl-prolyl cis-trans isomerase C OS=Homo sapiens OX=9606 GN=PPIC PE=1 SV=1 - [PPIC_HUMAN]	8.96	1	2	4	212	22.7488	8.39697	1.46487	1.34237	1.42283	1.41002	0.773708	0.869244	0.803249	0.8154	1.72924	0.000201415	Up
P04156	Major prion protein	PRNP	Its primary physiological function is unclear. May play a role in neuronal development and synaptic plasticity. May be required for neuronal myelin sheath maintenance. May promote myelin homeostasis through acting as an agonist for ADGRG6 receptor. May play a role in iron uptake and iron homeostasis. Soluble oligomers are toxic to cultured neuroblastoma cells and induce apoptosis (in vitro) (By s…	Major prion protein OS=Homo sapiens OX=9606 GN=PRNP PE=1 SV=1 - [PRIO_HUMAN]	19.76	5	5	14	253	27.6432	8.99756	1.49233	1.37078	1.53753	1.46688	0.876973	0.832589	0.852804	0.854122	1.71741	0.000283933	Up
Q96I59	Probable asparagine--tRNA ligase, mitochondrial	NARS2		Probable asparagine--tRNA ligase, mitochondrial OS=Homo sapiens OX=9606 GN=NARS2 PE=1 SV=3 - [SYNM_HUMAN]	3.98	2	2	2	477	54.0557	7.23975	1.32467	1.52356	1.64813	1.49879	0.779888	0.922455	0.923148	0.875164	1.71258	0.00410855	Up
P07900	Heat shock protein HSP 90-alpha	HSP90AA1	Molecular chaperone that promotes the maturation, structural maintenance and proper regulation of specific target proteins involved for instance in cell cycle control and signal transduction. Undergoes a functional cycle that is linked to its ATPase activity which is essential for its chaperone activity. This cycle probably induces conformational changes in the client proteins, thereby causing th…	Heat shock protein HSP 90-alpha OS=Homo sapiens OX=9606 GN=HSP90AA1 PE=1 SV=5 - [HS90A_HUMAN]	60.25	28	55	387	732	84.6067	5.021	1.47636	1.36738	1.38906	1.41094	0.850204	0.842722	0.786366	0.826431	1.70726	0.000114612	Up
Q9NRZ5	1-acyl-sn-glycerol-3-phosphate acyltransferase delta	AGPAT4	Converts 1-acyl-sn-glycerol-3-phosphate (lysophosphatidic acid or LPA) into 1,2-diacyl-sn-glycerol-3-phosphate (phosphatidic acid or PA) by incorporating an acyl moiety at the sn-2 position of the glycerol backbone (By similarity). Exhibits high acyl-CoA specificity for polyunsaturated fatty acyl-CoA, especially docosahexaenoyl-CoA (22:6-CoA, DHA-CoA) (By similarity).	1-acyl-sn-glycerol-3-phosphate acyltransferase delta OS=Homo sapiens OX=9606 GN=AGPAT4 PE=1 SV=1 - [PLCD_HUMAN]	6.61	3	3	3	378	43.9927	8.71924	1.45483	1.36741	1.52255	1.44827	0.846654	0.820486	0.927431	0.864857	1.67457	0.000455036	Up
P12272	Parathyroid hormone-related protein	PTHLH	Neuroendocrine peptide which is a critical regulator of cellular and organ growth, development, migration, differentiation and survival and of epithelial calcium ion transport. Regulates endochondral bone development and epithelial-mesenchymal interactions during the formation of the mammary glands and teeth. Required for skeletal homeostasis. Promotes mammary mesenchyme differentiation and bud o…	Parathyroid hormone-related protein OS=Homo sapiens OX=9606 GN=PTHLH PE=1 SV=1 - [PTHR_HUMAN]	29.38	5	5	6	177	20.1817	10.1841	1.11428	1.28806	1.37506	1.25913	0.801534	0.78838	0.695047	0.761654	1.65316	0.00401291	Up
Q9BZM5	UL16-binding protein 2	ULBP2	Binds and activates the KLRK1/NKG2D receptor, mediating natural killer cell cytotoxicity.	UL16-binding protein 2 OS=Homo sapiens OX=9606 GN=ULBP2 PE=1 SV=1 - [ULBP2_HUMAN]	8.54	2	2	2	246	27.3499	7.29834	1.49747	1.39703	1.35539	1.41663	0.886515	0.840242	0.854701	0.860486	1.64631	0.000232232	Up
P25686	DnaJ homolog subfamily B member 2	DNAJB2	Functions as a co-chaperone, regulating the substrate binding and activating the ATPase activity of chaperones of the HSP70/heat shock protein 70 family (PubMed:7957263, PubMed:22219199). In parallel, also contributes to the ubiquitin-dependent proteasomal degradation of misfolded proteins (PubMed:15936278, PubMed:21625540). Thereby, may regulate the aggregation and promote the functional recover…	DnaJ homolog subfamily B member 2 OS=Homo sapiens OX=9606 GN=DNAJB2 PE=1 SV=3 - [DNJB2_HUMAN]	22.84	5	6	9	324	35.5584	5.94775	1.29569	1.54122	1.22417	1.35369	0.830243	0.834575	0.805356	0.823391	1.64404	0.00533266	Up
Q9NVR5	Protein kintoun	DNAAF2	Required for cytoplasmic pre-assembly of axonemal dyneins, thereby playing a central role in motility in cilia and flagella. Involved in pre-assembly of dynein arm complexes in the cytoplasm before intraflagellar transport loads them for the ciliary compartment.	Protein kintoun OS=Homo sapiens OX=9606 GN=DNAAF2 PE=1 SV=2 - [KTU_HUMAN]	1.67	1	1	1	837	91.0582	5.19873	1.33477	1.67697	1.10522	1.37232	0.904918	0.879477	0.726825	0.837073	1.63942	0.0378255	Up
Q99988	Growth/differentiation factor 15	GDF15	Regulates food intake, energy expenditure and body weight in response to metabolic and toxin-induced stresses (PubMed:28953886, PubMed:28846097, PubMed:28846098, PubMed:28846099, PubMed:23468844, PubMed:29046435). Binds to its receptor, GFRAL, and activates GFRAL-expressing neurons localized in the area postrema and nucleus tractus solitarius of the brainstem (PubMed:28953886, PubMed:28846097, Pu…	Growth/differentiation factor 15 OS=Homo sapiens OX=9606 GN=GDF15 PE=1 SV=3 - [GDF15_HUMAN]	28.9	7	7	18	308	34.1188	9.65674	1.40445	1.27115	1.35122	1.34227	0.87247	0.82939	0.754941	0.818934	1.63905	0.000538538	Up
Q9UDY4	DnaJ homolog subfamily B member 4	DNAJB4	Probable chaperone. Stimulates ATP hydrolysis and the folding of unfolded proteins mediated by HSPA1A/B (in vitro) (PubMed:24318877).	DnaJ homolog subfamily B member 4 OS=Homo sapiens OX=9606 GN=DNAJB4 PE=1 SV=1 - [DNJB4_HUMAN]	37.98	9	11	15	337	37.7831	8.49951	1.42232	1.31423	1.39744	1.378	0.841147	0.848911	0.834664	0.841574	1.6374	8.32381e-05	Up
P21741	Midkine	MDK	Secreted protein that functions as cytokine and growth factor and mediates its signal through cell-surface proteoglycan and non-proteoglycan receptors (PubMed:18469519, PubMed:12573468, PubMed:12122009, PubMed:10212223, PubMed:24458438, PubMed:15466886, PubMed:12084985, PubMed:10772929). Binds cell-surface proteoglycan receptors via their chondroitin sulfate (CS) groups (PubMed:12084985, PubMed:1…	Midkine OS=Homo sapiens OX=9606 GN=MDK PE=1 SV=1 - [MK_HUMAN]	30.07	4	4	5	143	15.575	9.78857	1.36157	1.05028	1.25135	1.22107	0.867499	0.716164	0.665256	0.749639	1.62887	0.0125984	Up
P01344	Insulin-like growth factor II	IGF2	The insulin-like growth factors possess growth-promoting activity. Major fetal growth hormone in mammals. Plays a key role in regulating fetoplacental development. IGF-II is influenced by placental lactogen. Also involved in tissue differentiation. Positively regulates myogenic transcription factor MYOD1 function by facilitating the recruitment of transcriptional coactivators, thereby controlling…	Insulin-like growth factor II OS=Homo sapiens OX=9606 GN=IGF2 PE=1 SV=1 - [IGF2_HUMAN]	5	1	1	1	180	20.1273	9.31982	1.33255	1.21587	1.1461	1.23151	0.69476	0.768347	0.811017	0.758041	1.62459	0.00179271	Up
P34932	Heat shock 70 kDa protein 4	HSPA4		Heat shock 70 kDa protein 4 OS=Homo sapiens OX=9606 GN=HSPA4 PE=1 SV=4 - [HSP74_HUMAN]	68.93	50	52	160	840	94.2712	5.18604	1.4093	1.35228	1.40104	1.38754	0.866957	0.860207	0.835215	0.854126	1.62452	1.23203e-05	Up
Q9HCB6	Spondin-1	SPON1	Cell adhesion protein that promotes the attachment of spinal cord and sensory neuron cells and the outgrowth of neurites in vitro. May contribute to the growth and guidance of axons in both the spinal cord and the PNS (By similarity). Major factor for vascular smooth muscle cell.	Spondin-1 OS=Homo sapiens OX=9606 GN=SPON1 PE=1 SV=2 - [SPON1_HUMAN]	0.99	1	1	1	807	90.9136	6.11279	1.19572	1.36234	1.15776	1.23861	0.679972	0.849648	0.759378	0.762999	1.62334	0.00395799	Up
P09601	Heme oxygenase 1	HMOX1	Heme oxygenase cleaves the heme ring at the alpha methene bridge to form biliverdin. Biliverdin is subsequently converted to bilirubin by biliverdin reductase. Under physiological conditions, the activity of heme oxygenase is highest in the spleen, where senescent erythrocytes are sequestrated and destroyed. Exhibits cytoprotective effects since excess of free heme sensitizes cells to undergo apo…	Heme oxygenase 1 OS=Homo sapiens OX=9606 GN=HMOX1 PE=1 SV=1 - [HMOX1_HUMAN]	50.69	14	14	26	288	32.798	8.25049	1.25681	1.19734	1.13521	1.19645	0.754501	0.755019	0.714924	0.741481	1.6136	0.000265724	Up
P13645	Keratin, type I cytoskeletal 10	KRT10	Plays a role in the establishment of the epidermal barrier on plantar skin.	Keratin, type I cytoskeletal 10 OS=Homo sapiens OX=9606 GN=KRT10 PE=1 SV=6 - [K1C10_HUMAN]	46.58	22	31	56	584	58.7917	5.21143	0.934594	1.19219	1.15017	1.09232	0.584905	0.743951	0.704627	0.677828	1.6115	0.0111982	Up
P20393	Nuclear receptor subfamily 1 group D member 1	NR1D1	Transcriptional repressor which coordinates circadian rhythm and metabolic pathways in a heme-dependent manner. Integral component of the complex transcription machinery that governs circadian rhythmicity and forms a critical negative limb of the circadian clock by directly repressing the expression of core clock components ARTNL/BMAL1, CLOCK and CRY1. Also regulates genes involved in metabolic f…	Nuclear receptor subfamily 1 group D member 1 OS=Homo sapiens OX=9606 GN=NR1D1 PE=1 SV=1 - [NR1D1_HUMAN]	2.61	2	2	2	614	66.7628	8.49951	1.26976	1.38309	1.31008	1.32098	0.845205	0.862102	0.759177	0.822161	1.60672	0.000410219	Up
P15559	NAD(P)H dehydrogenase [quinone] 1	NQO1	The enzyme apparently serves as a quinone reductase in connection with conjugation reactions of hydroquinons involved in detoxification pathways as well as in biosynthetic processes such as the vitamin K-dependent gamma-carboxylation of glutamate residues in prothrombin synthesis.	NAD(P)H dehydrogenase [quinone] 1 OS=Homo sapiens OX=9606 GN=NQO1 PE=1 SV=1 - [NQO1_HUMAN]	42.34	13	13	53	274	30.848	8.88037	1.42906	1.26811	1.42602	1.3744	0.872546	0.878147	0.828134	0.859609	1.59886	0.000749222	Up
O75173	A disintegrin and metalloproteinase with thrombospondin motifs 4	ADAMTS4	Cleaves aggrecan, a cartilage proteoglycan, and may be involved in its turnover. May play an important role in the destruction of aggrecan in arthritic diseases. Could also be a critical factor in the exacerbation of neurodegeneration in Alzheimer disease. Cleaves aggrecan at the '392-Glu-|-Ala-393' site.	A disintegrin and metalloproteinase with thrombospondin motifs 4 OS=Homo sapiens OX=9606 GN=ADAMTS4 PE=1 SV=3 - [ATS4_HUMAN]	2.27	2	2	3	837	90.1388	7.85498	1.28703	1.28019	1.09423	1.22048	0.885349	0.650961	0.758874	0.765061	1.59528	0.00794246	Up
Q08752	Peptidyl-prolyl cis-trans isomerase D	PPID	PPIase that catalyzes the cis-trans isomerization of proline imidic peptide bonds in oligopeptides and may therefore assist protein folding (PubMed:11350175, PubMed:20676357). Proposed to act as a co-chaperone in HSP90 complexes such as in unligated steroid receptors heterocomplexes. Different co-chaperones seem to compete for association with HSP90 thus establishing distinct HSP90-co-chaperone-r…	Peptidyl-prolyl cis-trans isomerase D OS=Homo sapiens OX=9606 GN=PPID PE=1 SV=3 - [PPID_HUMAN]	34.59	13	14	24	370	40.7379	7.21045	1.30255	1.37873	1.32805	1.33645	0.844026	0.850653	0.839327	0.844669	1.58221	2.65191e-05	Up
Q96MX0	CKLF-like MARVEL transmembrane domain-containing protein 3	CMTM3		CKLF-like MARVEL transmembrane domain-containing protein 3 OS=Homo sapiens OX=9606 GN=CMTM3 PE=1 SV=1 - [CKLF3_HUMAN]	3.85	1	1	1	182	19.7008	4.56396	1.336	1.33696	1.2657	1.31289	0.866064	0.857906	0.783027	0.835666	1.57107	0.000175715	Up
O14791	Apolipoprotein L1	APOL1	May play a role in lipid exchange and transport throughout the body. May participate in reverse cholesterol transport from peripheral cells to the liver.	Apolipoprotein L1 OS=Homo sapiens OX=9606 GN=APOL1 PE=1 SV=5 - [APOL1_HUMAN]	3.77	1	1	1	398	43.9469	5.80811	1.36725	1.34377	0.893184	1.2014	0.73223	0.782791	0.793187	0.769403	1.56147	0.0498251	Up
Q6ZWT7	Lysophospholipid acyltransferase 2	MBOAT2	Acyltransferase which mediates the conversion of lysophosphatidylethanolamine (1-acyl-sn-glycero-3-phosphoethanolamine or LPE) into phosphatidylethanolamine (1,2-diacyl-sn-glycero-3-phosphoethanolamine or PE) (LPEAT activity). Catalyzes also the acylation of lysophosphatidic acid (LPA) into phosphatidic acid (PA) (LPAAT activity). Has also a very weak lysophosphatidylcholine acyltransferase (LPCA…	Lysophospholipid acyltransferase 2 OS=Homo sapiens OX=9606 GN=MBOAT2 PE=2 SV=2 - [MBOA2_HUMAN]	8.08	5	5	8	520	59.4882	8.03076	1.34717	1.32013	1.29017	1.31915	0.841935	0.873188	0.819958	0.845027	1.56108	3.0364e-05	Up
Q9HB71	Calcyclin-binding protein	CACYBP	May be involved in calcium-dependent ubiquitination and subsequent proteasomal degradation of target proteins. Probably serves as a molecular bridge in ubiquitin E3 complexes. Participates in the ubiquitin-mediated degradation of beta-catenin (CTNNB1).	Calcyclin-binding protein OS=Homo sapiens OX=9606 GN=CACYBP PE=1 SV=2 - [CYBP_HUMAN]	57.89	16	17	32	228	26.1936	8.25049	1.3622	1.35107	1.29481	1.33603	0.853857	0.904247	0.814779	0.857628	1.55782	0.000135617	Up
P14621	Acylphosphatase-2	ACYP2	Its physiological role is not yet clear.	Acylphosphatase-2 OS=Homo sapiens OX=9606 GN=ACYP2 PE=1 SV=2 - [ACYP2_HUMAN]	54.55	6	6	6	99	11.1326	9.49561	1.3339	1.35505	1.41046	1.36647	0.921009	0.823994	0.886577	0.877193	1.55777	0.000177867	Up
Q53GA4	Pleckstrin homology-like domain family A member 2	PHLDA2	Plays a role in regulating placenta growth. May act via its PH domain that competes with other PH domain-containing proteins, thereby preventing their binding to membrane lipids (By similarity).	Pleckstrin homology-like domain family A member 2 OS=Homo sapiens OX=9606 GN=PHLDA2 PE=1 SV=2 - [PHLA2_HUMAN]	10.53	2	2	2	152	17.0818	9.17334	1.32932	1.26718	1.3458	1.3141	0.85942	0.883629	0.803777	0.848942	1.54793	0.000158611	Up
Q9BT09	Protein canopy homolog 3	CNPY3	Toll-like receptor (TLR)-specific co-chaperone for HSP90B1. Required for proper TLR folding, except that of TLR3, and hence controls TLR exit from the endoplasmic reticulum. Consequently, required for both innate and adaptive immune responses (By similarity).	Protein canopy homolog 3 OS=Homo sapiens OX=9606 GN=CNPY3 PE=1 SV=1 - [CNPY3_HUMAN]	21.94	5	5	10	278	30.7287	5.49072	1.43859	1.31732	1.33039	1.3621	0.879936	0.879104	0.891545	0.883529	1.54166	0.000244259	Up
P28799	Progranulin	GRN	Secreted protein that acts as a key regulator of lysosomal function and as a growth factor involved in inflammation, wound healing and cell proliferation (PubMed:28541286, PubMed:28073925, PubMed:18378771, PubMed:28453791, PubMed:12526812). Regulates protein trafficking to lysosomes and, also the activity of lysosomal enzymes (PubMed:28453791, PubMed:28541286). Facilitates also the acidification …	Progranulin OS=Homo sapiens OX=9606 GN=GRN PE=1 SV=2 - [GRN_HUMAN]	4.38	3	3	3	593	63.4998	6.82959	1.18044	1.07551	1.18951	1.14848	0.749877	0.75098	0.746992	0.749283	1.53278	0.000401261	Up
Q9H0V9	VIP36-like protein	LMAN2L	May be involved in the regulation of export from the endoplasmic reticulum of a subset of glycoproteins. May function as a regulator of ERGIC-53.	VIP36-like protein OS=Homo sapiens OX=9606 GN=LMAN2L PE=1 SV=1 - [LMA2L_HUMAN]	27.3	9	9	11	348	39.6852	8.38232	1.26665	1.2873	1.29333	1.28243	0.859311	0.833959	0.816785	0.836685	1.53275	7.15985e-06	Up
P15121	Aldo-keto reductase family 1 member B1	AKR1B1	Catalyzes the NADPH-dependent reduction of a wide variety of carbonyl-containing compounds to their corresponding alcohols. Displays enzymatic activity towards endogenous metabolites such as aromatic and aliphatic aldehydes, ketones, monosacharides, bile acids and xenobiotics substrates. Key enzyme in the polyol pathway, catalyzes reduction of glucose to sorbitol during hyperglycemia (PubMed:1936…	Aldo-keto reductase family 1 member B1 OS=Homo sapiens OX=9606 GN=AKR1B1 PE=1 SV=3 - [ALDR_HUMAN]	80.38	18	20	58	316	35.8305	6.97607	1.41171	1.29795	1.39307	1.36758	0.870066	0.901148	0.905996	0.892403	1.53247	0.000211507	Up
P07738	Bisphosphoglycerate mutase	BPGM	Plays a major role in regulating hemoglobin oxygen affinity by controlling the levels of its allosteric effector 2,3-bisphosphoglycerate (2,3-BPG). Also exhibits mutase (EC 5.4.2.11) activity.	Bisphosphoglycerate mutase OS=Homo sapiens OX=9606 GN=BPGM PE=1 SV=2 - [PMGE_HUMAN]	46.33	11	11	17	259	29.9865	6.53662	1.27626	1.26481	1.25706	1.26604	0.837317	0.795844	0.848525	0.827229	1.53046	1.32715e-05	Up
Q9ULX6	A-kinase anchor protein 8-like	AKAP8L	Could play a role in constitutive transport element (CTE)-mediated gene expression by association with DHX9. Increases CTE-dependent nuclear unspliced mRNA export (PubMed:10748171, PubMed:11402034). Proposed to target PRKACA to the nucleus but does not seem to be implicated in the binding of regulatory subunit II of PKA (PubMed:10761695, PubMed:11884601). May be involved in nuclear envelope break…	A-kinase anchor protein 8-like OS=Homo sapiens OX=9606 GN=AKAP8L PE=1 SV=4 - [AKP8L_HUMAN]	14.4	8	8	10	646	71.5947	5.04639	1.33413	1.37008	1.19148	1.29856	0.884747	0.810945	0.851254	0.848982	1.52955	0.00154826	Up
P51811	Membrane transport protein XK	XK	May be involved in sodium-dependent transport of neutral amino acids or oligopeptides.	Membrane transport protein XK OS=Homo sapiens OX=9606 GN=XK PE=1 SV=5 - [XK_HUMAN]	3.38	1	1	1	444	50.8686	8.25049	1.22346	1.11239	1.2626	1.19948	0.835356	0.693603	0.82466	0.78454	1.5289	0.0029241	Up
Q03405	Urokinase plasminogen activator surface receptor	PLAUR	Acts as a receptor for urokinase plasminogen activator. Plays a role in localizing and promoting plasmin formation. Mediates the proteolysis-independent signal transduction activation effects of U-PA. It is subject to negative-feedback regulation by U-PA which cleaves it into an inactive form.	Urokinase plasminogen activator surface receptor OS=Homo sapiens OX=9606 GN=PLAUR PE=1 SV=1 - [UPAR_HUMAN]	5.67	2	2	3	335	36.9533	6.65381	1.22155	1.16943	1.13885	1.17661	0.718687	0.839405	0.751621	0.769904	1.52826	0.000720189	Up
P35908	Keratin, type II cytoskeletal 2 epidermal	KRT2	Probably contributes to terminal cornification (PubMed:1380918). Associated with keratinocyte activation, proliferation and keratinization (PubMed:12598329). Plays a role in the establishment of the epidermal barrier on plantar skin (By similarity).	Keratin, type II cytoskeletal 2 epidermal OS=Homo sapiens OX=9606 GN=KRT2 PE=1 SV=2 - [K22E_HUMAN]	46.64	26	30	47	639	65.3932	8.00146	0.998161	1.10389	1.24223	1.11476	0.651649	0.777248	0.761044	0.72998	1.52711	0.0089408	Up
P02533	Keratin, type I cytoskeletal 14	KRT14	The nonhelical tail domain is involved in promoting KRT5-KRT14 filaments to self-organize into large bundles and enhances the mechanical properties involved in resilience of keratin intermediate filaments in vitro.	Keratin, type I cytoskeletal 14 OS=Homo sapiens OX=9606 GN=KRT14 PE=1 SV=4 - [K1C14_HUMAN]	12.08	2	7	14	472	51.5294	5.16064	0.868416	0.776963	0.878112	0.841164	0.484901	0.56992	0.598154	0.550991	1.52664	0.00345992	Up
O95433	Activator of 90 kDa heat shock protein ATPase homolog 1	AHSA1	Acts as a co-chaperone of HSP90AA1 (PubMed:29127155). Activates the ATPase activity of HSP90AA1 leading to increase in its chaperone activity (PubMed:29127155). Competes with the inhibitory co-chaperone FNIP1 for binding to HSP90AA1, thereby providing a reciprocal regulatory mechanism for chaperoning of client proteins (PubMed:27353360). Competes with the inhibitory co-chaperone TSC1 for binding …	Activator of 90 kDa heat shock protein ATPase homolog 1 OS=Homo sapiens OX=9606 GN=AHSA1 PE=1 SV=1 - [AHSA1_HUMAN]	61.83	17	17	22	338	38.2503	5.52881	1.27261	1.33871	1.38088	1.33073	0.853128	0.89225	0.872306	0.872561	1.52509	0.00016495	Up
Q13322	Growth factor receptor-bound protein 10	GRB10	Adapter protein which modulates coupling of a number of cell surface receptor kinases with specific signaling pathways. Binds to, and suppress signals from, activated receptors tyrosine kinases, including the insulin (INSR) and insulin-like growth factor (IGF1R) receptors. The inhibitory effect can be achieved by 2 mechanisms: interference with the signaling pathway and increased receptor degrada…	Growth factor receptor-bound protein 10 OS=Homo sapiens OX=9606 GN=GRB10 PE=1 SV=2 - [GRB10_HUMAN]	20.88	12	12	19	594	67.1888	7.86963	1.41797	1.34561	1.38606	1.38321	0.904743	0.942093	0.876745	0.90786	1.5236	7.28604e-05	Up
Q04828	Aldo-keto reductase family 1 member C1	AKR1C1	Converts progesterone to its inactive form, 20-alpha-dihydroxyprogesterone (20-alpha-OHP). In the liver and intestine, may have a role in the transport of bile. May have a role in monitoring the intrahepatic bile acid concentration. Has a low bile-binding ability. May play a role in myelin formation.	Aldo-keto reductase family 1 member C1 OS=Homo sapiens OX=9606 GN=AKR1C1 PE=1 SV=1 - [AK1C1_HUMAN]	55.11	1	18	32	323	36.765	7.88428	1.58	1.44573	1.53524	1.52032	1.0751	1.00579	0.912674	0.997854	1.52359	0.0010474	Up
O15460	Prolyl 4-hydroxylase subunit alpha-2	P4HA2	Catalyzes the post-translational formation of 4-hydroxyproline in -Xaa-Pro-Gly- sequences in collagens and other proteins.	Prolyl 4-hydroxylase subunit alpha-2 OS=Homo sapiens OX=9606 GN=P4HA2 PE=1 SV=1 - [P4HA2_HUMAN]	35.51	18	18	31	535	60.8636	5.70654	1.29143	1.27346	1.25562	1.2735	0.824442	0.833848	0.85161	0.836633	1.52218	4.74839e-06	Up
Q8WTR2	Dual specificity protein phosphatase 19	DUSP19	Has a dual specificity toward Ser/Thr and Tyr-containing proteins.	Dual specificity protein phosphatase 19 OS=Homo sapiens OX=9606 GN=DUSP19 PE=1 SV=1 - [DUS19_HUMAN]	2.76	1	1	1	217	24.1792	6.53662	1.36726	1.41944	1.28376	1.35682	0.939292	0.903903	0.841465	0.894887	1.51619	0.000693466	Up
P31689	DnaJ homolog subfamily A member 1	DNAJA1	Co-chaperone for HSPA8/Hsc70 (PubMed:10816573). Stimulates ATP hydrolysis, but not the folding of unfolded proteins mediated by HSPA1A (in vitro) (PubMed:24318877). Plays a role in protein transport into mitochondria via its role as co-chaperone. Functions as co-chaperone for HSPA1B and negatively regulates the translocation of BAX from the cytosol to mitochondria in response to cellular stress, …	DnaJ homolog subfamily A member 1 OS=Homo sapiens OX=9606 GN=DNAJA1 PE=1 SV=2 - [DNJA1_HUMAN]	43.83	14	15	31	397	44.8395	7.07861	1.19537	1.28712	1.27076	1.25108	0.843029	0.862698	0.776423	0.827383	1.51209	0.000386218	Up
P13647	Keratin, type II cytoskeletal 5	KRT5		Keratin, type II cytoskeletal 5 OS=Homo sapiens OX=9606 GN=KRT5 PE=1 SV=3 - [K2C5_HUMAN]	15.59	5	10	27	590	62.34	7.73779	0.992554	1.34836	1.01156	1.11749	0.727333	0.806117	0.68696	0.740137	1.50985	0.0353478	Up
P50454	Serpin H1	SERPINH1	Binds specifically to collagen. Could be involved as a chaperone in the biosynthetic pathway of collagen.	Serpin H1 OS=Homo sapiens OX=9606 GN=SERPINH1 PE=1 SV=2 - [SERPH_HUMAN]	48.56	18	18	34	418	46.4112	8.68994	1.31719	1.25207	1.34206	1.30377	0.860897	0.864007	0.868966	0.864623	1.50791	8.2781e-05	Up
Q7LGC8	Carbohydrate sulfotransferase 3	CHST3	Sulfotransferase that utilizes 3'-phospho-5'-adenylyl sulfate (PAPS) as sulfonate donor to catalyze the transfer of sulfate to position 6 of the N-acetylgalactosamine (GalNAc) residue of chondroitin. Chondroitin sulfate constitutes the predominant proteoglycan present in cartilage and is distributed on the surfaces of many cells and extracellular matrices. Can also sulfate Gal residues of keratan…	Carbohydrate sulfotransferase 3 OS=Homo sapiens OX=9606 GN=CHST3 PE=1 SV=3 - [CHST3_HUMAN]	7.72	3	3	3	479	54.6713	8.5874	1.3377	1.47521	1.08346	1.29879	0.838987	0.864635	0.881822	0.861815	1.50704	0.0193388	Up
Q5SQI0	Alpha-tubulin N-acetyltransferase 1	ATAT1	Specifically acetylates 'Lys-40' in alpha-tubulin on the lumenal side of microtubules. Promotes microtubule destabilization and accelerates microtubule dynamics; this activity may be independent of acetylation activity. Acetylates alpha-tubulin with a slow enzymatic rate, due to a catalytic site that is not optimized for acetyl transfer. Enters the microtubule through each end and diffuses quickl…	Alpha-tubulin N-acetyltransferase 1 OS=Homo sapiens OX=9606 GN=ATAT1 PE=1 SV=1 - [ATAT_HUMAN]	3.09	1	1	1	421	46.7813	9.94971	1.58318	1.13748	1.22695	1.31587	0.959111	0.811104	0.851945	0.874054	1.50548	0.0366669	Up
A0A0U1RRE5	Negative regulator of P-body association	NBDY	Promotes dispersal of P-body components and is likely to play a role in the mRNA decapping process.	Negative regulator of P-body association OS=Homo sapiens OX=9606 GN=NBDY PE=1 SV=1 - [NBDY_HUMAN]	11.76	1	1	1	68	7.02053	9.42236	1.33575	1.59965	1.09322	1.34287	0.962354	0.928311	0.793888	0.894851	1.50067	0.0445562	Up
P02649	Apolipoprotein E	APOE	APOE is an apolipoprotein, a protein associating with lipid particles, that mainly functions in lipoprotein-mediated lipid transport between organs via the plasma and interstitial fluids (PubMed:6860692, PubMed:1911868, PubMed:14754908). APOE is a core component of plasma lipoproteins and is involved in their production, conversion and clearance (PubMed:6860692, PubMed:2762297, PubMed:1911868, Pu…	Apolipoprotein E OS=Homo sapiens OX=9606 GN=APOE PE=1 SV=1 - [APOE_HUMAN]	16.4	5	5	8	317	36.1318	5.73193	1.01511	0.940696	0.952804	0.969537	0.631587	0.651235	0.657166	0.646663	1.49929	0.000185883	Up
O94916	Nuclear factor of activated T-cells 5	NFAT5	Transcription factor involved, among others, in the transcriptional regulation of osmoprotective and inflammatory genes. Mediates the transcriptional response to hypertonicity (PubMed:10051678). Positively regulates the transcription of LCN2 and S100A4 genes; optimal transactivation of these genes requires the presence of DDX5/DDX17 (PubMed:22266867). Binds the DNA consensus sequence 5'-[ACT][AG]…	Nuclear factor of activated T-cells 5 OS=Homo sapiens OX=9606 GN=NFAT5 PE=1 SV=1 - [NFAT5_HUMAN]	1.7	3	3	3	1531	165.66	5.23682	1.29832	1.3472	1.35421	1.33324	0.943262	0.878839	0.847401	0.889834	1.4983	0.000182633	Up
Q9BY41	Histone deacetylase 8	HDAC8	Responsible for the deacetylation of lysine residues on the N-terminal part of the core histones (H2A, H2B, H3 and H4). Histone deacetylation gives a tag for epigenetic repression and plays an important role in transcriptional regulation, cell cycle progression and developmental events. Histone deacetylases act via the formation of large multiprotein complexes. Also involved in the deacetylation …	Histone deacetylase 8 OS=Homo sapiens OX=9606 GN=HDAC8 PE=1 SV=2 - [HDAC8_HUMAN]	2.39	1	1	1	377	41.7307	5.63037	1.26899	1.40759	1.08834	1.25497	0.784926	0.834267	0.904747	0.841313	1.49168	0.0138177	Up
Q8TBZ6	tRNA methyltransferase 10 homolog A	TRMT10A	S-adenosyl-L-methionine-dependent guanine N(1)-methyltransferase that catalyzes the formation of N(1)-methylguanine at position 9 (m1G9) in tRNAs (PubMed:23042678, PubMed:25053765). Probably not able to catalyze formation of N(1)-methyladenine at position 9 (m1A9) in tRNAs (PubMed:23042678).	tRNA methyltransferase 10 homolog A OS=Homo sapiens OX=9606 GN=TRMT10A PE=1 SV=1 - [TM10A_HUMAN]	4.13	1	1	1	339	39.694	7.6499	1.31373	1.22676	1.60536	1.38195	0.852147	0.96916	0.958445	0.926584	1.49145	0.0194152	Up
P48307	Tissue factor pathway inhibitor 2	TFPI2	May play a role in the regulation of plasmin-mediated matrix remodeling. Inhibits trypsin, plasmin, factor VIIa/tissue factor and weakly factor Xa. Has no effect on thrombin.	Tissue factor pathway inhibitor 2 OS=Homo sapiens OX=9606 GN=TFPI2 PE=1 SV=1 - [TFPI2_HUMAN]	17.87	4	4	6	235	26.916	8.52881	1.08206	1.01598	1.1331	1.07705	0.769259	0.742868	0.661182	0.724436	1.48674	0.00168711	Up
O94808	Glutamine--fructose-6-phosphate aminotransferase [isomerizing] 2	GFPT2	Controls the flux of glucose into the hexosamine pathway. Most likely involved in regulating the availability of precursors for N- and O-linked glycosylation of proteins.	Glutamine--fructose-6-phosphate aminotransferase [isomerizing] 2 OS=Homo sapiens OX=9606 GN=GFPT2 PE=1 SV=3 - [GFPT2_HUMAN]	35.63	18	21	38	682	76.8818	7.37158	1.2932	1.38587	1.34562	1.34157	0.923175	0.907676	0.88207	0.904307	1.48353	0.000118743	Up
Q9H425	Uncharacterized protein C1orf198	C1orf198		Uncharacterized protein C1orf198 OS=Homo sapiens OX=9606 GN=C1orf198 PE=1 SV=1 - [CA198_HUMAN]	6.73	2	2	2	327	36.3241	5.71924	1.3336	1.23472	1.37169	1.31334	0.919597	0.903212	0.834297	0.885702	1.48282	0.000910747	Up
Q9UBX8	Beta-1,4-galactosyltransferase 6	B4GALT6	Catalyzes the synthesis of lactosylceramide (LacCer) via the transfer of galactose from UDP-galactose to glucosylceramide (GlcCer) (PubMed:3099851, PubMed:1551920, PubMed:24498430). LacCer is the starting point in the biosynthesis of all gangliosides (membrane-bound glycosphingolipids) which play pivotal roles in the CNS including neuronal maturation and axonal and myelin formation (By similarity…	Beta-1,4-galactosyltransferase 6 OS=Homo sapiens OX=9606 GN=B4GALT6 PE=1 SV=1 - [B4GT6_HUMAN]	1.83	1	1	1	382	44.8846	8.42627	1.14411	1.31457	1.5261	1.32826	1.03107	0.946432	0.710457	0.895987	1.48245	0.0417893	Up
Q9NZ43	Vesicle transport protein USE1	USE1	SNARE that may be involved in targeting and fusion of Golgi-derived retrograde transport vesicles with the ER.	Vesicle transport protein USE1 OS=Homo sapiens OX=9606 GN=USE1 PE=1 SV=2 - [USE1_HUMAN]	20.85	5	5	5	259	29.3525	9.0708	1.31282	1.27088	1.30454	1.29608	0.89176	0.925553	0.810646	0.875987	1.47957	0.000322876	Up
P15586	N-acetylglucosamine-6-sulfatase	GNS		N-acetylglucosamine-6-sulfatase OS=Homo sapiens OX=9606 GN=GNS PE=1 SV=3 - [GNS_HUMAN]	20.83	10	10	17	552	62.042	8.30908	1.35276	1.30059	1.33985	1.33107	0.918405	0.891528	0.889535	0.899823	1.47926	1.89893e-05	Up
Q8IXJ6	NAD-dependent protein deacetylase sirtuin-2	SIRT2	NAD-dependent protein deacetylase, which deacetylates internal lysines on histone and alpha-tubulin as well as many other proteins such as key transcription factors (PubMed:24177535, PubMed:12620231, PubMed:16648462, PubMed:18249187, PubMed:18332217, PubMed:18995842, PubMed:20587414, PubMed:21081649, PubMed:20543840, PubMed:22014574, PubMed:21726808, PubMed:21949390, PubMed:22771473, PubMed:23468…	NAD-dependent protein deacetylase sirtuin-2 OS=Homo sapiens OX=9606 GN=SIRT2 PE=1 SV=2 - [SIR2_HUMAN]	15.94	5	5	7	389	43.1544	5.36377	1.25236	1.28453	1.32175	1.28621	0.876406	0.868912	0.866026	0.870448	1.47765	3.34641e-05	Up
Q7Z3D4	LysM and putative peptidoglycan-binding domain-containing protein 3	LYSMD3	Essential for Golgi structural integrity.	LysM and putative peptidoglycan-binding domain-containing protein 3 OS=Homo sapiens OX=9606 GN=LYSMD3 PE=1 SV=2 - [LYSM3_HUMAN]	3.59	1	1	1	306	34.5162	5.97314	1.29064	1.36546	1.21954	1.29188	0.879568	0.992489	0.758603	0.876887	1.47325	0.00645458	Up
Q9BRD0	BUD13 homolog	BUD13	Involved in pre-mRNA splicing as component of the activated spliceosome.	BUD13 homolog OS=Homo sapiens OX=9606 GN=BUD13 PE=1 SV=1 - [BUD13_HUMAN]	1.45	1	1	1	619	70.4783	9.86182	1.39895	1.20863	1.28217	1.29658	0.897737	0.901571	0.844803	0.88137	1.4711	0.00206254	Up
P61604	10 kDa heat shock protein, mitochondrial	HSPE1	Co-chaperonin implicated in mitochondrial protein import and macromolecular assembly. Together with Hsp60, facilitates the correct folding of imported proteins. May also prevent misfolding and promote the refolding and proper assembly of unfolded polypeptides generated under stress conditions in the mitochondrial matrix (PubMed:7912672, PubMed:1346131, PubMed:11422376). The functional units of th…	10 kDa heat shock protein, mitochondrial OS=Homo sapiens OX=9606 GN=HSPE1 PE=1 SV=2 - [CH10_HUMAN]	81.37	11	11	54	102	10.9249	8.92432	1.37959	1.24741	1.31372	1.31357	0.889568	0.913849	0.875738	0.893052	1.47088	0.000451701	Up
Q9HCG7	Non-lysosomal glucosylceramidase	GBA2	Non-lysosomal glucosylceramidase that catalyzes the hydrolysis of glucosylceramide (GlcCer) to free glucose and ceramide (PubMed:17105727, PubMed:30308956). Glucosylceramides are membrane glycosphingolipids that have a wide intracellular distribution (By similarity). They are the main precursors of more complex glycosphingolipids that play a role in cellular growth, differentiation, adhesion, sig…	Non-lysosomal glucosylceramidase OS=Homo sapiens OX=9606 GN=GBA2 PE=1 SV=2 - [GBA2_HUMAN]	0.76	1	1	1	927	104.581	5.92236	1.42454	1.05209	1.22076	1.23246	0.726642	0.873039	0.915142	0.838274	1.47024	0.0318579	Up
Q8IYD1	Eukaryotic peptide chain release factor GTP-binding subunit ERF3B	GSPT2	Involved in translation termination in response to the termination codons UAA, UAG and UGA. May play a role as a potent stimulator of the release factor activity of ETF1. Exhibits GTPase activity, which is ribosome- and ETF1-dependent. May play a role in cell cycle progression. Component of the transient SURF complex which recruits UPF1 to stalled ribosomes in the context of nonsense-mediated dec…	Eukaryotic peptide chain release factor GTP-binding subunit ERF3B OS=Homo sapiens OX=9606 GN=GSPT2 PE=1 SV=2 - [ERF3B_HUMAN]	29.46	4	16	22	628	68.8396	5.42725	1.27277	1.34751	1.25199	1.29076	0.851503	0.89893	0.890848	0.880427	1.46606	0.000226399	Up
P04198	N-myc proto-oncogene protein	MYCN	Positively regulates the transcription of MYCNOS in neuroblastoma cells.	N-myc proto-oncogene protein OS=Homo sapiens OX=9606 GN=MYCN PE=1 SV=2 - [MYCN_HUMAN]	1.72	1	1	1	464	49.5308	5.65576	1.37635	1.3795	1.29827	1.35137	0.917778	0.960901	0.88912	0.9226	1.46474	0.000221826	Up
P15882	N-chimaerin	CHN1	GTPase-activating protein for p21-rac and a phorbol ester receptor. Involved in the assembly of neuronal locomotor circuits as a direct effector of EPHA4 in axon guidance.	N-chimaerin OS=Homo sapiens OX=9606 GN=CHN1 PE=1 SV=3 - [CHIN_HUMAN]	1.53	1	1	1	459	53.138	6.97607	1.27424	1.38638	1.31253	1.32438	0.942563	0.828077	0.94354	0.904726	1.46385	0.0011468	Up
Q9Y653	Adhesion G-protein coupled receptor G1	ADGRG1	Receptor involved in cell adhesion and probably in cell-cell interactions. Mediates cell matrix adhesion in developing neurons and hematopoietic stem cells. Receptor for collagen III/COL3A1 in the developing brain and involved in regulation of cortical development, specifically in maintenance of the pial basement membrane integrity and in cortical lamination (By similarity). Binding to the COL3A1…	Adhesion G-protein coupled receptor G1 OS=Homo sapiens OX=9606 GN=ADGRG1 PE=1 SV=2 - [AGRG1_HUMAN]	3.9	2	2	2	693	77.6882	8.48486	1.26163	1.14039	1.17592	1.19265	0.828764	0.850212	0.773718	0.817565	1.45878	0.000917212	Up
Q13219	Pappalysin-1	PAPPA	Metalloproteinase which specifically cleaves IGFBP-4 and IGFBP-5, resulting in release of bound IGF. Cleavage of IGFBP-4 is dramatically enhanced by the presence of IGF, whereas cleavage of IGFBP-5 is slightly inhibited by the presence of IGF.	Pappalysin-1 OS=Homo sapiens OX=9606 GN=PAPPA PE=1 SV=3 - [PAPP1_HUMAN]	1.54	2	2	2	1627	180.856	6.17627	1.24999	1.26067	1.22297	1.24454	0.853922	0.865302	0.843343	0.854189	1.45699	7.07539e-06	Up
Q9BQL6	Fermitin family homolog 1	FERMT1	Involved in cell adhesion. Contributes to integrin activation. When coexpressed with talin, potentiates activation of ITGA2B. Required for normal keratinocyte proliferation. Required for normal polarization of basal keratinocytes in skin, and for normal cell shape. Required for normal adhesion of keratinocytes to fibronectin and laminin, and for normal keratinocyte migration to wound sites. May m…	Fermitin family homolog 1 OS=Homo sapiens OX=9606 GN=FERMT1 PE=1 SV=1 - [FERM1_HUMAN]	19.5	12	12	15	677	77.3874	6.27783	1.25299	1.26579	1.23198	1.25025	0.885153	0.851753	0.840862	0.859256	1.45504	1.91412e-05	Up
Q9UBR5	Chemokine-like factor	CKLF	May play an important role in inflammation and regeneration of skeletal muscle. Partly inhibited by interleukin 10.	Chemokine-like factor OS=Homo sapiens OX=9606 GN=CKLF PE=2 SV=1 - [CKLF_HUMAN]	3.95	1	1	2	152	17.1585	9.31982	1.38244	1.22763	1.24778	1.28595	0.89614	0.919469	0.838663	0.884757	1.45345	0.00177706	Up
Q8N961	Ankyrin repeat and BTB/POZ domain-containing protein 2	ABTB2	May be involved in the initiation of hepatocyte growth.	Ankyrin repeat and BTB/POZ domain-containing protein 2 OS=Homo sapiens OX=9606 GN=ABTB2 PE=2 SV=2 - [ABTB2_HUMAN]	0.88	1	1	1	1025	113.584	6.29053	1.17155	1.32273	1.31899	1.27109	0.905996	0.923751	0.795855	0.875201	1.45234	0.00344404	Up
P51808	Dynein light chain Tctex-type 3	DYNLT3	Acts as one of several non-catalytic accessory components of the cytoplasmic dynein 1 complex that are thought to be involved in linking dynein to cargos and to adapter proteins that regulate dynein function. Cytoplasmic dynein 1 acts as a motor for the intracellular retrograde motility of vesicles and organelles along microtubules. Probably binds BUB3 as part of transport cargo. Required for the…	Dynein light chain Tctex-type 3 OS=Homo sapiens OX=9606 GN=DYNLT3 PE=1 SV=1 - [DYLT3_HUMAN]	14.66	1	1	1	116	13.0532	5.65576	1.17812	1.46837	1.22295	1.28982	0.756947	0.951363	0.961998	0.890102	1.44906	0.0235066	Up
Q8WUM9	Sodium-dependent phosphate transporter 1	SLC20A1	Sodium-phosphate symporter which plays a fundamental housekeeping role in phosphate transport, such as absorbing phosphate from interstitial fluid for normal cellular functions such as cellular metabolism, signal transduction, and nucleic acid and lipid synthesis. May play a role in extracellular matrix and cartilage calcification as well as in vascular calcification.	Sodium-dependent phosphate transporter 1 OS=Homo sapiens OX=9606 GN=SLC20A1 PE=1 SV=1 - [S20A1_HUMAN]	5.15	4	5	6	679	73.652	7.07861	1.28763	1.30647	1.3027	1.29893	0.867045	0.941227	0.883573	0.897282	1.44763	6.54356e-05	Up
Q9UEE9	Craniofacial development protein 1	CFDP1	May play a role during embryogenesis.	Craniofacial development protein 1 OS=Homo sapiens OX=9606 GN=CFDP1 PE=1 SV=1 - [CFDP1_HUMAN]	37.46	9	9	13	299	33.5726	4.80518	1.31383	1.30046	1.33302	1.31577	0.935638	0.89941	0.898536	0.911194	1.444	1.2642e-05	Up
P10909	Clusterin	CLU	Isoform 1Functions as extracellular chaperone that prevents aggregation of non native proteins (PubMed:11123922, PubMed:19535339). Prevents stress-induced aggregation of blood plasma proteins (PubMed:11123922, PubMed:12176985, PubMed:17260971, PubMed:19996109). Inhibits formation of amyloid fibrils by APP, APOC2, B2M, CALCA, CSN3, SNCA and aggregation-prone LYZ variants (in vitro) (PubMed:1204738…	Clusterin OS=Homo sapiens OX=9606 GN=CLU PE=1 SV=1 - [CLUS_HUMAN]	13.14	6	6	11	449	52.461	6.26514	1.34399	1.45798	1.20163	1.33453	0.981865	0.856186	0.934943	0.924332	1.44378	0.00771346	Up
P17936	Insulin-like growth factor-binding protein 3	IGFBP3	IGF-binding proteins prolong the half-life of the IGFs and have been shown to either inhibit or stimulate the growth promoting effects of the IGFs on cell culture. They alter the interaction of IGFs with their cell surface receptors. Also exhibits IGF-independent antiproliferative and apoptotic effects mediated by its receptor TMEM219/IGFBP-3R.	Insulin-like growth factor-binding protein 3 OS=Homo sapiens OX=9606 GN=IGFBP3 PE=1 SV=2 - [IBP3_HUMAN]	3.44	1	1	5	291	31.6537	8.68994	1.08131	1.10364	0.997317	1.06076	0.802449	0.708501	0.693332	0.734761	1.44367	0.00227511	Up
P09486	SPARC	SPARC	Appears to regulate cell growth through interactions with the extracellular matrix and cytokines. Binds calcium and copper, several types of collagen, albumin, thrombospondin, PDGF and cell membranes. There are two calcium binding sites; an acidic domain that binds 5 to 8 Ca(2+) with a low affinity and an EF-hand loop that binds a Ca(2+) ion with a high affinity.	SPARC OS=Homo sapiens OX=9606 GN=SPARC PE=1 SV=1 - [SPRC_HUMAN]	24.75	8	9	12	303	34.6097	4.84326	1.27383	1.30777	1.37936	1.32032	0.920221	0.895644	0.928975	0.914947	1.44305	0.00024239	Up
Q6NVY1	3-hydroxyisobutyryl-CoA hydrolase, mitochondrial	HIBCH	Hydrolyzes 3-hydroxyisobutyryl-CoA (HIBYL-CoA), a saline catabolite. Has high activity toward isobutyryl-CoA. Could be an isobutyryl-CoA dehydrogenase that functions in valine catabolism. Also hydrolyzes 3-hydroxypropanoyl-CoA.	3-hydroxyisobutyryl-CoA hydrolase, mitochondrial OS=Homo sapiens OX=9606 GN=HIBCH PE=1 SV=2 - [HIBCH_HUMAN]	41.71	17	17	26	386	43.4544	8.19189	1.35939	1.27976	1.34151	1.32689	0.91155	0.920066	0.929597	0.920404	1.44164	7.95574e-05	Up
Q96SN7	Protein orai-2	ORAI2	Ca(2+) release-activated Ca(2+)-like (CRAC-like) channel subunit which mediates Ca(2+) influx and increase in Ca(2+)-selective current by synergy with the Ca(2+) sensor, STIM1.	Protein orai-2 OS=Homo sapiens OX=9606 GN=ORAI2 PE=1 SV=1 - [ORAI2_HUMAN]	2.76	1	1	1	254	28.5521	8.47021	1.31188	1.36849	1.16916	1.28318	0.942327	0.844999	0.886629	0.891318	1.43964	0.00396037	Up
Q8NB16	Mixed lineage kinase domain-like protein	MLKL	Pseudokinase that plays a key role in TNF-induced necroptosis, a programmed cell death process. Activated following phosphorylation by RIPK3, leading to homotrimerization, localization to the plasma membrane and execution of programmed necrosis characterized by calcium influx and plasma membrane damage. Does not have protein kinase activity (PubMed:22265413, PubMed:22265414, PubMed:22421439, PubM…	Mixed lineage kinase domain-like protein OS=Homo sapiens OX=9606 GN=MLKL PE=1 SV=1 - [MLKL_HUMAN]	14.65	7	7	9	471	54.4445	8.82178	1.22307	1.17994	1.26736	1.22346	0.876512	0.866341	0.807539	0.850131	1.43914	0.000354166	Up
O95817	BAG family molecular chaperone regulator 3	BAG3	Co-chaperone for HSP70 and HSC70 chaperone proteins. Acts as a nucleotide-exchange factor (NEF) promoting the release of ADP from the HSP70 and HSC70 proteins thereby triggering client/substrate protein release. Nucleotide release is mediated via its binding to the nucleotide-binding domain (NBD) of HSPA8/HSC70 where as the substrate release is mediated via its binding to the substrate-binding do…	BAG family molecular chaperone regulator 3 OS=Homo sapiens OX=9606 GN=BAG3 PE=1 SV=3 - [BAG3_HUMAN]	74.26	31	31	68	575	61.5569	6.94678	1.33844	1.29532	1.33155	1.32177	0.938486	0.900565	0.917923	0.918992	1.43828	2.01236e-05	Up
Q7LG56	Ribonucleoside-diphosphate reductase subunit M2 B	RRM2B	Plays a pivotal role in cell survival by repairing damaged DNA in a p53/TP53-dependent manner. Supplies deoxyribonucleotides for DNA repair in cells arrested at G1 or G2. Contains an iron-tyrosyl free radical center required for catalysis. Forms an active ribonucleotide reductase (RNR) complex with RRM1 which is expressed both in resting and proliferating cells in response to DNA damage.	Ribonucleoside-diphosphate reductase subunit M2 B OS=Homo sapiens OX=9606 GN=RRM2B PE=1 SV=1 - [RIR2B_HUMAN]	31.05	9	11	18	351	40.7104	4.97021	1.32927	1.33418	1.33031	1.33125	0.93785	0.921563	0.920479	0.92663	1.43666	2.55256e-07	Up
Q14956	Transmembrane glycoprotein NMB	GPNMB	Could be a melanogenic enzyme.	Transmembrane glycoprotein NMB OS=Homo sapiens OX=9606 GN=GPNMB PE=1 SV=2 - [GPNMB_HUMAN]	1.57	1	1	1	572	63.8819	6.63916	1.3102	1.18028	1.20964	1.23337	0.80462	0.909301	0.862261	0.858727	1.43628	0.00165065	Up
P69905	Hemoglobin subunit alpha	HBA1	Involved in oxygen transport from the lung to the various peripheral tissues.	Hemoglobin subunit alpha OS=Homo sapiens OX=9606 GN=HBA1 PE=1 SV=2 - [HBA_HUMAN]	71.13	9	9	58	142	15.2479	8.67529	0.77279	0.794781	0.805044	0.790872	0.546582	0.534893	0.572611	0.551362	1.4344	8.2053e-05	Up
Q6ZMK1	Cysteine and histidine-rich protein 1	CYHR1		Cysteine and histidine-rich protein 1 OS=Homo sapiens OX=9606 GN=CYHR1 PE=1 SV=2 - [CYHR1_HUMAN]	1.93	1	1	1	362	40.6765	7.2251	1.06008	1.31891	1.45691	1.27863	0.901673	0.954762	0.817871	0.891435	1.43435	0.0345359	Up
P13674	Prolyl 4-hydroxylase subunit alpha-1	P4HA1	Catalyzes the post-translational formation of 4-hydroxyproline in -Xaa-Pro-Gly- sequences in collagens and other proteins.	Prolyl 4-hydroxylase subunit alpha-1 OS=Homo sapiens OX=9606 GN=P4HA1 PE=1 SV=2 - [P4HA1_HUMAN]	58.24	29	29	63	534	61.011	6.01123	1.24339	1.27942	1.25363	1.25882	0.877636	0.874119	0.881626	0.877794	1.43407	4.04901e-06	Up
O00462	Beta-mannosidase	MANBA	Exoglycosidase that cleaves the single beta-linked mannose residue from the non-reducing end of all N-linked glycoprotein oligosaccharides.	Beta-mannosidase OS=Homo sapiens OX=9606 GN=MANBA PE=1 SV=3 - [MANBA_HUMAN]	2.62	2	3	4	879	100.831	5.51611	1.35712	1.34154	1.16202	1.28689	0.939637	0.916977	0.835645	0.89742	1.43399	0.00513911	Up
P17676	CCAAT/enhancer-binding protein beta	CEBPB	Important transcription factor regulating the expression of genes involved in immune and inflammatory responses (PubMed:1741402, PubMed:9374525, PubMed:12048245, PubMed:18647749). Plays also a significant role in adipogenesis, as well as in the gluconeogenic pathway, liver regeneration, and hematopoiesis. The consensus recognition site is 5'-T[TG]NNGNAA[TG]-3'. Its functional capacity is governed…	CCAAT/enhancer-binding protein beta OS=Homo sapiens OX=9606 GN=CEBPB PE=1 SV=2 - [CEBPB_HUMAN]	4.93	2	2	2	345	36.0832	8.30908	1.28052	1.31864	1.34263	1.31393	0.894241	0.892575	0.963398	0.916738	1.43327	0.000176536	Up
P23284	Peptidyl-prolyl cis-trans isomerase B	PPIB	PPIase that catalyzes the cis-trans isomerization of proline imidic peptide bonds in oligopeptides and may therefore assist protein folding.	Peptidyl-prolyl cis-trans isomerase B OS=Homo sapiens OX=9606 GN=PPIB PE=1 SV=2 - [PPIB_HUMAN]	69.44	18	20	66	216	23.7275	9.40771	1.37383	1.17769	1.31362	1.28838	0.902022	0.914726	0.882443	0.89973	1.43196	0.00270968	Up
Q86VP3	Phosphofurin acidic cluster sorting protein 2	PACS2	Multifunctional sorting protein that controls the endoplasmic reticulum (ER)-mitochondria communication, including the apposition of mitochondria with the ER and ER homeostasis. In addition, in response to apoptotic inducer, translocates BIB to mitochondria, which initiates a sequence of events including the formation of mitochondrial truncated BID, the release of cytochrome c, the activation of …	Phosphofurin acidic cluster sorting protein 2 OS=Homo sapiens OX=9606 GN=PACS2 PE=1 SV=3 - [PACS2_HUMAN]	2.59	1	1	1	889	97.6414	6.59521	1.28096	1.27153	1.21394	1.25548	0.869698	0.8991	0.861866	0.876888	1.43174	9.15324e-05	Up
Q9BY76	Angiopoietin-related protein 4	ANGPTL4	Mediates inactivation of the lipoprotein lipase LPL, and thereby plays a role in the regulation of triglyceride clearance from the blood serum and in lipid metabolism (PubMed:19270337, PubMed:21398697, PubMed:27929370, PubMed:29899144). May also play a role in regulating glucose homeostasis and insulin sensitivity (Probable). Inhibits proliferation, migration, and tubule formation of endothelial …	Angiopoietin-related protein 4 OS=Homo sapiens OX=9606 GN=ANGPTL4 PE=1 SV=2 - [ANGL4_HUMAN]	1.72	1	1	1	406	45.1858	8.85107	1.34502	1.08544	1.30401	1.24482	0.852035	0.831493	0.928061	0.87053	1.42996	0.0120166	Up
A0A0A0MS15	Immunoglobulin heavy variable 3-49	IGHV3-49	V region of the variable domain of immunoglobulin heavy chains that participates in the antigen recognition (PubMed:24600447). Immunoglobulins, also known as antibodies, are membrane-bound or secreted glycoproteins produced by B lymphocytes. In the recognition phase of humoral immunity, the membrane-bound immunoglobulins serve as receptors which, upon binding of a specific antigen, trigger the cl…	Immunoglobulin heavy variable 3-49 OS=Homo sapiens OX=9606 GN=IGHV3-49 PE=3 SV=1 - [HV349_HUMAN]	10.92	1	1	1	119	13.0475	8.6167	1.06396	1.41033	1.09105	1.18845	0.948818	0.774402	0.771092	0.831437	1.42939	0.0469211	Up
O14782	Kinesin-like protein KIF3C	KIF3C	Microtubule-based anterograde translocator for membranous organelles.	Kinesin-like protein KIF3C OS=Homo sapiens OX=9606 GN=KIF3C PE=1 SV=3 - [KIF3C_HUMAN]	10.47	2	8	8	793	89.3707	8.22119	1.21856	1.15315	1.31571	1.22914	0.893024	0.822687	0.867837	0.861183	1.42727	0.00203172	Up
P48681	Nestin	NES	Required for brain and eye development. Promotes the disassembly of phosphorylated vimentin intermediate filaments (IF) during mitosis and may play a role in the trafficking and distribution of IF proteins and other cellular factors to daughter cells during progenitor cell division. Required for survival, renewal and mitogen-stimulated proliferation of neural progenitor cells (By similarity).	Nestin OS=Homo sapiens OX=9606 GN=NES PE=1 SV=2 - [NEST_HUMAN]	52.07	74	74	163	1621	177.332	4.36084	1.32194	1.31597	1.34376	1.32722	0.928873	0.923867	0.939088	0.930609	1.42619	2.01911e-06	Up
Q86V85	Integral membrane protein GPR180	GPR180		Integral membrane protein GPR180 OS=Homo sapiens OX=9606 GN=GPR180 PE=2 SV=1 - [GP180_HUMAN]	3.41	1	1	1	440	49.3631	7.38623	1.2461	1.21206	1.13348	1.19721	0.756791	0.895786	0.865957	0.839512	1.42608	0.00266124	Up
Q9NRA2	Sialin	SLC17A5	Transports glucuronic acid and free sialic acid out of the lysosome after it is cleaved from sialoglycoconjugates undergoing degradation, this is required for normal CNS myelination. Mediates aspartate and glutamate membrane potential-dependent uptake into synaptic vesicles and synaptic-like microvesicles. Also functions as an electrogenic 2NO(3)(-)/H(+) cotransporter in the plasma membrane of sa…	Sialin OS=Homo sapiens OX=9606 GN=SLC17A5 PE=1 SV=2 - [S17A5_HUMAN]	3.03	2	2	2	495	54.6043	8.26514	1.32989	1.0857	1.09807	1.17122	0.818276	0.830382	0.816002	0.821553	1.42562	0.0117279	Up
Q8N819	Probable protein phosphatase 1N	PPM1N		Probable protein phosphatase 1N OS=Homo sapiens OX=9606 GN=PPM1N PE=2 SV=2 - [PPM1N_HUMAN]	2.09	1	1	1	430	46.1406	6.62451	1.32542	1.20961	1.23793	1.25766	0.828829	0.929987	0.889895	0.882904	1.42445	0.00119556	Up
P49768	Presenilin-1	PSEN1	Catalytic subunit of the gamma-secretase complex, an endoprotease complex that catalyzes the intramembrane cleavage of integral membrane proteins such as Notch receptors and APP (amyloid-beta precursor protein) (PubMed:15274632, PubMed:10545183, PubMed:10593990, PubMed:10206644, PubMed:10899933, PubMed:10811883, PubMed:12679784, PubMed:12740439, PubMed:25043039, PubMed:26280335, PubMed:30598546, …	Presenilin-1 OS=Homo sapiens OX=9606 GN=PSEN1 PE=1 SV=1 - [PSN1_HUMAN]	8.35	2	3	4	467	52.6341	5.31299	1.06765	1.15711	1.31654	1.18043	0.771472	0.931752	0.788711	0.830645	1.42111	0.0169495	Up
Q96HN2	Adenosylhomocysteinase 3	AHCYL2	May regulate the electrogenic sodium/bicarbonate cotransporter SLC4A4 activity and Mg(2+)-sensitivity. On the contrary of its homolog AHCYL1, does not regulate ITPR1 sensitivity to inositol 1,4,5-trisphosphate (PubMed:19220705).	Adenosylhomocysteinase 3 OS=Homo sapiens OX=9606 GN=AHCYL2 PE=1 SV=1 - [SAHH3_HUMAN]	20.46	4	13	21	611	66.6785	7.35693	1.18923	1.44281	1.19832	1.27678	0.958489	0.860251	0.886099	0.901613	1.41611	0.0130714	Up
P24593	Insulin-like growth factor-binding protein 5	IGFBP5	IGF-binding proteins prolong the half-life of the IGFs and have been shown to either inhibit or stimulate the growth promoting effects of the IGFs on cell culture. They alter the interaction of IGFs with their cell surface receptors.	Insulin-like growth factor-binding protein 5 OS=Homo sapiens OX=9606 GN=IGFBP5 PE=1 SV=1 - [IBP5_HUMAN]	11.4	3	3	3	272	30.55	8.20654	1.20453	1.187	1.05325	1.14826	0.78216	0.879111	0.778868	0.81338	1.41172	0.004466	Up
Q9BTC8	Metastasis-associated protein MTA3	MTA3	Plays a role in maintenance of the normal epithelial architecture through the repression of SNAI1 transcription in a histone deacetylase-dependent manner, and thus the regulation of E-cadherin levels. Contributes to transcriptional repression by BCL6.	Metastasis-associated protein MTA3 OS=Homo sapiens OX=9606 GN=MTA3 PE=1 SV=2 - [MTA3_HUMAN]	10.1	3	6	7	594	67.461	8.57275	1.08368	1.29349	1.0948	1.15732	0.926355	0.795108	0.740188	0.82055	1.41042	0.0184757	Up
P37235	Hippocalcin-like protein 1	HPCAL1	May be involved in the calcium-dependent regulation of rhodopsin phosphorylation.	Hippocalcin-like protein 1 OS=Homo sapiens OX=9606 GN=HPCAL1 PE=1 SV=3 - [HPCL1_HUMAN]	69.95	13	13	32	193	22.299	5.35107	1.44574	1.29143	1.22458	1.32058	0.946171	0.928726	0.93508	0.936659	1.40989	0.00427263	Up
P55145	Mesencephalic astrocyte-derived neurotrophic factor	MANF	Selectively promotes the survival of dopaminergic neurons of the ventral mid-brain (PubMed:12794311). Modulates GABAergic transmission to the dopaminergic neurons of the substantia nigra (By similarity). Enhances spontaneous, as well as evoked, GABAergic inhibitory postsynaptic currents in dopaminergic neurons (By similarity). Inhibits cell proliferation and endoplasmic reticulum (ER) stress-indu…	Mesencephalic astrocyte-derived neurotrophic factor OS=Homo sapiens OX=9606 GN=MANF PE=1 SV=3 - [MANF_HUMAN]	50.55	11	11	23	182	20.6868	8.68994	1.35683	1.14214	1.24037	1.24645	0.866667	0.899885	0.886689	0.884414	1.40935	0.0044925	Up
Q9NSC2	Sal-like protein 1	SALL1	Transcriptional repressor involved in organogenesis.	Sal-like protein 1 OS=Homo sapiens OX=9606 GN=SALL1 PE=1 SV=2 - [SALL1_HUMAN]	0.76	1	1	1	1324	140.317	7.02002	1.41428	1.33574	1.17429	1.3081	0.921101	0.905789	0.960587	0.929159	1.40784	0.00639915	Up
O95361	Tripartite motif-containing protein 16	TRIM16	E3 ubiquitin ligase that plays an essential role in the organization of autophagic response and ubiquitination upon lysosomal and phagosomal damages. Plays a role in the stress-induced biogenesis and degradation of protein aggresomes by regulating the p62-KEAP1-NRF2 signaling and particularly by modulating the ubiquitination levels and thus stability of NRF2. Acts as a scaffold protein and facili…	Tripartite motif-containing protein 16 OS=Homo sapiens OX=9606 GN=TRIM16 PE=1 SV=3 - [TRI16_HUMAN]	35.46	18	18	26	564	63.9146	5.49072	1.29842	1.25632	1.20947	1.25474	0.887729	0.914192	0.8782	0.893374	1.40449	0.000203697	Up
Q9P1Y5	Calmodulin-regulated spectrin-associated protein 3	CAMSAP3	Key microtubule-organizing protein that specifically binds the minus-end of non-centrosomal microtubules and regulates their dynamics and organization (PubMed:19041755, PubMed:23169647). Specifically recognizes growing microtubule minus-ends and autonomously decorates and stabilizes microtubule lattice formed by microtubule minus-end polymerization (PubMed:24486153). Acts on free microtubule minu…	Calmodulin-regulated spectrin-associated protein 3 OS=Homo sapiens OX=9606 GN=CAMSAP3 PE=1 SV=2 - [CAMP3_HUMAN]	1.04	1	2	3	1249	134.666	8.35303	1.21348	1.18645	1.14367	1.1812	0.887645	0.842593	0.794643	0.841627	1.40347	0.000544167	Up
Q9NPE2	Neugrin	NGRN	Plays an essential role in mitochondrial ribosome biogenesis. As a component of a functional protein-RNA module, consisting of RCC1L, NGRN, RPUSD3, RPUSD4, TRUB2, FASTKD2 and 16S mitochondrial ribosomal RNA (16S mt-rRNA), controls 16S mt-rRNA abundance and is required for intra-mitochondrial translation of core subunits of the oxidative phosphorylation system.	Neugrin OS=Homo sapiens OX=9606 GN=NGRN PE=1 SV=2 - [NGRN_HUMAN]	7.22	2	2	2	291	32.3877	9.1001	1.28585	1.14819	1.33314	1.25572	0.904105	0.874442	0.909282	0.895943	1.40157	0.00312383	Up
Q9NQ29	Putative RNA-binding protein Luc7-like 1	LUC7L	May bind to RNA via its Arg/Ser-rich domain.	Putative RNA-binding protein Luc7-like 1 OS=Homo sapiens OX=9606 GN=LUC7L PE=1 SV=1 - [LUC7L_HUMAN]	27.22	6	10	24	371	43.7013	9.92041	1.20342	1.32662	1.29399	1.27468	0.985293	0.912512	0.830917	0.909574	1.4014	0.00322266	Up
O43570	Carbonic anhydrase 12	CA12	Reversible hydration of carbon dioxide.	Carbonic anhydrase 12 OS=Homo sapiens OX=9606 GN=CA12 PE=1 SV=1 - [CAH12_HUMAN]	8.19	3	3	3	354	39.426	7.2251	1.29962	1.43432	1.08737	1.27377	0.876441	0.875975	0.974652	0.909023	1.40125	0.0264138	Up
O14523	Phospholipid transfer protein C2CD2L	C2CD2L	Lipid-binding protein that transports phosphatidylinositol, the precursor of phosphatidylinositol 4,5-bisphosphate (PI(4,5)P2), from its site of synthesis in the endoplasmic reticulum to the cell membrane (PubMed:28209843). It thereby maintains the pool of cell membrane phosphoinositides, which are degraded during phospholipase C (PLC) signaling (PubMed:28209843). Plays a key role in the coordina…	Phospholipid transfer protein C2CD2L OS=Homo sapiens OX=9606 GN=C2CD2L PE=1 SV=3 - [C2C2L_HUMAN]	0.85	1	1	1	706	76.1343	7.69385	1.18524	1.40284	1.22786	1.27198	0.882165	0.94379	0.901563	0.909173	1.39905	0.00626853	Up
P04196	Histidine-rich glycoprotein	HRG	Plasma glycoprotein that binds a number of ligands such as heme, heparin, heparan sulfate, thrombospondin, plasminogen, and divalent metal ions. Binds heparin and heparin/glycosaminoglycans in a zinc-dependent manner. Binds heparan sulfate on the surface of liver, lung, kidney and heart endothelial cells. Binds to N-sulfated polysaccharide chains on the surface of liver endothelial cells. Inhibit…	Histidine-rich glycoprotein OS=Homo sapiens OX=9606 GN=HRG PE=1 SV=1 - [HRG_HUMAN]	1.33	1	1	2	525	59.5409	7.50342	1.11203	1.24668	1.02034	1.12635	0.799018	0.808612	0.808751	0.80546	1.39839	0.0081832	Up
Q8N4Y2	EF-hand calcium-binding domain-containing protein 4A	CRACR2B	Plays a role in store-operated Ca(2+) entry (SOCE).	EF-hand calcium-binding domain-containing protein 4A OS=Homo sapiens OX=9606 GN=CRACR2B PE=1 SV=3 - [EFC4A_HUMAN]	1.75	1	1	1	399	44.9285	5.33838	1.23972	1.33648	1.19331	1.2565	0.923466	0.922515	0.852881	0.899621	1.3967	0.00177715	Up
Q96MH2	Protein HEXIM2	HEXIM2	Transcriptional regulator which functions as a general RNA polymerase II transcription inhibitor (PubMed:15713661, PubMed:15713662). Core component of the 7SK RNP complex: in cooperation with 7SK snRNA sequesters P-TEFb in a large inactive 7SK snRNP complex preventing RNA polymerase II phosphorylation and subsequent transcriptional elongation (PubMed:15713661, PubMed:15713662).	Protein HEXIM2 OS=Homo sapiens OX=9606 GN=HEXIM2 PE=1 SV=1 - [HEXI2_HUMAN]	6.64	1	2	5	286	32.3986	6.55127	1.22703	1.40733	1.21625	1.28354	1.00106	0.865762	0.891011	0.919279	1.39624	0.00814712	Up
O95757	Heat shock 70 kDa protein 4L	HSPA4L	Possesses chaperone activity in vitro where it inhibits aggregation of citrate synthase.	Heat shock 70 kDa protein 4L OS=Homo sapiens OX=9606 GN=HSPA4L PE=1 SV=3 - [HS74L_HUMAN]	52.44	36	39	80	839	94.4525	5.88428	1.29672	1.22458	1.21865	1.24665	0.912407	0.90418	0.866089	0.894225	1.39411	0.000258415	Up
O95865	N(G),N(G)-dimethylarginine dimethylaminohydrolase 2	DDAH2	Hydrolyzes N(G),N(G)-dimethyl-L-arginine (ADMA) and N(G)-monomethyl-L-arginine (MMA) which act as inhibitors of NOS. Has therefore a role in the regulation of nitric oxide generation.	N(G),N(G)-dimethylarginine dimethylaminohydrolase 2 OS=Homo sapiens OX=9606 GN=DDAH2 PE=1 SV=1 - [DDAH2_HUMAN]	31.23	7	8	9	285	29.6255	6.01123	1.37182	1.29975	1.31288	1.32815	0.958576	0.927212	0.973765	0.953184	1.39338	0.00013552	Up
P00918	Carbonic anhydrase 2	CA2	Essential for bone resorption and osteoclast differentiation (By similarity). Reversible hydration of carbon dioxide. Can hydrate cyanamide to urea. Involved in the regulation of fluid secretion into the anterior chamber of the eye. Contributes to intracellular pH regulation in the duodenal upper villous epithelium during proton-coupled peptide absorption. Stimulates the chloride-bicarbonate exch…	Carbonic anhydrase 2 OS=Homo sapiens OX=9606 GN=CA2 PE=1 SV=2 - [CAH2_HUMAN]	51.54	11	11	25	260	29.2279	7.40088	1.30755	1.31194	1.23206	1.28385	0.971167	0.895688	0.897649	0.921501	1.39322	0.000542482	Up
P61165	Transmembrane protein 258	TMEM258	Subunit of the oligosaccharyl transferase (OST) complex that catalyzes the initial transfer of a defined glycan (Glc(3)Man(9)GlcNAc(2) in eukaryotes) from the lipid carrier dolichol-pyrophosphate to an asparagine residue within an Asn-X-Ser/Thr consensus motif in nascent polypeptide chains, the first step in protein N-glycosylation. N-glycosylation occurs cotranslationally and the complex associa…	Transmembrane protein 258 OS=Homo sapiens OX=9606 GN=TMEM258 PE=1 SV=1 - [TM258_HUMAN]	10.13	1	1	1	79	9.07279	5.8335	1.3255	1.17883	1.35561	1.28665	0.877404	0.966967	0.929315	0.924562	1.39163	0.0039095	Up
Q8WYL5	Protein phosphatase Slingshot homolog 1	SSH1	Protein phosphatase which regulates actin filament dynamics. Dephosphorylates and activates the actin binding/depolymerizing factor cofilin, which subsequently binds to actin filaments and stimulates their disassembly. Inhibitory phosphorylation of cofilin is mediated by LIMK1, which may also be dephosphorylated and inactivated by this protein.	Protein phosphatase Slingshot homolog 1 OS=Homo sapiens OX=9606 GN=SSH1 PE=1 SV=2 - [SSH1_HUMAN]	2.48	2	2	3	1049	115.439	6.25244	1.29425	1.26303	1.29274	1.28334	0.897129	0.899818	0.971065	0.922671	1.39089	0.000162743	Up
Q9HB90	Ras-related GTP-binding protein C	RRAGC	Guanine nucleotide-binding protein that plays a crucial role in the cellular response to amino acid availability through regulation of the mTORC1 signaling cascade (PubMed:20381137, PubMed:27234373, PubMed:24095279). Forms heterodimeric Rag complexes with RRAGA or RRAGB and cycles between an inactive GTP-bound and an active GDP-bound form (PubMed:24095279). In its active form participates in the …	Ras-related GTP-binding protein C OS=Homo sapiens OX=9606 GN=RRAGC PE=1 SV=1 - [RRAGC_HUMAN]	32.33	3	8	10	399	44.1958	5.09717	1.10425	1.40977	1.12325	1.21242	0.839	0.94371	0.835204	0.872638	1.38938	0.0318174	Up
Q8NHQ8	Ras association domain-containing protein 8	RASSF8		Ras association domain-containing protein 8 OS=Homo sapiens OX=9606 GN=RASSF8 PE=1 SV=2 - [RASF8_HUMAN]	19.57	9	9	12	419	48.2975	6.49365	1.24654	1.15809	1.26619	1.22361	0.912667	0.889297	0.845833	0.882599	1.38637	0.000904803	Up
P55285	Cadherin-6	CDH6	Cadherins are calcium-dependent cell adhesion proteins. They preferentially interact with themselves in a homophilic manner in connecting cells; cadherins may thus contribute to the sorting of heterogeneous cell types.	Cadherin-6 OS=Homo sapiens OX=9606 GN=CDH6 PE=1 SV=1 - [CADH6_HUMAN]	7.22	5	5	8	790	88.2542	4.93213	1.20648	1.18528	1.273	1.22159	0.844114	0.876654	0.923239	0.881336	1.38606	0.000627274	Up
Q9H299	SH3 domain-binding glutamic acid-rich-like protein 3	SH3BGRL3	Could act as a modulator of glutaredoxin biological activity.	SH3 domain-binding glutamic acid-rich-like protein 3 OS=Homo sapiens OX=9606 GN=SH3BGRL3 PE=1 SV=1 - [SH3L3_HUMAN]	48.39	5	5	21	93	10.4313	4.93213	1.34578	1.24594	1.2916	1.29444	0.928403	0.939716	0.934269	0.934129	1.38572	0.000242644	Up
Q12792	Twinfilin-1	TWF1	Actin-binding protein involved in motile and morphological processes. Inhibits actin polymerization, likely by sequestering G-actin. By capping the barbed ends of filaments, it also regulates motility. Seems to play an important role in clathrin-mediated endocytosis and distribution of endocytic organelles (By similarity).	Twinfilin-1 OS=Homo sapiens OX=9606 GN=TWF1 PE=1 SV=3 - [TWF1_HUMAN]	44.86	14	18	36	350	40.2577	6.96143	1.20315	1.26859	1.22988	1.23387	0.935585	0.888667	0.849178	0.891143	1.3846	0.000398941	Up
Q8IVH4	Methylmalonic aciduria type A protein, mitochondrial	MMAA	GTPase, binds and hydrolyzes GTP (PubMed:28497574, PubMed:20876572). Involved in intracellular vitamin B12 metabolism, mediates the transport of cobalamin (Cbl) into mitochondria for the final steps of adenosylcobalamin (AdoCbl) synthesis. Functions as a G-protein chaperone that assists AdoCbl cofactor delivery from MMAB to the methylmalonyl-CoA mutase (MMUT) and reactivation of the enzyme during…	Methylmalonic aciduria type A protein, mitochondrial OS=Homo sapiens OX=9606 GN=MMAA PE=1 SV=1 - [MMAA_HUMAN]	2.63	1	1	1	418	46.5085	9.29053	1.20493	1.0614	1.20136	1.1559	0.918557	0.741391	0.846342	0.83543	1.38359	0.0101229	Up
Q4KWH8	1-phosphatidylinositol 4,5-bisphosphate phosphodiesterase eta-1	PLCH1	The production of the second messenger molecules diacylglycerol (DAG) and inositol 1,4,5-trisphosphate (IP3) is mediated by calcium-activated phosphatidylinositol-specific phospholipase C enzymes.	1-phosphatidylinositol 4,5-bisphosphate phosphodiesterase eta-1 OS=Homo sapiens OX=9606 GN=PLCH1 PE=1 SV=1 - [PLCH1_HUMAN]	0.47	1	1	1	1693	189.104	7.73779	1.32068	1.10526	1.3058	1.24392	0.902466	0.868566	0.926734	0.899255	1.38327	0.00851126	Up
Q9P1Z2	Calcium-binding and coiled-coil domain-containing protein 1	CALCOCO1	Functions as a coactivator for aryl hydrocarbon and nuclear receptors (NR). Recruited to promoters through its contact with the N-terminal basic helix-loop-helix-Per-Arnt-Sim (PAS) domain of transcription factors or coactivators, such as NCOA2. During ER-activation acts synergistically in combination with other NCOA2-binding proteins, such as EP300, CREBBP and CARM1. Involved in the transcription…	Calcium-binding and coiled-coil domain-containing protein 1 OS=Homo sapiens OX=9606 GN=CALCOCO1 PE=1 SV=2 - [CACO1_HUMAN]	10.13	6	6	8	691	77.2888	4.81787	1.24176	1.25985	1.16901	1.22354	0.890799	0.935702	0.827164	0.884555	1.38322	0.00127752	Up
Q9Y2B0	Protein canopy homolog 2	CNPY2	Positive regulator of neurite outgrowth by stabilizing myosin regulatory light chain (MRLC). It prevents MIR-mediated MRLC ubiquitination and its subsequent proteasomal degradation.	Protein canopy homolog 2 OS=Homo sapiens OX=9606 GN=CNPY2 PE=1 SV=1 - [CNPY2_HUMAN]	60.99	11	11	31	182	20.6392	4.91943	1.29805	1.26657	1.23182	1.26548	0.941908	0.899531	0.903536	0.914992	1.38305	0.000116072	Up
O60239	SH3 domain-binding protein 5	SH3BP5	Functions as guanine nucleotide exchange factor (GEF) with specificity for RAB11A and RAB25 (PubMed:26506309, PubMed:30217979). Inhibits the auto- and transphosphorylation activity of BTK. Plays a negative regulatory role in BTK-related cytoplasmic signaling in B-cells. May be involved in BCR-induced apoptotic cell death.	SH3 domain-binding protein 5 OS=Homo sapiens OX=9606 GN=SH3BP5 PE=1 SV=2 - [3BP5_HUMAN]	12.31	5	6	6	455	50.3938	4.97021	1.17433	1.28447	1.15271	1.20384	0.905822	0.889778	0.815968	0.870523	1.38289	0.00249533	Up
Q15545	Transcription initiation factor TFIID subunit 7	TAF7	Functions as a component of the DNA-binding general transcription factor complex TFIID, a multimeric protein complex that plays a central role in mediating promoter responses to various activators and repressors. Present in both of the previously described TFIID species which either lack or contain TAFII30 (TFIID alpha and TFIID beta respectively).	Transcription initiation factor TFIID subunit 7 OS=Homo sapiens OX=9606 GN=TAF7 PE=1 SV=1 - [TAF7_HUMAN]	21.78	6	6	8	349	40.2345	5.19873	1.23421	1.33148	1.24176	1.26915	0.891026	0.969685	0.897735	0.919482	1.38029	0.000954845	Up
P81605	Dermcidin	DCD	DCD-1 displays antimicrobial activity thereby limiting skin infection by potential pathogens in the first few hours after bacterial colonization. Highly effective against E.coli, E.faecalis, S.aureus and C.albicans. Optimal pH and salt concentration resemble the conditions in sweat. Also exhibits proteolytic activity, cleaving on the C-terminal side of Arg and, to a lesser extent, Lys residues (P…	Dermcidin OS=Homo sapiens OX=9606 GN=DCD PE=1 SV=2 - [DCD_HUMAN]	16.36	2	2	3	110	11.2768	6.53662	1.06134	1.36206	1.06703	1.16347	0.878645	0.763163	0.887034	0.842947	1.38024	0.0401666	Up
Q9NRN5	Olfactomedin-like protein 3	OLFML3	Secreted scaffold protein that plays an essential role in dorsoventral patterning during early development. Stabilizes axial formation by restricting chordin (CHRD) activity on the dorsal side. Acts by facilitating the association between the tolloid proteases and their substrate chordin (CHRD), leading to enhance chordin (CHRD) degradation (By similarity). May have matrix-related function involv…	Olfactomedin-like protein 3 OS=Homo sapiens OX=9606 GN=OLFML3 PE=2 SV=1 - [OLFL3_HUMAN]	1.72	1	1	1	406	45.9813	6.56592	0.843263	0.788679	0.958208	0.863384	0.694239	0.55087	0.631974	0.625694	1.37988	0.0215922	Up
P78504	Protein jagged-1	JAG1	Ligand for multiple Notch receptors and involved in the mediation of Notch signaling (PubMed:18660822, PubMed:20437614). May be involved in cell-fate decisions during hematopoiesis (PubMed:9462510). Seems to be involved in early and late stages of mammalian cardiovascular development. Inhibits myoblast differentiation (By similarity). Enhances fibroblast growth factor-induced angiogenesis (in vit…	Protein jagged-1 OS=Homo sapiens OX=9606 GN=JAG1 PE=1 SV=3 - [JAG1_HUMAN]	3.61	4	4	5	1218	133.709	6.06201	1.2265	1.2876	1.2147	1.24294	0.951705	0.914056	0.839013	0.901591	1.3786	0.00104414	Up
Q8NCS4	Transmembrane protein 35B	TMEM35B		Transmembrane protein 35B OS=Homo sapiens OX=9606 GN=TMEM35B PE=1 SV=1 - [TM35B_HUMAN]	7.79	1	1	1	154	16.8734	9.17334	1.30246	1.45701	1.08309	1.28085	0.901608	0.908197	0.977786	0.929197	1.37845	0.0340903	Up
Q99442	Translocation protein SEC62	SEC62	Mediates post-translational transport of precursor polypeptides across endoplasmic reticulum (ER). Proposed to act as a targeting receptor for small presecretory proteins containing short and apolar signal peptides. Targets and properly positions newly synthesized presecretory proteins into the SEC61 channel-forming translocon complex, triggering channel opening for polypeptide translocation to t…	Translocation protein SEC62 OS=Homo sapiens OX=9606 GN=SEC62 PE=1 SV=1 - [SEC62_HUMAN]	15.54	7	7	10	399	45.8331	7.12256	1.32423	1.14614	1.25068	1.24035	0.862648	0.940861	0.902445	0.901985	1.37513	0.00388068	Up
P30542	Adenosine receptor A1	ADORA1	Receptor for adenosine. The activity of this receptor is mediated by G proteins which inhibit adenylyl cyclase.	Adenosine receptor A1 OS=Homo sapiens OX=9606 GN=ADORA1 PE=1 SV=1 - [AA1R_HUMAN]	3.07	1	1	1	326	36.4876	8.6167	1.18152	1.40335	1.40734	1.33074	1.09276	0.895117	0.917457	0.968443	1.3741	0.020431	Up
O60568	Multifunctional procollagen lysine hydroxylase and glycosyltransferase LH3	PLOD3	Multifunctional enzyme that catalyzes a series of essential post-translational modifications on Lys residues in procollagen (PubMed:11956192, PubMed:12475640, PubMed:18298658, PubMed:30089812, PubMed:18834968). Plays a redundant role in catalyzing the formation of hydroxylysine residues in -Xaa-Lys-Gly- sequences in collagens (PubMed:9582318, PubMed:9724729, PubMed:11956192, PubMed:12475640, PubM…	Multifunctional procollagen lysine hydroxylase and glycosyltransferase LH3 OS=Homo sapiens OX=9606 GN=PLOD3 PE=1 SV=1 - [PLOD3_HUMAN]	36.04	25	25	49	738	84.7315	6.04932	1.23946	1.19285	1.24926	1.22719	0.915896	0.876012	0.887446	0.893118	1.37405	9.22607e-05	Up
Q8N8A2	Serine/threonine-protein phosphatase 6 regulatory ankyrin repeat subunit B	ANKRD44	Putative regulatory subunit of protein phosphatase 6 (PP6) that may be involved in the recognition of phosphoprotein substrates.	Serine/threonine-protein phosphatase 6 regulatory ankyrin repeat subunit B OS=Homo sapiens OX=9606 GN=ANKRD44 PE=1 SV=3 - [ANR44_HUMAN]	8.56	6	7	7	993	107.535	6.30322	1.17611	1.28794	1.22439	1.22948	0.906339	0.889548	0.889423	0.895103	1.37356	0.000525804	Up
P49758	Regulator of G-protein signaling 6	RGS6	Regulates G protein-coupled receptor signaling cascades. Inhibits signal transduction by increasing the GTPase activity of G protein alpha subunits, thereby driving them into their inactive GDP-bound form. The RGS6/GNB5 dimer enhances GNAO1 GTPase activity (PubMed:10521509).	Regulator of G-protein signaling 6 OS=Homo sapiens OX=9606 GN=RGS6 PE=1 SV=5 - [RGS6_HUMAN]	1.48	1	1	2	472	54.3887	7.41553	1.23004	1.16314	1.2313	1.20816	0.872439	0.87699	0.891166	0.880198	1.3726	0.000145602	Up
Q96HD1	Protein disulfide isomerase CRELD1	CRELD1	Protein disulfide isomerase (By similarity). Promotes the localization of acetylcholine receptors (AChRs) to the plasma membrane (By similarity).	Protein disulfide isomerase CRELD1 OS=Homo sapiens OX=9606 GN=CRELD1 PE=1 SV=3 - [CREL1_HUMAN]	9.29	4	4	9	420	45.4088	4.86865	1.2802	1.31199	1.27068	1.28762	0.949856	0.910705	0.956637	0.939066	1.37117	5.19056e-05	Up
P11021	Endoplasmic reticulum chaperone BiP	HSPA5	Endoplasmic reticulum chaperone that plays a key role in protein folding and quality control in the endoplasmic reticulum lumen (PubMed:2294010, PubMed:23769672, PubMed:23990668, PubMed:28332555). Involved in the correct folding of proteins and degradation of misfolded proteins via its interaction with DNAJC10/ERdj5, probably to facilitate the release of DNAJC10/ERdj5 from its substrate (By simil…	Endoplasmic reticulum chaperone BiP OS=Homo sapiens OX=9606 GN=HSPA5 PE=1 SV=2 - [BIP_HUMAN]	66.97	51	54	251	654	72.2884	5.16064	1.30194	1.20532	1.2555	1.25425	0.897081	0.923493	0.925517	0.915364	1.37022	0.000322002	Up
Q9HAN9	Nicotinamide/nicotinic acid mononucleotide adenylyltransferase 1	NMNAT1	Catalyzes the formation of NAD(+) from nicotinamide mononucleotide (NMN) and ATP (PubMed:17402747). Can also use the deamidated form; nicotinic acid mononucleotide (NaMN) as substrate with the same efficiency (PubMed:17402747). Can use triazofurin monophosphate (TrMP) as substrate (PubMed:17402747). Also catalyzes the reverse reaction, i.e. the pyrophosphorolytic cleavage of NAD(+) (PubMed:174027…	Nicotinamide/nicotinic acid mononucleotide adenylyltransferase 1 OS=Homo sapiens OX=9606 GN=NMNAT1 PE=1 SV=1 - [NMNA1_HUMAN]	17.56	4	4	5	279	31.9126	8.86572	1.19786	1.49429	1.19148	1.29454	0.983945	0.943915	0.908867	0.945576	1.36905	0.0269296	Up
O15335	Chondroadherin	CHAD	Promotes attachment of chondrocytes, fibroblasts, and osteoblasts. This binding is mediated (at least for chondrocytes and fibroblasts) by the integrin alpha(2)beta(1). May play an important role in the regulation of chondrocyte growth and proliferation (By similarity).	Chondroadherin OS=Homo sapiens OX=9606 GN=CHAD PE=1 SV=2 - [CHAD_HUMAN]	11.98	5	5	6	359	40.4503	9.39307	1.22277	1.13834	1.28868	1.2166	0.855379	0.892237	0.918832	0.888816	1.36878	0.00226557	Up
Q9Y365	START domain-containing protein 10	STARD10	May play metabolic roles in sperm maturation or fertilization (By similarity). Phospholipid transfer protein that preferentially selects lipid species containing a palmitoyl or stearoyl chain on the sn-1 and an unsaturated fatty acyl chain (18:1 or 18:2) on the sn-2 position. Able to transfer phosphatidylcholine (PC) and phosphatidyetanolamline (PE) between membranes.	START domain-containing protein 10 OS=Homo sapiens OX=9606 GN=STARD10 PE=1 SV=2 - [STA10_HUMAN]	4.12	1	1	1	291	33.0276	7.12256	1.26644	1.31863	1.24677	1.27728	0.949069	0.88735	0.964662	0.933694	1.36799	0.000420788	Up
Q8TCD1	UPF0729 protein C18orf32	C18orf32	May activate the NF-kappa-B signaling pathway.	UPF0729 protein C18orf32 OS=Homo sapiens OX=9606 GN=C18orf32 PE=3 SV=1 - [CR032_HUMAN]	14.47	2	2	3	76	8.66361	9.12939	1.22569	1.39533	1.17947	1.26683	0.863454	0.948562	0.968651	0.926889	1.36675	0.00966584	Up
Q0VD83	Apolipoprotein B receptor	APOBR	Macrophage receptor that binds to the apolipoprotein B48 (APOB) of dietary triglyceride (TG)-rich lipoproteins (TRL) or to a like domain of APOB in hypertriglyceridemic very low density lipoprotein (HTG-VLDL). Binds and internalizes TRL when out of the context of the macrophage. May provide essential lipids to reticuloendothelial cells. Could also be involved in foam cell formation with elevated …	Apolipoprotein B receptor OS=Homo sapiens OX=9606 GN=APOBR PE=1 SV=3 - [APOBR_HUMAN]	0.64	1	1	1	1097	115.564	4.39893	1.20903	1.21213	1.19996	1.20704	0.884802	0.885	0.879643	0.883148	1.36675	1.46383e-07	Up
Q53G59	Kelch-like protein 12	KLHL12	Substrate-specific adapter of a BCR (BTB-CUL3-RBX1) E3 ubiquitin ligase complex that acts as a negative regulator of Wnt signaling pathway and ER-Golgi transport (PubMed:22358839, PubMed:27565346). The BCR(KLHL12) complex is involved in ER-Golgi transport by regulating the size of COPII coats, thereby playing a key role in collagen export, which is required for embryonic stem (ES) cells division:…	Kelch-like protein 12 OS=Homo sapiens OX=9606 GN=KLHL12 PE=1 SV=2 - [KLH12_HUMAN]	1.23	1	1	1	568	63.2363	5.43994	1.35502	1.24737	1.19932	1.26723	0.921249	0.800373	1.06054	0.927387	1.36646	0.0182131	Up
Q8NF86	Serine protease 33	PRSS33	Serine protease that has amidolytic activity, cleaving its substrates before Arg residues.	Serine protease 33 OS=Homo sapiens OX=9606 GN=PRSS33 PE=1 SV=3 - [PRS33_HUMAN]	3.21	1	1	1	280	29.7675	9.93506	1.33366	1.16332	1.30607	1.26768	0.934381	0.93323	0.917794	0.928468	1.36535	0.00307211	Up
Q99614	Tetratricopeptide repeat protein 1	TTC1		Tetratricopeptide repeat protein 1 OS=Homo sapiens OX=9606 GN=TTC1 PE=1 SV=1 - [TTC1_HUMAN]	44.18	13	13	25	292	33.5052	4.84326	1.26211	1.25496	1.18722	1.23477	0.929481	0.914681	0.869921	0.904694	1.36484	0.0003794	Up
Q13232	Nucleoside diphosphate kinase 3	NME3	Major role in the synthesis of nucleoside triphosphates other than ATP. The ATP gamma phosphate is transferred to the NDP beta phosphate via a ping-pong mechanism, using a phosphorylated active-site intermediate. Probably has a role in normal hematopoiesis by inhibition of granulocyte differentiation and induction of apoptosis.	Nucleoside diphosphate kinase 3 OS=Homo sapiens OX=9606 GN=NME3 PE=1 SV=2 - [NDK3_HUMAN]	24.26	4	4	6	169	19.0029	7.84033	1.3463	1.19205	1.33589	1.29142	0.902706	0.94225	0.998356	0.947771	1.36258	0.00381111	Up
Q6TCH7	Progestin and adipoQ receptor family member 3	PAQR3	Functions as a spatial regulator of RAF1 kinase by sequestrating it to the Golgi.	Progestin and adipoQ receptor family member 3 OS=Homo sapiens OX=9606 GN=PAQR3 PE=1 SV=2 - [PAQR3_HUMAN]	3.22	1	1	1	311	36.1923	8.52881	1.07829	1.21886	1.05491	1.11735	0.715196	0.877995	0.868148	0.820446	1.36188	0.0155939	Up
Q13501	Sequestosome-1	SQSTM1	Autophagy receptor required for selective macroautophagy (aggrephagy). Functions as a bridge between polyubiquitinated cargo and autophagosomes. Interacts directly with both the cargo to become degraded and an autophagy modifier of the MAP1 LC3 family (PubMed:16286508, PubMed:20168092, PubMed:24128730, PubMed:28404643, PubMed:22622177). Along with WDFY3, involved in the formation and autophagic d…	Sequestosome-1 OS=Homo sapiens OX=9606 GN=SQSTM1 PE=1 SV=1 - [SQSTM_HUMAN]	34.55	10	10	22	440	47.6569	5.22412	1.12855	1.01739	1.07428	1.07341	0.791416	0.861299	0.712599	0.788438	1.36144	0.00602625	Up
P49767	Vascular endothelial growth factor C	VEGFC	Growth factor active in angiogenesis, and endothelial cell growth, stimulating their proliferation and migration and also has effects on the permeability of blood vessels. May function in angiogenesis of the venous and lymphatic vascular systems during embryogenesis, and also in the maintenance of differentiated lymphatic endothelium in adults. Binds and activates KDR/VEGFR2 and FLT4/VEGFR3 recep…	Vascular endothelial growth factor C OS=Homo sapiens OX=9606 GN=VEGFC PE=1 SV=1 - [VEGFC_HUMAN]	3.34	2	2	2	419	46.8519	7.51807	0.851643	0.985007	0.909673	0.915441	0.694674	0.635003	0.688604	0.67276	1.36072	0.004858	Up
P21246	Pleiotrophin	PTN	Secreted growth factor that mediates its signal through cell-surface proteoglycan and non-proteoglycan receptors (PubMed:16814777, PubMed:11278720, PubMed:19141530). Binds cell-surface proteoglycan receptor via their chondroitin sulfate (CS) groups (PubMed:26896299, PubMed:27445335). Thereby regulates many processes like cell proliferation, cell survival, cell growth, cell differentiation and cel…	Pleiotrophin OS=Homo sapiens OX=9606 GN=PTN PE=1 SV=1 - [PTN_HUMAN]	19.64	4	4	5	168	18.9297	9.59814	1.20039	0.961083	1.30639	1.15595	0.87398	0.855165	0.820686	0.849944	1.36003	0.0414723	Up
P35270	Sepiapterin reductase	SPR	Catalyzes the final one or two reductions in tetra-hydrobiopterin biosynthesis to form 5,6,7,8-tetrahydrobiopterin.	Sepiapterin reductase OS=Homo sapiens OX=9606 GN=SPR PE=1 SV=1 - [SPRE_HUMAN]	45.21	10	10	22	261	28.0308	8.04541	1.21114	1.31871	1.18635	1.23873	0.932609	0.91722	0.884849	0.911559	1.35892	0.00159997	Up
Q6RW13	Type-1 angiotensin II receptor-associated protein	AGTRAP	Appears to be a negative regulator of type-1 angiotensin II receptor-mediated signaling by regulating receptor internalisation as well as mechanism of receptor desensitization such as phosphorylation. Induces also a decrease in cell proliferation and angiotensin II-stimulated transcriptional activity.	Type-1 angiotensin II receptor-associated protein OS=Homo sapiens OX=9606 GN=AGTRAP PE=1 SV=1 - [ATRAP_HUMAN]	18.87	2	2	2	159	17.4079	6.13818	1.24288	1.22901	1.25611	1.24267	0.944903	0.950271	0.850122	0.915099	1.35796	0.000609635	Up
P07602	Prosaposin	PSAP	Saposin-A and saposin-C stimulate the hydrolysis of glucosylceramide by beta-glucosylceramidase (EC 3.2.1.45) and galactosylceramide by beta-galactosylceramidase (EC 3.2.1.46). Saposin-C apparently acts by combining with the enzyme and acidic lipid to form an activated complex, rather than by solubilizing the substrate.	Prosaposin OS=Homo sapiens OX=9606 GN=PSAP PE=1 SV=2 - [SAP_HUMAN]	24.43	13	13	22	524	58.0739	5.17334	1.41137	1.26405	1.04772	1.24104	0.938267	0.880936	0.922587	0.91393	1.35792	0.0377452	Up
Q05066	Sex-determining region Y protein	SRY	Transcriptional regulator that controls a genetic switch in male development. It is necessary and sufficient for initiating male sex determination by directing the development of supporting cell precursors (pre-Sertoli cells) as Sertoli rather than granulosa cells (By similarity). In male adult brain involved in the maintenance of motor functions of dopaminergic neurons (By similarity). Involved …	Sex-determining region Y protein OS=Homo sapiens OX=9606 GN=SRY PE=1 SV=1 - [SRY_HUMAN]	3.43	1	1	1	204	23.8687	9.48096	0.548971	0.570254	0.466614	0.528613	0.335787	0.412135	0.420346	0.389423	1.35743	0.0284961	Up
Q86XK2	F-box only protein 11	FBXO11	Substrate recognition component of a SCF (SKP1-CUL1-F-box protein) E3 ubiquitin-protein ligase complex which mediates the ubiquitination and subsequent proteasomal degradation of target proteins, such as DTL/CDT2, BCL6 and PRDM1/BLIMP1. The SCF(FBXO11) complex mediates ubiquitination and degradation of BCL6, thereby playing a role in the germinal center B-cells terminal differentiation toward mem…	F-box only protein 11 OS=Homo sapiens OX=9606 GN=FBXO11 PE=1 SV=3 - [FBX11_HUMAN]	1.62	2	2	2	927	103.52	6.99072	1.12323	1.38273	1.0663	1.19075	0.875114	0.884982	0.874332	0.878142	1.35599	0.0326502	Up
Q16623	Syntaxin-1A	STX1A	Plays an essential role in hormone and neurotransmitter calcium-dependent exocytosis and endocytosis (PubMed:26635000). Part of the SNARE (Soluble NSF Attachment Receptor) complex composed of SNAP25, STX1A and VAMP2 which mediates the fusion of synaptic vesicles with the presynaptic plasma membrane. STX1A and SNAP25 are localized on the plasma membrane while VAMP2 resides in synaptic vesicles. Th…	Syntaxin-1A OS=Homo sapiens OX=9606 GN=STX1A PE=1 SV=1 - [STX1A_HUMAN]	14.93	3	4	4	288	33.0027	5.23682	1.17273	1.35842	1.13977	1.22364	1.00683	0.839557	0.862157	0.902849	1.35531	0.0202136	Up
Q9H1E5	Thioredoxin-related transmembrane protein 4	TMX4		Thioredoxin-related transmembrane protein 4 OS=Homo sapiens OX=9606 GN=TMX4 PE=1 SV=1 - [TMX4_HUMAN]	3.44	2	2	2	349	38.9277	4.37354	1.31467	1.06529	1.08597	1.15531	0.983886	0.806413	0.769745	0.853348	1.35386	0.043614	Up
P52564	Dual specificity mitogen-activated protein kinase kinase 6	MAP2K6	Dual specificity protein kinase which acts as an essential component of the MAP kinase signal transduction pathway. With MAP3K3/MKK3, catalyzes the concomitant phosphorylation of a threonine and a tyrosine residue in the MAP kinases p38 MAPK11, MAPK12, MAPK13 and MAPK14 and plays an important role in the regulation of cellular responses to cytokines and all kinds of stresses. Especially, MAP2K3/M…	Dual specificity mitogen-activated protein kinase kinase 6 OS=Homo sapiens OX=9606 GN=MAP2K6 PE=1 SV=1 - [MP2K6_HUMAN]	14.07	2	6	10	334	37.4682	7.38623	1.38241	1.30577	1.21506	1.30108	1.00248	0.970352	0.914268	0.962366	1.35196	0.00348269	Up
Q9UJY1	Heat shock protein beta-8	HSPB8	Displays temperature-dependent chaperone activity.	Heat shock protein beta-8 OS=Homo sapiens OX=9606 GN=HSPB8 PE=1 SV=1 - [HSPB8_HUMAN]	26.53	7	7	14	196	21.5906	5.12256	1.31493	1.21528	1.21873	1.24965	0.910011	0.937495	0.936961	0.928156	1.34637	0.000689425	Up
Q99519	Sialidase-1	NEU1	Catalyzes the removal of sialic acid (N-acetylneuraminic acid) moieties from glycoproteins and glycolipids. To be active, it is strictly dependent on its presence in the multienzyme complex. Appears to have a preference for alpha 2-3 and alpha 2-6 sialyl linkage.	Sialidase-1 OS=Homo sapiens OX=9606 GN=NEU1 PE=1 SV=1 - [NEUR1_HUMAN]	12.77	5	5	5	415	45.4386	5.88428	1.28726	1.27597	1.24867	1.27063	0.985923	0.91954	0.927255	0.944239	1.34567	0.000166113	Up
Q01469	Fatty acid-binding protein 5	FABP5	Intracellular carrier for long-chain fatty acids and related active lipids, such as the endocannabinoid, that regulates the metabolism and actions of the ligands they bind. In addition to the cytosolic transport, selectively delivers specific fatty acids from the cytosol to the nucleus, wherein they activate nuclear receptors (PubMed:22170058, PubMed:21395585). Delivers retinoic acid to the nucle…	Fatty acid-binding protein 5 OS=Homo sapiens OX=9606 GN=FABP5 PE=1 SV=3 - [FABP5_HUMAN]	27.41	3	3	3	135	15.1546	7.00537	1.1342	1.27679	1.13681	1.1826	0.877004	0.831383	0.931199	0.879862	1.34407	0.0053956	Up
Q9UGV2	Protein NDRG3	NDRG3		Protein NDRG3 OS=Homo sapiens OX=9606 GN=NDRG3 PE=1 SV=2 - [NDRG3_HUMAN]	13.6	4	4	5	375	41.3825	5.31299	1.32958	1.12509	1.24544	1.23337	0.907881	0.93475	0.913378	0.91867	1.34256	0.0062816	Up
Q9Y2Z0	Protein SGT1 homolog	SUGT1	May play a role in ubiquitination and subsequent proteasomal degradation of target proteins.	Protein SGT1 homolog OS=Homo sapiens OX=9606 GN=SUGT1 PE=1 SV=3 - [SGT1_HUMAN]	41.37	15	15	21	365	40.9985	5.16064	1.25137	1.2391	1.24761	1.24602	0.960486	0.921734	0.902435	0.928218	1.34238	5.3459e-05	Up
Q96DC9	Ubiquitin thioesterase OTUB2	OTUB2	Hydrolase that can remove conjugated ubiquitin from proteins in vitro and may therefore play an important regulatory role at the level of protein turnover by preventing degradation. Mediates deubiquitination of 'Lys-11'-,'Lys-48'- and 'Lys-63'-linked polyubiquitin chains, with a preference for 'Lys-63'-linked polyubiquitin chains.	Ubiquitin thioesterase OTUB2 OS=Homo sapiens OX=9606 GN=OTUB2 PE=1 SV=2 - [OTUB2_HUMAN]	2.99	1	1	1	234	27.1957	6.22705	1.22949	1.27227	1.12956	1.21044	0.934924	0.910697	0.859739	0.901787	1.34226	0.00294754	Up
Q8NBI3	Draxin	DRAXIN	Chemorepulsive axon guidance protein required for the development of spinal cord and forebrain commissures. Acts as a chemorepulsive guidance protein for commissural axons during development. Able to inhibit or repel neurite outgrowth from dorsal spinal cord. Inhibits the stabilization of cytosolic beta-catenin (CTNNB1) via its interaction with LRP6, thereby acting as an antagonist of Wnt signali…	Draxin OS=Homo sapiens OX=9606 GN=DRAXIN PE=1 SV=2 - [DRAXI_HUMAN]	2.58	1	1	1	349	38.6255	7.69385	1.10958	1.14424	1.33405	1.19595	0.873691	0.857573	0.945872	0.892379	1.34019	0.0154111	Up
Q8NC26	Zinc finger protein 114	ZNF114	May be involved in transcriptional regulation.	Zinc finger protein 114 OS=Homo sapiens OX=9606 GN=ZNF114 PE=1 SV=1 - [ZN114_HUMAN]	8.15	4	4	4	417	47.7162	8.5874	0.955831	1.00864	0.955337	0.97327	0.65929	0.735315	0.784092	0.726232	1.34016	0.00361851	Up
Q9BTA9	WW domain-containing adapter protein with coiled-coil	WAC	Acts as a linker between gene transcription and histone H2B monoubiquitination at 'Lys-120' (H2BK120ub1) (PubMed:21329877). Interacts with the RNA polymerase II transcriptional machinery via its WW domain and with RNF20-RNF40 via its coiled coil region, thereby linking and regulating H2BK120ub1 and gene transcription (PubMed:21329877). Regulates the cell-cycle checkpoint activation in response to…	WW domain-containing adapter protein with coiled-coil OS=Homo sapiens OX=9606 GN=WAC PE=1 SV=3 - [WAC_HUMAN]	1.85	1	1	1	647	70.6811	9.45166	1.29762	1.24227	1.12586	1.22192	0.930453	0.915647	0.892932	0.913011	1.33834	0.00396407	Up
Q5T1Q4	Solute carrier family 35 member F1	SLC35F1	Putative solute transporter.	Solute carrier family 35 member F1 OS=Homo sapiens OX=9606 GN=SLC35F1 PE=2 SV=2 - [S35F1_HUMAN]	1.96	1	1	1	408	45.317	7.43018	1.10969	1.21663	1.29115	1.20582	0.85704	0.912298	0.934525	0.901288	1.33789	0.00609466	Up
P20336	Ras-related protein Rab-3A	RAB3A	Small GTP-binding protein that plays a central role in regulated exocytosis and secretion. Controls the recruitment, tethering and docking of secretory vesicles to the plasma membrane (By similarity). Upon stimulation, switches to its active GTP-bound form, cycles to vesicles and recruits effectors such as RIMS1, RIMS2, Rabphilin-3A/RPH3A, RPH3AL or SYTL4 to help the docking of vesicules onto the…	Ras-related protein Rab-3A OS=Homo sapiens OX=9606 GN=RAB3A PE=1 SV=1 - [RAB3A_HUMAN]	23.64	1	5	14	220	24.9681	5.03369	1.30507	1.16189	1.23524	1.23407	0.915265	0.876729	0.975681	0.922559	1.33766	0.00347579	Up
Q8IXS6	Paralemmin-2	PALM2		Paralemmin-2 OS=Homo sapiens OX=9606 GN=PALM2 PE=1 SV=3 - [PALM2_HUMAN]	25.07	9	9	12	379	42.1593	5.09717	1.18354	1.18253	1.28886	1.21831	0.93611	0.910956	0.887496	0.911521	1.33657	0.00127439	Up
O94966	Ubiquitin carboxyl-terminal hydrolase 19	USP19	Deubiquitinating enzyme that regulates the degradation of various proteins. Deubiquitinates and prevents proteasomal degradation of RNF123 which in turn stimulates CDKN1B ubiquitin-dependent degradation thereby playing a role in cell proliferation. Involved in decreased protein synthesis in atrophying skeletal muscle. Modulates transcription of major myofibrillar proteins. Also involved in turnov…	Ubiquitin carboxyl-terminal hydrolase 19 OS=Homo sapiens OX=9606 GN=USP19 PE=1 SV=2 - [UBP19_HUMAN]	3.49	3	4	4	1318	145.559	6.27783	1.25104	1.2128	1.2173	1.22705	0.954709	0.904233	0.898425	0.919123	1.33502	0.000139735	Up
Q05397	Focal adhesion kinase 1	PTK2	Non-receptor protein-tyrosine kinase that plays an essential role in regulating cell migration, adhesion, spreading, reorganization of the actin cytoskeleton, formation and disassembly of focal adhesions and cell protrusions, cell cycle progression, cell proliferation and apoptosis. Required for early embryonic development and placenta development. Required for embryonic angiogenesis, normal card…	Focal adhesion kinase 1 OS=Homo sapiens OX=9606 GN=PTK2 PE=1 SV=2 - [FAK1_HUMAN]	19.49	19	19	30	1052	119.157	6.62451	1.24257	1.21408	1.2305	1.22905	0.93169	0.923018	0.907572	0.92076	1.33482	9.15714e-06	Up
Q9P1U1	Actin-related protein 3B	ACTR3B	Plays a role in the organization of the actin cytoskeleton. May function as ATP-binding component of the Arp2/3 complex which is involved in regulation of actin polymerization and together with an activating nucleation-promoting factor (NPF) mediates the formation of branched actin networks. May decrease the metastatic potential of tumors.	Actin-related protein 3B OS=Homo sapiens OX=9606 GN=ACTR3B PE=2 SV=1 - [ARP3B_HUMAN]	14.35	2	6	18	418	47.5772	5.88428	1.26662	1.31905	1.23363	1.2731	0.920164	0.980121	0.961196	0.953827	1.33473	0.000472077	Up
P13726	Tissue factor	F3	Initiates blood coagulation by forming a complex with circulating factor VII or VIIa. The [TF:VIIa] complex activates factors IX or X by specific limited proteolysis. TF plays a role in normal hemostasis by initiating the cell-surface assembly and propagation of the coagulation protease cascade.	Tissue factor OS=Homo sapiens OX=9606 GN=F3 PE=1 SV=1 - [TF_HUMAN]	2.71	1	1	1	295	33.0468	7.03467	1.04618	1.06723	0.907482	1.00696	0.77093	0.782748	0.710904	0.75486	1.33397	0.0100436	Up
Q9UNZ5	Leydig cell tumor 10 kDa protein homolog	C19orf53	May have a potential role in hypercalcemia of malignancy.	Leydig cell tumor 10 kDa protein homolog OS=Homo sapiens OX=9606 GN=C19orf53 PE=1 SV=1 - [L10K_HUMAN]	52.53	8	8	14	99	10.5701	11.5464	1.17148	1.16629	1.20147	1.17974	0.907049	0.901223	0.845905	0.884725	1.33346	0.000190492	Up
Q15714	TSC22 domain family protein 1	TSC22D1	Transcriptional repressor. Acts on the C-type natriuretic peptide (CNP) promoter.	TSC22 domain family protein 1 OS=Homo sapiens OX=9606 GN=TSC22D1 PE=1 SV=3 - [T22D1_HUMAN]	3.45	2	4	7	1073	109.61	5.64307	1.3957	1.28313	1.23615	1.30499	1.00613	0.983152	0.947677	0.978985	1.333	0.00292076	Up
Q96BZ9	TBC1 domain family member 20	TBC1D20	GTPase-activating protein specific for Rab1 and Rab2 small GTPase families for which it can accelerate the intrinsic GTP hydrolysis rate by more than five orders of magnitude.	TBC1 domain family member 20 OS=Homo sapiens OX=9606 GN=TBC1D20 PE=1 SV=1 - [TBC20_HUMAN]	1.74	1	1	1	403	45.8258	6.85889	0.9822	1.24654	1.11525	1.11466	0.82408	0.888242	0.800607	0.837643	1.33071	0.0264481	Up
P17301	Integrin alpha-2	ITGA2	Integrin alpha-2/beta-1 is a receptor for laminin, collagen, collagen C-propeptides, fibronectin and E-cadherin. It recognizes the proline-hydroxylated sequence G-F-P-G-E-R in collagen. It is responsible for adhesion of platelets and other cells to collagens, modulation of collagen and collagenase gene expression, force generation and organization of newly synthesized extracellular matrix.	Integrin alpha-2 OS=Homo sapiens OX=9606 GN=ITGA2 PE=1 SV=1 - [ITA2_HUMAN]	18.71	21	21	30	1181	129.214	5.31299	1.20516	1.17945	1.18696	1.19052	0.895134	0.906201	0.88436	0.895232	1.32984	7.5256e-06	Up
Q8NAV1	Pre-mRNA-splicing factor 38A	PRPF38A	Involved in pre-mRNA splicing as a component of the spliceosome.	Pre-mRNA-splicing factor 38A OS=Homo sapiens OX=9606 GN=PRPF38A PE=1 SV=1 - [PR38A_HUMAN]	9.94	3	3	3	312	37.4534	9.96436	1.18918	1.31445	1.07019	1.19127	0.878592	0.923948	0.885629	0.896056	1.32946	0.0147912	Up
Q8WVF1	Protein OSCP1	OSCP1	May be involved in drug clearance in the placenta.	Protein OSCP1 OS=Homo sapiens OX=9606 GN=OSCP1 PE=1 SV=4 - [OSCP1_HUMAN]	2.57	1	1	1	389	44.558	5.8335	1.28146	1.08572	1.34374	1.23697	0.990907	0.973571	0.827437	0.930639	1.32917	0.0305409	Up
P49458	Signal recognition particle 9 kDa protein	SRP9	Signal-recognition-particle assembly has a crucial role in targeting secretory proteins to the rough endoplasmic reticulum membrane. SRP9 together with SRP14 and the Alu portion of the SRP RNA, constitutes the elongation arrest domain of SRP. The complex of SRP9 and SRP14 is required for SRP RNA binding.	Signal recognition particle 9 kDa protein OS=Homo sapiens OX=9606 GN=SRP9 PE=1 SV=2 - [SRP09_HUMAN]	70.93	7	7	18	86	10.1051	7.97217	1.28238	1.16703	1.17274	1.20739	0.914261	0.916503	0.895433	0.908732	1.32865	0.00143396	Up
O43399	Tumor protein D54	TPD52L2		Tumor protein D54 OS=Homo sapiens OX=9606 GN=TPD52L2 PE=1 SV=2 - [TPD54_HUMAN]	72.33	16	16	42	206	22.2243	5.36377	1.27941	1.19636	1.17557	1.21711	0.91653	0.910803	0.923202	0.916845	1.3275	0.000712016	Up
Q92581	Sodium/hydrogen exchanger 6	SLC9A6	Electroneutral exchange of protons for Na(+) and K(+) across the early and recycling endosome membranes. Contributes to calcium homeostasis.	Sodium/hydrogen exchanger 6 OS=Homo sapiens OX=9606 GN=SLC9A6 PE=1 SV=2 - [SL9A6_HUMAN]	2.54	2	2	2	669	74.1139	6.48096	1.18088	1.13717	1.31469	1.21091	0.924085	0.862385	0.950155	0.912208	1.32745	0.00734265	Up
Q8IYS8	Biorientation of chromosomes in cell division protein 1-like 2	BOD1L2	May play a role in proper chromosome biorientation through the detection or correction of syntelic attachments in mitotic spindles.	Biorientation of chromosomes in cell division protein 1-like 2 OS=Homo sapiens OX=9606 GN=BOD1L2 PE=2 SV=2 - [BD1L2_HUMAN]	12.79	1	2	2	172	18.064	5.32568	1.26063	1.31847	1.14043	1.23984	0.953268	0.903783	0.945252	0.934101	1.32731	0.005004	Up
P08238	Heat shock protein HSP 90-beta	HSP90AB1	Molecular chaperone that promotes the maturation, structural maintenance and proper regulation of specific target proteins involved for instance in cell cycle control and signal transduction. Undergoes a functional cycle that is linked to its ATPase activity. This cycle probably induces conformational changes in the client proteins, thereby causing their activation. Interacts dynamically with var…	Heat shock protein HSP 90-beta OS=Homo sapiens OX=9606 GN=HSP90AB1 PE=1 SV=4 - [HS90B_HUMAN]	66.16	34	62	419	724	83.2121	5.03369	1.26349	1.17613	1.21246	1.21736	0.90683	0.935383	0.912473	0.918229	1.32577	0.000366678	Up
P10809	60 kDa heat shock protein, mitochondrial	HSPD1	Chaperonin implicated in mitochondrial protein import and macromolecular assembly. Together with Hsp10, facilitates the correct folding of imported proteins. May also prevent misfolding and promote the refolding and proper assembly of unfolded polypeptides generated under stress conditions in the mitochondrial matrix (PubMed:1346131, PubMed:11422376). The functional units of these chaperonins con…	60 kDa heat shock protein, mitochondrial OS=Homo sapiens OX=9606 GN=HSPD1 PE=1 SV=2 - [CH60_HUMAN]	81.5	48	48	259	573	61.0164	5.87158	1.23415	1.1889	1.23753	1.22019	0.926816	0.926943	0.909749	0.92117	1.32461	5.69733e-05	Up
P30414	NK-tumor recognition protein	NKTR	PPIase that catalyzes the cis-trans isomerization of proline imidic peptide bonds in oligopeptides and may therefore assist protein folding (PubMed:20676357). Component of a putative tumor-recognition complex involved in the function of NK cells (PubMed:8421688).	NK-tumor recognition protein OS=Homo sapiens OX=9606 GN=NKTR PE=1 SV=2 - [NKTR_HUMAN]	0.89	1	2	2	1462	165.577	9.99365	1.21645	1.14094	1.26715	1.20818	0.88995	0.903775	0.94351	0.912412	1.32416	0.00178858	Up
Q9UI15	Transgelin-3	TAGLN3		Transgelin-3 OS=Homo sapiens OX=9606 GN=TAGLN3 PE=1 SV=2 - [TAGL3_HUMAN]	55.78	9	11	33	199	22.4581	7.32764	1.28933	1.30627	1.1517	1.2491	0.986086	0.89949	0.944793	0.943456	1.32396	0.00512097	Up
Q96A57	Transmembrane protein 230	TMEM230	Involved in trafficking and recycling of synaptic vesicles.	Transmembrane protein 230 OS=Homo sapiens OX=9606 GN=TMEM230 PE=1 SV=1 - [TM230_HUMAN]	37.5	5	5	8	120	13.1801	9.30518	1.17189	1.26344	1.1526	1.19598	0.901125	0.93867	0.870245	0.903347	1.32394	0.00177154	Up
P05106	Integrin beta-3	ITGB3	Integrin alpha-V/beta-3 (ITGAV:ITGB3) is a receptor for cytotactin, fibronectin, laminin, matrix metalloproteinase-2, osteopontin, osteomodulin, prothrombin, thrombospondin, vitronectin and von Willebrand factor. Integrin alpha-IIb/beta-3 (ITGA2B:ITGB3) is a receptor for fibronectin, fibrinogen, plasminogen, prothrombin, thrombospondin and vitronectin. Integrins alpha-IIb/beta-3 and alpha-V/beta-…	Integrin beta-3 OS=Homo sapiens OX=9606 GN=ITGB3 PE=1 SV=2 - [ITB3_HUMAN]	9.9	7	7	9	788	87.0004	5.23682	1.29453	1.12075	1.20284	1.20604	0.957387	0.912293	0.864181	0.911287	1.32345	0.00662587	Up
Q9BV29	Coiled-coil domain-containing protein 32	CCDC32		Coiled-coil domain-containing protein 32 OS=Homo sapiens OX=9606 GN=CCDC32 PE=1 SV=2 - [CCD32_HUMAN]	4.86	1	1	1	185	20.643	4.52588	1.27266	1.22321	1.10768	1.20119	0.925931	0.93115	0.865776	0.907619	1.32345	0.00526224	Up
Q8TCT9	Minor histocompatibility antigen H13	HM13	Catalyzes intramembrane proteolysis of some signal peptides after they have been cleaved from a preprotein, resulting in the release of the fragment from the ER membrane into the cytoplasm. Required to generate lymphocyte cell surface (HLA-E) epitopes derived from MHC class I signal peptides (PubMed:11714810). May be necessary for the removal of the signal peptide that remains attached to the hep…	Minor histocompatibility antigen H13 OS=Homo sapiens OX=9606 GN=HM13 PE=1 SV=1 - [HM13_HUMAN]	14.32	7	7	23	377	41.4616	6.43018	1.2831	1.19233	1.22652	1.23398	0.910926	0.931726	0.954827	0.932493	1.32332	0.000506316	Up
O75607	Nucleoplasmin-3	NPM3	Plays a role in the regulation of diverse cellular processes such as ribosome biogenesis, chromatin remodeling or protein chaperoning (PubMed:22362753, PubMed:20073534). Modulates the histone chaperone function and the RNA-binding activity of nucleolar phosphoprotein B23/NPM (PubMed:22362753). Efficiently mediates chromatin remodeling when included in a pentamer containing NPM3 and NPM (PubMed:15…	Nucleoplasmin-3 OS=Homo sapiens OX=9606 GN=NPM3 PE=1 SV=3 - [NPM3_HUMAN]	4.49	1	1	1	178	19.3314	4.62744	1.2937	1.22805	1.16356	1.22844	0.950266	0.956072	0.879143	0.928494	1.32304	0.00262727	Up
Q99735	Microsomal glutathione S-transferase 2	MGST2	Catalyzes several different glutathione-dependent reactions (PubMed:8703034, PubMed:9278457, PubMed:23409838, PubMed:26656251, PubMed:26066610). Catalyzes the glutathione-dependent reduction of lipid hydroperoxides, such as 5-HPETE (PubMed:9278457, PubMed:23409838). Has glutathione transferase activity, toward xenobiotic electrophiles, such as 1-chloro-2, 4-dinitrobenzene (CDNB) (PubMed:23409838,…	Microsomal glutathione S-transferase 2 OS=Homo sapiens OX=9606 GN=MGST2 PE=1 SV=1 - [MGST2_HUMAN]	10.88	2	2	4	147	16.6098	9.5542	1.18648	1.40938	1.10722	1.23436	0.945895	0.905065	0.948561	0.933174	1.32276	0.030207	Up
Q9NZR1	Tropomodulin-2	TMOD2	Blocks the elongation and depolymerization of the actin filaments at the pointed end. The Tmod/TM complex contributes to the formation of the short actin protofilament, which in turn defines the geometry of the membrane skeleton (By similarity).	Tropomodulin-2 OS=Homo sapiens OX=9606 GN=TMOD2 PE=1 SV=1 - [TMOD2_HUMAN]	17.38	5	6	12	351	39.5707	5.2749	1.16405	1.06067	1.16562	1.13011	0.852289	0.881663	0.829372	0.854441	1.32263	0.00189414	Up
O14966	Ras-related protein Rab-7L1	RAB29	The small GTPases Rab are key regulators in vesicle trafficking (PubMed:24788816). Essential for maintaining the integrity of the endosome-trans-Golgi network structure (By similarity). Together with LRRK2, plays a role in the retrograde trafficking pathway for recycling proteins, such as mannose 6 phosphate receptor (M6PR), between lysosomes and the Golgi apparatus in a retromer-dependent manner…	Ras-related protein Rab-7L1 OS=Homo sapiens OX=9606 GN=RAB29 PE=1 SV=1 - [RAB7L_HUMAN]	14.78	2	3	6	203	23.1404	7.18115	1.24854	1.18602	1.15779	1.19745	0.898178	0.930427	0.88959	0.906065	1.32159	0.00059386	Up
Q8N3P4	Vacuolar protein sorting-associated protein 8 homolog	VPS8	Plays a role in vesicle-mediated protein trafficking of the endocytic membrane transport pathway. Believed to act as a component of the putative CORVET endosomal tethering complexes which is proposed to be involved in the Rab5-to-Rab7 endosome conversion probably implicating MON1A/B, and via binding SNAREs and SNARE complexes to mediate tethering and docking events during SNARE-mediated membrane …	Vacuolar protein sorting-associated protein 8 homolog OS=Homo sapiens OX=9606 GN=VPS8 PE=1 SV=3 - [VPS8_HUMAN]	2.73	3	3	3	1428	161.65	5.64307	1.18324	1.37507	1.0562	1.20484	0.987643	0.916846	0.836171	0.913553	1.31885	0.046772	Up
Q9Y2G8	DnaJ homolog subfamily C member 16	DNAJC16		DnaJ homolog subfamily C member 16 OS=Homo sapiens OX=9606 GN=DNAJC16 PE=2 SV=3 - [DJC16_HUMAN]	9.85	8	9	11	782	90.5345	7.12256	1.24948	1.23408	1.15733	1.21363	0.934455	0.940462	0.8861	0.920339	1.31868	0.000915776	Up
P23458	Tyrosine-protein kinase JAK1	JAK1	Tyrosine kinase of the non-receptor type, involved in the IFN-alpha/beta/gamma signal pathway (PubMed:7615558). Kinase partner for the interleukin (IL)-2 receptor (PubMed:11909529) as well as interleukin (IL)-10 receptor (PubMed:12133952).	Tyrosine-protein kinase JAK1 OS=Homo sapiens OX=9606 GN=JAK1 PE=1 SV=2 - [JAK1_HUMAN]	1.39	1	1	1	1154	133.191	7.54736	1.11446	1.27972	1.27913	1.22444	0.988176	0.906608	0.894586	0.92979	1.3169	0.00913549	Up
P01034	Cystatin-C	CST3	As an inhibitor of cysteine proteinases, this protein is thought to serve an important physiological role as a local regulator of this enzyme activity.	Cystatin-C OS=Homo sapiens OX=9606 GN=CST3 PE=1 SV=1 - [CYTC_HUMAN]	17.81	2	3	4	146	15.7891	8.74854	1.20498	1.33957	1.15085	1.2318	0.93404	0.945272	0.928067	0.935793	1.31632	0.00627688	Up
Q9UBS9	SUN domain-containing ossification factor	SUCO	Required for bone modeling during late embryogenesis. Regulates type I collagen synthesis in osteoblasts during their postnatal maturation (By similarity).	SUN domain-containing ossification factor OS=Homo sapiens OX=9606 GN=SUCO PE=1 SV=1 - [SUCO_HUMAN]	2.31	2	3	3	1254	139.343	5.0083	1.03434	1.22676	1.04856	1.10322	0.916305	0.766678	0.831712	0.838232	1.31613	0.0247355	Up
Q9UNF0	Protein kinase C and casein kinase substrate in neurons protein 2	PACSIN2	Regulates the morphogenesis and endocytosis of caveolae (By similarity). Lipid-binding protein that is able to promote the tubulation of the phosphatidic acid-containing membranes it preferentially binds. Plays a role in intracellular vesicle-mediated transport. Involved in the endocytosis of cell-surface receptors like the EGF receptor, contributing to its internalization in the absence of EGF s…	Protein kinase C and casein kinase substrate in neurons protein 2 OS=Homo sapiens OX=9606 GN=PACSIN2 PE=1 SV=2 - [PACN2_HUMAN]	47.33	24	24	47	486	55.7039	5.19873	1.28436	1.19987	1.2175	1.23391	0.952711	0.946737	0.914059	0.937835	1.3157	0.000478074	Up
P17096	High mobility group protein HMG-I/HMG-Y	HMGA1	HMG-I/Y bind preferentially to the minor groove of A+T rich regions in double-stranded DNA. It is suggested that these proteins could function in nucleosome phasing and in the 3'-end processing of mRNA transcripts. They are also involved in the transcription regulation of genes containing, or in close proximity to A+T-rich regions.	High mobility group protein HMG-I/HMG-Y OS=Homo sapiens OX=9606 GN=HMGA1 PE=1 SV=3 - [HMGA1_HUMAN]	62.62	8	8	28	107	11.6691	10.3159	1.23754	1.18333	1.27829	1.23305	0.972618	0.94614	0.89451	0.937756	1.3149	0.00117982	Up
P00441	Superoxide dismutase [Cu-Zn]	SOD1	Destroys radicals which are normally produced within the cells and which are toxic to biological systems.	Superoxide dismutase [Cu-Zn] OS=Homo sapiens OX=9606 GN=SOD1 PE=1 SV=2 - [SODC_HUMAN]	93.51	14	14	39	154	15.9259	6.12549	1.22528	1.23031	1.19401	1.21653	0.921438	0.940425	0.915717	0.92586	1.31395	2.82589e-05	Up
P20774	Mimecan	OGN	Induces bone formation in conjunction with TGF-beta-1 or TGF-beta-2.	Mimecan OS=Homo sapiens OX=9606 GN=OGN PE=1 SV=1 - [MIME_HUMAN]	15.1	4	4	4	298	33.9009	5.63037	0.868888	0.924687	0.837848	0.877141	0.652421	0.687738	0.664891	0.66835	1.3124	0.00159877	Up
Q96AT9	Ribulose-phosphate 3-epimerase	RPE	Catalyzes the reversible epimerization of D-ribulose 5-phosphate to D-xylulose 5-phosphate.	Ribulose-phosphate 3-epimerase OS=Homo sapiens OX=9606 GN=RPE PE=1 SV=1 - [RPE_HUMAN]	9.21	1	1	1	228	24.9113	5.57959	1.19704	1.16647	1.09284	1.15212	0.868991	0.907359	0.859256	0.878536	1.31141	0.00132899	Up
Q96QI5	Heparan sulfate glucosamine 3-O-sulfotransferase 6	HS3ST6	Sulfotransferase that utilizes 3'-phospho-5'-adenylyl sulfate (PAPS) to catalyze the transfer of a sulfo group to heparan sulfate. The substrate-specific O-sulfation generates an enzyme-modified heparan sulfate which acts as a binding receptor to Herpes Simplex Virus-1 (HSV-1) and permits its entry. Unlike 3-OST-1, does not convert non-anticoagulant heparan sulfate to anticoagulant heparan sulfat…	Heparan sulfate glucosamine 3-O-sulfotransferase 6 OS=Homo sapiens OX=9606 GN=HS3ST6 PE=1 SV=2 - [HS3S6_HUMAN]	4.39	1	1	2	342	37.1625	10.7847	1.15802	1.25254	1.2089	1.20649	0.919876	0.870884	0.96935	0.920037	1.31135	0.00190524	Up
Q92974	Rho guanine nucleotide exchange factor 2	ARHGEF2	Activates Rho-GTPases by promoting the exchange of GDP for GTP. May be involved in epithelial barrier permeability, cell motility and polarization, dendritic spine morphology, antigen presentation, leukemic cell differentiation, cell cycle regulation, innate immune response, and cancer. Binds Rac-GTPases, but does not seem to promote nucleotide exchange activity toward Rac-GTPases, which was uniq…	Rho guanine nucleotide exchange factor 2 OS=Homo sapiens OX=9606 GN=ARHGEF2 PE=1 SV=4 - [ARHG2_HUMAN]	18.26	16	16	22	986	111.473	7.26904	1.21127	1.11953	1.17106	1.16729	0.882241	0.902094	0.88886	0.891065	1.30999	0.000528147	Up
Q9Y5M8	Signal recognition particle receptor subunit beta	SRPRB	Component of the SRP (signal recognition particle) receptor. Ensures, in conjunction with the signal recognition particle, the correct targeting of the nascent secretory proteins to the endoplasmic reticulum membrane system. Has GTPase activity. May mediate the membrane association of SRPR (By similarity).	Signal recognition particle receptor subunit beta OS=Homo sapiens OX=9606 GN=SRPRB PE=1 SV=3 - [SRPRB_HUMAN]	35.79	9	9	14	271	29.6838	9.0415	1.24511	1.08073	1.19118	1.17234	0.859264	0.917641	0.910026	0.895644	1.30894	0.00589123	Up
Q86VP1	Tax1-binding protein 1	TAX1BP1	Inhibits TNF-induced apoptosis by mediating the TNFAIP3 anti-apoptotic activity. Degraded by caspase-3-like family proteins upon TNF-induced apoptosis. May also play a role in the pro-inflammatory cytokine IL-1 signaling cascade.	Tax1-binding protein 1 OS=Homo sapiens OX=9606 GN=TAX1BP1 PE=1 SV=2 - [TAXB1_HUMAN]	14.83	14	14	22	789	90.8199	5.42725	1.13935	1.18747	1.08194	1.13625	0.87267	0.878209	0.856476	0.869118	1.30736	0.00102096	Up
Q8N4J0	Carnosine N-methyltransferase	CARNMT1	N-methyltransferase that catalyzes the formation of anserine (beta-alanyl-N(Pi)-methyl-L-histidine) from carnosine. Anserine, a methylated derivative of carnosine (beta-alanyl-L-histidine), is an abundant constituent of vertebrate skeletal muscles. Also methylates other L-histidine-containing di- and tripeptides such as Gly-Gly-His, Gly-His and homocarnosine (GABA-His).	Carnosine N-methyltransferase OS=Homo sapiens OX=9606 GN=CARNMT1 PE=1 SV=1 - [CARME_HUMAN]	8.56	4	4	5	409	47.1554	6.31592	1.1721	1.21594	1.24457	1.21087	0.923143	0.959033	0.898249	0.926808	1.3065	0.00049439	Up
Q9NWZ3	Interleukin-1 receptor-associated kinase 4	IRAK4	Serine/threonine-protein kinase that plays a critical role in initiating innate immune response against foreign pathogens. Involved in Toll-like receptor (TLR) and IL-1R signaling pathways (PubMed:17878374). Is rapidly recruited by MYD88 to the receptor-signaling complex upon TLR activation to form the Myddosome together with IRAK2. Phosphorylates initially IRAK1, thus stimulating the kinase acti…	Interleukin-1 receptor-associated kinase 4 OS=Homo sapiens OX=9606 GN=IRAK4 PE=1 SV=1 - [IRAK4_HUMAN]	8.04	4	4	4	460	51.4969	5.41455	1.20926	1.25636	1.14546	1.20369	0.933394	0.919769	0.911278	0.921481	1.30626	0.000999479	Up
Q8IYQ7	Threonine synthase-like 1	THNSL1		Threonine synthase-like 1 OS=Homo sapiens OX=9606 GN=THNSL1 PE=1 SV=2 - [THNS1_HUMAN]	3.23	3	3	3	743	83.0171	7.12256	1.30612	1.2263	1.2714	1.26794	0.989864	0.890715	1.03164	0.970739	1.30616	0.00339379	Up
Q8N9N5	Protein BANP	BANP	Controls V(D)J recombination during T-cell development by repressing T-cell receptor (TCR) beta enhancer function. Binds to scaffold/matrix attachment region beta (S/MARbeta), an ATC-rich DNA sequence located upstream of the TCR beta enhancer. Represses cyclin D1 transcription by recruiting HDAC1 to its promoter, thereby diminishing H3K9ac, H3S10ph and H4K8ac levels. Promotes TP53 'Ser-15' phosph…	Protein BANP OS=Homo sapiens OX=9606 GN=BANP PE=1 SV=3 - [BANP_HUMAN]	1.35	1	1	1	519	56.4592	5.49072	1.16139	1.35852	1.09704	1.20565	0.960013	0.876046	0.933456	0.923172	1.30598	0.0266538	Up
P31948	Stress-induced-phosphoprotein 1	STIP1	Acts as a co-chaperone for HSP90AA1 (PubMed:27353360). Mediates the association of the molecular chaperones HSPA8/HSC70 and HSP90 (By similarity).	Stress-induced-phosphoprotein 1 OS=Homo sapiens OX=9606 GN=STIP1 PE=1 SV=1 - [STIP1_HUMAN]	62.43	53	53	169	543	62.5994	6.80029	1.2311	1.16706	1.18747	1.19521	0.934483	0.917489	0.893774	0.915249	1.30588	0.000230544	Up
Q99638	Cell cycle checkpoint control protein RAD9A	RAD9A	Component of the 9-1-1 cell-cycle checkpoint response complex that plays a major role in DNA repair. The 9-1-1 complex is recruited to DNA lesion upon damage by the RAD17-replication factor C (RFC) clamp loader complex. Acts then as a sliding clamp platform on DNA for several proteins involved in long-patch base excision repair (LP-BER). The 9-1-1 complex stimulates DNA polymerase beta (POLB) act…	Cell cycle checkpoint control protein RAD9A OS=Homo sapiens OX=9606 GN=RAD9A PE=1 SV=1 - [RAD9A_HUMAN]	3.07	1	1	1	391	42.5204	5.65576	1.16622	1.2033	1.1838	1.18444	1.00073	0.946796	0.774587	0.90737	1.30536	0.0159456	Up
Q96LW7	Caspase recruitment domain-containing protein 19	CARD19	Plays a role in inhibiting the effects of BCL10-induced activation of NF-kappa-B. May inhibit the phosphorylation of BCL10 in a CARD-dependent manner.	Caspase recruitment domain-containing protein 19 OS=Homo sapiens OX=9606 GN=CARD19 PE=1 SV=1 - [CAR19_HUMAN]	7.46	2	2	2	228	25.573	9.20264	1.27304	1.13779	1.17946	1.19676	0.945134	0.911889	0.893643	0.916889	1.30525	0.00281035	Up
P11387	DNA topoisomerase 1	TOP1	Releases the supercoiling and torsional tension of DNA introduced during the DNA replication and transcription by transiently cleaving and rejoining one strand of the DNA duplex. Introduces a single-strand break via transesterification at a target site in duplex DNA. The scissile phosphodiester is attacked by the catalytic tyrosine of the enzyme, resulting in the formation of a DNA-(3'-phosphotyr…	DNA topoisomerase 1 OS=Homo sapiens OX=9606 GN=TOP1 PE=1 SV=2 - [TOP1_HUMAN]	38.43	28	29	48	765	90.6689	9.30518	1.19176	1.1192	1.2931	1.20136	0.921368	0.939911	0.900831	0.920703	1.30482	0.00557617	Up
O00214	Galectin-8	LGALS8	Beta-galactoside-binding lectin that acts as a sensor of membrane damage caused by infection and restricts the proliferation of infecting pathogens by targeting them for autophagy (PubMed:22246324, PubMed:28077878). Detects membrane rupture by binding beta-galactoside ligands located on the lumenal side of the endosome membrane; these ligands becoming exposed to the cytoplasm following rupture (P…	Galectin-8 OS=Homo sapiens OX=9606 GN=LGALS8 PE=1 SV=4 - [LEG8_HUMAN]	21.45	7	7	11	317	35.7855	8.25049	1.13079	1.07518	1.14589	1.11729	0.850139	0.857875	0.861089	0.856367	1.30468	0.000276372	Up
Q8NCC3	Group XV phospholipase A2	PLA2G15	Has dual calcium-independent phospholipase and O-acyltransferase activities with a potential role in glycerophospholipid homeostasis and remodeling of acyl groups of lipophilic alcohols present in acidic cellular compartments (PubMed:10092508, PubMed:11790796, PubMed:20410020, PubMed:23958596, PubMed:25727495). Catalyzes hydrolysis of the ester bond of the fatty acyl group attached at sn-1 or sn-…	Group XV phospholipase A2 OS=Homo sapiens OX=9606 GN=PLA2G15 PE=1 SV=2 - [PAG15_HUMAN]	2.18	1	1	1	412	46.6279	6.72705	1.1096	1.27796	1.23504	1.20753	0.916101	0.902655	0.958509	0.925755	1.30438	0.00611698	Up
Q7Z7F0	KH homology domain-containing protein 4	KHDC4	RNA-binding protein involved in pre-mRNA splicing (PubMed:19641227). Interacts with the PRP19C/Prp19 complex/NTC/Nineteen complex which is part of the spliceosome (PubMed:19641227). Involved in regulating splice site selection (PubMed:19641227). Binds preferentially RNA with A/C rich sequences and poly-C stretches (PubMed:23144703).	KH homology domain-containing protein 4 OS=Homo sapiens OX=9606 GN=KHDC4 PE=1 SV=1 - [KHDC4_HUMAN]	1.63	1	1	1	614	64.8049	8.73389	1.18604	1.0357	1.29209	1.17128	0.900229	0.934894	0.85935	0.898158	1.30409	0.0243779	Up
P27987	Inositol-trisphosphate 3-kinase B	ITPKB		Inositol-trisphosphate 3-kinase B OS=Homo sapiens OX=9606 GN=ITPKB PE=1 SV=5 - [IP3KB_HUMAN]	5.29	4	5	6	946	102.312	8.42627	1.22617	1.2457	1.2565	1.24279	0.980825	0.969153	0.909459	0.953146	1.30388	0.000262397	Up
Q15185	Prostaglandin E synthase 3	PTGES3	Cytosolic prostaglandin synthase that catalyzes the oxidoreduction of prostaglandin endoperoxide H2 (PGH2) to prostaglandin E2 (PGE2) (PubMed:10922363). Molecular chaperone that localizes to genomic response elements in a hormone-dependent manner and disrupts receptor-mediated transcriptional activation, by promoting disassembly of transcriptional regulatory complexes (PubMed:11274138, PubMed:120…	Prostaglandin E synthase 3 OS=Homo sapiens OX=9606 GN=PTGES3 PE=1 SV=1 - [TEBP_HUMAN]	56.88	10	10	21	160	18.6854	4.53857	1.24344	1.16056	1.17797	1.19399	0.912537	0.9432	0.892505	0.91608	1.30337	0.000682417	Up
Q96C23	Aldose 1-epimerase	GALM	Mutarotase that catalyzes the interconversion of beta-D-galactose and alpha-D-galactose during galactose metabolism (PubMed:12753898). Beta-D-galactose is metabolized in the liver into glucose 1-phosphate, the primary metabolic fuel, by the action of four enzymes that constitute the Leloir pathway: GALM, GALK1 (galactokinase), GALT (galactose-1-phosphate uridylyltransferase) and GALE (UDP-galacto…	Aldose 1-epimerase OS=Homo sapiens OX=9606 GN=GALM PE=1 SV=1 - [GALM_HUMAN]	11.11	3	3	5	342	37.7421	6.65381	1.10347	1.19709	1.17783	1.15946	0.933825	0.858852	0.879069	0.890582	1.30192	0.00176854	Up
Q8WXD5	Gem-associated protein 6	GEMIN6	The SMN complex plays a catalyst role in the assembly of small nuclear ribonucleoproteins (snRNPs), the building blocks of the spliceosome. Thereby, plays an important role in the splicing of cellular pre-mRNAs. Most spliceosomal snRNPs contain a common set of Sm proteins SNRPB, SNRPD1, SNRPD2, SNRPD3, SNRPE, SNRPF and SNRPG that assemble in a heptameric protein ring on the Sm site of the small n…	Gem-associated protein 6 OS=Homo sapiens OX=9606 GN=GEMIN6 PE=1 SV=1 - [GEMI6_HUMAN]	5.99	1	1	1	167	18.8123	5.12256	1.19262	1.0581	1.13742	1.12938	0.852277	0.878363	0.871832	0.867491	1.30189	0.00276638	Up
Q6ZMG9	Ceramide synthase 6	CERS6	Ceramide synthase that catalyzes formation of ceramide from sphinganine and acyl-CoA substrates, with high selectivity toward palmitoyl-CoA (hexadecanoyl-CoA; C16:0-CoA) as acyl donor (PubMed:17977534, PubMed:17609214, PubMed:23530041, PubMed:26887952). Can use other acyl donors, but with less efficiency (By similarity). Ceramides generated by CERS6 play a role in inflammatory response (By simila…	Ceramide synthase 6 OS=Homo sapiens OX=9606 GN=CERS6 PE=1 SV=1 - [CERS6_HUMAN]	5.47	2	3	4	384	44.8606	7.6499	1.27537	1.12317	1.21278	1.20377	0.927024	0.923323	0.924874	0.925073	1.30127	0.00322887	Up
Q9H8W4	Pleckstrin homology domain-containing family F member 2	PLEKHF2	May play a role in early endosome fusion upstream of RAB5, hence regulating receptor trafficking and fluid-phase transport. Enhances cellular sensitivity to TNF-induced apoptosis (PubMed:18288467).	Pleckstrin homology domain-containing family F member 2 OS=Homo sapiens OX=9606 GN=PLEKHF2 PE=1 SV=1 - [PKHF2_HUMAN]	3.61	1	1	2	249	27.7798	8.20654	1.22237	1.0647	1.20157	1.16288	0.867844	0.949751	0.865962	0.894519	1.30001	0.00905536	Up
Q16831	Uridine phosphorylase 1	UPP1	Catalyzes the reversible phosphorylytic cleavage of uridine and deoxyuridine to uracil and ribose- or deoxyribose-1-phosphate (PubMed:7488099). The produced molecules are then utilized as carbon and energy sources or in the rescue of pyrimidine bases for nucleotide synthesis.	Uridine phosphorylase 1 OS=Homo sapiens OX=9606 GN=UPP1 PE=1 SV=1 - [UPP1_HUMAN]	32.9	10	10	17	310	33.9122	7.88428	1.22934	1.0879	1.18894	1.16873	0.895525	0.916473	0.888088	0.900028	1.29854	0.0033193	Up
Q107X0	Putative protein KRIP1	KLKP1		Putative protein KRIP1 OS=Homo sapiens OX=9606 GN=KLKP1 PE=5 SV=1 - [KRIP1_HUMAN]	9.7	1	1	1	134	14.3923	9.65674	1.32247	1.06245	1.20111	1.19534	0.836334	0.952033	0.97402	0.920796	1.29816	0.0336196	Up
Q02809	Procollagen-lysine,2-oxoglutarate 5-dioxygenase 1	PLOD1	Part of a complex composed of PLOD1, P3H3 and P3H4 that catalyzes hydroxylation of lysine residues in collagen alpha chains and is required for normal assembly and cross-linkling of collagen fibrils (By similarity). Forms hydroxylysine residues in -Xaa-Lys-Gly- sequences in collagens (PubMed:8621606, PubMed:10686424, PubMed:15854030). These hydroxylysines serve as sites of attachment for carbohyd…	Procollagen-lysine,2-oxoglutarate 5-dioxygenase 1 OS=Homo sapiens OX=9606 GN=PLOD1 PE=1 SV=2 - [PLOD1_HUMAN]	32.19	21	22	37	727	83.4974	6.94678	1.21973	1.21136	1.16726	1.19945	0.920496	0.919612	0.931829	0.923979	1.29814	7.99642e-05	Up
Q9Y320	Thioredoxin-related transmembrane protein 2	TMX2		Thioredoxin-related transmembrane protein 2 OS=Homo sapiens OX=9606 GN=TMX2 PE=1 SV=1 - [TMX2_HUMAN]	21.96	6	6	9	296	34.0156	8.68994	1.25527	1.08513	1.11615	1.15218	0.946441	0.851116	0.867126	0.888227	1.29717	0.0117288	Up
Q96B97	SH3 domain-containing kinase-binding protein 1	SH3KBP1	Adapter protein involved in regulating diverse signal transduction pathways. Involved in the regulation of endocytosis and lysosomal degradation of ligand-induced receptor tyrosine kinases, including EGFR and MET/hepatocyte growth factor receptor, through an association with CBL and endophilins. The association with CBL, and thus the receptor internalization, may be inhibited by an interaction wi…	SH3 domain-containing kinase-binding protein 1 OS=Homo sapiens OX=9606 GN=SH3KBP1 PE=1 SV=2 - [SH3K1_HUMAN]	36.24	21	21	37	665	73.0817	6.62451	1.20251	1.16772	1.20479	1.19167	0.921176	0.916632	0.918717	0.918841	1.29693	2.26487e-05	Up
P98194	Calcium-transporting ATPase type 2C member 1	ATP2C1	This magnesium-dependent enzyme catalyzes the hydrolysis of ATP coupled with the transport of the calcium.	Calcium-transporting ATPase type 2C member 1 OS=Homo sapiens OX=9606 GN=ATP2C1 PE=1 SV=3 - [AT2C1_HUMAN]	8.6	8	8	12	919	100.512	6.7417	1.15002	1.25205	1.1508	1.18429	0.937544	0.901653	0.901459	0.913552	1.29636	0.00166341	Up
P78539	Sushi repeat-containing protein SRPX	SRPX	May be involved in phagocytosis during disk shedding, cell adhesion to cells other than the pigment epithelium or signal transduction.	Sushi repeat-containing protein SRPX OS=Homo sapiens OX=9606 GN=SRPX PE=1 SV=1 - [SRPX_HUMAN]	9.05	4	4	6	464	51.5381	8.66064	1.11443	1.12401	1.20222	1.14689	0.841194	0.897504	0.915563	0.884754	1.29628	0.00183222	Up
Q5T7V8	RAB6-interacting golgin	GORAB		RAB6-interacting golgin OS=Homo sapiens OX=9606 GN=GORAB PE=1 SV=1 - [GORAB_HUMAN]	5.84	1	2	2	394	44.9653	7.07861	1.10274	1.19755	1.27437	1.19155	1.02896	0.826291	0.902613	0.919289	1.29617	0.0242782	Up
P13667	Protein disulfide-isomerase A4	PDIA4		Protein disulfide-isomerase A4 OS=Homo sapiens OX=9606 GN=PDIA4 PE=1 SV=2 - [PDIA4_HUMAN]	63.88	52	53	198	645	72.887	5.07178	1.24037	1.19611	1.21806	1.21818	0.935584	0.947552	0.937336	0.940157	1.29572	3.10556e-05	Up
Q8IY17	Neuropathy target esterase	PNPLA6	Phospholipase B that deacylates intracellular phosphatidylcholine (PtdCho), generating glycerophosphocholine (GroPtdCho). This deacylation occurs at both sn-2 and sn-1 positions of PtdCho. Catalyzes the hydrolysis of several naturally occurring membrane-associated lipids (PubMed:11927584). Hydrolyzes lysophospholipids and monoacylglycerols, preferring the 1-acyl to the 2-acyl isomer. Does not cat…	Neuropathy target esterase OS=Homo sapiens OX=9606 GN=PNPLA6 PE=1 SV=3 - [PLPL6_HUMAN]	13.82	17	17	20	1375	150.859	7.73779	1.18456	1.17672	1.25769	1.20633	0.94126	0.919195	0.937132	0.932529	1.29361	0.000506816	Up
Q8NFQ8	Torsin-1A-interacting protein 2	TOR1AIP2	Required for endoplasmic reticulum integrity. Regulates the distribution of TOR1A between the endoplasmic reticulum and the nuclear envelope as well as induces TOR1A, TOR1B and TOR3A ATPase activity.	Torsin-1A-interacting protein 2 OS=Homo sapiens OX=9606 GN=TOR1AIP2 PE=1 SV=1 - [TOIP2_HUMAN]	13.4	3	4	6	470	51.2322	4.95752	1.21189	1.22859	1.19364	1.21137	0.954362	0.972393	0.884852	0.937203	1.29254	0.000655686	Up
O94905	Erlin-2	ERLIN2	Component of the ERLIN1/ERLIN2 complex which mediates the endoplasmic reticulum-associated degradation (ERAD) of inositol 1,4,5-trisphosphate receptors (IP3Rs) such as ITPR1 (PubMed:19240031, PubMed:17502376). Promotes sterol-accelerated ERAD of HMGCR probably implicating an AMFR/gp78-containing ubiquitin ligase complex (PubMed:21343306). Involved in regulation of cellular cholesterol homeostasis…	Erlin-2 OS=Homo sapiens OX=9606 GN=ERLIN2 PE=1 SV=1 - [ERLN2_HUMAN]	51.03	15	19	39	339	37.8155	5.61768	1.24416	1.21299	1.19041	1.21585	0.978234	0.911134	0.934688	0.941352	1.2916	0.000395947	Up
Q9BX66	Sorbin and SH3 domain-containing protein 1	SORBS1	Plays a role in tyrosine phosphorylation of CBL by linking CBL to the insulin receptor. Required for insulin-stimulated glucose transport. Involved in formation of actin stress fibers and focal adhesions (By similarity).	Sorbin and SH3 domain-containing protein 1 OS=Homo sapiens OX=9606 GN=SORBS1 PE=1 SV=3 - [SRBS1_HUMAN]	8.28	10	10	10	1292	142.426	6.84424	1.16724	1.25605	1.21288	1.21206	0.949697	0.906886	0.959049	0.938544	1.29142	0.00082941	Up
P61573	Endogenous retrovirus group K member 9 Rec protein	ERVK-9	Retroviral replication requires the nuclear export and translation of unspliced, singly-spliced and multiply-spliced derivatives of the initial genomic transcript. Rec interacts with a highly structured RNA element (RcRE) present in the viral 3'LTR and recruits the cellular nuclear export machinery. This permits export to the cytoplasm of unspliced genomic or incompletely spliced subgenomic viral…	Endogenous retrovirus group K member 9 Rec protein OS=Homo sapiens OX=9606 GN=ERVK-9 PE=1 SV=1 - [REC9_HUMAN]	20.95	3	3	4	105	11.8201	10.228	1.02688	0.949965	1.00108	0.99264	0.774533	0.766637	0.765022	0.768731	1.29127	0.000601762	Up
Q8NBM8	Prenylcysteine oxidase-like	PCYOX1L	Probable oxidoreductase.	Prenylcysteine oxidase-like OS=Homo sapiens OX=9606 GN=PCYOX1L PE=1 SV=2 - [PCYXL_HUMAN]	11.94	6	6	8	494	54.6119	7.31299	1.19441	1.282	1.16038	1.21226	0.944756	0.929287	0.942523	0.938855	1.29121	0.00170691	Up
Q9NRX5	Serine incorporator 1	SERINC1	Enhances the incorporation of serine into phosphatidylserine and sphingolipids.	Serine incorporator 1 OS=Homo sapiens OX=9606 GN=SERINC1 PE=1 SV=1 - [SERC1_HUMAN]	5.74	2	2	3	453	50.4612	5.84619	1.12858	1.21755	1.16164	1.16926	0.895253	0.88231	0.942036	0.906533	1.28981	0.00115372	Up
Q68DH5	G-protein coupled receptor-associated protein LMBRD2	LMBRD2	Recruited to ligand-activated beta-2 adrenergic receptor/ADRB2, it negatively regulates the adrenergic receptor signaling pathway (PubMed:28388415). May also regulate other G-protein coupled receptors including type-1 angiotensin II receptor/AGTR1 (Probable).	G-protein coupled receptor-associated protein LMBRD2 OS=Homo sapiens OX=9606 GN=LMBRD2 PE=1 SV=1 - [LMBD2_HUMAN]	4.03	2	3	3	695	81.12	7.50342	1.19638	1.14124	1.30556	1.21439	0.974478	0.942102	0.908675	0.941752	1.2895	0.00627711	Up
O43592	Exportin-T	XPOT	Mediates the nuclear export of aminoacylated tRNAs. In the nucleus binds to tRNA and to the GTPase Ran in its active GTP-bound form. Docking of this trimeric complex to the nuclear pore complex (NPC) is mediated through binding to nucleoporins. Upon transit of a nuclear export complex into the cytoplasm, disassembling of the complex and hydrolysis of Ran-GTP to Ran-GDP (induced by RANBP1 and RANG…	Exportin-T OS=Homo sapiens OX=9606 GN=XPOT PE=1 SV=2 - [XPOT_HUMAN]	19.23	15	15	21	962	109.893	5.38916	1.22231	1.13485	1.20943	1.18886	0.912635	0.926754	0.927592	0.922327	1.28898	0.000651271	Up
A2RUC4	tRNA wybutosine-synthesizing protein 5	TYW5	tRNA hydroxylase that acts as a component of the wybutosine biosynthesis pathway. Wybutosine is a hyper modified guanosine with a tricyclic base found at the 3'-position adjacent to the anticodon of eukaryotic phenylalanine tRNA. Catalyzes the hydroxylation of 7-(a-amino-a-carboxypropyl)wyosine (yW-72) into undermodified hydroxywybutosine (OHyW*). OHyW* being further transformed into hydroxywybut…	tRNA wybutosine-synthesizing protein 5 OS=Homo sapiens OX=9606 GN=TYW5 PE=1 SV=1 - [TYW5_HUMAN]	5.08	2	2	2	315	36.5248	7.54736	1.18259	1.19524	1.14779	1.17521	0.926087	0.899031	0.911075	0.912064	1.28851	8.4089e-05	Up
P55199	RNA polymerase II elongation factor ELL	ELL	Elongation factor component of the super elongation complex (SEC), a complex required to increase the catalytic rate of RNA polymerase II transcription by suppressing transient pausing by the polymerase at multiple sites along the DNA. Elongation factor component of the little elongation complex (LEC), a complex required to regulate small nuclear RNA (snRNA) gene transcription by RNA polymerase I…	RNA polymerase II elongation factor ELL OS=Homo sapiens OX=9606 GN=ELL PE=1 SV=1 - [ELL_HUMAN]	1.77	1	1	1	621	68.2228	9.33447	1.09596	1.26754	1.13564	1.16638	0.997711	0.879475	0.839278	0.905488	1.28812	0.020691	Up
Q02040	A-kinase anchor protein 17A	AKAP17A	Splice factor regulating alternative splice site selection for certain mRNA precursors. Mediates regulation of pre-mRNA splicing in a PKA-dependent manner.	A-kinase anchor protein 17A OS=Homo sapiens OX=9606 GN=AKAP17A PE=1 SV=2 - [AK17A_HUMAN]	5.32	5	6	7	695	80.6859	9.72998	1.03616	1.26784	1.17673	1.16025	0.899146	0.994231	0.810963	0.901446	1.28709	0.0391457	Up
Q9H930	Nuclear body protein SP140-like protein	SP140L		Nuclear body protein SP140-like protein OS=Homo sapiens OX=9606 GN=SP140L PE=1 SV=3 - [SP14L_HUMAN]	10	3	5	6	580	66.9624	8.48486	1.03125	0.915325	1.06447	1.00368	0.744443	0.747079	0.849433	0.780318	1.28625	0.017175	Up
O14773	Tripeptidyl-peptidase 1	TPP1	Lysosomal serine protease with tripeptidyl-peptidase I activity (PubMed:11054422, PubMed:19038966, PubMed:19038967). May act as a non-specific lysosomal peptidase which generates tripeptides from the breakdown products produced by lysosomal proteinases (PubMed:11054422, PubMed:19038966, PubMed:19038967). Requires substrates with an unsubstituted N-terminus (PubMed:19038966).	Tripeptidyl-peptidase 1 OS=Homo sapiens OX=9606 GN=TPP1 PE=1 SV=2 - [TPP1_HUMAN]	9.06	5	5	9	563	61.2096	6.48096	1.19457	1.26833	1.10064	1.18785	0.940564	0.915457	0.914545	0.923522	1.28622	0.00582632	Up
Q13011	Delta(3,5)-Delta(2,4)-dienoyl-CoA isomerase, mitochondrial	ECH1	Isomerization of 3-trans,5-cis-dienoyl-CoA to 2-trans,4-trans-dienoyl-CoA.	Delta(3,5)-Delta(2,4)-dienoyl-CoA isomerase, mitochondrial OS=Homo sapiens OX=9606 GN=ECH1 PE=1 SV=2 - [ECH1_HUMAN]	28.66	8	8	11	328	35.7934	8.00146	1.20824	1.2131	1.21697	1.21277	0.981874	0.891453	0.955593	0.942973	1.28611	0.000561415	Up
Q9Y2H1	Serine/threonine-protein kinase 38-like	STK38L	Involved in the regulation of structural processes in differentiating and mature neuronal cells.	Serine/threonine-protein kinase 38-like OS=Homo sapiens OX=9606 GN=STK38L PE=1 SV=3 - [ST38L_HUMAN]	3.66	1	2	2	464	53.9684	6.81494	1.07823	1.31138	1.14174	1.17711	0.930934	0.889837	0.925327	0.915366	1.28595	0.0208606	Up
P78318	Immunoglobulin-binding protein 1	IGBP1	Associated to surface IgM-receptor; may be involved in signal transduction. Involved in regulation of the catalytic activity of the phosphatases PP2A, PP4 and PP6 by protecting their partially folded catalytic subunits from degradative polyubiquitination until they associate with regulatory subunits.	Immunoglobulin-binding protein 1 OS=Homo sapiens OX=9606 GN=IGBP1 PE=1 SV=1 - [IGBP1_HUMAN]	35.69	11	11	19	339	39.1975	5.37646	1.21938	1.27764	1.17567	1.22423	0.974455	0.945108	0.938432	0.952665	1.28506	0.00100026	Up
Q7LBR1	Charged multivesicular body protein 1b	CHMP1B	Probable peripherally associated component of the endosomal sorting required for transport complex III (ESCRT-III) which is involved in multivesicular bodies (MVBs) formation and sorting of endosomal cargo proteins into MVBs. MVBs contain intraluminal vesicles (ILVs) that are generated by invagination and scission from the limiting membrane of the endosome and mostly are delivered to lysosomes en…	Charged multivesicular body protein 1b OS=Homo sapiens OX=9606 GN=CHMP1B PE=1 SV=1 - [CHM1B_HUMAN]	18.59	5	5	7	199	22.0952	8.104	1.25192	1.07987	1.29416	1.20865	0.912963	0.974741	0.940553	0.942753	1.28205	0.0173292	Up
O75525	KH domain-containing, RNA-binding, signal transduction-associated protein 3	KHDRBS3	RNA-binding protein that plays a role in the regulation of alternative splicing and influences mRNA splice site selection and exon inclusion. Binds preferentially to the 5'-[AU]UAAA-3' motif in vitro. Binds optimally to RNA containing 5'-[AU]UAA-3' as a bipartite motif spaced by more than 15 nucleotides. Binds poly(A). RNA-binding abilities are down-regulated by tyrosine kinase PTK6 (PubMed:10564…	KH domain-containing, RNA-binding, signal transduction-associated protein 3 OS=Homo sapiens OX=9606 GN=KHDRBS3 PE=1 SV=1 - [KHDR3_HUMAN]	24.57	10	12	24	346	38.7756	7.60596	1.21146	1.16014	1.21965	1.19708	0.928445	0.952357	0.921255	0.934019	1.28165	0.000227639	Up
O95861	3'(2'),5'-bisphosphate nucleotidase 1	BPNT1	Converts adenosine 3'-phosphate 5'-phosphosulfate (PAPS) to adenosine 5'-phosphosulfate (APS) and 3'(2')-phosphoadenosine 5'- phosphate (PAP) to AMP. Has 1000-fold lower activity towards inositol 1,4-bisphosphate (Ins(1,4)P2) and inositol 1,3,4-trisphosphate (Ins(1,3,4)P3), but does not hydrolyze Ins(1)P, Ins(3,4)P2, Ins(1,3,4,5)P4 or InsP6.	3'(2'),5'-bisphosphate nucleotidase 1 OS=Homo sapiens OX=9606 GN=BPNT1 PE=1 SV=1 - [BPNT1_HUMAN]	28.25	9	9	14	308	33.3712	5.69385	1.26584	1.16241	1.20615	1.21146	0.962727	0.93449	0.938618	0.945278	1.2816	0.00104115	Up
P27658	Collagen alpha-1(VIII) chain	COL8A1	Macromolecular component of the subendothelium. Major component of the Descemet's membrane (basement membrane) of corneal endothelial cells. Also component of the endothelia of blood vessels. Necessary for migration and proliferation of vascular smooth muscle cells and thus, has a potential role in the maintenance of vessel wall integrity and structure, in particular in atherogenesis.	Collagen alpha-1(VIII) chain OS=Homo sapiens OX=9606 GN=COL8A1 PE=1 SV=2 - [CO8A1_HUMAN]	7.8	6	6	7	744	73.3171	9.61279	1.20001	1.12554	1.27743	1.20099	0.947041	0.884618	0.980011	0.937223	1.28144	0.00712361	Up
O75911	Short-chain dehydrogenase/reductase 3	DHRS3	Catalyzes the reduction of all-trans-retinal to all-trans-retinol in the presence of NADPH.	Short-chain dehydrogenase/reductase 3 OS=Homo sapiens OX=9606 GN=DHRS3 PE=1 SV=2 - [DHRS3_HUMAN]	3.97	1	1	1	302	33.5266	8.83643	1.17431	1.15591	1.09611	1.14211	0.874263	0.84793	0.955033	0.892409	1.2798	0.00333884	Up
Q8TBM8	DnaJ homolog subfamily B member 14	DNAJB14	Acts as a co-chaperone with HSPA8/Hsc70; required to promote protein folding and trafficking, prevent aggregation of client proteins, and promote unfolded proteins to endoplasmic reticulum-associated degradation (ERAD) pathway (PubMed:24732912). Acts by determining HSPA8/Hsc70's ATPase and polypeptide-binding activities (PubMed:24732912). Can also act independently of HSPA8/Hsc70: together with D…	DnaJ homolog subfamily B member 14 OS=Homo sapiens OX=9606 GN=DNAJB14 PE=1 SV=1 - [DJB14_HUMAN]	6.86	3	3	4	379	42.4891	8.5874	1.27025	1.17796	1.25585	1.23469	0.95373	0.975962	0.966337	0.965343	1.27901	0.000785796	Up
Q7Z2T5	TRMT1-like protein	TRMT1L	May play a role in motor coordination and exploratory behavior.	TRMT1-like protein OS=Homo sapiens OX=9606 GN=TRMT1L PE=1 SV=2 - [TRM1L_HUMAN]	18.28	14	14	17	733	81.6952	7.88428	1.1434	1.14856	1.17162	1.15453	0.886434	0.917041	0.906164	0.903213	1.27824	3.57789e-05	Up
Q8IUC6	TIR domain-containing adapter molecule 1	TICAM1	Involved in innate immunity against invading pathogens. Adapter used by TLR3, TLR4 (through TICAM2) and TLR5 to mediate NF-kappa-B and interferon-regulatory factor (IRF) activation, and to induce apoptosis (PubMed:12471095, PubMed:12539043, PubMed:14739303). Ligand binding to these receptors results in TRIF recruitment through its TIR domain (PubMed:12471095, PubMed:12539043, PubMed:14739303). Di…	TIR domain-containing adapter molecule 1 OS=Homo sapiens OX=9606 GN=TICAM1 PE=1 SV=1 - [TCAM1_HUMAN]	1.26	1	1	1	712	76.3739	5.41455	0.86182	0.831304	0.984721	0.892615	0.774943	0.692682	0.628547	0.698724	1.27749	0.03736	Up
Q9UQQ2	SH2B adapter protein 3	SH2B3	Links T-cell receptor activation signal to phospholipase C-gamma-1, GRB2 and phosphatidylinositol 3-kinase.	SH2B adapter protein 3 OS=Homo sapiens OX=9606 GN=SH2B3 PE=1 SV=2 - [SH2B3_HUMAN]	6.78	3	4	4	575	63.1856	7.1958	1.03447	1.22352	1.30736	1.18845	0.959094	0.900223	0.932438	0.930585	1.2771	0.0353053	Up
Q12981	Vesicle transport protein SEC20	BNIP1	As part of a SNARE complex may be involved in endoplasmic reticulum membranes fusion and be required for the maintenance of endoplasmic reticulum organization (PubMed:15272311). Plays also a role in apoptosis (PubMed:7954800, PubMed:15272311, PubMed:23896122). It is for instance required for endoplasmic reticulum stress-induced apoptosis (PubMed:23896122). As a substrate of RNF185 interacting wit…	Vesicle transport protein SEC20 OS=Homo sapiens OX=9606 GN=BNIP1 PE=1 SV=3 - [SEC20_HUMAN]	5.26	1	1	1	228	26.1159	8.95361	1.25539	1.15885	1.10709	1.17378	0.810275	1.05887	0.889451	0.919532	1.27649	0.0406211	Up
Q92478	C-type lectin domain family 2 member B	CLEC2B		C-type lectin domain family 2 member B OS=Homo sapiens OX=9606 GN=CLEC2B PE=1 SV=2 - [CLC2B_HUMAN]	8.05	1	1	1	149	17.2954	8.74854	1.13379	0.972148	0.974649	1.02686	0.853168	0.847281	0.715243	0.805231	1.27524	0.0338382	Up
Q6NXG1	Epithelial splicing regulatory protein 1	ESRP1	mRNA splicing factor that regulates the formation of epithelial cell-specific isoforms. Specifically regulates the expression of FGFR2-IIIb, an epithelial cell-specific isoform of FGFR2. Also regulates the splicing of CD44, CTNND1, ENAH, 3 transcripts that undergo changes in splicing during the epithelial-to-mesenchymal transition (EMT). Acts by directly binding specific sequences in mRNAs. Binds…	Epithelial splicing regulatory protein 1 OS=Homo sapiens OX=9606 GN=ESRP1 PE=1 SV=2 - [ESRP1_HUMAN]	1.76	1	2	2	681	75.5371	6.68311	1.03018	1.10436	1.13442	1.08965	0.944842	0.827503	0.791132	0.854492	1.27521	0.0135158	Up
O43426	Synaptojanin-1	SYNJ1	Phosphatase that acts on various phosphoinositides, including phosphatidylinositol 4-phosphate, phosphatidylinositol (4,5)-bisphosphate and phosphatidylinositol (3,4,5)-trisphosphate (PubMed:27435091). Has a role in clathrin-mediated endocytosis (By similarity). Hydrolyzes PIP2 bound to actin regulatory proteins resulting in the rearrangement of actin filaments downstream of tyrosine kinase and A…	Synaptojanin-1 OS=Homo sapiens OX=9606 GN=SYNJ1 PE=1 SV=2 - [SYNJ1_HUMAN]	2.23	3	3	3	1573	172.995	7.41553	1.02221	1.26737	1.1499	1.14649	0.996184	0.840192	0.862236	0.899537	1.27454	0.0453173	Up
Q9C004	Protein sprouty homolog 4	SPRY4	Suppresses the insulin receptor and EGFR-transduced MAPK signaling pathway, but does not inhibit MAPK activation by a constitutively active mutant Ras. Probably impairs the formation of GTP-Ras. Inhibits Ras-independent, but not Ras-dependent, activation of RAF1.	Protein sprouty homolog 4 OS=Homo sapiens OX=9606 GN=SPRY4 PE=1 SV=2 - [SPY4_HUMAN]	11.71	2	2	2	299	32.5197	7.88428	1.20242	1.08633	1.16301	1.15059	0.848704	0.962081	0.898083	0.902956	1.27425	0.00636819	Up
Q9BW91	ADP-ribose pyrophosphatase, mitochondrial	NUDT9	Hydrolyzes ADP-ribose (ADPR) to AMP and ribose 5'-phosphate.	ADP-ribose pyrophosphatase, mitochondrial OS=Homo sapiens OX=9606 GN=NUDT9 PE=1 SV=1 - [NUDT9_HUMAN]	17.71	7	7	10	350	39.1007	8.22119	1.24539	1.18517	1.15564	1.1954	0.93517	0.946145	0.933232	0.938182	1.27417	0.000650473	Up
Q9UPU7	TBC1 domain family member 2B	TBC1D2B	May act as a GTPase-activating protein.	TBC1 domain family member 2B OS=Homo sapiens OX=9606 GN=TBC1D2B PE=1 SV=2 - [TBD2B_HUMAN]	7.79	7	8	12	963	109.812	6.16357	1.14189	1.17108	1.12624	1.1464	0.909047	0.895482	0.895239	0.899922	1.27389	5.95809e-05	Up
Q9Y266	Nuclear migration protein nudC	NUDC	Plays a role in neurogenesis and neuronal migration (By similarity). Necessary for correct formation of mitotic spindles and chromosome separation during mitosis. Necessary for cytokinesis and cell proliferation.	Nuclear migration protein nudC OS=Homo sapiens OX=9606 GN=NUDC PE=1 SV=1 - [NUDC_HUMAN]	55.89	24	25	70	331	38.2191	5.37646	1.15457	1.18971	1.15306	1.16578	0.916638	0.938302	0.890814	0.915251	1.27373	0.000161842	Up
Q86X76	Deaminated glutathione amidase	NIT1	Catalyzes the hydrolysis of the amide bond in N-(4-oxoglutarate)-L-cysteinylglycine (deaminated glutathione), a metabolite repair reaction to dispose of the harmful deaminated glutathione. Plays a role in cell growth and apoptosis: loss of expression promotes cell growth, resistance to DNA damage stress and increased incidence to NMBA-induced tumors. Has tumor suppressor properties that enhances …	Deaminated glutathione amidase OS=Homo sapiens OX=9606 GN=NIT1 PE=1 SV=2 - [NIT1_HUMAN]	12.84	3	3	4	327	35.8732	7.73779	1.22978	1.37445	1.08104	1.22842	1.03545	0.921945	0.936715	0.964703	1.27337	0.0454737	Up
Q9HCE0	Ectopic P granules protein 5 homolog	EPG5	Involved in autophagy. May play a role in a late step of autophagy, such as clearance of autophagosomal cargo. Plays a key role in innate and adaptive immune response triggered by unmethylated cytidine-phosphate-guanosine (CpG) dinucleotides from pathogens, and mediated by the nucleotide-sensing receptor TLR9. It is necessary for the translocation of CpG dinucleotides from early endosomes to late…	Ectopic P granules protein 5 homolog OS=Homo sapiens OX=9606 GN=EPG5 PE=1 SV=2 - [EPG5_HUMAN]	0.27	1	1	1	2579	292.293	6.43018	1.1466	1.2255	1.12192	1.16467	0.957187	0.830027	0.957983	0.915066	1.27278	0.00909757	Up
Q15067	Peroxisomal acyl-coenzyme A oxidase 1	ACOX1	Catalyzes the desaturation of acyl-CoAs to 2-trans-enoyl-CoAs.	Peroxisomal acyl-coenzyme A oxidase 1 OS=Homo sapiens OX=9606 GN=ACOX1 PE=1 SV=3 - [ACOX1_HUMAN]	20	11	11	18	660	74.3762	8.1626	1.20776	1.12534	1.24789	1.19366	0.92756	0.921078	0.96505	0.937896	1.2727	0.00268758	Up
Q8NHP6	Motile sperm domain-containing protein 2	MOSPD2	Promotes migration of primary monocytes and neutrophils, in response to various chemokines.	Motile sperm domain-containing protein 2 OS=Homo sapiens OX=9606 GN=MOSPD2 PE=1 SV=1 - [MSPD2_HUMAN]	14.67	8	8	12	518	59.7084	5.96045	1.10371	1.28109	1.14786	1.17755	0.911164	0.905642	0.960842	0.925883	1.27182	0.0109585	Up
Q8TB96	T-cell immunomodulatory protein	ITFG1	Modulator of T-cell function. Has a protective effect in graft versus host disease model (By similarity).	T-cell immunomodulatory protein OS=Homo sapiens OX=9606 GN=ITFG1 PE=1 SV=1 - [TIP_HUMAN]	1.31	1	1	1	612	68.0645	5.38916	1.19717	1.15775	1.16102	1.17198	0.952965	0.891937	0.919891	0.921597	1.27168	0.000321798	Up
Q8NEF9	Serum response factor-binding protein 1	SRFBP1	May be involved in regulating transcriptional activation of cardiac genes during the aging process. May play a role in biosynthesis and/or processing of SLC2A4 in adipose cells (By similarity).	Serum response factor-binding protein 1 OS=Homo sapiens OX=9606 GN=SRFBP1 PE=1 SV=1 - [SRFB1_HUMAN]	28.44	11	11	15	429	48.6044	9.5835	1.16488	1.12578	1.1841	1.15825	0.922619	0.91619	0.896315	0.911708	1.27042	0.000199206	Up
Q9BRS8	La-related protein 6	LARP6	Regulates the coordinated translation of type I collagen alpha-1 and alpha-2 mRNAs, CO1A1 and CO1A2. Stabilizes mRNAs through high-affinity binding of a stem-loop structure in their 5' UTR. This regulation requires VIM and MYH10 filaments, and the helicase DHX9.	La-related protein 6 OS=Homo sapiens OX=9606 GN=LARP6 PE=1 SV=1 - [LARP6_HUMAN]	14.26	8	8	9	491	54.7028	8.25049	1.15354	1.07775	1.2144	1.14856	0.898671	0.913046	0.900989	0.904235	1.27021	0.00356194	Up
P21283	V-type proton ATPase subunit C 1	ATP6V1C1	Subunit of the peripheral V1 complex of vacuolar ATPase. Subunit C is necessary for the assembly of the catalytic sector of the enzyme and is likely to have a specific function in its catalytic activity. V-ATPase is responsible for acidifying a variety of intracellular compartments in eukaryotic cells.	V-type proton ATPase subunit C 1 OS=Homo sapiens OX=9606 GN=ATP6V1C1 PE=1 SV=4 - [VATC1_HUMAN]	39.27	17	17	30	382	43.914	7.45947	1.14109	1.11189	1.16017	1.13772	0.867085	0.919973	0.901177	0.896078	1.26966	0.00031948	Up
Q13217	DnaJ homolog subfamily C member 3	DNAJC3	Involved in the unfolded protein response (UPR) during endoplasmic reticulum (ER) stress. Acts as a negative regulator of the EIF2AK4/GCN2 kinase activity by preventing the phosphorylation of eIF-2-alpha at 'Ser-52' and hence attenuating general protein synthesis under ER stress, hypothermic and amino acid starving stress conditions (By similarity). Co-chaperone of HSPA8/HSC70, it stimulates its …	DnaJ homolog subfamily C member 3 OS=Homo sapiens OX=9606 GN=DNAJC3 PE=1 SV=1 - [DNJC3_HUMAN]	28.57	11	12	17	504	57.5442	6.15088	1.25787	1.17949	1.17217	1.20318	0.960191	0.963966	0.92416	0.949439	1.26725	0.00110089	Up
Q00604	Norrin	NDP	Activates the canonical Wnt signaling pathway through FZD4 and LRP5 coreceptor. Plays a central role in retinal vascularization by acting as a ligand for FZD4 that signals via stabilizing beta-catenin (CTNNB1) and activating LEF/TCF-mediated transcriptional programs. Acts in concert with TSPAN12 to activate FZD4 independently of the Wnt-dependent activation of FZD4, suggesting the existence of a …	Norrin OS=Homo sapiens OX=9606 GN=NDP PE=1 SV=1 - [NDP_HUMAN]	9.02	1	1	1	133	15.0333	8.82178	1.2115	1.21389	1.08222	1.1692	0.964551	0.902419	0.902345	0.923105	1.2666	0.00694594	Up
O00391	Sulfhydryl oxidase 1	QSOX1	Catalyzes the oxidation of sulfhydryl groups in peptide and protein thiols to disulfides with the reduction of oxygen to hydrogen peroxide (PubMed:17331072, PubMed:18393449, PubMed:23704371, PubMed:30367560, PubMed:23867277). Plays a role in disulfide bond formation in a variety of extracellular proteins (PubMed:17331072, PubMed:30367560, PubMed:22801504, PubMed:23867277). In fibroblasts, require…	Sulfhydryl oxidase 1 OS=Homo sapiens OX=9606 GN=QSOX1 PE=1 SV=3 - [QSOX1_HUMAN]	3.35	2	2	6	747	82.5255	8.92432	0.772119	0.76803	0.664179	0.734776	0.571419	0.618877	0.550094	0.58013	1.26657	0.019187	Up
Q96P47	Arf-GAP with GTPase, ANK repeat and PH domain-containing protein 3	AGAP3	GTPase-activating protein for the ADP ribosylation factor family (Potential). GTPase which may be involved in the degradation of expanded polyglutamine proteins through the ubiquitin-proteasome pathway.	Arf-GAP with GTPase, ANK repeat and PH domain-containing protein 3 OS=Homo sapiens OX=9606 GN=AGAP3 PE=1 SV=2 - [AGAP3_HUMAN]	6.63	5	5	7	875	94.9853	7.97217	1.09903	1.1963	1.14983	1.14839	0.909393	0.905884	0.904874	0.906717	1.26653	0.00100723	Up
P21980	Protein-glutamine gamma-glutamyltransferase 2	TGM2	Catalyzes the cross-linking of proteins, such as WDR54, and the conjugation of polyamines to proteins.	Protein-glutamine gamma-glutamyltransferase 2 OS=Homo sapiens OX=9606 GN=TGM2 PE=1 SV=2 - [TGM2_HUMAN]	36.24	25	25	55	687	77.2797	5.22412	1.17526	1.13673	1.17166	1.16122	0.844063	0.92889	0.978556	0.917169	1.26609	0.00404873	Up
Q9Y2H2	Phosphatidylinositide phosphatase SAC2	INPP5F	Inositol 4-phosphatase which mainly acts on phosphatidylinositol 4-phosphate. May be functionally linked to OCRL, which converts phosphatidylinositol 4,5-bisphosphate to phosphatidylinositol, for a sequential dephosphorylation of phosphatidylinositol 4,5-bisphosphate at the 5 and 4 position of inositol, thus playing an important role in the endocytic recycling (PubMed:25869669). Regulator of TF:T…	Phosphatidylinositide phosphatase SAC2 OS=Homo sapiens OX=9606 GN=INPP5F PE=1 SV=3 - [SAC2_HUMAN]	10.51	13	13	16	1132	128.326	7.02002	1.22727	1.19698	1.20252	1.20892	0.965787	0.932865	0.966912	0.955188	1.26564	6.32811e-05	Up
Q9GZP4	PITH domain-containing protein 1	PITHD1	Promotes megakaryocyte differentiation by up-regulating RUNX1 expression (PubMed:25134913). Regulates RUNX1 expression by activating the proximal promoter of the RUNX1 gene and by enhancing the translation activity of an internal ribosome entry site (IRES) element in the RUNX1 gene (PubMed:25134913).	PITH domain-containing protein 1 OS=Homo sapiens OX=9606 GN=PITHD1 PE=1 SV=1 - [PITH1_HUMAN]	47.87	7	8	15	211	24.1627	5.74463	1.19638	1.27042	1.18347	1.21676	0.970449	0.943503	0.970848	0.9616	1.26534	0.000868192	Up
O75410	Transforming acidic coiled-coil-containing protein 1	TACC1	Involved in transcription regulation induced by nuclear receptors, including in T3 thyroid hormone and all-trans retinoic acid pathways (PubMed:20078863). Might promote the nuclear localization of the receptors (PubMed:20078863). Likely involved in the processes that promote cell division prior to the formation of differentiated tissues.	Transforming acidic coiled-coil-containing protein 1 OS=Homo sapiens OX=9606 GN=TACC1 PE=1 SV=2 - [TACC1_HUMAN]	33.54	23	24	38	805	87.7402	4.88135	1.13508	1.12114	1.14779	1.13467	0.914783	0.914192	0.863203	0.897393	1.2644	0.000224429	Up
Q8TBP5	Membrane protein FAM174A	FAM174A		Membrane protein FAM174A OS=Homo sapiens OX=9606 GN=FAM174A PE=2 SV=1 - [F174A_HUMAN]	4.74	1	1	2	190	19.9412	6.32861	1.10872	1.22293	1.22001	1.18389	0.968861	0.87672	0.965522	0.937034	1.26344	0.00688185	Up
P09960	Leukotriene A-4 hydrolase	LTA4H	Epoxide hydrolase that catalyzes the final step in the biosynthesis of the proinflammatory mediator leukotriene B4. Has also aminopeptidase activity.	Leukotriene A-4 hydrolase OS=Homo sapiens OX=9606 GN=LTA4H PE=1 SV=2 - [LKHA4_HUMAN]	51.72	28	28	55	611	69.2412	6.17627	1.19541	1.23279	1.17855	1.20225	0.952355	0.949188	0.954192	0.951912	1.26299	9.97123e-05	Up
Q96CW6	Probable RNA polymerase II nuclear localization protein SLC7A6OS	SLC7A6OS	Directs RNA polymerase II nuclear import.	Probable RNA polymerase II nuclear localization protein SLC7A6OS OS=Homo sapiens OX=9606 GN=SLC7A6OS PE=1 SV=2 - [S7A6O_HUMAN]	6.8	2	2	2	309	35.0067	4.60205	1.06608	1.31853	1.08603	1.15688	0.896527	0.947128	0.905204	0.916286	1.26258	0.0434391	Up
P52758	2-iminobutanoate/2-iminopropanoate deaminase	RIDA	Catalyzes the hydrolytic deamination of enamine/imine intermediates that form during the course of normal metabolism. May facilitate the release of ammonia from these potentially toxic reactive metabolites, reducing their impact on cellular components. It may act on enamine/imine intermediates formed by several types of pyridoxal-5'-phosphate-dependent dehydratases including L-threonine dehydrata…	2-iminobutanoate/2-iminopropanoate deaminase OS=Homo sapiens OX=9606 GN=RIDA PE=1 SV=1 - [RIDA_HUMAN]	45.26	4	4	5	137	14.4846	8.67529	1.18934	1.13653	1.20286	1.17624	1.00148	0.926571	0.866876	0.931642	1.26255	0.00507784	Up
P78382	CMP-sialic acid transporter	SLC35A1	Transports CMP-sialic acid from the cytosol into Golgi vesicles where glycosyltransferases function (PubMed:15576474). Efficient CMP-sialic acid uptake depends on the presence of free CMP inside the vesicles, suggesting the proteins functions as an antiporter. Binds both CMP-sialic acid and free CMP, but has higher affinity for free CMP (By similarity).	CMP-sialic acid transporter OS=Homo sapiens OX=9606 GN=SLC35A1 PE=1 SV=1 - [S35A1_HUMAN]	2.37	1	1	1	337	36.7546	8.95361	1.11438	1.23093	1.24304	1.19612	0.889664	1.0355	0.919217	0.948125	1.26156	0.0148871	Up
P11142	Heat shock cognate 71 kDa protein	HSPA8	Molecular chaperone implicated in a wide variety of cellular processes, including protection of the proteome from stress, folding and transport of newly synthesized polypeptides, activation of proteolysis of misfolded proteins and the formation and dissociation of protein complexes. Plays a pivotal role in the protein quality control system, ensuring the correct folding of proteins, the re-foldin…	Heat shock cognate 71 kDa protein OS=Homo sapiens OX=9606 GN=HSPA8 PE=1 SV=1 - [HSP7C_HUMAN]	74.3	44	52	255	646	70.8542	5.51611	1.17868	1.10037	1.17345	1.15084	0.92036	0.922937	0.894095	0.912464	1.26124	0.00089622	Up
Q9NWT6	Hypoxia-inducible factor 1-alpha inhibitor	HIF1AN	Hydroxylates HIF-1 alpha at 'Asn-803' in the C-terminal transactivation domain (CAD). Functions as an oxygen sensor and, under normoxic conditions, the hydroxylation prevents interaction of HIF-1 with transcriptional coactivators including Cbp/p300-interacting transactivator. Involved in transcriptional repression through interaction with HIF1A, VHL and histone deacetylases. Hydroxylates specific…	Hypoxia-inducible factor 1-alpha inhibitor OS=Homo sapiens OX=9606 GN=HIF1AN PE=1 SV=2 - [HIF1N_HUMAN]	24.36	7	7	10	349	40.2599	5.56689	1.22194	1.22064	1.11317	1.18525	0.954673	0.942771	0.921989	0.939811	1.26116	0.00275731	Up
Q9BYV8	Centrosomal protein of 41 kDa	CEP41	Required during ciliogenesis for tubulin glutamylation in cilium. Probably acts by participating in the transport of TTLL6, a tubulin polyglutamylase, between the basal body and the cilium.	Centrosomal protein of 41 kDa OS=Homo sapiens OX=9606 GN=CEP41 PE=1 SV=1 - [CEP41_HUMAN]	17.16	4	4	4	373	41.3429	8.32373	1.19304	1.18661	1.18762	1.18909	0.966523	0.952146	0.910428	0.943033	1.26092	0.00013064	Up
Q15642	Cdc42-interacting protein 4	TRIP10	Required for translocation of GLUT4 to the plasma membrane in response to insulin signaling (By similarity). Required to coordinate membrane tubulation with reorganization of the actin cytoskeleton during endocytosis. Binds to lipids such as phosphatidylinositol 4,5-bisphosphate and phosphatidylserine and promotes membrane invagination and the formation of tubules. Also promotes CDC42-induced act…	Cdc42-interacting protein 4 OS=Homo sapiens OX=9606 GN=TRIP10 PE=1 SV=3 - [CIP4_HUMAN]	18.8	11	11	14	601	68.3102	5.73193	1.17202	1.17289	1.24721	1.19738	0.946913	0.951045	0.951736	0.949898	1.26053	0.000581418	Up
Q7Z7E8	Ubiquitin-conjugating enzyme E2 Q1	UBE2Q1	Catalyzes the covalent attachment of ubiquitin to other proteins (PubMed:22496338). May be involved in hormonal homeostasis in females. Involved in regulation of B4GALT1 cell surface expression, B4GALT1-mediated cell adhesion to laminin and embryoid body formation (By similarity).	Ubiquitin-conjugating enzyme E2 Q1 OS=Homo sapiens OX=9606 GN=UBE2Q1 PE=1 SV=1 - [UB2Q1_HUMAN]	15.4	5	5	6	422	46.0981	5.09717	1.14773	1.30338	1.03522	1.16211	0.990256	0.881772	0.894034	0.922021	1.26039	0.0475673	Up
O00479	High mobility group nucleosome-binding domain-containing protein 4	HMGN4		High mobility group nucleosome-binding domain-containing protein 4 OS=Homo sapiens OX=9606 GN=HMGN4 PE=1 SV=3 - [HMGN4_HUMAN]	35.56	3	4	7	90	9.53323	10.4771	1.21059	1.17609	1.2339	1.20686	1.03077	0.993343	0.848745	0.957618	1.26027	0.0126606	Up
Q9Y5W7	Sorting nexin-14	SNX14	Plays a role in maintaining normal neuronal excitability and synaptic transmission. May be involved in several stages of intracellular trafficking (By similarity). Required for autophagosome clearance, possibly by mediating the fusion of lysosomes with autophagosomes (Probable). Binds phosphatidylinositol 3,5-bisphosphate (PtdIns(3,5)P2), a key component of late endosomes/lysosomes (PubMed:258487…	Sorting nexin-14 OS=Homo sapiens OX=9606 GN=SNX14 PE=1 SV=3 - [SNX14_HUMAN]	1.37	1	1	1	946	110.111	6.69775	1.07303	1.09547	1.18016	1.11622	0.874454	0.927443	0.857831	0.886576	1.25902	0.00407734	Up
Q9UL25	Ras-related protein Rab-21	RAB21	Regulates integrin internalization and recycling, but does not influence the traffic of endosomally translocated receptors in general (By similarity). As a result, may regulate cell adhesion and migration (By similarity). During the mitosis of adherent cells, controls the endosomal trafficking of integrins which is required for the successful completion of cytokinesis (PubMed:18804435). Involved …	Ras-related protein Rab-21 OS=Homo sapiens OX=9606 GN=RAB21 PE=1 SV=3 - [RAB21_HUMAN]	44	9	9	19	225	24.3323	7.94287	1.14739	1.2164	1.08999	1.15126	0.915158	0.94135	0.887324	0.914611	1.25874	0.00398882	Up
Q8N128	Protein FAM177A1	FAM177A1		Protein FAM177A1 OS=Homo sapiens OX=9606 GN=FAM177A1 PE=1 SV=1 - [F177A_HUMAN]	7.51	2	2	4	213	23.7424	4.44971	1.20192	0.990808	1.19382	1.12885	0.923984	0.914814	0.85191	0.896902	1.25861	0.033174	Up
O75093	Slit homolog 1 protein	SLIT1	Thought to act as molecular guidance cue in cellular migration, and function appears to be mediated by interaction with roundabout homolog receptors. During neural development involved in axonal navigation at the ventral midline of the neural tube and projection of axons to different regions (By similarity). SLIT1 and SLIT2 together seem to be essential for midline guidance in the forebrain by ac…	Slit homolog 1 protein OS=Homo sapiens OX=9606 GN=SLIT1 PE=2 SV=4 - [SLIT1_HUMAN]	0.59	1	1	3	1534	167.816	6.56592	1.22646	1.17556	1.10274	1.16825	0.973279	0.90942	0.902773	0.928491	1.25823	0.00480171	Up
Q15293	Reticulocalbin-1	RCN1	May regulate calcium-dependent activities in the endoplasmic reticulum lumen or post-ER compartment.	Reticulocalbin-1 OS=Homo sapiens OX=9606 GN=RCN1 PE=1 SV=1 - [RCN1_HUMAN]	59.82	21	21	77	331	38.8662	4.99561	1.18153	1.22197	1.1823	1.19527	0.956632	0.93364	0.960944	0.950405	1.25764	0.000101551	Up
Q9Y5N5	Methyltransferase N6AMT1	N6AMT1	Methyltransferase that can methylate both proteins and DNA, and to a lower extent, arsenic (PubMed:18539146, PubMed:21193388, PubMed:30017583). Catalytic subunit of a heterodimer with TRMT112, which catalyzes N5-methylation of Glu residue of proteins with a Gly-Gln-Xaa-Xaa-Xaa-Arg motif (PubMed:18539146) (By similarity). Methylates ETF1 on 'Gln-185'; ETF1 needs to be complexed to ERF3 in its GTP-…	Methyltransferase N6AMT1 OS=Homo sapiens OX=9606 GN=N6AMT1 PE=1 SV=4 - [N6MT1_HUMAN]	14.95	3	3	6	214	22.9428	5.10986	1.16527	1.31159	1.16367	1.21351	1.00564	0.959829	0.929895	0.965121	1.25737	0.00988018	Up
P50502	Hsc70-interacting protein	ST13	One HIP oligomer binds the ATPase domains of at least two HSC70 molecules dependent on activation of the HSC70 ATPase by HSP40. Stabilizes the ADP state of HSC70 that has a high affinity for substrate protein. Through its own chaperone activity, it may contribute to the interaction of HSC70 with various target proteins (By similarity).	Hsc70-interacting protein OS=Homo sapiens OX=9606 GN=ST13 PE=1 SV=2 - [F10A1_HUMAN]	46.34	16	16	60	369	41.3055	5.2749	1.20245	1.20585	1.1481	1.18547	0.957354	0.947433	0.924791	0.943193	1.25686	0.000325008	Up
Q15582	Transforming growth factor-beta-induced protein ig-h3	TGFBI	Plays a role in cell adhesion (PubMed:8024701). May play a role in cell-collagen interactions (By similarity).	Transforming growth factor-beta-induced protein ig-h3 OS=Homo sapiens OX=9606 GN=TGFBI PE=1 SV=1 - [BGH3_HUMAN]	52.12	32	32	80	683	74.634	7.7085	0.983741	0.92573	0.983715	0.964395	0.746701	0.792884	0.762495	0.76736	1.25677	0.00112684	Up
Q9GZR2	RNA exonuclease 4	REXO4		RNA exonuclease 4 OS=Homo sapiens OX=9606 GN=REXO4 PE=1 SV=2 - [REXO4_HUMAN]	7.58	4	4	4	422	46.6428	9.77393	1.09882	1.17687	1.16636	1.14735	0.897855	0.96061	0.885243	0.91457	1.25453	0.00232483	Up
P55822	SH3 domain-binding glutamic acid-rich protein	SH3BGR		SH3 domain-binding glutamic acid-rich protein OS=Homo sapiens OX=9606 GN=SH3BGR PE=2 SV=3 - [SH3BG_HUMAN]	7.95	2	2	2	239	26.0693	4.14502	1.23696	1.18827	1.2642	1.22981	0.956241	0.966512	1.01825	0.980334	1.25448	0.00105054	Up
Q9Y6I9	Testis-expressed protein 264	TEX264	Major reticulophagy (also called ER-phagy) receptor that acts independently of other candidate reticulophagy receptors to remodel subdomains of the endoplasmic reticulum into autophagosomes upon nutrient stress, which then fuse with lysosomes for endoplasmic reticulum turnover (PubMed:31006538, PubMed:31006537). The ATG8-containing isolation membrane (IM) cradles a tubular segment of TEX264-posit…	Testis-expressed protein 264 OS=Homo sapiens OX=9606 GN=TEX264 PE=1 SV=1 - [TX264_HUMAN]	29.07	9	9	10	313	34.167	4.85596	1.15762	1.15859	1.04998	1.12206	0.909132	0.894252	0.879985	0.894456	1.25446	0.00354737	Up
Q08257	Quinone oxidoreductase	CRYZ	Does not have alcohol dehydrogenase activity. Binds NADP and acts through a one-electron transfer process. Orthoquinones, such as 1,2-naphthoquinone or 9,10-phenanthrenequinone, are the best substrates (in vitro). May act in the detoxification of xenobiotics. Interacts with (AU)-rich elements (ARE) in the 3'-UTR of target mRNA species. Enhances the stability of mRNA coding for BCL2. NADPH binding…	Quinone oxidoreductase OS=Homo sapiens OX=9606 GN=CRYZ PE=1 SV=1 - [QOR_HUMAN]	21.88	7	7	18	329	35.1845	8.44092	1.14073	1.20083	1.10799	1.14985	0.921105	0.915971	0.912935	0.91667	1.25438	0.00102997	Up
P50479	PDZ and LIM domain protein 4	PDLIM4	Isoform 1Suppresses SRC activation by recognizing and binding to active SRC and facilitating PTPN13-mediated dephosphorylation of SRC 'Tyr-419' leading to its inactivation. Inactivated SRC dissociates from this protein allowing the initiation of a new SRC inactivation cycle (PubMed:19307596). Involved in reorganization of the actin cytoskeleton (PubMed:21636573). In nonmuscle cells, binds to ACTN…	PDZ and LIM domain protein 4 OS=Homo sapiens OX=9606 GN=PDLIM4 PE=1 SV=2 - [PDLI4_HUMAN]	47.27	13	13	34	330	35.3757	7.91357	1.12951	1.21491	1.18887	1.17776	0.921144	0.9443	0.951735	0.93906	1.2542	0.000890566	Up
P14625	Endoplasmin	HSP90B1	Molecular chaperone that functions in the processing and transport of secreted proteins (By similarity). When associated with CNPY3, required for proper folding of Toll-like receptors (By similarity). Functions in endoplasmic reticulum associated degradation (ERAD) (PubMed:18264092). Has ATPase activity (By similarity).	Endoplasmin OS=Homo sapiens OX=9606 GN=HSP90B1 PE=1 SV=1 - [ENPL_HUMAN]	71.23	62	64	279	803	92.4113	4.84326	1.20365	1.17429	1.17199	1.18331	0.956149	0.935287	0.939822	0.943752	1.25384	3.7152e-05	Up
Q8IV50	LysM and putative peptidoglycan-binding domain-containing protein 2	LYSMD2		LysM and putative peptidoglycan-binding domain-containing protein 2 OS=Homo sapiens OX=9606 GN=LYSMD2 PE=1 SV=1 - [LYSM2_HUMAN]	10.23	2	3	4	215	23.449	5.35107	1.1526	1.13554	1.12268	1.13694	0.873591	0.951246	0.896552	0.90713	1.25334	0.000732043	Up
Q9UBS4	DnaJ homolog subfamily B member 11	DNAJB11	As a co-chaperone for HSPA5 it is required for proper folding, trafficking or degradation of proteins (PubMed:10827079, PubMed:15525676, PubMed:29706351). Binds directly to both unfolded proteins that are substrates for ERAD and nascent unfolded peptide chains, but dissociates from the HSPA5-unfolded protein complex before folding is completed (PubMed:15525676). May help recruiting HSPA5 and othe…	DnaJ homolog subfamily B member 11 OS=Homo sapiens OX=9606 GN=DNAJB11 PE=1 SV=1 - [DJB11_HUMAN]	37.71	15	15	30	358	40.4886	6.17627	1.12894	1.20769	1.18264	1.17309	0.926267	0.931571	0.952633	0.936824	1.2522	0.000655525	Up
O15231	Zinc finger protein 185	ZNF185	May be involved in the regulation of cellular proliferation and/or differentiation.	Zinc finger protein 185 OS=Homo sapiens OX=9606 GN=ZNF185 PE=1 SV=3 - [ZN185_HUMAN]	34.83	22	22	32	689	73.4802	7.00537	1.25568	1.05286	1.2022	1.17025	0.974891	0.951942	0.877375	0.934736	1.25196	0.0250878	Up
Q68CQ4	Digestive organ expansion factor homolog	DIEXF	Regulates the p53 pathway to control the expansion growth of digestive organs.	Digestive organ expansion factor homolog OS=Homo sapiens OX=9606 GN=DIEXF PE=1 SV=2 - [DIEXF_HUMAN]	9.39	7	7	8	756	87.0008	5.88428	1.13104	1.1357	1.1408	1.13585	0.910896	0.90753	0.904165	0.90753	1.25158	3.02688e-07	Up
Q969S3	Zinc finger protein 622	ZNF622	May behave as an activator of the bound transcription factor, MYBL2, and be involved in embryonic development.	Zinc finger protein 622 OS=Homo sapiens OX=9606 GN=ZNF622 PE=1 SV=1 - [ZN622_HUMAN]	28.09	12	12	14	477	54.2374	6.15088	1.16182	1.15345	1.1284	1.14789	0.918194	0.932235	0.902229	0.917553	1.25104	6.4531e-05	Up
Q15878	Voltage-dependent R-type calcium channel subunit alpha-1E	CACNA1E	Voltage-sensitive calcium channels (VSCC) mediate the entry of calcium ions into excitable cells (PubMed:30343943). They are also involved in a variety of calcium-dependent processes, including muscle contraction, hormone or neurotransmitter release, gene expression, cell motility, cell division and cell death. The isoform alpha-1E gives rise to R-type calcium currents. R-type calcium channels be…	Voltage-dependent R-type calcium channel subunit alpha-1E OS=Homo sapiens OX=9606 GN=CACNA1E PE=1 SV=3 - [CAC1E_HUMAN]	0.52	1	1	1	2313	261.564	8.23584	1.17257	1.3975	1.18626	1.25211	0.989894	0.959898	1.05296	1.00092	1.25096	0.0320095	Up
O75822	Eukaryotic translation initiation factor 3 subunit J	EIF3J	Component of the eukaryotic translation initiation factor 3 (eIF-3) complex, which is required for several steps in the initiation of protein synthesis (PubMed:25849773, PubMed:27462815). The eIF-3 complex associates with the 40S ribosome and facilitates the recruitment of eIF-1, eIF-1A, eIF-2:GTP:methionyl-tRNAi and eIF-5 to form the 43S pre-initiation complex (43S PIC). The eIF-3 complex stimul…	Eukaryotic translation initiation factor 3 subunit J OS=Homo sapiens OX=9606 GN=EIF3J PE=1 SV=2 - [EIF3J_HUMAN]	40.31	14	14	28	258	29.0445	4.83057	1.1904	1.217	1.16053	1.18931	0.95344	0.945231	0.953676	0.950782	1.25088	0.000134507	Up
O94992	Protein HEXIM1	HEXIM1	Transcriptional regulator which functions as a general RNA polymerase II transcription inhibitor (PubMed:14580347, PubMed:15713661, PubMed:15201869). Core component of the 7SK RNP complex: in cooperation with 7SK snRNA sequesters P-TEFb in a large inactive 7SK snRNP complex preventing RNA polymerase II phosphorylation and subsequent transcriptional elongation (PubMed:12832472, PubMed:14580347, Pu…	Protein HEXIM1 OS=Homo sapiens OX=9606 GN=HEXIM1 PE=1 SV=1 - [HEXI1_HUMAN]	25.35	7	8	14	359	40.5985	4.89404	1.17033	1.16551	1.17824	1.17136	0.99436	0.900684	0.914437	0.936493	1.25079	0.0013378	Up
P11169	Solute carrier family 2, facilitated glucose transporter member 3	SLC2A3	Facilitative glucose transporter that can also mediate the uptake of various other monosaccharides across the cell membrane (PubMed:9477959, PubMed:26176916). Mediates the uptake of glucose, 2-deoxyglucose, galactose, mannose, xylose and fucose, and probably also dehydroascorbate (PubMed:9477959, PubMed:26176916). Does not mediate fructose transport (PubMed:9477959, PubMed:26176916).	Solute carrier family 2, facilitated glucose transporter member 3 OS=Homo sapiens OX=9606 GN=SLC2A3 PE=1 SV=1 - [GTR3_HUMAN]	5.04	3	3	4	496	53.8893	7.1958	1.05493	1.07154	1.10916	1.07854	0.910093	0.838629	0.838798	0.862506	1.25048	0.00166683	Up
Q08629	Testican-1	SPOCK1	May play a role in cell-cell and cell-matrix interactions. May contribute to various neuronal mechanisms in the central nervous system.	Testican-1 OS=Homo sapiens OX=9606 GN=SPOCK1 PE=1 SV=1 - [TICN1_HUMAN]	14.12	6	6	7	439	49.0925	6.1001	0.961329	0.858282	0.955323	0.924978	0.696579	0.762197	0.761899	0.740225	1.24959	0.00979711	Up
P20645	Cation-dependent mannose-6-phosphate receptor	M6PR	Transport of phosphorylated lysosomal enzymes from the Golgi complex and the cell surface to lysosomes. Lysosomal enzymes bearing phosphomannosyl residues bind specifically to mannose-6-phosphate receptors in the Golgi apparatus and the resulting receptor-ligand complex is transported to an acidic prelyosomal compartment where the low pH mediates the dissociation of the complex.	Cation-dependent mannose-6-phosphate receptor OS=Homo sapiens OX=9606 GN=M6PR PE=1 SV=1 - [MPRD_HUMAN]	34.3	9	9	19	277	30.9734	5.8335	1.11159	1.06708	1.16378	1.11415	0.868659	0.925415	0.88078	0.891618	1.24958	0.00247601	Up
P50990	T-complex protein 1 subunit theta	CCT8	Component of the chaperonin-containing T-complex (TRiC), a molecular chaperone complex that assists the folding of proteins upon ATP hydrolysis (PubMed:25467444). The TRiC complex mediates the folding of WRAP53/TCAB1, thereby regulating telomere maintenance (PubMed:25467444). As part of the TRiC complex may play a role in the assembly of BBSome, a complex involved in ciliogenesis regulating trans…	T-complex protein 1 subunit theta OS=Homo sapiens OX=9606 GN=CCT8 PE=1 SV=4 - [TCPQ_HUMAN]	68.43	38	38	128	548	59.5825	5.60498	1.19243	1.1423	1.16856	1.16776	0.9334	0.951714	0.918493	0.934536	1.24957	0.000178066	Up
Q16644	MAP kinase-activated protein kinase 3	MAPKAPK3	Stress-activated serine/threonine-protein kinase involved in cytokines production, endocytosis, cell migration, chromatin remodeling and transcriptional regulation. Following stress, it is phosphorylated and activated by MAP kinase p38-alpha/MAPK14, leading to phosphorylation of substrates. Phosphorylates serine in the peptide sequence, Hyd-X-R-X(2)-S, where Hyd is a large hydrophobic residue. MA…	MAP kinase-activated protein kinase 3 OS=Homo sapiens OX=9606 GN=MAPKAPK3 PE=1 SV=1 - [MAPK3_HUMAN]	14.14	3	6	9	382	42.9595	7.28369	1.14689	1.17022	1.11721	1.14477	0.902668	0.916466	0.931003	0.916712	1.24878	0.000194954	Up
Q13936	Voltage-dependent L-type calcium channel subunit alpha-1C	CACNA1C	Pore-forming, alpha-1C subunit of the voltage-gated calcium channel that gives rise to L-type calcium currents (PubMed:8392192, PubMed:7737988, PubMed:9087614, PubMed:9013606, PubMed:9607315, PubMed:12176756, PubMed:17071743, PubMed:11741969, PubMed:8099908, PubMed:12181424, PubMed:29078335, PubMed:29742403, PubMed:16299511, PubMed:20953164, PubMed:15454078, PubMed:15863612, PubMed:17224476, PubM…	Voltage-dependent L-type calcium channel subunit alpha-1C OS=Homo sapiens OX=9606 GN=CACNA1C PE=1 SV=4 - [CAC1C_HUMAN]	0.27	1	1	1	2221	248.817	6.75635	1.2453	1.16313	1.15857	1.189	0.975648	0.975511	0.905887	0.952349	1.24849	0.0029233	Up
Q92845	Kinesin-associated protein 3	KIFAP3	Involved in tethering the chromosomes to the spindle pole and in chromosome movement. Binds to the tail domain of the KIF3A/KIF3B heterodimer to form a heterotrimeric KIF3 complex and may regulate the membrane binding of this complex (By similarity).	Kinesin-associated protein 3 OS=Homo sapiens OX=9606 GN=KIFAP3 PE=1 SV=2 - [KIFA3_HUMAN]	10.1	6	7	8	792	91.1465	5.08447	1.07763	1.19818	1.08527	1.12036	0.92958	0.83735	0.925645	0.897525	1.24828	0.0106192	Up
Q9H2J4	Phosducin-like protein 3	PDCL3	Acts as a chaperone for the angiogenic VEGF receptor KDR/VEGFR2, increasing its abundance by inhibiting its ubiquitination and degradation (PubMed:23792958, PubMed:26059764). Inhibits the folding activity of the chaperonin-containing T-complex (CCT) which leads to inhibition of cytoskeletal actin folding (PubMed:17429077). Acts as a chaperone during heat shock alongside HSP90 and HSP40/70 chapero…	Phosducin-like protein 3 OS=Homo sapiens OX=9606 GN=PDCL3 PE=1 SV=1 - [PDCL3_HUMAN]	37.66	7	7	11	239	27.5971	4.84326	1.11738	1.21784	1.12713	1.15412	0.930626	0.927393	0.917781	0.925267	1.24733	0.00207469	Up
Q86Y79	Probable peptidyl-tRNA hydrolase	PTRH1		Probable peptidyl-tRNA hydrolase OS=Homo sapiens OX=9606 GN=PTRH1 PE=1 SV=1 - [PTH_HUMAN]	4.21	1	1	1	214	22.9221	10.5649	1.20539	1.1634	1.17104	1.17994	0.966249	0.932025	0.940501	0.946258	1.24696	0.000144719	Up
Q15084	Protein disulfide-isomerase A6	PDIA6	May function as a chaperone that inhibits aggregation of misfolded proteins (PubMed:12204115). Negatively regulates the unfolded protein response (UPR) through binding to UPR sensors such as ERN1, which in turn inactivates ERN1 signaling (PubMed:24508390). May also regulate the UPR via the EIF2AK3 UPR sensor (PubMed:24508390). Plays a role in platelet aggregation and activation by agonists such a…	Protein disulfide-isomerase A6 OS=Homo sapiens OX=9606 GN=PDIA6 PE=1 SV=1 - [PDIA6_HUMAN]	54.09	25	25	65	440	48.0913	5.08447	1.16974	1.19895	1.17417	1.18095	0.963289	0.937406	0.941801	0.947499	1.24639	4.26263e-05	Up
Q96QR8	Transcriptional activator protein Pur-beta	PURB	Has capacity to bind repeated elements in single-stranded DNA such as the purine-rich single strand of the PUR element located upstream of the MYC gene. Plays a role in the control of vascular smooth muscle (VSM) alpha-actin gene transcription as repressor in myoblasts and fibroblasts. Participates in transcriptional and translational regulation of alpha-MHC expression in cardiac myocytes by bind…	Transcriptional activator protein Pur-beta OS=Homo sapiens OX=9606 GN=PURB PE=1 SV=3 - [PURB_HUMAN]	39.74	7	8	16	312	33.2205	5.42725	1.18576	1.25232	1.14279	1.19362	0.978763	0.924725	0.972273	0.958587	1.24519	0.0028812	Up
Q9NQ92	Coordinator of PRMT5 and differentiation stimulator	COPRS	Histone-binding protein required for histone H4 methyltransferase activity of PRMT5. Specifically required for histone H4 'Arg-3' methylation mediated by PRMT5, but not histone H3 'Arg-8' methylation, suggesting that it modulates the substrate specificity of PRMT5. Specifically interacts with the N-terminus of histone H4 but not with histone H3, suggesting that it acts by promoting the associatio…	Coordinator of PRMT5 and differentiation stimulator OS=Homo sapiens OX=9606 GN=COPRS PE=1 SV=3 - [COPRS_HUMAN]	22.28	3	3	6	184	20.0539	4.18311	1.10622	1.2419	1.11927	1.1558	1.04071	0.875889	0.870367	0.928988	1.24415	0.03257	Up
Q9Y5E1	Protocadherin beta-9	PCDHB9	Potential calcium-dependent cell-adhesion protein. May be involved in the establishment and maintenance of specific neuronal connections in the brain.	Protocadherin beta-9 OS=Homo sapiens OX=9606 GN=PCDHB9 PE=2 SV=2 - [PCDB9_HUMAN]	1.51	1	1	1	797	87.0452	5.021	1.22388	1.30334	1.15493	1.22738	1.05024	0.907601	1.0023	0.986716	1.24391	0.0159438	Up
P49023	Paxillin	PXN	Cytoskeletal protein involved in actin-membrane attachment at sites of cell adhesion to the extracellular matrix (focal adhesion).	Paxillin OS=Homo sapiens OX=9606 GN=PXN PE=1 SV=3 - [PAXI_HUMAN]	49.58	23	23	47	591	64.4639	6.18896	1.15038	1.00457	1.21461	1.12319	0.897002	0.915012	0.897016	0.90301	1.24383	0.0242998	Up
Q5CZC0	Fibrous sheath-interacting protein 2	FSIP2	Plays a role in spermatogenesis.	Fibrous sheath-interacting protein 2 OS=Homo sapiens OX=9606 GN=FSIP2 PE=2 SV=4 - [FSIP2_HUMAN]	0.09	1	1	2	6907	780.119	6.7124	1.13702	1.05353	1.07141	1.08732	0.930352	0.861538	0.832033	0.874641	1.24316	0.00531143	Up
Q9Y2D5	A-kinase anchor protein 2	AKAP2	Binds to regulatory subunit (RII) of protein kinase A. May be involved in establishing polarity in signaling systems or in integrating PKA-RII isoforms with downstream effectors to capture, amplify and focus diffuse, trans-cellular signals carried by cAMP (By similarity).	A-kinase anchor protein 2 OS=Homo sapiens OX=9606 GN=AKAP2 PE=1 SV=3 - [AKAP2_HUMAN]	32.71	24	24	33	859	94.6028	5.10986	1.11492	1.1599	1.08956	1.12146	0.920405	0.897715	0.888729	0.902283	1.24291	0.000635299	Up
Q9NSK0	Kinesin light chain 4	KLC4	Kinesin is a microtubule-associated force-producing protein that may play a role in organelle transport. The light chain may function in coupling of cargo to the heavy chain or in the modulation of its ATPase activity (By similarity).	Kinesin light chain 4 OS=Homo sapiens OX=9606 GN=KLC4 PE=1 SV=3 - [KLC4_HUMAN]	14.54	6	9	11	619	68.5976	6.17627	1.1863	1.18673	1.16572	1.17958	0.97822	0.917425	0.951568	0.949071	1.24288	0.000259987	Up
Q16543	Hsp90 co-chaperone Cdc37	CDC37	Co-chaperone that binds to numerous kinases and promotes their interaction with the Hsp90 complex, resulting in stabilization and promotion of their activity (PubMed:8666233). Inhibits HSP90AA1 ATPase activity (PubMed:23569206).	Hsp90 co-chaperone Cdc37 OS=Homo sapiens OX=9606 GN=CDC37 PE=1 SV=1 - [CDC37_HUMAN]	42.86	19	19	41	378	44.44	5.24951	1.21358	1.15207	1.11943	1.16169	0.947958	0.976557	0.879977	0.934831	1.24268	0.00467193	Up
Q9Y5B6	PAX3- and PAX7-binding protein 1	PAXBP1	Adapter protein linking the transcription factors PAX3 and PAX7 to the histone methylation machinery and involved in myogenesis. Associates with a histone methyltransferase complex that specifically mediates dimethylation and trimethylation of 'Lys-4' of histone H3. Mediates the recruitment of that complex to the transcription factors PAX3 and PAX7 on chromatin to regulate the expression of genes…	PAX3- and PAX7-binding protein 1 OS=Homo sapiens OX=9606 GN=PAXBP1 PE=1 SV=2 - [PAXB1_HUMAN]	5.67	5	5	7	917	104.739	5.68115	1.11903	1.20673	1.11306	1.14628	0.910806	0.949335	0.908195	0.922779	1.2422	0.00249985	Up
P08962	CD63 antigen	CD63	Functions as cell surface receptor for TIMP1 and plays a role in the activation of cellular signaling cascades. Plays a role in the activation of ITGB1 and integrin signaling, leading to the activation of AKT, FAK/PTK2 and MAP kinases. Promotes cell survival, reorganization of the actin cytoskeleton, cell adhesion, spreading and migration, via its role in the activation of AKT and FAK/PTK2. Plays…	CD63 antigen OS=Homo sapiens OX=9606 GN=CD63 PE=1 SV=2 - [CD63_HUMAN]	10.92	4	4	13	238	25.6191	7.81104	1.1065	1.03172	1.09544	1.07789	0.870716	0.868453	0.864255	0.867808	1.24208	0.000849128	Up
Q9P2E9	Ribosome-binding protein 1	RRBP1	Acts as a ribosome receptor and mediates interaction between the ribosome and the endoplasmic reticulum membrane.	Ribosome-binding protein 1 OS=Homo sapiens OX=9606 GN=RRBP1 PE=1 SV=5 - [RRBP1_HUMAN]	71.42	100	101	231	1410	152.365	8.60205	1.21315	1.20369	1.35488	1.25724	1.01245	1.02601	0.998636	1.01237	1.24188	0.00779649	Up
Q14241	Elongin-A	ELOA	SIII, also known as elongin, is a general transcription elongation factor that increases the RNA polymerase II transcription elongation past template-encoded arresting sites. Subunit A is transcriptionally active and its transcription activity is strongly enhanced by binding to the dimeric complex of the SIII regulatory subunits B and C (elongin BC complex).	Elongin-A OS=Homo sapiens OX=9606 GN=ELOA PE=1 SV=2 - [ELOA1_HUMAN]	18.67	13	13	18	798	89.8533	9.56885	1.1393	1.07144	1.19451	1.13508	0.90716	0.927681	0.908516	0.914452	1.24127	0.00366634	Up
Q9UNW1	Multiple inositol polyphosphate phosphatase 1	MINPP1	Acts as a phosphoinositide 5- and phosphoinositide 6-phosphatase and regulates cellular levels of inositol pentakisphosphate (InsP5) and inositol hexakisphosphate (InsP6). Also acts as a 2,3-bisphosphoglycerate 3-phosphatase, by mediating the dephosphorylation of 2,3-bisphosphoglycerate (2,3-BPG) to produce phospho-D-glycerate without formation of 3-phosphoglycerate. May play a role in bone devel…	Multiple inositol polyphosphate phosphatase 1 OS=Homo sapiens OX=9606 GN=MINPP1 PE=1 SV=1 - [MINP1_HUMAN]	20.12	9	9	9	487	55.0161	7.81104	1.15058	1.05299	1.16167	1.12175	0.909816	0.905182	0.896834	0.903944	1.24095	0.00330161	Up
P34059	N-acetylgalactosamine-6-sulfatase	GALNS		N-acetylgalactosamine-6-sulfatase OS=Homo sapiens OX=9606 GN=GALNS PE=1 SV=1 - [GALNS_HUMAN]	4.6	3	3	3	522	57.9891	6.7417	1.16391	1.17947	1.0878	1.14373	0.951234	0.894867	0.91966	0.92192	1.24059	0.00246128	Up
Q9H9C1	Spermatogenesis-defective protein 39 homolog	VIPAS39	Proposed to be involved in endosomal maturation implicating in part VPS33B. In epithelial cells, the VPS33B:VIPAS39 complex may play a role in the apical RAB11A-dependent recycling pathway and in the maintenance of the apical-basolateral polarity (PubMed:20190753). May play a role in lysosomal trafficking, probably via association with the core HOPS complex in a discrete population of endosomes; …	Spermatogenesis-defective protein 39 homolog OS=Homo sapiens OX=9606 GN=VIPAS39 PE=1 SV=1 - [SPE39_HUMAN]	6.69	3	3	3	493	56.9703	7.40088	1.02957	1.14563	1.07347	1.08289	0.940946	0.911079	0.767234	0.873086	1.2403	0.0296836	Up
Q92520	Protein FAM3C	FAM3C	May be involved in retinal laminar formation. Promotes epithelial to mesenchymal transition.	Protein FAM3C OS=Homo sapiens OX=9606 GN=FAM3C PE=1 SV=1 - [FAM3C_HUMAN]	46.26	10	10	17	227	24.6646	8.29443	1.2487	1.04087	1.17291	1.15416	0.938556	0.944083	0.909279	0.930639	1.24018	0.0222771	Up
Q70IA6	MOB kinase activator 2	MOB2	Stimulates the autophosphorylation and kinase activity of STK38 and STK38L.	MOB kinase activator 2 OS=Homo sapiens OX=9606 GN=MOB2 PE=1 SV=1 - [MOB2_HUMAN]	4.22	1	1	1	237	26.9093	6.78564	1.04267	1.20813	1.26308	1.17129	0.959928	0.958193	0.916093	0.944738	1.23981	0.0287579	Up
P16885	1-phosphatidylinositol 4,5-bisphosphate phosphodiesterase gamma-2	PLCG2	The production of the second messenger molecules diacylglycerol (DAG) and inositol 1,4,5-trisphosphate (IP3) is mediated by activated phosphatidylinositol-specific phospholipase C enzymes. It is a crucial enzyme in transmembrane signaling.	1-phosphatidylinositol 4,5-bisphosphate phosphodiesterase gamma-2 OS=Homo sapiens OX=9606 GN=PLCG2 PE=1 SV=4 - [PLCG2_HUMAN]	1.03	1	1	1	1265	147.776	6.63916	0.988532	1.16328	1.1069	1.08624	0.800356	0.94723	0.881229	0.876272	1.23961	0.0346579	Up
Q99615	DnaJ homolog subfamily C member 7	DNAJC7	Acts as co-chaperone regulating the molecular chaperones HSP70 and HSP90 in folding of steroid receptors, such as the glucocorticoid receptor and the progesterone receptor. Proposed to act as a recycling chaperone by facilitating the return of chaperone substrates to early stages of chaperoning if further folding is required. In vitro, induces ATP-independent dissociation of HSP90 but not of HSP7…	DnaJ homolog subfamily C member 7 OS=Homo sapiens OX=9606 GN=DNAJC7 PE=1 SV=2 - [DNJC7_HUMAN]	56.88	32	32	61	494	56.4047	6.96143	1.19681	1.07807	1.16665	1.14718	0.921677	0.954252	0.901476	0.925802	1.23912	0.0046682	Up
Q9Y496	Kinesin-like protein KIF3A	KIF3A	Microtubule-based anterograde translocator for membranous organelles. Plus end-directed microtubule sliding activity in vitro. Plays a role in primary cilia formation. Plays a role in centriole cohesion and subdistal appendage organization and function. Regulates the formation of the subdistal appendage via recruitment of DCTN1 to the centriole. Also required for ciliary basal feet formation and …	Kinesin-like protein KIF3A OS=Homo sapiens OX=9606 GN=KIF3A PE=1 SV=4 - [KIF3A_HUMAN]	24.32	13	17	25	699	79.991	6.53662	1.13326	1.17012	1.22128	1.17488	0.937659	0.950279	0.957485	0.948474	1.23871	0.000982163	Up
P37108	Signal recognition particle 14 kDa protein	SRP14	Signal-recognition-particle assembly has a crucial role in targeting secretory proteins to the rough endoplasmic reticulum membrane. SRP9 together with SRP14 and the Alu portion of the SRP RNA, constitutes the elongation arrest domain of SRP. The complex of SRP9 and SRP14 is required for SRP RNA binding.	Signal recognition particle 14 kDa protein OS=Homo sapiens OX=9606 GN=SRP14 PE=1 SV=2 - [SRP14_HUMAN]	49.26	9	9	18	136	14.5608	10.0376	1.20652	1.05603	1.21511	1.15922	0.91854	0.9742	0.915083	0.935941	1.23856	0.0154387	Up
Q9NVC3	Putative sodium-coupled neutral amino acid transporter 7	SLC38A7	Mediates sodium-dependent transport of amino acids, preferentially L-glutamine.	Putative sodium-coupled neutral amino acid transporter 7 OS=Homo sapiens OX=9606 GN=SLC38A7 PE=1 SV=1 - [S38A7_HUMAN]	5.19	2	2	2	462	49.933	5.08447	1.03245	1.22345	1.05184	1.10258	0.973004	0.881273	0.816467	0.890248	1.23851	0.0487533	Up
Q6UX53	Methyltransferase-like protein 7B	METTL7B	Probable methyltransferase.	Methyltransferase-like protein 7B OS=Homo sapiens OX=9606 GN=METTL7B PE=1 SV=2 - [MET7B_HUMAN]	14.34	4	4	6	244	27.7563	8.38232	1.19628	1.23765	1.10773	1.18055	1.00526	0.947138	0.908134	0.953509	1.23811	0.00883275	Up
P56937	3-keto-steroid reductase	HSD17B7	Responsible for the reduction of the keto group on the C-3 of sterols.	3-keto-steroid reductase OS=Homo sapiens OX=9606 GN=HSD17B7 PE=1 SV=1 - [DHB7_HUMAN]	4.69	1	2	2	341	38.1818	8.104	1.15977	1.20356	1.14875	1.17069	0.893402	0.97174	0.972441	0.945861	1.2377	0.00194609	Up
Q92544	Transmembrane 9 superfamily member 4	TM9SF4	Associates with proteins harboring glycine-rich transmembrane domains and ensures their efficient localization to the cell surface (PubMed:25999474). Regulates the assembly and activity of V-ATPase in colon cancer cells via its interaction with V-type proton ATPase subunit H (ATP6V1H) and contributes to V-ATPase-mediated pH alterations in cancer cells which play an important role in drug resistan…	Transmembrane 9 superfamily member 4 OS=Homo sapiens OX=9606 GN=TM9SF4 PE=1 SV=2 - [TM9S4_HUMAN]	14.02	8	8	9	642	74.4697	6.53662	1.16983	1.07226	1.22358	1.15522	0.942374	0.933949	0.924321	0.933548	1.23746	0.00764644	Up
Q3ZAQ7	Vacuolar ATPase assembly integral membrane protein VMA21	VMA21	Required for the assembly of the V0 complex of the vacuolar ATPase (V-ATPase) in the endoplasmic reticulum.	Vacuolar ATPase assembly integral membrane protein VMA21 OS=Homo sapiens OX=9606 GN=VMA21 PE=1 SV=1 - [VMA21_HUMAN]	21.78	2	2	3	101	11.3469	7.23975	1.15619	1.18365	1.11425	1.15136	0.877412	1.00298	0.910932	0.930443	1.23744	0.00658975	Up
A2RRP1	Neuroblastoma-amplified sequence	NBAS	Involved in Golgi-to-endoplasmic reticulum (ER) retrograde transport; the function is proposed to depend on its association in the NRZ complex which is believed to play a role in SNARE assembly at the ER (PubMed:19369418).	Neuroblastoma-amplified sequence OS=Homo sapiens OX=9606 GN=NBAS PE=1 SV=2 - [NBAS_HUMAN]	4.34	11	11	11	2371	268.401	5.96045	1.17834	1.08498	1.21054	1.15795	0.897866	0.956485	0.952965	0.935772	1.23743	0.00621455	Up
P41208	Centrin-2	CETN2	Plays a fundamental role in microtubule organizing center structure and function. Required for centriole duplication and correct spindle formation. Has a role in regulating cytokinesis and genome stability via cooperation with CALM1 and CCP110.	Centrin-2 OS=Homo sapiens OX=9606 GN=CETN2 PE=1 SV=1 - [CETN2_HUMAN]	51.74	6	6	11	172	19.7259	4.99561	1.23557	1.11989	1.20776	1.18774	0.996388	0.948547	0.936032	0.960322	1.23681	0.00447891	Up
P15529	Membrane cofactor protein	CD46	Acts as a cofactor for complement factor I, a serine protease which protects autologous cells against complement-mediated injury by cleaving C3b and C4b deposited on host tissue. May be involved in the fusion of the spermatozoa with the oocyte during fertilization. Also acts as a costimulatory factor for T-cells which induces the differentiation of CD4+ into T-regulatory 1 cells. T-regulatory 1 c…	Membrane cofactor protein OS=Homo sapiens OX=9606 GN=CD46 PE=1 SV=3 - [MCP_HUMAN]	6.12	2	2	2	392	43.7187	6.7417	1.11539	1.10292	1.11192	1.11007	0.945773	0.829488	0.917922	0.897728	1.23654	0.00382632	Up
Q96AX1	Vacuolar protein sorting-associated protein 33A	VPS33A	Plays a role in vesicle-mediated protein trafficking to lysosomal compartments including the endocytic membrane transport and autophagic pathways. Believed to act as a core component of the putative HOPS and CORVET endosomal tethering complexes which are proposed to be involved in the Rab5-to-Rab7 endosome conversion probably implicating MON1A/B, and via binding SNAREs and SNARE complexes to medi…	Vacuolar protein sorting-associated protein 33A OS=Homo sapiens OX=9606 GN=VPS33A PE=1 SV=1 - [VP33A_HUMAN]	14.93	8	8	9	596	67.5682	6.96143	1.1882	1.13512	1.12795	1.15042	0.927295	0.936878	0.927011	0.930395	1.23649	0.000336127	Up
Q02252	Methylmalonate-semialdehyde dehydrogenase [acylating], mitochondrial	ALDH6A1	Plays a role in valine and pyrimidine metabolism. Binds fatty acyl-CoA.	Methylmalonate-semialdehyde dehydrogenase [acylating], mitochondrial OS=Homo sapiens OX=9606 GN=ALDH6A1 PE=1 SV=2 - [MMSA_HUMAN]	6.54	4	4	5	535	57.8027	8.49951	1.12161	1.31606	1.25495	1.23087	1.01075	0.95141	1.02492	0.995696	1.23619	0.0188792	Up
Q8IX18	Probable ATP-dependent RNA helicase DHX40	DHX40	Probable ATP-dependent RNA helicase.	Probable ATP-dependent RNA helicase DHX40 OS=Homo sapiens OX=9606 GN=DHX40 PE=1 SV=2 - [DHX40_HUMAN]	2.05	2	2	3	779	88.5038	8.646	1.1199	1.08188	1.00811	1.06997	0.880706	0.858748	0.858301	0.865918	1.23564	0.00373042	Up
Q9NVH0	Exonuclease 3'-5' domain-containing protein 2	EXD2	Exonuclease that has both 3'-5' exoribonuclease and exodeoxyribonuclease activities, depending on the divalent metal cation used as cofactor (PubMed:29335528, PubMed:31127291). In presence of Mg(2+), only shows 3'-5' exoribonuclease activity, while it shows both exoribonuclease and exodeoxyribonuclease activities in presence of Mn(2+) (PubMed:29335528, PubMed:31127291). Acts as an exoribonuclease…	Exonuclease 3'-5' domain-containing protein 2 OS=Homo sapiens OX=9606 GN=EXD2 PE=1 SV=2 - [EXD2_HUMAN]	2.09	1	1	1	621	70.3083	8.32373	1.14953	1.10307	1.11693	1.12318	0.885547	0.869159	0.972933	0.909213	1.23533	0.00363645	Up
P40123	Adenylyl cyclase-associated protein 2	CAP2	May have a regulatory bifunctional role.	Adenylyl cyclase-associated protein 2 OS=Homo sapiens OX=9606 GN=CAP2 PE=1 SV=1 - [CAP2_HUMAN]	35.85	16	17	29	477	52.7908	6.3667	1.16524	1.19792	1.12322	1.16213	0.959532	0.941451	0.92142	0.940801	1.23525	0.000800776	Up
P43308	Translocon-associated protein subunit beta	SSR2	TRAP proteins are part of a complex whose function is to bind calcium to the ER membrane and thereby regulate the retention of ER resident proteins.	Translocon-associated protein subunit beta OS=Homo sapiens OX=9606 GN=SSR2 PE=1 SV=1 - [SSRB_HUMAN]	3.28	1	1	1	183	20.1225	8.35303	1.3026	1.22285	1.18398	1.23648	0.954778	1.09223	0.957261	1.00142	1.23472	0.014811	Up
Q9H479	Fructosamine-3-kinase	FN3K	Fructosamine-3-kinase involved in protein deglycation by mediating phosphorylation of fructoselysine residues on glycated proteins, to generate fructoselysine-3 phosphate (PubMed:11016445, PubMed:11522682, PubMed:11975663). Fructoselysine-3 phosphate adducts are unstable and decompose under physiological conditions (PubMed:11522682, PubMed:11975663). Involved in intracellular deglycation in eryth…	Fructosamine-3-kinase OS=Homo sapiens OX=9606 GN=FN3K PE=1 SV=1 - [FN3K_HUMAN]	26.21	7	7	8	309	35.1489	7.54736	1.17214	1.12813	1.21459	1.17162	0.936111	0.95715	0.953881	0.949047	1.23452	0.00099298	Up
Q9BTE1	Dynactin subunit 5	DCTN5		Dynactin subunit 5 OS=Homo sapiens OX=9606 GN=DCTN5 PE=1 SV=1 - [DCTN5_HUMAN]	6.04	1	1	3	182	20.1133	8.01611	1.15648	0.980126	1.17832	1.10497	0.918295	0.898814	0.868436	0.895182	1.23436	0.0311456	Up
P50991	T-complex protein 1 subunit delta	CCT4	Component of the chaperonin-containing T-complex (TRiC), a molecular chaperone complex that assists the folding of proteins upon ATP hydrolysis (PubMed:25467444). The TRiC complex mediates the folding of WRAP53/TCAB1, thereby regulating telomere maintenance (PubMed:25467444). As part of the TRiC complex may play a role in the assembly of BBSome, a complex involved in ciliogenesis regulating trans…	T-complex protein 1 subunit delta OS=Homo sapiens OX=9606 GN=CCT4 PE=1 SV=4 - [TCPD_HUMAN]	74.21	37	38	103	539	57.8878	7.82568	1.17789	1.09388	1.17931	1.15036	0.931787	0.93811	0.927855	0.932584	1.23352	0.00155506	Up
A0A1B0GUA7	Testis-expressed protein 51	TEX51		Testis-expressed protein 51 OS=Homo sapiens OX=9606 GN=TEX51 PE=3 SV=1 - [TEX51_HUMAN]	6.63	1	1	1	166	18.8298	7.66455	1.22424	1.13596	1.25967	1.20662	0.940307	0.932077	1.06303	0.97847	1.23317	0.0152523	Up
P07339	Cathepsin D	CTSD	Acid protease active in intracellular protein breakdown. Plays a role in APP processing following cleavage and activation by ADAM30 which leads to APP degradation (PubMed:27333034). Involved in the pathogenesis of several diseases such as breast cancer and possibly Alzheimer disease.	Cathepsin D OS=Homo sapiens OX=9606 GN=CTSD PE=1 SV=1 - [CATD_HUMAN]	42.96	15	15	39	412	44.5236	6.53662	1.27352	1.15636	1.18887	1.20625	1.03932	0.94789	0.949059	0.978756	1.23244	0.00791898	Up
Q99832	T-complex protein 1 subunit eta	CCT7	Component of the chaperonin-containing T-complex (TRiC), a molecular chaperone complex that assists the folding of proteins upon ATP hydrolysis (PubMed:25467444). The TRiC complex mediates the folding of WRAP53/TCAB1, thereby regulating telomere maintenance (PubMed:25467444). The TRiC complex plays a role in the folding of actin and tubulin (Probable).	T-complex protein 1 subunit eta OS=Homo sapiens OX=9606 GN=CCT7 PE=1 SV=2 - [TCPH_HUMAN]	62.25	37	37	98	543	59.3289	7.6499	1.19989	1.11116	1.17876	1.16327	0.945257	0.963565	0.923852	0.944225	1.23199	0.00167096	Up
Q9NPQ8	Synembryn-A	RIC8A	Guanine nucleotide exchange factor (GEF), which can activate some, but not all, G-alpha proteins. Able to activate GNAI1, GNAO1 and GNAQ, but not GNAS by exchanging bound GDP for free GTP. Involved in regulation of microtubule pulling forces during mitotic movement of chromosomes by stimulating G(i)-alpha protein, possibly leading to release G(i)-alpha-GTP and NuMA proteins from the NuMA-GPSM2-G(…	Synembryn-A OS=Homo sapiens OX=9606 GN=RIC8A PE=1 SV=3 - [RIC8A_HUMAN]	16.38	5	6	8	531	59.6715	5.32568	1.05426	1.14438	1.1679	1.12218	0.954348	0.905874	0.87383	0.911351	1.23134	0.00726162	Up
Q9BTV5	Fibronectin type III and SPRY domain-containing protein 1	FSD1	May be involved in microtubule organization and stabilization.	Fibronectin type III and SPRY domain-containing protein 1 OS=Homo sapiens OX=9606 GN=FSD1 PE=1 SV=1 - [FSD1_HUMAN]	10.28	3	3	4	496	55.7842	6.99072	1.1665	1.1304	1.2253	1.17406	0.89906	0.943498	1.01793	0.953497	1.23132	0.00763677	Up
Q9UPY8	Microtubule-associated protein RP/EB family member 3	MAPRE3	Plus-end tracking protein (+TIP) that binds to the plus-end of microtubules and regulates the dynamics of the microtubule cytoskeleton. Promotes microtubule growth. May be involved in spindle function by stabilizing microtubules and anchoring them at centrosomes. Also acts as a regulator of minus-end microtubule organization: interacts with the complex formed by AKAP9 and PDE4DIP, leading to recr…	Microtubule-associated protein RP/EB family member 3 OS=Homo sapiens OX=9606 GN=MAPRE3 PE=1 SV=1 - [MARE3_HUMAN]	27.4	7	10	17	281	31.962	5.5415	1.14592	1.20164	1.14499	1.16418	0.941641	0.967981	0.927781	0.945801	1.2309	0.000591685	Up
O00400	Acetyl-coenzyme A transporter 1	SLC33A1	Probable acetyl-CoA transporter necessary for O-acetylation of gangliosides (PubMed:9096318). Negatively regulates BMP signaling (PubMed:25402622).	Acetyl-coenzyme A transporter 1 OS=Homo sapiens OX=9606 GN=SLC33A1 PE=1 SV=1 - [ACATN_HUMAN]	6.56	3	3	5	549	60.8698	7.32764	1.12054	1.19402	1.09946	1.13801	0.887254	0.988118	0.8984	0.924591	1.23082	0.00762776	Up
Q9NPJ3	Acyl-coenzyme A thioesterase 13	ACOT13	Acyl-CoA thioesterases are a group of enzymes that catalyze the hydrolysis of acyl-CoAs to the free fatty acid and coenzyme A (CoASH), providing the potential to regulate intracellular levels of acyl-CoAs, free fatty acids and CoASH. Has acyl-CoA thioesterase activity towards medium (C12) and long-chain (C18) fatty acyl-CoA substrates. Can also hydrolyze 3-hydroxyphenylacetyl-CoA and 3,4-dihydrox…	Acyl-coenzyme A thioesterase 13 OS=Homo sapiens OX=9606 GN=ACOT13 PE=1 SV=1 - [ACO13_HUMAN]	25	3	3	4	140	14.9509	9.14404	1.248	1.06472	1.17372	1.16215	0.99739	0.928288	0.907145	0.944274	1.23073	0.0218908	Up
P10619	Lysosomal protective protein	CTSA	Protective protein appears to be essential for both the activity of beta-galactosidase and neuraminidase, it associates with these enzymes and exerts a protective function necessary for their stability and activity. This protein is also a carboxypeptidase and can deamidate tachykinins.	Lysosomal protective protein OS=Homo sapiens OX=9606 GN=CTSA PE=1 SV=2 - [PPGB_HUMAN]	17.92	7	7	11	480	54.4311	6.60986	1.12766	1.08075	1.15484	1.12109	0.923886	0.899266	0.909676	0.910943	1.23069	0.000767964	Up
Q9UHG3	Prenylcysteine oxidase 1	PCYOX1	Involved in the degradation of prenylated proteins. Cleaves the thioether bond of prenyl-L-cysteines, such as farnesylcysteine and geranylgeranylcysteine.	Prenylcysteine oxidase 1 OS=Homo sapiens OX=9606 GN=PCYOX1 PE=1 SV=3 - [PCYOX_HUMAN]	39.8	15	15	26	505	56.6037	6.17627	1.25849	1.2062	1.12668	1.19712	1.0007	0.98299	0.934646	0.972779	1.23062	0.00649625	Up
Q9Y2I8	WD repeat-containing protein 37	WDR37		WD repeat-containing protein 37 OS=Homo sapiens OX=9606 GN=WDR37 PE=1 SV=2 - [WDR37_HUMAN]	4.86	2	2	2	494	54.6315	7.2251	1.11586	1.13161	1.18227	1.14325	0.959728	0.825265	1.00208	0.929023	1.23059	0.0197373	Up
O95359	Transforming acidic coiled-coil-containing protein 2	TACC2	Plays a role in the microtubule-dependent coupling of the nucleus and the centrosome. Involved in the processes that regulate centrosome-mediated interkinetic nuclear migration (INM) of neural progenitors (By similarity). May play a role in organizing centrosomal microtubules. May act as a tumor suppressor protein. May represent a tumor progression marker.	Transforming acidic coiled-coil-containing protein 2 OS=Homo sapiens OX=9606 GN=TACC2 PE=1 SV=3 - [TACC2_HUMAN]	1.63	4	5	8	2948	309.237	4.79248	1.07868	1.17424	1.12171	1.12488	0.91962	0.882121	0.941457	0.914399	1.23018	0.00296755	Up
Q5VWJ9	Sorting nexin-30	SNX30	May be involved in several stages of intracellular trafficking.	Sorting nexin-30 OS=Homo sapiens OX=9606 GN=SNX30 PE=1 SV=1 - [SNX30_HUMAN]	7.78	3	4	5	437	49.6452	5.35107	1.18984	1.23506	1.00981	1.1449	0.92121	0.88424	0.986775	0.930742	1.23009	0.0462204	Up
Q5BKY9	Protein FAM133B	FAM133B		Protein FAM133B OS=Homo sapiens OX=9606 GN=FAM133B PE=1 SV=1 - [F133B_HUMAN]	7.29	2	2	3	247	28.3679	10.0229	1.1063	1.13721	1.16632	1.13661	0.948241	0.983835	0.840821	0.924299	1.2297	0.0101758	Up
P36952	Serpin B5	SERPINB5	Tumor suppressor. It blocks the growth, invasion, and metastatic properties of mammary tumors. As it does not undergo the S (stressed) to R (relaxed) conformational transition characteristic of active serpins, it exhibits no serine protease inhibitory activity.	Serpin B5 OS=Homo sapiens OX=9606 GN=SERPINB5 PE=1 SV=2 - [SPB5_HUMAN]	65.07	24	24	50	375	42.0734	6.04932	1.1621	1.08522	1.12779	1.12504	0.882313	0.938929	0.923796	0.915013	1.22953	0.00167749	Up
Q9NYZ1	Golgi apparatus membrane protein TVP23 homolog B	TVP23B		Golgi apparatus membrane protein TVP23 homolog B OS=Homo sapiens OX=9606 GN=TVP23B PE=1 SV=2 - [TV23B_HUMAN]	12.68	3	3	4	205	23.561	8.35303	1.08099	1.29274	1.11021	1.16131	0.895384	0.917407	1.02148	0.944756	1.22922	0.0478778	Up
Q00403	Transcription initiation factor IIB	GTF2B	General transcription factor that plays a role in transcription initiation by RNA polymerase II (Pol II). Involved in the pre-initiation complex (PIC) formation and Pol II recruitment at promoter DNA (PubMed:1876184, PubMed:1946368, PubMed:1517211, PubMed:3818643, PubMed:3029109, PubMed:8413225, PubMed:8515820, PubMed:8516311, PubMed:8516312, PubMed:7601352, PubMed:9420329, PubMed:12931194, PubMe…	Transcription initiation factor IIB OS=Homo sapiens OX=9606 GN=GTF2B PE=1 SV=1 - [TF2B_HUMAN]	19.3	7	7	8	316	34.8106	8.35303	1.11334	1.16149	1.13267	1.13583	0.956388	0.879474	0.936505	0.924122	1.2291	0.00142153	Up
O94804	Serine/threonine-protein kinase 10	STK10	Serine/threonine-protein kinase involved in regulation of lymphocyte migration. Phosphorylates MSN, and possibly PLK1. Involved in regulation of lymphocyte migration by mediating phosphorylation of ERM proteins such as MSN. Acts as a negative regulator of MAP3K1/MEKK1. May also act as a cell cycle regulator by acting as a polo kinase kinase: mediates phosphorylation of PLK1 in vitro; however such…	Serine/threonine-protein kinase 10 OS=Homo sapiens OX=9606 GN=STK10 PE=1 SV=1 - [STK10_HUMAN]	23.04	21	23	28	968	112.065	6.94678	1.10421	1.13243	1.07351	1.10339	0.908554	0.920731	0.864371	0.897885	1.22887	0.00104414	Up
O15205	Ubiquitin D	UBD	Ubiquitin-like protein modifier which can be covalently attached to target protein and subsequently leads to their degradation by the 26S proteasome, in a NUB1-dependent manner. Probably functions as a survival factor. Conjugation ability activated by UBA6. Promotes the expression of the proteasome subunit beta type-9 (PSMB9/LMP2). Regulates TNF-alpha-induced and LPS-mediated activation of the ce…	Ubiquitin D OS=Homo sapiens OX=9606 GN=UBD PE=1 SV=2 - [UBD_HUMAN]	4.85	1	1	1	165	18.4607	8.89502	1.25765	1.16918	1.12916	1.18533	0.953383	0.896995	1.04356	0.964644	1.22877	0.0180932	Up
P08758	Annexin A5	ANXA5	This protein is an anticoagulant protein that acts as an indirect inhibitor of the thromboplastin-specific complex, which is involved in the blood coagulation cascade.	Annexin A5 OS=Homo sapiens OX=9606 GN=ANXA5 PE=1 SV=2 - [ANXA5_HUMAN]	84.06	26	27	84	320	35.9144	5.04639	1.17788	1.10601	1.20533	1.16307	0.952037	0.926518	0.963677	0.947411	1.22763	0.00240402	Up
P16435	NADPH--cytochrome P450 reductase	POR	This enzyme is required for electron transfer from NADP to cytochrome P450 in microsomes. It can also provide electron transfer to heme oxygenase and cytochrome B5.	NADPH--cytochrome P450 reductase OS=Homo sapiens OX=9606 GN=POR PE=1 SV=2 - [NCPR_HUMAN]	49.34	30	30	44	677	76.6413	5.57959	1.16089	1.11489	1.14778	1.14119	0.953029	0.92089	0.916035	0.929985	1.22711	0.000298059	Up
Q13017	Rho GTPase-activating protein 5	ARHGAP5	GTPase-activating protein for Rho family members (PubMed:8537347).	Rho GTPase-activating protein 5 OS=Homo sapiens OX=9606 GN=ARHGAP5 PE=1 SV=2 - [RHG05_HUMAN]	6.46	6	9	10	1502	172.352	6.62451	1.09711	1.14485	1.16113	1.13436	0.921258	0.917907	0.934553	0.924573	1.22691	0.000455371	Up
P51572	B-cell receptor-associated protein 31	BCAP31	Functions as a chaperone protein. Is one of the most abundant endoplasmic reticulum (ER) proteins. Plays a role in the export of secreted proteins in the ER, the recognition of abnormally folded protein and their targeting to the ER associated-degradation (ERAD). Also serves as a cargo receptor for the export of transmembrane proteins. May be involved in CASP8-mediated apoptosis.	B-cell receptor-associated protein 31 OS=Homo sapiens OX=9606 GN=BCAP31 PE=1 SV=3 - [BAP31_HUMAN]	47.15	21	21	75	246	27.974	8.44092	1.19491	1.17669	1.122	1.16453	0.954999	0.966042	0.926454	0.949165	1.2269	0.000979709	Up
P17813	Endoglin	ENG	Vascular endothelium glycoprotein that plays an important role in the regulation of angiogenesis (PubMed:21737454, PubMed:23300529). Required for normal structure and integrity of adult vasculature (PubMed:7894484). Regulates the migration of vascular endothelial cells (PubMed:17540773). Required for normal extraembryonic angiogenesis and for embryonic heart development (By similarity). May regul…	Endoglin OS=Homo sapiens OX=9606 GN=ENG PE=1 SV=2 - [EGLN_HUMAN]	5.32	4	4	4	658	70.5331	6.60986	1.11564	1.01224	1.25293	1.12693	0.870286	0.958771	0.927861	0.918972	1.2263	0.0490033	Up
O14828	Secretory carrier-associated membrane protein 3	SCAMP3	Functions in post-Golgi recycling pathways. Acts as a recycling carrier to the cell surface.	Secretory carrier-associated membrane protein 3 OS=Homo sapiens OX=9606 GN=SCAMP3 PE=1 SV=3 - [SCAM3_HUMAN]	37.75	10	10	15	347	38.2623	7.63525	1.14406	1.1024	1.14623	1.1309	0.960508	0.907311	0.900097	0.922639	1.22572	0.000939486	Up
Q96SW2	Protein cereblon	CRBN	Substrate recognition component of a DCX (DDB1-CUL4-X-box) E3 protein ligase complex that mediates the ubiquitination and subsequent proteasomal degradation of target proteins, such as MEIS2. Normal degradation of key regulatory proteins is required for normal limb outgrowth and expression of the fibroblast growth factor FGF8. May play a role in memory and learning by regulating the assembly and …	Protein cereblon OS=Homo sapiens OX=9606 GN=CRBN PE=1 SV=1 - [CRBN_HUMAN]	2.26	1	1	1	442	50.5131	5.63037	1.21388	1.2303	1.16267	1.20228	0.959119	1.02926	0.954818	0.981067	1.22548	0.00218539	Up
Q7Z5H4	Vomeronasal type-1 receptor 5	VN1R5	Putative pheromone receptor.	Vomeronasal type-1 receptor 5 OS=Homo sapiens OX=9606 GN=VN1R5 PE=2 SV=2 - [VN1R5_HUMAN]	1.96	1	1	1	357	40.7516	9.20264	1.27264	1.028	1.19924	1.16663	0.990418	0.961741	0.904279	0.952146	1.22526	0.0491332	Up
Q5T0D9	Tumor protein p63-regulated gene 1-like protein	TPRG1L	Presynaptic protein involved in the synaptic transmission tuning. Regulates synaptic release probability by decreasing the calcium sensitivity of release.	Tumor protein p63-regulated gene 1-like protein OS=Homo sapiens OX=9606 GN=TPRG1L PE=1 SV=1 - [TPRGL_HUMAN]	5.15	2	2	2	272	30.1927	7.34229	1.19984	1.03516	1.15021	1.1284	0.90936	0.947602	0.906326	0.921096	1.22507	0.0148409	Up
O14562	Ubiquitin domain-containing protein UBFD1	UBFD1	May play a role as NF-kappa-B regulator.	Ubiquitin domain-containing protein UBFD1 OS=Homo sapiens OX=9606 GN=UBFD1 PE=1 SV=2 - [UBFD1_HUMAN]	28.48	8	8	11	309	33.3609	5.77002	1.16971	1.17269	1.12715	1.15651	0.94154	0.937536	0.955437	0.944837	1.22404	0.000174137	Up
Q6UXH1	Protein disulfide isomerase CRELD2	CRELD2	Protein disulfide isomerase (By similarity). Might play a role in the unfolded protein response (By similarity). May regulate transport of alpha4-beta2 neuronal acetylcholine receptor (PubMed:16238698).	Protein disulfide isomerase CRELD2 OS=Homo sapiens OX=9606 GN=CRELD2 PE=1 SV=1 - [CREL2_HUMAN]	10.2	5	5	8	353	38.1658	4.58936	1.14456	1.16432	1.10999	1.13962	0.932702	0.931021	0.929731	0.931151	1.22389	0.000195512	Up
Q9NVV0	Trimeric intracellular cation channel type B	TMEM38B	Monovalent cation channel required for maintenance of rapid intracellular calcium release. May act as a potassium counter-ion channel that functions in synchronization with calcium release from intracellular stores.	Trimeric intracellular cation channel type B OS=Homo sapiens OX=9606 GN=TMEM38B PE=1 SV=1 - [TM38B_HUMAN]	4.12	1	1	2	291	32.4885	9.05615	1.09909	1.05414	1.14104	1.09809	0.884071	0.955046	0.853229	0.897449	1.22356	0.00690632	Up
P05412	Transcription factor AP-1	JUN	Transcription factor that recognizes and binds to the enhancer heptamer motif 5'-TGA[CG]TCA-3' (PubMed:10995748, PubMed:22083952). Promotes activity of NR5A1 when phosphorylated by HIPK3 leading to increased steroidogenic gene expression upon cAMP signaling pathway stimulation (PubMed:17210646). Involved in activated KRAS-mediated transcriptional activation of USP28 in colorectal cancer (CRC) cel…	Transcription factor AP-1 OS=Homo sapiens OX=9606 GN=JUN PE=1 SV=2 - [JUN_HUMAN]	10.88	3	3	5	331	35.6532	8.76318	1.20473	1.14773	1.0968	1.14975	0.923984	0.923954	0.973138	0.940359	1.22267	0.00401516	Up
P15144	Aminopeptidase N	ANPEP	Broad specificity aminopeptidase which plays a role in the final digestion of peptides generated from hydrolysis of proteins by gastric and pancreatic proteases. Also involved in the processing of various peptides including peptide hormones, such as angiotensin III and IV, neuropeptides, and chemokines. May also be involved the cleavage of peptides bound to major histocompatibility complex class …	Aminopeptidase N OS=Homo sapiens OX=9606 GN=ANPEP PE=1 SV=4 - [AMPN_HUMAN]	30.3	30	30	46	967	109.471	5.47803	1.21373	1.08353	1.14365	1.14697	0.944773	0.913605	0.955884	0.938087	1.22267	0.00624372	Up
P54709	Sodium/potassium-transporting ATPase subunit beta-3	ATP1B3	This is the non-catalytic component of the active enzyme, which catalyzes the hydrolysis of ATP coupled with the exchange of Na(+) and K(+) ions across the plasma membrane. The exact function of the beta-3 subunit is not known.	Sodium/potassium-transporting ATPase subunit beta-3 OS=Homo sapiens OX=9606 GN=ATP1B3 PE=1 SV=1 - [AT1B3_HUMAN]	31.18	8	8	11	279	31.4921	8.35303	1.21775	1.11884	1.16141	1.166	0.943396	0.989719	0.928067	0.953727	1.22257	0.0033973	Up
Q00577	Transcriptional activator protein Pur-alpha	PURA	This is a probable transcription activator that specifically binds the purine-rich single strand of the PUR element located upstream of the MYC gene. May play a role in the initiation of DNA replication and in recombination.	Transcriptional activator protein Pur-alpha OS=Homo sapiens OX=9606 GN=PURA PE=1 SV=2 - [PURA_HUMAN]	17.39	5	6	9	322	34.8894	6.44287	1.2223	1.14531	1.17011	1.17924	0.933844	0.969751	0.990406	0.964667	1.22243	0.00157327	Up
Q969T9	WW domain-binding protein 2	WBP2	Acts as transcriptional coactivator of estrogen and progesterone receptors (ESR1 and PGR) upon hormone activation (PubMed:16772533). In presence of estrogen, binds to ESR1-responsive promoters (PubMed:16772533). Required for YAP1 coactivation function on PGR activity (PubMed:16772533). Synergizes with WBP2 in enhancing PGR activity (PubMed:16772533). Modulates expression of post-synaptic scaffold…	WW domain-binding protein 2 OS=Homo sapiens OX=9606 GN=WBP2 PE=1 SV=1 - [WBP2_HUMAN]	13.03	3	3	3	261	28.0684	5.90967	1.22464	1.05001	1.26098	1.17855	0.930482	1.00965	0.952463	0.964198	1.22231	0.0364035	Up
P31321	cAMP-dependent protein kinase type I-beta regulatory subunit	PRKAR1B	Regulatory subunit of the cAMP-dependent protein kinases involved in cAMP signaling in cells.	cAMP-dependent protein kinase type I-beta regulatory subunit OS=Homo sapiens OX=9606 GN=PRKAR1B PE=1 SV=4 - [KAP1_HUMAN]	16.54	4	8	10	381	43.0461	5.70654	1.07517	1.024	1.23608	1.11175	0.918995	0.93849	0.871577	0.909687	1.22212	0.0391717	Up
Q8N0X7	Spartin	SPART	May be implicated in endosomal trafficking, or microtubule dynamics, or both. Participates in cytokinesis (PubMed:20719964).	Spartin OS=Homo sapiens OX=9606 GN=SPART PE=1 SV=1 - [SPART_HUMAN]	23.57	15	16	23	666	72.7878	5.90967	1.09127	1.10838	1.12	1.10655	0.922448	0.900173	0.894338	0.905653	1.22182	7.35509e-05	Up
Q14669	E3 ubiquitin-protein ligase TRIP12	TRIP12	E3 ubiquitin-protein ligase involved in ubiquitin fusion degradation (UFD) pathway and regulation of DNA repair (PubMed:19028681, PubMed:22884692). Part of the ubiquitin fusion degradation (UFD) pathway, a process that mediates ubiquitination of protein at their N-terminus, regardless of the presence of lysine residues in target proteins (PubMed:19028681). Acts as a key regulator of DNA damage re…	E3 ubiquitin-protein ligase TRIP12 OS=Homo sapiens OX=9606 GN=TRIP12 PE=1 SV=1 - [TRIPC_HUMAN]	18.12	31	32	36	1992	220.296	8.48486	1.11708	1.09708	1.18389	1.13269	0.924007	0.946029	0.911678	0.927238	1.22157	0.0018624	Up
O43583	Density-regulated protein	DENR	May be involved in the translation of target mRNAs by scanning and recognition of the initiation codon. Involved in translation initiation; promotes recruitmnet of aminoacetyled initiator tRNA to P site of 40S ribosomes. Can promote release of deacylated tRNA and mRNA from recycled 40S subunits following ABCE1-mediated dissociation of post-termination ribosomal complexes into subunits. Plays a ro…	Density-regulated protein OS=Homo sapiens OX=9606 GN=DENR PE=1 SV=2 - [DENR_HUMAN]	39.39	8	8	17	198	22.0781	5.30029	1.20203	1.11718	1.15766	1.15896	0.969745	0.949257	0.928132	0.949045	1.22119	0.00153666	Up
O14880	Microsomal glutathione S-transferase 3	MGST3	Catalyzes oxydation of hydroxy-fatty acids (PubMed:9278457). Also catalyzes the conjugation of a reduced glutathione to leukotriene A4 in vitro (PubMed:9278457). May participate in the lipid metabolism (PubMed:9278457).	Microsomal glutathione S-transferase 3 OS=Homo sapiens OX=9606 GN=MGST3 PE=1 SV=1 - [MGST3_HUMAN]	5.26	1	1	2	152	16.5056	9.37842	1.16639	1.18116	1.17891	1.17549	0.987776	0.924667	0.975491	0.962645	1.2211	0.000429201	Up
Q96PC5	Melanoma inhibitory activity protein 2	MIA2	Plays a role in the transport of cargos that are too large to fit into COPII-coated vesicles and require specific mechanisms to be incorporated into membrane-bound carriers and exported from the endoplasmic reticulum (PubMed:27138255, PubMed:21525241, PubMed:25202031, PubMed:27170179). Plays a role in the secretion of lipoproteins, pre-chylomicrons and pre-VLDLs, by participating in their export …	Melanoma inhibitory activity protein 2 OS=Homo sapiens OX=9606 GN=MIA2 PE=1 SV=4 - [MIA2_HUMAN]	4.32	6	6	7	1412	159.737	4.69092	1.13244	1.20678	1.16484	1.16802	0.987635	0.995373	0.887973	0.956994	1.22051	0.00660186	Up
P21397	Amine oxidase [flavin-containing] A	MAOA	Catalyzes the oxidative deamination of biogenic and xenobiotic amines and has important functions in the metabolism of neuroactive and vasoactive amines in the central nervous system and peripheral tissues. MAOA preferentially oxidizes biogenic amines such as 5-hydroxytryptamine (5-HT), norepinephrine and epinephrine.	Amine oxidase [flavin-containing] A OS=Homo sapiens OX=9606 GN=MAOA PE=1 SV=1 - [AOFA_HUMAN]	6.07	2	2	2	527	59.6435	7.85498	1.24722	1.06748	1.22265	1.17912	0.990882	0.87019	1.03761	0.966228	1.22033	0.0472869	Up
Q5SW79	Centrosomal protein of 170 kDa	CEP170	Plays a role in microtubule organization (PubMed:15616186). Required for centriole subdistal appendage assembly (PubMed:28422092).	Centrosomal protein of 170 kDa OS=Homo sapiens OX=9606 GN=CEP170 PE=1 SV=1 - [CE170_HUMAN]	33.02	45	47	76	1584	175.187	7.10791	1.12785	1.10534	1.14259	1.12526	0.918758	0.92818	0.919678	0.922205	1.22018	5.51654e-05	Up
P0C2W1	F-box/SPRY domain-containing protein 1	FBXO45	Component of E3 ubiquitin ligase complexes. Required for normal neuromuscular synaptogenesis, axon pathfinding and neuronal migration (By similarity). Plays a role in the regulation of neurotransmission at mature neurons (By similarity). May control synaptic activity by controlling UNC13A via ubiquitin dependent pathway (By similarity). Specifically recognizes TP73, promoting its ubiquitination a…	F-box/SPRY domain-containing protein 1 OS=Homo sapiens OX=9606 GN=FBXO45 PE=1 SV=1 - [FBSP1_HUMAN]	6.64	2	2	2	286	30.6132	7.82568	1.22885	1.0905	1.08226	1.13387	0.995397	0.954105	0.838523	0.929341	1.22008	0.0376284	Up
P49591	Serine--tRNA ligase, cytoplasmic	SARS	Catalyzes the attachment of serine to tRNA(Ser) in a two-step reaction: serine is first activated by ATP to form Ser-AMP and then transferred to the acceptor end of tRNA(Ser) (PubMed:22353712, PubMed:24095058, PubMed:9431993, PubMed:26433229, PubMed:28236339). Is probably also able to aminoacylate tRNA(Sec) with serine, to form the misacylated tRNA L-seryl-tRNA(Sec), which will be further convert…	Serine--tRNA ligase, cytoplasmic OS=Homo sapiens OX=9606 GN=SARS PE=1 SV=3 - [SYSC_HUMAN]	49.81	24	24	38	514	58.7401	6.43018	1.15852	1.10561	1.18737	1.1505	0.93409	0.956291	0.939086	0.943156	1.21984	0.00113039	Up
Q9H089	Large subunit GTPase 1 homolog	LSG1	GTPase required for the XPO1/CRM1-mediated nuclear export of the 60S ribosomal subunit. Probably acts by mediating the release of NMD3 from the 60S ribosomal subunit after export into the cytoplasm (Probable).	Large subunit GTPase 1 homolog OS=Homo sapiens OX=9606 GN=LSG1 PE=1 SV=2 - [LSG1_HUMAN]	17.33	11	12	16	658	75.1784	6.37939	1.11655	1.15016	1.11506	1.12726	0.949555	0.937898	0.885211	0.924221	1.21968	0.000889452	Up
P46926	Glucosamine-6-phosphate isomerase 1	GNPDA1	Seems to trigger calcium oscillations in mammalian eggs. These oscillations serve as the essential trigger for egg activation and early development of the embryo (By similarity).	Glucosamine-6-phosphate isomerase 1 OS=Homo sapiens OX=9606 GN=GNPDA1 PE=1 SV=1 - [GNPI1_HUMAN]	46.02	7	11	16	289	32.6476	6.91748	1.12567	1.11936	1.11347	1.1195	0.913445	0.904845	0.935413	0.917901	1.21963	3.24385e-05	Up
Q96NB3	Zinc finger protein 830	ZNF830	May play a role in pre-mRNA splicing as component of the spliceosome (PubMed:25599396). Acts as an important regulator of the cell cycle that participates in the maintenance of genome integrity. During cell cycle progression in embryonic fibroblast, prevents replication fork collapse, double-strand break formation and cell cycle checkpoint activation. Controls mitotic cell cycle progression and c…	Zinc finger protein 830 OS=Homo sapiens OX=9606 GN=ZNF830 PE=1 SV=2 - [ZN830_HUMAN]	21.77	7	8	12	372	41.9733	5.31299	1.11665	1.21052	1.10385	1.14367	0.944096	0.952251	0.917024	0.93779	1.21954	0.00429458	Up
Q9UPW0	Forkhead box protein J3	FOXJ3	Transcriptional activator of MEF2C involved in the regulation pf adult muscle fiber type identity and skeletal muscle regeneration.	Forkhead box protein J3 OS=Homo sapiens OX=9606 GN=FOXJ3 PE=1 SV=2 - [FOXJ3_HUMAN]	3.54	2	2	2	622	68.9171	7.09326	1.12582	1.23792	1.07664	1.1468	0.885563	0.933811	1.00389	0.941087	1.21859	0.0249308	Up
O00258	Tail-anchored protein insertion receptor WRB	WRB	Receptor for GET3/TRC40-mediated insertion of tail-anchored (TA) proteins into the ER membrane.	Tail-anchored protein insertion receptor WRB OS=Homo sapiens OX=9606 GN=WRB PE=1 SV=2 - [WRB_HUMAN]	4.02	1	1	1	174	19.7665	9.67139	1.17293	1.13608	1.15358	1.1542	0.929941	0.928639	0.983589	0.94739	1.21829	0.000596271	Up
P05023	Sodium/potassium-transporting ATPase subunit alpha-1	ATP1A1	This is the catalytic component of the active enzyme, which catalyzes the hydrolysis of ATP coupled with the exchange of sodium and potassium ions across the plasma membrane. This action creates the electrochemical gradient of sodium and potassium ions, providing the energy for active transport of various nutrients.	Sodium/potassium-transporting ATPase subunit alpha-1 OS=Homo sapiens OX=9606 GN=ATP1A1 PE=1 SV=1 - [AT1A1_HUMAN]	48.39	28	47	123	1023	112.824	5.49072	1.16964	1.13224	1.19344	1.16511	0.959717	0.967339	0.942857	0.956638	1.21792	0.000410342	Up
O15321	Transmembrane 9 superfamily member 1	TM9SF1	Plays an essential role in autophagy.	Transmembrane 9 superfamily member 1 OS=Homo sapiens OX=9606 GN=TM9SF1 PE=2 SV=2 - [TM9S1_HUMAN]	7.43	3	3	3	606	68.8163	7.1665	1.05133	1.18563	1.1319	1.12296	0.893099	0.907889	0.965348	0.922112	1.21781	0.0109795	Up
P26639	Threonine--tRNA ligase 1, cytoplasmic	TARS1	Catalyzes the attachment of threonine to tRNA(Thr) in a two-step reaction: threonine is first activated by ATP to form Thr-AMP and then transferred to the acceptor end of tRNA(Thr) (PubMed:25824639, PubMed:31374204). Also edits incorrectly charged tRNA(Thr) via its editing domain, at the post-transfer stage (By similarity).	Threonine--tRNA ligase 1, cytoplasmic OS=Homo sapiens OX=9606 GN=TARS1 PE=1 SV=3 - [SYTC_HUMAN]	45.23	32	33	71	723	83.3819	6.66846	1.17551	1.14836	1.1641	1.16266	0.944187	0.966091	0.954145	0.954808	1.21769	3.29595e-05	Up
Q641Q2	WASH complex subunit 2A	WASHC2A	Acts at least in part as component of the WASH core complex whose assembly at the surface of endosomes inhibits WASH nucleation-promoting factor (NPF) activity in recruiting and activating the Arp2/3 complex to induce actin polymerization and is involved in the fission of tubules that serve as transport intermediates during endosome sorting. Mediates the recruitment of the WASH core complex to en…	WASH complex subunit 2A OS=Homo sapiens OX=9606 GN=WASHC2A PE=1 SV=3 - [WAC2A_HUMAN]	14.91	3	15	26	1341	147.095	4.80518	1.01263	1.16085	1.102	1.09183	0.931794	0.884739	0.874032	0.896855	1.2174	0.0138707	Up
O94903	Pyridoxal phosphate homeostasis protein	PLPBP	Pyridoxal 5'-phosphate (PLP)-binding protein, which may be involved in intracellular homeostatic regulation of pyridoxal 5'-phosphate (PLP), the active form of vitamin B6.	Pyridoxal phosphate homeostasis protein OS=Homo sapiens OX=9606 GN=PLPBP PE=1 SV=1 - [PLPHP_HUMAN]	26.55	8	8	12	275	30.3246	7.50342	1.12537	1.16448	1.17932	1.15639	0.985814	0.952526	0.911803	0.950048	1.21719	0.00152577	Up
Q9Y4C8	Probable RNA-binding protein 19	RBM19	Plays a role in embryo pre-implantation development.	Probable RNA-binding protein 19 OS=Homo sapiens OX=9606 GN=RBM19 PE=1 SV=3 - [RBM19_HUMAN]	10.83	9	9	9	960	107.265	6.53662	1.06168	1.19896	1.0305	1.09705	0.905047	0.954375	0.8449	0.901441	1.217	0.0321362	Up
Q96EI5	Transcription elongation factor A protein-like 4	TCEAL4	May be involved in transcriptional regulation.	Transcription elongation factor A protein-like 4 OS=Homo sapiens OX=9606 GN=TCEAL4 PE=1 SV=2 - [TCAL4_HUMAN]	40.47	6	7	9	215	24.6319	5.19873	1.16933	1.10457	1.14459	1.13949	0.942311	0.956941	0.911437	0.936896	1.21624	0.000939437	Up
P19532	Transcription factor E3	TFE3	Transcription factor that acts as a master regulator of lysosomal biogenesis and immune response (PubMed:2338243, PubMed:29146937, PubMed:30733432, PubMed:31672913). Specifically recognizes and binds E-box sequences (5'-CANNTG-3'); efficient DNA-binding requires dimerization with itself or with another MiT/TFE family member such as TFEB or MITF (By similarity). Involved in the cellular response t…	Transcription factor E3 OS=Homo sapiens OX=9606 GN=TFE3 PE=1 SV=4 - [TFE3_HUMAN]	4	3	3	5	575	61.4837	5.57959	1.15589	1.19633	1.10004	1.15075	1.01069	0.893628	0.934557	0.946291	1.21606	0.0098552	Up
P30040	Endoplasmic reticulum resident protein 29	ERP29	Does not seem to be a disulfide isomerase. Plays an important role in the processing of secretory proteins within the endoplasmic reticulum (ER), possibly by participating in the folding of proteins in the ER.	Endoplasmic reticulum resident protein 29 OS=Homo sapiens OX=9606 GN=ERP29 PE=1 SV=4 - [ERP29_HUMAN]	57.85	14	14	38	261	28.9752	7.31299	1.19256	1.11549	1.15566	1.15457	0.963885	0.93637	0.948346	0.949533	1.21593	0.000972237	Up
Q9Y4L1	Hypoxia up-regulated protein 1	HYOU1	Has a pivotal role in cytoprotective cellular mechanisms triggered by oxygen deprivation. May play a role as a molecular chaperone and participate in protein folding.	Hypoxia up-regulated protein 1 OS=Homo sapiens OX=9606 GN=HYOU1 PE=1 SV=1 - [HYOU1_HUMAN]	43.74	39	39	79	999	111.266	5.22412	1.1532	1.1446	1.18993	1.16257	0.942484	0.962861	0.963148	0.956165	1.21587	0.00018346	Up
Q92841	Probable ATP-dependent RNA helicase DDX17	DDX17	As an RNA helicase, unwinds RNA and alters RNA structures through ATP binding and hydrolysis. Involved in multiple cellular processes, including pre-mRNA splicing, alternative splicing, ribosomal RNA processing and miRNA processing, as well as transcription regulation. Regulates the alternative splicing of exons exhibiting specific features (PubMed:12138182, PubMed:23022728, PubMed:24910439, PubM…	Probable ATP-dependent RNA helicase DDX17 OS=Homo sapiens OX=9606 GN=DDX17 PE=1 SV=2 - [DDX17_HUMAN]	48.15	26	35	70	729	80.222	8.26514	1.1501	1.14913	1.17081	1.15668	0.945258	0.950968	0.958268	0.951498	1.21564	1.38013e-05	Up
O95232	Luc7-like protein 3	LUC7L3	Binds cAMP regulatory element DNA sequence. May play a role in RNA splicing.	Luc7-like protein 3 OS=Homo sapiens OX=9606 GN=LUC7L3 PE=1 SV=2 - [LC7L3_HUMAN]	34.03	12	12	21	432	51.4351	9.78857	1.08968	1.10301	1.16696	1.11988	0.892405	0.962636	0.908804	0.921281	1.21557	0.00339712	Up
Q9Y2W6	Tudor and KH domain-containing protein	TDRKH	Participates in the primary piRNA biogenesis pathway and is required during spermatogenesis to repress transposable elements and prevent their mobilization, which is essential for the germline integrity. The piRNA metabolic process mediates the repression of transposable elements during meiosis by forming complexes composed of piRNAs and Piwi proteins and govern the methylation and subsequent rep…	Tudor and KH domain-containing protein OS=Homo sapiens OX=9606 GN=TDRKH PE=1 SV=2 - [TDRKH_HUMAN]	12.12	4	4	4	561	62.0074	5.021	1.13226	1.24473	1.12427	1.16709	1.0001	0.92931	0.951009	0.96014	1.21554	0.00941062	Up
O14734	Acyl-coenzyme A thioesterase 8	ACOT8	Acyl-coenzyme A (acyl-CoA) thioesterases are a group of enzymes that catalyze the hydrolysis of acyl-CoAs to the free fatty acid and coenzyme A (CoASH), providing the potential to regulate intracellular levels of acyl-CoAs, free fatty acids and CoASH (PubMed:9299485, PubMed:9153233, PubMed:15194431). Acyl-coenzyme A thioesterase 8/ACOT8 display no strong substrate specificity with respect to the …	Acyl-coenzyme A thioesterase 8 OS=Homo sapiens OX=9606 GN=ACOT8 PE=1 SV=1 - [ACOT8_HUMAN]	2.82	1	1	2	319	35.891	7.56201	1.13853	1.24244	1.12937	1.17011	0.94449	0.929515	1.01424	0.962749	1.21539	0.00972605	Up
P15153	Ras-related C3 botulinum toxin substrate 2	RAC2	Plasma membrane-associated small GTPase which cycles between an active GTP-bound and inactive GDP-bound state. In active state binds to a variety of effector proteins to regulate cellular responses, such as secretory processes, phagocytose of apoptotic cells and epithelial cell polarization. Augments the production of reactive oxygen species (ROS) by NADPH oxidase.	Ras-related C3 botulinum toxin substrate 2 OS=Homo sapiens OX=9606 GN=RAC2 PE=1 SV=1 - [RAC2_HUMAN]	29.17	2	6	15	192	21.4151	7.60596	1.18718	1.04274	1.03077	1.0869	0.869979	0.971424	0.841921	0.894441	1.21517	0.0393368	Up
Q8WU90	Zinc finger CCCH domain-containing protein 15	ZC3H15	Protects DRG1 from proteolytic degradation (PubMed:19819225). Stimulates DRG1 GTPase activity likely by increasing the affinity for the potassium ions (PubMed:23711155).	Zinc finger CCCH domain-containing protein 15 OS=Homo sapiens OX=9606 GN=ZC3H15 PE=1 SV=1 - [ZC3HF_HUMAN]	44.13	19	19	33	426	48.5726	5.31299	1.11505	1.23513	1.17446	1.17488	0.960365	0.960503	0.979731	0.966866	1.21514	0.00412827	Up
O95425	Supervillin	SVIL	Isoform 1Forms a high-affinity link between the actin cytoskeleton and the membrane. Is among the first costameric proteins to assemble during myogenesis and it contributes to myogenic membrane structure and differentiation (PubMed:12711699). Appears to be involved in myosin II assembly. May modulate myosin II regulation through MLCK during cell spreading, an initial step in cell migration. May p…	Supervillin OS=Homo sapiens OX=9606 GN=SVIL PE=1 SV=2 - [SVIL_HUMAN]	12.96	23	24	30	2214	247.593	6.97607	1.18597	1.16621	1.1662	1.1728	0.932459	0.980504	0.982567	0.965177	1.21511	0.000298574	Up
Q6UX07	Dehydrogenase/reductase SDR family member 13	DHRS13	Putative oxidoreductase.	Dehydrogenase/reductase SDR family member 13 OS=Homo sapiens OX=9606 GN=DHRS13 PE=2 SV=1 - [DHR13_HUMAN]	2.39	1	1	1	377	40.8232	7.69385	1.17968	1.15355	1.26766	1.2003	0.98468	1.03589	0.943439	0.988002	1.21487	0.00826647	Up
Q8IY57	YY1-associated factor 2	YAF2	Binds to MYC and inhibits MYC-mediated transactivation. Also binds to MYCN and enhances MYCN-dependent transcriptional activation. Increases calpain 2-mediated proteolysis of YY1 in vitro. Component of the E2F6.com-1 complex, a repressive complex that methylates 'Lys-9' of histone H3, suggesting that it is involved in chromatin-remodeling.	YY1-associated factor 2 OS=Homo sapiens OX=9606 GN=YAF2 PE=1 SV=3 - [YAF2_HUMAN]	3.89	1	1	1	180	19.8889	9.71533	1.14816	1.28767	1.04029	1.15871	0.972075	0.969558	0.921129	0.954254	1.21425	0.0497352	Up
P07919	Cytochrome b-c1 complex subunit 6, mitochondrial	UQCRH	Component of the ubiquinol-cytochrome c oxidoreductase, a multisubunit transmembrane complex that is part of the mitochondrial electron transport chain which drives oxidative phosphorylation. The respiratory chain contains 3 multisubunit complexes succinate dehydrogenase (complex II, CII), ubiquinol-cytochrome c oxidoreductase (cytochrome b-c1 complex, complex III, CIII) and cytochrome c oxidase …	Cytochrome b-c1 complex subunit 6, mitochondrial OS=Homo sapiens OX=9606 GN=UQCRH PE=1 SV=2 - [QCR6_HUMAN]	72.53	5	5	7	91	10.7319	4.43701	1.18616	1.02152	1.22654	1.14474	0.925621	0.942189	0.960549	0.942787	1.21421	0.0335354	Up
Q53EU6	Glycerol-3-phosphate acyltransferase 3	GPAT3	Converts glycerol-3-phosphate to 1-acyl-sn-glycerol-3-phosphate (lysophosphatidic acid or LPA) by incorporating an acyl moiety at the sn-1 position of the glycerol backbone (PubMed:17170135). Also converts LPA into 1,2-diacyl-sn-glycerol-3-phosphate (phosphatidic acid or PA) by incorporating an acyl moiety at the sn-2 position of the glycerol backbone (PubMed:19318427).	Glycerol-3-phosphate acyltransferase 3 OS=Homo sapiens OX=9606 GN=GPAT3 PE=1 SV=2 - [GPAT3_HUMAN]	28.8	13	14	17	434	48.6735	8.86572	1.15095	1.11375	1.19136	1.15202	0.974311	0.942952	0.929219	0.948827	1.21415	0.0014645	Up
P78371	T-complex protein 1 subunit beta	CCT2	Component of the chaperonin-containing T-complex (TRiC), a molecular chaperone complex that assists the folding of proteins upon ATP hydrolysis (PubMed:25467444). The TRiC complex mediates the folding of WRAP53/TCAB1, thereby regulating telomere maintenance (PubMed:25467444). As part of the TRiC complex may play a role in the assembly of BBSome, a complex involved in ciliogenesis regulating trans…	T-complex protein 1 subunit beta OS=Homo sapiens OX=9606 GN=CCT2 PE=1 SV=4 - [TCPB_HUMAN]	77.2	40	40	120	535	57.4521	6.45557	1.16102	1.12268	1.14636	1.14335	0.94096	0.950945	0.934561	0.942155	1.21355	7.7688e-05	Up
O15270	Serine palmitoyltransferase 2	SPTLC2	Serine palmitoyltransferase (SPT). The heterodimer formed with LCB1/SPTLC1 constitutes the catalytic core. The composition of the serine palmitoyltransferase (SPT) complex determines the substrate preference. The SPTLC1-SPTLC2-SPTSSA complex shows a strong preference for C16-CoA substrate, while the SPTLC1-SPTLC2-SPTSSB complex displays a preference for C18-CoA substrate. Plays an important role …	Serine palmitoyltransferase 2 OS=Homo sapiens OX=9606 GN=SPTLC2 PE=1 SV=1 - [SPTC2_HUMAN]	6.76	3	3	5	562	62.8839	7.78174	1.19061	1.12659	1.07048	1.12923	0.945603	0.934214	0.91204	0.930619	1.21341	0.00530824	Up
Q92614	Unconventional myosin-XVIIIa	MYO18A	May link Golgi membranes to the cytoskeleton and participate in the tensile force required for vesicle budding from the Golgi. Thereby, may play a role in Golgi membrane trafficking and could indirectly give its flattened shape to the Golgi apparatus (PubMed:19837035, PubMed:23345592). Alternatively, in concert with LURAP1 and CDC42BPA/CDC42BPB, has been involved in modulating lamellar actomyosin…	Unconventional myosin-XVIIIa OS=Homo sapiens OX=9606 GN=MYO18A PE=1 SV=3 - [MY18A_HUMAN]	22.83	41	43	61	2054	232.971	6.30322	1.09761	1.10932	1.19005	1.13233	0.943218	0.929176	0.927852	0.933415	1.2131	0.00251168	Up
P09417	Dihydropteridine reductase	QDPR	The product of this enzyme, tetrahydrobiopterin (BH-4), is an essential cofactor for phenylalanine, tyrosine, and tryptophan hydroxylases.	Dihydropteridine reductase OS=Homo sapiens OX=9606 GN=QDPR PE=1 SV=2 - [DHPR_HUMAN]	32.38	6	7	16	244	25.773	7.37158	1.15594	1.13103	1.14338	1.14345	0.916935	0.93247	0.979986	0.943131	1.2124	0.000589698	Up
O15400	Syntaxin-7	STX7	May be involved in protein trafficking from the plasma membrane to the early endosome (EE) as well as in homotypic fusion of endocytic organelles. Mediates the endocytic trafficking from early endosomes to late endosomes and lysosomes.	Syntaxin-7 OS=Homo sapiens OX=9606 GN=STX7 PE=1 SV=4 - [STX7_HUMAN]	45.21	8	9	20	261	29.7973	5.5542	1.16752	1.15082	1.14683	1.15506	0.949895	0.949916	0.95944	0.953084	1.21192	9.02553e-06	Up
Q8N474	Secreted frizzled-related protein 1	SFRP1	Soluble frizzled-related proteins (sFRPS) function as modulators of Wnt signaling through direct interaction with Wnts. They have a role in regulating cell growth and differentiation in specific cell types. SFRP1 decreases intracellular beta-catenin levels (By similarity). Has antiproliferative effects on vascular cells, in vitro and in vivo, and can induce, in vivo, an angiogenic response. In va…	Secreted frizzled-related protein 1 OS=Homo sapiens OX=9606 GN=SFRP1 PE=1 SV=1 - [SFRP1_HUMAN]	8.92	2	3	3	314	35.3621	8.85107	1.14688	1.02408	1.20383	1.12493	0.904085	0.94302	0.937643	0.928249	1.21188	0.0224724	Up
Q96HU1	Small G protein signaling modulator 3	SGSM3	May play a cooperative role in NF2-mediated growth suppression of cells.	Small G protein signaling modulator 3 OS=Homo sapiens OX=9606 GN=SGSM3 PE=1 SV=1 - [SGSM3_HUMAN]	0.93	1	1	1	749	85.2997	5.99854	1.16588	1.23739	1.06266	1.15531	0.950895	0.963226	0.946093	0.953404	1.21177	0.0166603	Up
Q9H0E2	Toll-interacting protein	TOLLIP	Component of the signaling pathway of IL-1 and Toll-like receptors. Inhibits cell activation by microbial products. Recruits IRAK1 to the IL-1 receptor complex. Inhibits IRAK1 phosphorylation and kinase activity (PubMed:11751856). Connects the ubiquitin pathway to autophagy by functioning as a ubiquitin-ATG8 family adapter and thus mediating autophagic clearance of ubiquitin conjugates. The TOLLI…	Toll-interacting protein OS=Homo sapiens OX=9606 GN=TOLLIP PE=1 SV=1 - [TOLIP_HUMAN]	24.09	6	6	9	274	30.2622	5.97314	1.05468	1.2611	1.09697	1.13758	0.969652	0.885549	0.961304	0.938835	1.21169	0.0438743	Up
Q8WUD4	Coiled-coil domain-containing protein 12	CCDC12		Coiled-coil domain-containing protein 12 OS=Homo sapiens OX=9606 GN=CCDC12 PE=1 SV=1 - [CCD12_HUMAN]	21.69	2	3	3	166	19.1692	7.34229	1.27405	1.26021	1.13088	1.22171	1.11205	0.958346	0.954798	1.0084	1.21154	0.0365762	Up
Q32MZ4	Leucine-rich repeat flightless-interacting protein 1	LRRFIP1	Transcriptional repressor which preferentially binds to the GC-rich consensus sequence (5'-AGCCCCCGGCG-3') and may regulate expression of TNF, EGFR and PDGFA. May control smooth muscle cells proliferation following artery injury through PDGFA repression. May also bind double-stranded RNA. Positively regulates Toll-like receptor (TLR) signaling in response to agonist probably by competing with the…	Leucine-rich repeat flightless-interacting protein 1 OS=Homo sapiens OX=9606 GN=LRRFIP1 PE=1 SV=2 - [LRRF1_HUMAN]	34.78	25	26	62	808	89.1987	4.65283	1.09521	1.18735	1.16107	1.14788	0.959522	0.950968	0.934456	0.948315	1.21044	0.00215357	Up
Q0VDG4	Secernin-3	SCRN3		Secernin-3 OS=Homo sapiens OX=9606 GN=SCRN3 PE=1 SV=1 - [SCRN3_HUMAN]	24.53	8	9	13	424	48.5132	5.5542	1.12646	1.19019	1.17026	1.1623	1.02787	0.915833	0.937049	0.960252	1.21041	0.00671163	Up
Q9P2E5	Chondroitin sulfate glucuronyltransferase	CHPF2	Transfers glucuronic acid (GlcUA) from UDP-GlcUA to N-acetylgalactosamine residues on the non-reducing end of the elongating chondroitin polymer. Has no N-acetylgalactosaminyltransferase activity.	Chondroitin sulfate glucuronyltransferase OS=Homo sapiens OX=9606 GN=CHPF2 PE=2 SV=2 - [CHPF2_HUMAN]	12.44	8	8	11	772	85.8942	7.82568	1.18821	1.10958	1.14155	1.14645	0.950849	0.946379	0.944314	0.947181	1.21038	0.000962423	Up
Q9H1K1	Iron-sulfur cluster assembly enzyme ISCU, mitochondrial	ISCU	Scaffold protein for the de novo synthesis of iron-sulfur (Fe-S) clusters within mitochondria, which is required for maturation of both mitochondrial and cytoplasmic [2Fe-2S] and [4Fe-4S] proteins (PubMed:11060020). First, a [2Fe-2S] cluster is transiently assembled on the scaffold protein ISCU. In a second step, the cluster is released from ISCU, transferred to a glutaredoxin GLRX5, followed by …	Iron-sulfur cluster assembly enzyme ISCU, mitochondrial OS=Homo sapiens OX=9606 GN=ISCU PE=1 SV=2 - [ISCU_HUMAN]	27.54	6	6	7	167	17.9876	9.48096	1.19524	1.21535	1.14714	1.18591	0.942564	0.959601	1.03722	0.979796	1.21036	0.00436528	Up
P48651	Phosphatidylserine synthase 1	PTDSS1	Catalyzes a base-exchange reaction in which the polar head group of phosphatidylethanolamine (PE) or phosphatidylcholine (PC) is replaced by L-serine. In membranes, PTDSS1 catalyzes mainly the conversion of phosphatidylcholine. Also converts, in vitro and to a lesser extent, phosphatidylethanolamine.	Phosphatidylserine synthase 1 OS=Homo sapiens OX=9606 GN=PTDSS1 PE=1 SV=1 - [PTSS1_HUMAN]	7.61	4	4	6	473	55.4911	8.42627	1.10524	1.14722	1.18381	1.14542	0.900548	0.948453	0.990562	0.946521	1.21014	0.00450026	Up
P11511	Aromatase	CYP19A1	A cytochrome P450 monooxygenase that catalyzes the conversion of C19 androgens, androst-4-ene-3,17-dione (androstenedione) and testosterone to the C18 estrogens, estrone and estradiol, respectively (PubMed:27702664, PubMed:2848247). Catalyzes three successive oxidations of C19 androgens: two conventional oxidations at C19 yielding 19-hydroxy and 19-oxo/19-aldehyde derivatives, followed by a third…	Aromatase OS=Homo sapiens OX=9606 GN=CYP19A1 PE=1 SV=3 - [CP19A_HUMAN]	1.79	1	1	1	503	57.8449	7.50342	1.20324	1.08447	1.03877	1.10883	0.88448	0.905899	0.958856	0.916412	1.20997	0.0231974	Up
O94829	Importin-13	IPO13	Functions in nuclear protein import as nuclear transport receptor. Serves as receptor for nuclear localization signals (NLS) in cargo substrates. Is thought to mediate docking of the importin/substrate complex to the nuclear pore complex (NPC) through binding to nucleoporin and the complex is subsequently translocated through the pore by an energy requiring, Ran-dependent mechanism. At the nucleo…	Importin-13 OS=Homo sapiens OX=9606 GN=IPO13 PE=1 SV=3 - [IPO13_HUMAN]	2.91	2	2	3	963	108.126	5.30029	1.21262	1.27389	1.05269	1.17973	0.930418	1.01488	0.979843	0.975046	1.20992	0.0436839	Up
Q92747	Actin-related protein 2/3 complex subunit 1A	ARPC1A	Probably functions as component of the Arp2/3 complex which is involved in regulation of actin polymerization and together with an activating nucleation-promoting factor (NPF) mediates the formation of branched actin networks.	Actin-related protein 2/3 complex subunit 1A OS=Homo sapiens OX=9606 GN=ARPC1A PE=2 SV=2 - [ARC1A_HUMAN]	23.24	9	9	14	370	41.5427	8.17725	1.20092	1.15579	1.13778	1.16483	0.956067	0.98707	0.946527	0.963221	1.20931	0.00084574	Up
Q8NBQ5	Estradiol 17-beta-dehydrogenase 11	HSD17B11	Can convert androstan-3-alpha,17-beta-diol (3-alpha-diol) to androsterone in vitro, suggesting that it may participate in androgen metabolism during steroidogenesis. May act by metabolizing compounds that stimulate steroid synthesis and/or by generating metabolites that inhibit it. Has no activity toward DHEA (dehydroepiandrosterone), or A-dione (4-androste-3,17-dione), and only a slight activity…	Estradiol 17-beta-dehydrogenase 11 OS=Homo sapiens OX=9606 GN=HSD17B11 PE=1 SV=3 - [DHB11_HUMAN]	30.67	9	9	13	300	32.9147	9.0708	1.12663	1.13666	1.16539	1.14289	0.939448	0.927385	0.970125	0.945653	1.20858	0.000332048	Up
Q7Z4R8	UPF0669 protein C6orf120	C6orf120	May be involved in induction of apoptosis in CD4(+) T-cells, but not CD8(+) T-cells or hepatocytes.	UPF0669 protein C6orf120 OS=Homo sapiens OX=9606 GN=C6orf120 PE=1 SV=1 - [CF120_HUMAN]	14.14	1	1	2	191	20.7594	4.84326	1.00871	1.19728	1.16618	1.12406	0.977409	0.913646	0.900644	0.930566	1.20793	0.0372537	Up
P11717	Cation-independent mannose-6-phosphate receptor	IGF2R	Transport of phosphorylated lysosomal enzymes from the Golgi complex and the cell surface to lysosomes. Lysosomal enzymes bearing phosphomannosyl residues bind specifically to mannose-6-phosphate receptors in the Golgi apparatus and the resulting receptor-ligand complex is transported to an acidic prelyosomal compartment where the low pH mediates the dissociation of the complex. This receptor als…	Cation-independent mannose-6-phosphate receptor OS=Homo sapiens OX=9606 GN=IGF2R PE=1 SV=3 - [MPRI_HUMAN]	18.91	49	49	80	2491	274.199	5.93506	1.1471	1.06177	1.10657	1.10515	0.900662	0.922513	0.92342	0.915531	1.20711	0.00180949	Up
P20340	Ras-related protein Rab-6A	RAB6A	Protein transport. Regulator of membrane traffic from the Golgi apparatus towards the endoplasmic reticulum (ER). Has a low GTPase activity. Involved in COPI-independent retrograde transport from the Golgi to the ER (PubMed:25962623).	Ras-related protein Rab-6A OS=Homo sapiens OX=9606 GN=RAB6A PE=1 SV=3 - [RAB6A_HUMAN]	62.98	5	13	34	208	23.5779	5.5415	1.11417	1.21091	1.13635	1.15381	0.947064	0.970236	0.95037	0.95589	1.20705	0.00278265	Up
Q8N129	Protein canopy homolog 4	CNPY4	Plays a role in the regulation of the cell surface expression of TLR4.	Protein canopy homolog 4 OS=Homo sapiens OX=9606 GN=CNPY4 PE=2 SV=1 - [CNPY4_HUMAN]	38.71	6	6	7	248	28.2919	4.64014	1.08561	1.19968	1.30089	1.19539	1.00203	1.014	0.955195	0.990405	1.20697	0.0339474	Up
Q9HC36	rRNA methyltransferase 3, mitochondrial	MRM3	S-adenosyl-L-methionine-dependent 2'-O-ribose methyltransferase that catalyzes the formation of 2'-O-methylguanosine at position 1370 (Gm1370) in the 16S mitochondrial large subunit ribosomal RNA (mtLSU rRNA), a conserved modification in the peptidyl transferase domain of the mtLSU rRNA.	rRNA methyltransferase 3, mitochondrial OS=Homo sapiens OX=9606 GN=MRM3 PE=1 SV=2 - [MRM3_HUMAN]	13.1	5	6	7	420	46.9904	8.73389	1.0594	1.20544	1.15091	1.13858	0.941912	0.966141	0.922003	0.943352	1.20695	0.0117866	Up
Q14643	Inositol 1,4,5-trisphosphate receptor type 1	ITPR1	Intracellular channel that mediates calcium release from the endoplasmic reticulum following stimulation by inositol 1,4,5-trisphosphate (PubMed:27108797). Involved in the regulation of epithelial secretion of electrolytes and fluid through the interaction with AHCYL1 (By similarity). Plays a role in ER stress-induced apoptosis. Cytoplasmic calcium released from the ER triggers apoptosis by the a…	Inositol 1,4,5-trisphosphate receptor type 1 OS=Homo sapiens OX=9606 GN=ITPR1 PE=1 SV=3 - [ITPR1_HUMAN]	4.89	7	15	20	2758	313.729	6.03662	1.15618	1.09639	1.13227	1.12828	0.92795	0.939734	0.936869	0.934851	1.20691	0.000401264	Up
Q9H5V9	UPF0428 protein CXorf56	CXorf56		UPF0428 protein CXorf56 OS=Homo sapiens OX=9606 GN=CXorf56 PE=1 SV=1 - [CX056_HUMAN]	30.63	7	7	7	222	25.608	8.73389	1.14126	1.11755	1.21611	1.15831	0.950773	0.986265	0.942841	0.95996	1.20662	0.00367259	Up
Q13439	Golgin subfamily A member 4	GOLGA4	Involved in vesicular trafficking at the Golgi apparatus level. May play a role in delivery of transport vesicles containing GPI-linked proteins from the trans-Golgi network through its interaction with MACF1. Involved in endosome-to-Golgi trafficking (PubMed:29084197).	Golgin subfamily A member 4 OS=Homo sapiens OX=9606 GN=GOLGA4 PE=1 SV=1 - [GOGA4_HUMAN]	28.61	66	67	82	2230	260.98	5.38916	1.11997	1.18423	1.12937	1.14452	0.949482	0.958883	0.93725	0.948538	1.20662	0.00073316	Up
P53794	Sodium/myo-inositol cotransporter	SLC5A3	Prevents intracellular accumulation of high concentrations of myo-inositol (an osmolyte) that result in impairment of cellular function.	Sodium/myo-inositol cotransporter OS=Homo sapiens OX=9606 GN=SLC5A3 PE=1 SV=2 - [SC5A3_HUMAN]	0.97	1	1	1	718	79.6413	7.26904	1.257	1.08084	1.16654	1.16813	0.970528	0.992225	0.941897	0.968217	1.20647	0.0194581	Up
Q8N283	Ankyrin repeat domain-containing protein 35	ANKRD35		Ankyrin repeat domain-containing protein 35 OS=Homo sapiens OX=9606 GN=ANKRD35 PE=2 SV=2 - [ANR35_HUMAN]	1.3	1	2	2	1001	109.898	6.02393	1.08503	1.283	1.10325	1.15709	0.917746	0.976862	0.982805	0.959138	1.20639	0.0408634	Up
P42898	Methylenetetrahydrofolate reductase	MTHFR	Catalyzes the conversion of 5,10-methylenetetrahydrofolate to 5-methyltetrahydrofolate, a co-substrate for homocysteine remethylation to methionine.	Methylenetetrahydrofolate reductase OS=Homo sapiens OX=9606 GN=MTHFR PE=1 SV=3 - [MTHR_HUMAN]	1.37	1	1	1	656	74.5494	5.33838	0.997229	1.13726	1.15687	1.09712	0.899147	0.911177	0.918528	0.909617	1.20613	0.020709	Up
Q86YV5	Inactive tyrosine-protein kinase PRAG1	PRAG1	Catalytically inactive protein kinase that acts as a scaffold protein. Functions as an effector of the small GTPase RND2, which stimulates RhoA activity and inhibits NGF-induced neurite outgrowth (By similarity). Promotes Src family kinase (SFK) signaling by regulating the subcellular localization of CSK, a negative regulator of these kinases, leading to the regulation of cell morphology and moti…	Inactive tyrosine-protein kinase PRAG1 OS=Homo sapiens OX=9606 GN=PRAG1 PE=1 SV=4 - [PRAG1_HUMAN]	3.34	4	4	4	1406	149.529	7.1958	1.2202	1.1848	1.28677	1.23059	0.985158	1.07772	0.998381	1.02042	1.20596	0.00720867	Up
Q14165	Malectin	MLEC	Carbohydrate-binding protein with a strong ligand preference for Glc2-N-glycan. May play a role in the early steps of protein N-glycosylation (By similarity).	Malectin OS=Homo sapiens OX=9606 GN=MLEC PE=1 SV=1 - [MLEC_HUMAN]	40.41	13	13	25	292	32.2136	5.41455	1.18467	1.17284	1.18113	1.17955	0.99114	0.982273	0.962261	0.978558	1.2054	2.63457e-05	Up
P69849	Nodal modulator 3	NOMO3	May antagonize Nodal signaling.	Nodal modulator 3 OS=Homo sapiens OX=9606 GN=NOMO3 PE=3 SV=2 - [NOMO3_HUMAN]	24.96	2	24	34	1222	134.049	5.66846	1.17527	1.11423	1.10886	1.13279	0.909328	0.961137	0.949949	0.940138	1.20491	0.00189726	Up
P52756	RNA-binding protein 5	RBM5	Component of the spliceosome A complex. Regulates alternative splicing of a number of mRNAs. May modulate splice site pairing after recruitment of the U1 and U2 snRNPs to the 5' and 3' splice sites of the intron. May both positively and negatively regulate apoptosis by regulating the alternative splicing of several genes involved in this process, including FAS and CASP2/caspase-2. In the case of …	RNA-binding protein 5 OS=Homo sapiens OX=9606 GN=RBM5 PE=1 SV=2 - [RBM5_HUMAN]	7.48	3	6	7	815	92.097	6.27783	1.10076	1.17809	1.10666	1.1285	0.964233	0.978379	0.867554	0.936722	1.20474	0.0109663	Up
Q9H6V9	Lipid droplet-associated hydrolase	LDAH	Serine lipid hydrolase associated with lipid droplets. Highly expressed in macrophage-rich areas in atherosclerotic lesions, suggesting that it could promote cholesterol ester turnover in macrophages.	Lipid droplet-associated hydrolase OS=Homo sapiens OX=9606 GN=LDAH PE=1 SV=1 - [LDAH_HUMAN]	13.54	4	4	5	325	37.2942	6.53662	1.14578	1.13474	1.13058	1.13704	0.955293	0.938651	0.937662	0.943869	1.20466	1.21177e-05	Up
Q9P253	Vacuolar protein sorting-associated protein 18 homolog	VPS18	Plays a role in vesicle-mediated protein trafficking to lysosomal compartments including the endocytic membrane transport and autophagic pathways. Believed to act as a core component of the putative HOPS and CORVET endosomal tethering complexes which are proposed to be involved in the Rab5-to-Rab7 endosome conversion probably implicating MON1A/B, and via binding SNAREs and SNARE complexes to medi…	Vacuolar protein sorting-associated protein 18 homolog OS=Homo sapiens OX=9606 GN=VPS18 PE=1 SV=2 - [VPS18_HUMAN]	7.91	8	8	10	973	110.116	6.07471	1.14872	1.09212	1.13805	1.12629	0.912011	0.936754	0.956149	0.934971	1.20463	0.000890256	Up
P11279	Lysosome-associated membrane glycoprotein 1	LAMP1	Presents carbohydrate ligands to selectins. Also implicated in tumor cell metastasis.	Lysosome-associated membrane glycoprotein 1 OS=Homo sapiens OX=9606 GN=LAMP1 PE=1 SV=3 - [LAMP1_HUMAN]	12.47	5	5	10	417	44.8538	8.74854	1.11284	1.06026	1.06738	1.08016	0.920499	0.895291	0.874465	0.896752	1.20452	0.000977236	Up
P16152	Carbonyl reductase [NADPH] 1	CBR1	NADPH-dependent reductase with broad substrate specificity. Catalyzes the reduction of a wide variety of carbonyl compounds including quinones, prostaglandins, menadione, plus various xenobiotics. Catalyzes the reduction of the antitumor anthracyclines doxorubicin and daunorubicin to the cardiotoxic compounds doxorubicinol and daunorubicinol (PubMed:18449627). Can convert prostaglandin E2 to pros…	Carbonyl reductase [NADPH] 1 OS=Homo sapiens OX=9606 GN=CBR1 PE=1 SV=3 - [CBR1_HUMAN]	63.18	11	15	33	277	30.3559	8.32373	1.2046	1.07849	1.14328	1.14212	0.94333	0.937144	0.965935	0.948803	1.20375	0.00668606	Up
Q99653	Calcineurin B homologous protein 1	CHP1	Calcium-binding protein involved in different processes such as regulation of vesicular trafficking, plasma membrane Na(+)/H(+) exchanger and gene transcription. Involved in the constitutive exocytic membrane traffic. Mediates the association between microtubules and membrane-bound organelles of the endoplasmic reticulum and Golgi apparatus and is also required for the targeting and fusion of tra…	Calcineurin B homologous protein 1 OS=Homo sapiens OX=9606 GN=CHP1 PE=1 SV=3 - [CHP1_HUMAN]	58.46	11	11	17	195	22.4423	5.09717	1.23246	1.11486	1.23157	1.19296	1.03054	0.999329	0.944373	0.991415	1.20329	0.0122799	Up
Q4J6C6	Prolyl endopeptidase-like	PREPL	Serine peptidase whose precise substrate specificity remains unclear (PubMed:16143824, PubMed:16385448, PubMed:28726805). Does not cleave peptides after a arginine or lysine residue (PubMed:16143824). Regulates trans-Golgi network morphology and sorting by regulating the membrane binding of the AP-1 complex (PubMed:23321636). May play a role in the regulation of synaptic vesicle exocytosis (PubMe…	Prolyl endopeptidase-like OS=Homo sapiens OX=9606 GN=PREPL PE=1 SV=1 - [PPCEL_HUMAN]	10.04	6	6	10	727	83.8734	6.37939	1.18626	1.20663	1.11887	1.17059	1.00158	0.961869	0.955103	0.97285	1.20326	0.00281992	Up
Q8IXI2	Mitochondrial Rho GTPase 1	RHOT1	Mitochondrial GTPase involved in mitochondrial trafficking. Probably involved in control of anterograde transport of mitochondria and their subcellular distribution.	Mitochondrial Rho GTPase 1 OS=Homo sapiens OX=9606 GN=RHOT1 PE=1 SV=2 - [MIRO1_HUMAN]	9.39	5	5	5	618	70.7389	6.26514	1.14851	1.26577	1.04902	1.15443	0.948848	0.955615	0.975145	0.959869	1.2027	0.036869	Up
P49368	T-complex protein 1 subunit gamma	CCT3	Component of the chaperonin-containing T-complex (TRiC), a molecular chaperone complex that assists the folding of proteins upon ATP hydrolysis (PubMed:25467444). The TRiC complex mediates the folding of WRAP53/TCAB1, thereby regulating telomere maintenance (PubMed:25467444). As part of the TRiC complex may play a role in the assembly of BBSome, a complex involved in ciliogenesis regulating trans…	T-complex protein 1 subunit gamma OS=Homo sapiens OX=9606 GN=CCT3 PE=1 SV=4 - [TCPG_HUMAN]	66.97	37	37	83	545	60.4953	6.49365	1.1618	1.06334	1.1778	1.13431	0.917963	0.96777	0.943701	0.943145	1.20269	0.00772322	Up
Q9NVJ2	ADP-ribosylation factor-like protein 8B	ARL8B	Plays a role in lysosome motility (PubMed:16537643, PubMed:25898167). In neurons, mediates the anterograde axonal long-range transport of presynaptic lysosome-related vesicles required for presynaptic biogenesis and synaptic function (By similarity). May play a role in chromosome segregation (PubMed:15331635).	ADP-ribosylation factor-like protein 8B OS=Homo sapiens OX=9606 GN=ARL8B PE=1 SV=1 - [ARL8B_HUMAN]	48.39	3	8	15	186	21.5251	8.42627	1.14218	1.07765	1.11602	1.11195	0.947593	0.916652	0.909638	0.924628	1.20259	0.00105665	Up
O95445	Apolipoprotein M	APOM	Probably involved in lipid transport. Can bind sphingosine-1-phosphate, myristic acid, palmitic acid and stearic acid, retinol, all-trans-retinoic acid and 9-cis-retinoic acid.	Apolipoprotein M OS=Homo sapiens OX=9606 GN=APOM PE=1 SV=2 - [APOM_HUMAN]	7.98	2	2	3	188	21.2394	6.01123	1.0934	0.9112	1.02661	1.01041	0.890435	0.832315	0.798155	0.840302	1.20243	0.0463093	Up
Q9BR76	Coronin-1B	CORO1B	Regulates leading edge dynamics and cell motility in fibroblasts. May be involved in cytokinesis and signal transduction (By similarity).	Coronin-1B OS=Homo sapiens OX=9606 GN=CORO1B PE=1 SV=1 - [COR1B_HUMAN]	23.93	12	12	26	489	54.2003	5.88428	1.19663	1.07312	1.16794	1.1459	0.953815	0.967031	0.938193	0.953013	1.20239	0.0072599	Up
Q92844	TRAF family member-associated NF-kappa-B activator	TANK	Adapter protein involved in I-kappa-B-kinase (IKK) regulation which constitutively binds TBK1 and IKBKE playing a role in antiviral innate immunity. Acts as a regulator of TRAF function by maintaining them in a latent state. Blocks TRAF2 binding to LMP1 and inhibits LMP1-mediated NF-kappa-B activation. Negatively regulates NF-kappaB signaling and cell survival upon DNA damage (PubMed:25861989). P…	TRAF family member-associated NF-kappa-B activator OS=Homo sapiens OX=9606 GN=TANK PE=1 SV=2 - [TANK_HUMAN]	6.59	2	2	2	425	47.7859	5.68115	1.17791	1.06293	1.0567	1.09918	0.88493	0.95743	0.900501	0.914287	1.20222	0.0149119	Up
O94925	Glutaminase kidney isoform, mitochondrial	GLS	Catalyzes the first reaction in the primary pathway for the renal catabolism of glutamine. Plays a role in maintaining acid-base homeostasis. Regulates the levels of the neurotransmitter glutamate, the main excitatory neurotransmitter in the brain (PubMed:30575854, PubMed:30239721, PubMed:30970188).	Glutaminase kidney isoform, mitochondrial OS=Homo sapiens OX=9606 GN=GLS PE=1 SV=1 - [GLSK_HUMAN]	28.7	14	15	30	669	73.4139	7.76709	1.15121	1.12324	1.1977	1.15738	0.945207	0.972495	0.970593	0.962765	1.20215	0.00114721	Up
O14763	Tumor necrosis factor receptor superfamily member 10B	TNFRSF10B	Receptor for the cytotoxic ligand TNFSF10/TRAIL (PubMed:10549288). The adapter molecule FADD recruits caspase-8 to the activated receptor. The resulting death-inducing signaling complex (DISC) performs caspase-8 proteolytic activation which initiates the subsequent cascade of caspases (aspartate-specific cysteine proteases) mediating apoptosis. Promotes the activation of NF-kappa-B. Essential for…	Tumor necrosis factor receptor superfamily member 10B OS=Homo sapiens OX=9606 GN=TNFRSF10B PE=1 SV=2 - [TR10B_HUMAN]	13.18	5	5	7	440	47.8477	5.5542	1.07837	1.03587	1.06463	1.05962	0.859326	0.881312	0.903719	0.881452	1.20213	0.00057428	Up
Q15363	Transmembrane emp24 domain-containing protein 2	TMED2	Involved in vesicular protein trafficking. Mainly functions in the early secretory pathway but also in post-Golgi membranes. Thought to act as cargo receptor at the lumenal side for incorporation of secretory cargo molecules into transport vesicles and to be involved in vesicle coat formation at the cytoplasmic side. In COPII vesicle-mediated anterograde transport involved in the transport of GPI…	Transmembrane emp24 domain-containing protein 2 OS=Homo sapiens OX=9606 GN=TMED2 PE=1 SV=1 - [TMED2_HUMAN]	32.34	6	6	19	201	22.7464	5.17334	1.10165	1.18407	1.1789	1.15487	0.944927	0.954043	0.983116	0.960695	1.20212	0.00259912	Up
P09525	Annexin A4	ANXA4	Calcium/phospholipid-binding protein which promotes membrane fusion and is involved in exocytosis.	Annexin A4 OS=Homo sapiens OX=9606 GN=ANXA4 PE=1 SV=4 - [ANXA4_HUMAN]	59.87	20	21	55	319	35.8601	6.12549	1.13241	1.12149	1.17286	1.14225	0.960753	0.933492	0.958147	0.950797	1.20136	0.000430584	Up
Q96EC8	Protein YIPF6	YIPF6	May be required for stable YIPF1 and YIPF2 protein expression.	Protein YIPF6 OS=Homo sapiens OX=9606 GN=YIPF6 PE=1 SV=2 - [YIPF6_HUMAN]	5.08	1	1	2	236	26.2387	5.64307	1.14688	1.10849	1.17967	1.14501	1.00288	0.874685	0.982425	0.953331	1.20106	0.0128316	Up
Q96BQ5	Coiled-coil domain-containing protein 127	CCDC127		Coiled-coil domain-containing protein 127 OS=Homo sapiens OX=9606 GN=CCDC127 PE=1 SV=1 - [CC127_HUMAN]	15.77	4	5	6	260	30.815	9.20264	1.13198	1.20108	1.10362	1.14556	0.966556	0.943014	0.952876	0.954149	1.20061	0.00299675	Up
Q9UBL3	Set1/Ash2 histone methyltransferase complex subunit ASH2	ASH2L	Transcriptional regulator (PubMed:12670868). Component or associated component of some histone methyltransferase complexes which regulates transcription through recruitment of those complexes to gene promoters (PubMed:19131338). Component of the Set1/Ash2 histone methyltransferase (HMT) complex, a complex that specifically methylates 'Lys-4' of histone H3, but not if the neighboring 'Lys-9' resid…	Set1/Ash2 histone methyltransferase complex subunit ASH2 OS=Homo sapiens OX=9606 GN=ASH2L PE=1 SV=1 - [ASH2L_HUMAN]	11.94	9	9	12	628	68.6795	5.69385	0.861409	0.876735	0.882334	0.873492	1.0842	1.02456	1.03696	1.04858	0.833027	0.000804989	Down
Q9NXF7	DDB1- and CUL4-associated factor 16	DCAF16	Functions as a substrate recognition component for CUL4-DDB1 E3 ubiquitin-protein ligase complex, which mediates ubiquitination and proteasome-dependent degradation of nuclear proteins.	DDB1- and CUL4-associated factor 16 OS=Homo sapiens OX=9606 GN=DCAF16 PE=1 SV=1 - [DCA16_HUMAN]	11.11	2	2	3	216	24.178	6.03662	0.954587	0.895116	0.907365	0.919022	1.08686	1.13054	1.09246	1.10329	0.832984	0.00126023	Down
O60315	Zinc finger E-box-binding homeobox 2	ZEB2	Transcriptional inhibitor that binds to DNA sequence 5'-CACCT-3' in different promoters. Represses transcription of E-cadherin.	Zinc finger E-box-binding homeobox 2 OS=Homo sapiens OX=9606 GN=ZEB2 PE=1 SV=1 - [ZEB2_HUMAN]	1.07	1	1	1	1214	136.361	6.31592	0.956806	0.841651	0.887121	0.895192	1.04977	1.10143	1.07309	1.07476	0.83292	0.00805897	Down
P04066	Tissue alpha-L-fucosidase	FUCA1	Alpha-L-fucosidase is responsible for hydrolyzing the alpha-1,6-linked fucose joined to the reducing-end N-acetylglucosamine of the carbohydrate moieties of glycoproteins.	Tissue alpha-L-fucosidase OS=Homo sapiens OX=9606 GN=FUCA1 PE=1 SV=4 - [FUCO_HUMAN]	4.72	2	2	3	466	53.6547	6.84424	1.00302	0.90811	0.924034	0.945054	1.13866	1.06007	1.20539	1.13471	0.832861	0.0208018	Down
Q96EL3	39S ribosomal protein L53, mitochondrial	MRPL53		39S ribosomal protein L53, mitochondrial OS=Homo sapiens OX=9606 GN=MRPL53 PE=1 SV=1 - [RM53_HUMAN]	22.32	3	3	4	112	12.0992	8.76318	0.902827	0.865512	0.836624	0.868321	1.02697	1.04866	1.05286	1.04283	0.832655	0.00109893	Down
Q6NSJ5	Volume-regulated anion channel subunit LRRC8E	LRRC8E	Non-essential component of the volume-regulated anion channel (VRAC, also named VSOAC channel), an anion channel required to maintain a constant cell volume in response to extracellular or intracellular osmotic changes (PubMed:24790029, PubMed:26824658, PubMed:28193731). The VRAC channel conducts iodide better than chloride and can also conduct organic osmolytes like taurine (PubMed:24790029, Pub…	Volume-regulated anion channel subunit LRRC8E OS=Homo sapiens OX=9606 GN=LRRC8E PE=1 SV=2 - [LRC8E_HUMAN]	2.89	2	2	2	796	90.1894	6.96143	0.870522	0.857774	0.918944	0.882413	0.985156	1.12198	1.0722	1.05978	0.83264	0.0158534	Down
Q9NQS7	Inner centromere protein	INCENP	Component of the chromosomal passenger complex (CPC), a complex that acts as a key regulator of mitosis. The CPC complex has essential functions at the centromere in ensuring correct chromosome alignment and segregation and is required for chromatin-induced microtubule stabilization and spindle assembly. Acts as a scaffold regulating CPC localization and activity. The C-terminus associates with A…	Inner centromere protein OS=Homo sapiens OX=9606 GN=INCENP PE=1 SV=3 - [INCE_HUMAN]	7.73	6	6	6	918	105.365	9.43701	0.74776	0.913451	0.798095	0.819769	1.00145	1.0252	0.928359	0.985005	0.832248	0.0442741	Down
Q8NA72	Centrosomal protein POC5	POC5	Essential for the assembly of the distal half of centrioles, required for centriole elongation.	Centrosomal protein POC5 OS=Homo sapiens OX=9606 GN=POC5 PE=1 SV=2 - [POC5_HUMAN]	2.61	1	2	3	575	63.3119	7.41553	0.79625	0.898883	0.813611	0.836248	1.08029	0.974279	0.960508	1.00503	0.832066	0.0268226	Down
P27105	Erythrocyte band 7 integral membrane protein	STOM	Regulates ion channel activity and transmembrane ion transport. Regulates ASIC2 and ASIC3 channel activity.	Erythrocyte band 7 integral membrane protein OS=Homo sapiens OX=9606 GN=STOM PE=1 SV=3 - [STOM_HUMAN]	50	10	10	23	288	31.7107	7.88428	0.797009	0.760753	0.793168	0.783643	0.921032	0.93823	0.966902	0.942055	0.831844	0.000851258	Down
Q86X52	Chondroitin sulfate synthase 1	CHSY1	Has both beta-1,3-glucuronic acid and beta-1,4-N-acetylgalactosamine transferase activity. Transfers glucuronic acid (GlcUA) from UDP-GlcUA and N-acetylgalactosamine (GalNAc) from UDP-GalNAc to the non-reducing end of the elongating chondroitin polymer. Involved in the negative control of osteogenesis likely through the modulation of NOTCH signaling.	Chondroitin sulfate synthase 1 OS=Homo sapiens OX=9606 GN=CHSY1 PE=1 SV=3 - [CHSS1_HUMAN]	2.62	2	2	2	802	91.7257	9.23193	0.889289	0.926492	0.873477	0.896419	1.04368	1.10071	1.08853	1.07764	0.831836	0.00149759	Down
Q9Y5T4	DnaJ homolog subfamily C member 15	DNAJC15	Negative regulator of the mitochondrial respiratory chain. Prevents mitochondrial hyperpolarization state and restricts mitochondrial generation of ATP (By similarity). Acts as an import component of the TIM23 translocase complex. Stimulates the ATPase activity of HSPA9.	DnaJ homolog subfamily C member 15 OS=Homo sapiens OX=9606 GN=DNAJC15 PE=1 SV=2 - [DJC15_HUMAN]	6	1	1	1	150	16.3728	10.0815	0.795789	0.82821	0.810036	0.811345	0.980667	1.04482	0.900831	0.975439	0.831774	0.0184014	Down
Q8WUK0	Phosphatidylglycerophosphatase and protein-tyrosine phosphatase 1	PTPMT1	Lipid phosphatase which dephosphorylates phosphatidylglycerophosphate (PGP) to phosphatidylglycerol (PG) (By similarity). PGP is an essential intermediate in the biosynthetic pathway of cardiolipin, a mitochondrial-specific phospholipid regulating the membrane integrity and activities of the organelle (By similarity). Has also been shown to display phosphatase activity toward phosphoprotein subst…	Phosphatidylglycerophosphatase and protein-tyrosine phosphatase 1 OS=Homo sapiens OX=9606 GN=PTPMT1 PE=1 SV=1 - [PTPM1_HUMAN]	20.4	4	4	8	201	22.8291	9.77393	0.87653	0.941419	0.893655	0.903868	1.07073	1.11476	1.07614	1.08721	0.831363	0.00154191	Down
P35573	Glycogen debranching enzyme	AGL	Multifunctional enzyme acting as 1,4-alpha-D-glucan:1,4-alpha-D-glucan 4-alpha-D-glycosyltransferase and amylo-1,6-glucosidase in glycogen degradation.	Glycogen debranching enzyme OS=Homo sapiens OX=9606 GN=AGL PE=1 SV=3 - [GDE_HUMAN]	9.07	14	14	15	1532	174.652	6.75635	0.838857	0.916639	0.875339	0.876945	1.06854	0.990757	1.1055	1.05493	0.831281	0.0118378	Down
O60488	Long-chain-fatty-acid--CoA ligase 4	ACSL4	Catalyzes the conversion of long-chain fatty acids to their active form acyl-CoA for both synthesis of cellular lipids, and degradation via beta-oxidation (PubMed:24269233, PubMed:22633490, PubMed:21242590). Preferentially activates arachidonate and eicosapentaenoate as substrates (PubMed:21242590). Preferentially activates 8,9-EET > 14,15-EET > 5,6-EET > 11,12-EET. Modulates glucose-stimulated i…	Long-chain-fatty-acid--CoA ligase 4 OS=Homo sapiens OX=9606 GN=ACSL4 PE=1 SV=2 - [ACSL4_HUMAN]	28.83	14	17	26	711	79.1367	8.38232	0.925583	0.879106	0.966096	0.923595	1.06302	1.14185	1.12839	1.11109	0.831254	0.00585209	Down
Q8IVL5	Prolyl 3-hydroxylase 2	P3H2	Prolyl 3-hydroxylase that catalyzes the post-translational formation of 3-hydroxyproline on collagens (PubMed:18487197). Contributes to proline 3-hydroxylation of collagen COL4A1 and COL1A1 in tendons, the eye sclera and in the eye lens capsule (By similarity). Has high activity with the type IV collagen COL4A1, and lower activity with COL1A1 (PubMed:18487197). Catalyzes hydroxylation of the firs…	Prolyl 3-hydroxylase 2 OS=Homo sapiens OX=9606 GN=P3H2 PE=1 SV=1 - [P3H2_HUMAN]	3.67	3	3	4	708	80.9332	5.70654	0.875337	0.841505	0.917294	0.878045	1.13246	0.952068	1.08534	1.05662	0.830993	0.0375385	Down
Q9UH99	SUN domain-containing protein 2	SUN2	As a component of the LINC (LInker of Nucleoskeleton and Cytoskeleton) complex, involved in the connection between the nuclear lamina and the cytoskeleton. The nucleocytoplasmic interactions established by the LINC complex play an important role in the transmission of mechanical forces across the nuclear envelope and in nuclear movement and positioning. Specifically, SYNE2 and SUN2 assemble in ar…	SUN domain-containing protein 2 OS=Homo sapiens OX=9606 GN=SUN2 PE=1 SV=3 - [SUN2_HUMAN]	27.89	15	16	24	717	80.2616	6.72705	0.909748	0.878975	0.937556	0.90876	1.071	1.0948	1.11525	1.09368	0.830916	0.000952273	Down
Q9P0M9	39S ribosomal protein L27, mitochondrial	MRPL27		39S ribosomal protein L27, mitochondrial OS=Homo sapiens OX=9606 GN=MRPL27 PE=1 SV=1 - [RM27_HUMAN]	30.41	4	4	4	148	16.0627	10.4185	0.786862	0.937983	0.925075	0.883307	1.13523	1.0655	0.988955	1.06323	0.830778	0.0487206	Down
P14406	Cytochrome c oxidase subunit 7A2, mitochondrial	COX7A2	Component of the cytochrome c oxidase, the last enzyme in the mitochondrial electron transport chain which drives oxidative phosphorylation. The respiratory chain contains 3 multisubunit complexes succinate dehydrogenase (complex II, CII), ubiquinol-cytochrome c oxidoreductase (cytochrome b-c1 complex, complex III, CIII) and cytochrome c oxidase (complex IV, CIV), that cooperate to transfer elect…	Cytochrome c oxidase subunit 7A2, mitochondrial OS=Homo sapiens OX=9606 GN=COX7A2 PE=1 SV=1 - [CX7A2_HUMAN]	15.66	1	1	2	83	9.39011	9.75928	0.936153	0.889713	0.943411	0.923092	1.10447	1.13142	1.09767	1.11119	0.830727	0.000675612	Down
Q8WUY1	Protein THEM6	THEM6		Protein THEM6 OS=Homo sapiens OX=9606 GN=THEM6 PE=1 SV=2 - [THEM6_HUMAN]	22.12	5	5	5	208	23.8499	9.5542	0.918018	0.815294	0.959899	0.897737	1.08564	1.08441	1.07312	1.08106	0.830424	0.0131661	Down
Q68CZ2	Tensin-3	TNS3	May play a role in actin remodeling. Involved in the dissociation of the integrin-tensin-actin complex. EGF activates TNS4 and down-regulates TNS3 which results in capping the tail of ITGB1. Seems to be involved in mammary cell migration. May be involved in cell migration and bone development (By similarity).	Tensin-3 OS=Homo sapiens OX=9606 GN=TNS3 PE=1 SV=2 - [TENS3_HUMAN]	29.69	31	31	43	1445	155.169	6.81494	0.950685	0.854333	0.956736	0.920585	1.11994	1.10129	1.10515	1.10879	0.830259	0.00501745	Down
Q15361	Transcription termination factor 1	TTF1	Multifunctional nucleolar protein that terminates ribosomal gene transcription, mediates replication fork arrest and regulates RNA polymerase I transcription on chromatin. Plays a dual role in rDNA regulation, being involved in both activation and silencing of rDNA transcription. Interaction with BAZ2A/TIP5 recovers DNA-binding activity.	Transcription termination factor 1 OS=Homo sapiens OX=9606 GN=TTF1 PE=1 SV=3 - [TTF1_HUMAN]	0.77	1	1	2	905	102.987	9.37842	0.900358	0.855533	0.930409	0.895433	1.05497	1.15759	1.02325	1.0786	0.83018	0.0163851	Down
P61586	Transforming protein RhoA	RHOA	Small GTPase which cycles between an active GTP-bound and an inactive GDP-bound state. Mainly associated with cytoskeleton organization, in active state binds to a variety of effector proteins to regulate cellular responses such as cytoskeletal dynamics, cell migration and cell cycle. Regulates a signal transduction pathway linking plasma membrane receptors to the assembly of focal adhesions and …	Transforming protein RhoA OS=Homo sapiens OX=9606 GN=RHOA PE=1 SV=1 - [RHOA_HUMAN]	54.92	5	11	30	193	21.7541	6.1001	0.800537	0.889904	0.889877	0.860106	1.01177	1.05258	1.0455	1.03662	0.829725	0.00547559	Down
O95084	Serine protease 23	PRSS23		Serine protease 23 OS=Homo sapiens OX=9606 GN=PRSS23 PE=1 SV=1 - [PRS23_HUMAN]	9.66	3	3	4	383	42.9738	9.42236	0.846552	0.816009	0.809303	0.823955	0.981756	0.982921	1.01504	0.993239	0.829563	0.000432393	Down
Q96GC5	39S ribosomal protein L48, mitochondrial	MRPL48		39S ribosomal protein L48, mitochondrial OS=Homo sapiens OX=9606 GN=MRPL48 PE=1 SV=2 - [RM48_HUMAN]	26.42	6	6	10	212	23.9198	8.98291	0.866984	0.929506	0.738802	0.845097	1.06405	0.9902	1.00244	1.0189	0.829423	0.0455665	Down
Q9H6S3	Epidermal growth factor receptor kinase substrate 8-like protein 2	EPS8L2	Stimulates guanine exchange activity of SOS1. May play a role in membrane ruffling and remodeling of the actin cytoskeleton. In the cochlea, is required for stereocilia maintenance in adult hair cells (By similarity).	Epidermal growth factor receptor kinase substrate 8-like protein 2 OS=Homo sapiens OX=9606 GN=EPS8L2 PE=1 SV=2 - [ES8L2_HUMAN]	20.84	13	13	22	715	80.5701	6.84424	0.915549	0.883947	0.89881	0.899435	1.06608	1.08796	1.09975	1.08459	0.829282	0.000160829	Down
Q9P0L2	Serine/threonine-protein kinase MARK1	MARK1	Serine/threonine-protein kinase (PubMed:23666762). Involved in cell polarity and microtubule dynamics regulation. Phosphorylates DCX, MAP2 and MAP4. Phosphorylates the microtubule-associated protein MAPT/TAU (PubMed:23666762). Involved in cell polarity by phosphorylating the microtubule-associated proteins MAP2, MAP4 and MAPT/TAU at KXGS motifs, causing detachment from microtubules, and their dis…	Serine/threonine-protein kinase MARK1 OS=Homo sapiens OX=9606 GN=MARK1 PE=1 SV=2 - [MARK1_HUMAN]	7.67	4	7	7	795	88.9472	9.36377	0.837522	0.835425	0.837241	0.836729	0.938385	1.0524	1.03624	1.00901	0.82926	0.00842431	Down
Q53H96	Pyrroline-5-carboxylate reductase 3	PYCR3	Enzyme that catalyzes the last step in proline biosynthesis. Proline is synthesized from either glutamate or ornithine; both are converted to pyrroline-5-carboxylate (P5C), and then to proline via pyrroline-5-carboxylate reductases (PYCRs). PYCRL is exclusively linked to the conversion of ornithine to proline.	Pyrroline-5-carboxylate reductase 3 OS=Homo sapiens OX=9606 GN=PYCR3 PE=1 SV=3 - [P5CR3_HUMAN]	9.85	2	2	2	274	28.6449	7.72314	0.869273	0.864256	0.809337	0.847622	1.09875	1.05848	0.909974	1.0224	0.829049	0.0446716	Down
P35244	Replication protein A 14 kDa subunit	RPA3	As part of the heterotrimeric replication protein A complex (RPA/RP-A), binds and stabilizes single-stranded DNA intermediates that form during DNA replication or upon DNA stress. It prevents their reannealing and in parallel, recruits and activates different proteins and complexes involved in DNA metabolism. Thereby, it plays an essential role both in DNA replication and the cellular response to…	Replication protein A 14 kDa subunit OS=Homo sapiens OX=9606 GN=RPA3 PE=1 SV=1 - [RFA3_HUMAN]	42.98	3	3	8	121	13.5599	5.08447	0.843972	0.790783	0.848275	0.827677	0.967648	1.02006	1.00746	0.998389	0.829012	0.00216854	Down
P52732	Kinesin-like protein KIF11	KIF11	Motor protein required for establishing a bipolar spindle during mitosis (PubMed:19001501). Required in non-mitotic cells for transport of secretory proteins from the Golgi complex to the cell surface (PubMed:23857769).	Kinesin-like protein KIF11 OS=Homo sapiens OX=9606 GN=KIF11 PE=1 SV=2 - [KIF11_HUMAN]	32.39	35	35	52	1056	119.085	5.64307	0.769303	0.787587	0.762209	0.773033	1.00046	0.92614	0.870951	0.932517	0.828974	0.0140685	Down
P26358	DNA (cytosine-5)-methyltransferase 1	DNMT1	Methylates CpG residues. Preferentially methylates hemimethylated DNA. Associates with DNA replication sites in S phase maintaining the methylation pattern in the newly synthesized strand, that is essential for epigenetic inheritance. Associates with chromatin during G2 and M phases to maintain DNA methylation independently of replication. It is responsible for maintaining methylation patterns es…	DNA (cytosine-5)-methyltransferase 1 OS=Homo sapiens OX=9606 GN=DNMT1 PE=1 SV=2 - [DNMT1_HUMAN]	17.88	29	29	39	1616	183.05	7.75244	0.808425	0.832885	0.869126	0.836812	1.02135	1.02429	0.983591	1.00974	0.828737	0.0014077	Down
Q9NQT5	Exosome complex component RRP40	EXOSC3	Non-catalytic component of the RNA exosome complex which has 3'->5' exoribonuclease activity and participates in a multitude of cellular RNA processing and degradation events. In the nucleus, the RNA exosome complex is involved in proper maturation of stable RNA species such as rRNA, snRNA and snoRNA, in the elimination of RNA processing by-products and non-coding 'pervasive' transcripts, such as…	Exosome complex component RRP40 OS=Homo sapiens OX=9606 GN=EXOSC3 PE=1 SV=3 - [EXOS3_HUMAN]	7.27	1	1	1	275	29.5534	8.104	0.829208	0.896935	0.829997	0.852047	1.00137	1.02314	1.06024	1.02825	0.828637	0.00337531	Down
Q96CX2	BTB/POZ domain-containing protein KCTD12	KCTD12	Auxiliary subunit of GABA-B receptors that determine the pharmacology and kinetics of the receptor response. Increases agonist potency and markedly alter the G-protein signaling of the receptors by accelerating onset and promoting desensitization (By similarity).	BTB/POZ domain-containing protein KCTD12 OS=Homo sapiens OX=9606 GN=KCTD12 PE=1 SV=1 - [KCD12_HUMAN]	16.31	5	5	8	325	35.6787	5.64307	0.855207	0.874254	0.884792	0.871418	1.03924	1.02229	1.09354	1.05169	0.828588	0.00147112	Down
Q99715	Collagen alpha-1(XII) chain	COL12A1	Type XII collagen interacts with type I collagen-containing fibrils, the COL1 domain could be associated with the surface of the fibrils, and the COL2 and NC3 domains may be localized in the perifibrillar matrix.	Collagen alpha-1(XII) chain OS=Homo sapiens OX=9606 GN=COL12A1 PE=1 SV=2 - [COCA1_HUMAN]	0.36	1	1	1	3063	332.941	5.52881	0.879179	0.835826	0.685171	0.800059	0.966712	0.983062	0.947663	0.965812	0.828379	0.0499397	Down
O95479	GDH/6PGL endoplasmic bifunctional protein	H6PD	Bifunctional enzyme localized in the lumen of the endoplasmic reticulum that catalyzes the first two steps of the oxidative branch of the pentose phosphate pathway/shunt, an alternative to glycolysis and a major source of reducing power and metabolic intermediates for biosynthetic processes (By similarity). Has a hexose-6-phosphate dehydrogenase activity, with broad substrate specificity compared…	GDH/6PGL endoplasmic bifunctional protein OS=Homo sapiens OX=9606 GN=H6PD PE=1 SV=2 - [G6PE_HUMAN]	10.11	8	8	13	791	88.8364	7.29834	0.904934	0.882275	0.881151	0.889453	1.0888	1.0555	1.07804	1.07411	0.828083	0.000122244	Down
P42166	Lamina-associated polypeptide 2, isoform alpha	TMPO	May be involved in the structural organization of the nucleus and in the post-mitotic nuclear assembly. Plays an important role, together with LMNA, in the nuclear anchorage of RB1.	Lamina-associated polypeptide 2, isoform alpha OS=Homo sapiens OX=9606 GN=TMPO PE=1 SV=2 - [LAP2A_HUMAN]	49.86	16	24	46	694	75.4456	7.66455	0.857936	0.823484	0.851672	0.844364	1.02948	1.03567	0.994469	1.01987	0.827911	0.000456756	Down
Q15746	Myosin light chain kinase, smooth muscle	MYLK	Calcium/calmodulin-dependent myosin light chain kinase implicated in smooth muscle contraction via phosphorylation of myosin light chains (MLC). Also regulates actin-myosin interaction through a non-kinase activity. Phosphorylates PTK2B/PYK2 and myosin light-chains. Involved in the inflammatory response (e.g. apoptosis, vascular permeability, leukocyte diapedesis), cell motility and morphology, a…	Myosin light chain kinase, smooth muscle OS=Homo sapiens OX=9606 GN=MYLK PE=1 SV=4 - [MYLK_HUMAN]	23.72	40	41	71	1914	210.583	6.15088	0.920801	0.926309	0.94074	0.929284	1.14034	1.09771	1.13055	1.12287	0.8276	0.000167521	Down
Q86VZ5	Phosphatidylcholine:ceramide cholinephosphotransferase 1	SGMS1	Sphingomyelin synthases synthesize the sphingolipid, sphingomyelin, through transfer of the phosphatidyl head group, phosphatidylcholine, on to the primary hydroxyl of ceramide. The reaction is bidirectional depending on the respective levels of the sphingolipid and ceramide. Golgi apparatus SMS1 directly and specifically recognizes the choline head group on the substrate, requiring two fatty cha…	Phosphatidylcholine:ceramide cholinephosphotransferase 1 OS=Homo sapiens OX=9606 GN=SGMS1 PE=1 SV=3 - [SMS1_HUMAN]	2.18	1	1	1	413	48.5847	8.39697	0.974228	0.832715	0.89176	0.899567	1.0804	1.08756	1.0939	1.08729	0.827351	0.0103874	Down
O75414	Nucleoside diphosphate kinase 6	NME6	Major role in the synthesis of nucleoside triphosphates other than ATP. The ATP gamma phosphate is transferred to the NDP beta phosphate via a ping-pong mechanism, using a phosphorylated active-site intermediate. Inhibitor of p53-induced apoptosis.	Nucleoside diphosphate kinase 6 OS=Homo sapiens OX=9606 GN=NME6 PE=1 SV=3 - [NDK6_HUMAN]	4.84	1	1	1	186	21.1288	8.32373	0.794542	0.975	0.834867	0.868136	1.02938	1.0468	1.07254	1.04958	0.82713	0.0318539	Down
Q9BVA0	Katanin p80 WD40 repeat-containing subunit B1	KATNB1	Participates in a complex which severs microtubules in an ATP-dependent manner. May act to target the enzymatic subunit of this complex to sites of action such as the centrosome. Microtubule severing may promote rapid reorganization of cellular microtubule arrays and the release of microtubules from the centrosome following nucleation. Microtubule release from the mitotic spindle poles may allow …	Katanin p80 WD40 repeat-containing subunit B1 OS=Homo sapiens OX=9606 GN=KATNB1 PE=1 SV=1 - [KTNB1_HUMAN]	6.87	4	4	4	655	72.288	7.56201	0.875153	0.912009	0.85877	0.881977	1.01672	1.07051	1.113	1.06674	0.826795	0.00446648	Down
Q9GZN2	Homeobox protein TGIF2	TGIF2	Transcriptional repressor, which probably repress transcription by binding directly the 5'-CTGTCAA-3' DNA sequence or by interacting with TGF-beta activated SMAD proteins. Probably represses transcription via the recruitment of histone deacetylase proteins.	Homeobox protein TGIF2 OS=Homo sapiens OX=9606 GN=TGIF2 PE=1 SV=1 - [TGIF2_HUMAN]	4.22	1	1	1	237	25.8625	7.98682	0.821304	0.876481	0.88812	0.861968	1.08602	1.08378	0.957882	1.04256	0.826779	0.0185412	Down
Q5H9R4	Armadillo repeat-containing X-linked protein 4	ARMCX4		Armadillo repeat-containing X-linked protein 4 OS=Homo sapiens OX=9606 GN=ARMCX4 PE=2 SV=3 - [ARMX4_HUMAN]	0.44	1	1	1	2290	235.819	5.8335	0.880592	0.971168	0.852868	0.901543	1.01093	1.19112	1.06942	1.09049	0.82673	0.041824	Down
P55268	Laminin subunit beta-2	LAMB2	Binding to cells via a high affinity receptor, laminin is thought to mediate the attachment, migration and organization of cells into tissues during embryonic development by interacting with other extracellular matrix components.	Laminin subunit beta-2 OS=Homo sapiens OX=9606 GN=LAMB2 PE=1 SV=2 - [LAMB2_HUMAN]	11.57	18	19	25	1798	195.854	6.52197	0.891583	0.943153	0.907903	0.914213	1.1526	1.05211	1.11358	1.1061	0.826522	0.00434008	Down
Q96BJ3	Axin interactor, dorsalization-associated protein	AIDA	Acts as a ventralizing factor during embryogenesis. Inhibits axin-mediated JNK activation by binding axin and disrupting axin homodimerization. This in turn antagonizes a Wnt/beta-catenin-independent dorsalization pathway activated by AXIN/JNK-signaling (By similarity).	Axin interactor, dorsalization-associated protein OS=Homo sapiens OX=9606 GN=AIDA PE=1 SV=1 - [AIDA_HUMAN]	8.5	2	2	3	306	35.0013	6.55127	0.872432	0.951356	0.818564	0.880784	1.09258	1.04651	1.05802	1.0657	0.826481	0.0107114	Down
Q6P1Q0	LETM1 domain-containing protein 1	LETMD1	Involved in tumorigenesis and may function as a negative regulator of the p53/TP53.	LETM1 domain-containing protein 1 OS=Homo sapiens OX=9606 GN=LETMD1 PE=1 SV=1 - [LTMD1_HUMAN]	5	2	2	2	360	41.7634	10.3159	0.830035	0.945427	0.850217	0.875226	1.0236	1.03643	1.11764	1.05922	0.82629	0.0163429	Down
Q9NRF9	DNA polymerase epsilon subunit 3	POLE3	Accessory component of the DNA polymerase epsilon complex (PubMed:10801849). Participates in DNA repair and in chromosomal DNA replication (By similarity). Forms a complex with CHRAC1 and binds naked DNA, which is then incorporated into chromatin, aided by the nucleosome-remodeling activity of ISWI/SNF2H and ACF1 (PubMed:10801849).	DNA polymerase epsilon subunit 3 OS=Homo sapiens OX=9606 GN=POLE3 PE=1 SV=1 - [DPOE3_HUMAN]	25.17	4	4	7	147	16.8493	4.7417	0.867308	0.821763	0.821945	0.837005	0.968541	1.07481	0.996158	1.01317	0.826126	0.0075078	Down
Q9P299	Coatomer subunit zeta-2	COPZ2	The coatomer is a cytosolic protein complex that binds to dilysine motifs and reversibly associates with Golgi non-clathrin-coated vesicles, which further mediate biosynthetic protein transport from the ER, via the Golgi up to the trans Golgi network. Coatomer complex is required for budding from Golgi membranes, and is essential for the retrograde Golgi-to-ER transport of dilysine-tagged protein…	Coatomer subunit zeta-2 OS=Homo sapiens OX=9606 GN=COPZ2 PE=2 SV=1 - [COPZ2_HUMAN]	14.76	3	3	3	210	23.533	5.17334	0.884773	0.808289	0.909099	0.867387	1.0148	1.06652	1.06872	1.05001	0.826073	0.00651024	Down
Q5VT97	Rho GTPase-activating protein SYDE2	SYDE2	GTPase activator for the Rho-type GTPases by converting them to an inactive GDP-bound state.	Rho GTPase-activating protein SYDE2 OS=Homo sapiens OX=9606 GN=SYDE2 PE=1 SV=2 - [SYDE2_HUMAN]	1.01	1	2	2	1194	133.146	8.57275	0.818939	0.853522	0.975732	0.882731	1.06414	1.11304	1.02898	1.06872	0.825971	0.0253469	Down
Q9Y6A4	Cilia- and flagella-associated protein 20	CFAP20	Cilium- and flagellum-specific protein that plays a role in axonemal structure organization and motility. Involved in the regulation of the size and morphology of cilia (PubMed:24414207). Required for axonemal microtubules polyglutamylation (PubMed:24414207).	Cilia- and flagella-associated protein 20 OS=Homo sapiens OX=9606 GN=CFAP20 PE=1 SV=1 - [CFA20_HUMAN]	35.23	6	6	11	193	22.76	9.75928	0.87174	0.855329	0.876682	0.867917	1.04996	1.0589	1.04369	1.05085	0.82592	1.97776e-05	Down
Q92692	Nectin-2	NECTIN2	Modulator of T-cell signaling. Can be either a costimulator of T-cell function, or a coinhibitor, depending on the receptor it binds to. Upon binding to CD226, stimulates T-cell proliferation and cytokine production, including that of IL2, IL5, IL10, IL13, and IFNG. Upon interaction with PVRIG, inhibits T-cell proliferation. These interactions are competitive (PubMed:26755705). Probable cell adhe…	Nectin-2 OS=Homo sapiens OX=9606 GN=NECTIN2 PE=1 SV=1 - [NECT2_HUMAN]	8.55	5	5	8	538	57.7059	4.81787	0.892626	0.919584	0.856753	0.889654	1.12066	1.02729	1.08398	1.07731	0.825812	0.00456458	Down
Q6IQ23	Pleckstrin homology domain-containing family A member 7	PLEKHA7	Required for zonula adherens biogenesis and maintenance (PubMed:19041755). Acts via its interaction with CAMSAP3, which anchors microtubules at their minus-ends to zonula adherens, leading to the recruitment of KIFC3 kinesin to the junctional site (PubMed:19041755). Mediates docking of ADAM10 to zonula adherens through a PDZD11-dependent interaction with the ADAM10-binding protein TSPAN33 (PubMed…	Pleckstrin homology domain-containing family A member 7 OS=Homo sapiens OX=9606 GN=PLEKHA7 PE=1 SV=2 - [PKHA7_HUMAN]	4.46	6	6	9	1121	127.056	9.34912	0.910593	0.917597	0.888433	0.905541	1.08946	1.10125	1.09963	1.09678	0.825637	3.64308e-05	Down
Q8WWQ0	PH-interacting protein	PHIP	Probable regulator of the insulin and insulin-like growth factor signaling pathways. Stimulates cell proliferation through regulation of cyclin transcription and has an anti-apoptotic activity through AKT1 phosphorylation and activation. Plays a role in the regulation of cell morphology and cytoskeletal organization.	PH-interacting protein OS=Homo sapiens OX=9606 GN=PHIP PE=1 SV=2 - [PHIP_HUMAN]	2.8	6	6	6	1821	206.56	8.85107	0.87382	0.872282	0.887826	0.877976	1.08887	1.0456	1.05597	1.06348	0.825567	0.000184755	Down
P42226	Signal transducer and activator of transcription 6	STAT6	Carries out a dual function: signal transduction and activation of transcription. Involved in IL4/interleukin-4- and IL3/interleukin-3-mediated signaling.	Signal transducer and activator of transcription 6 OS=Homo sapiens OX=9606 GN=STAT6 PE=1 SV=1 - [STAT6_HUMAN]	2.72	3	3	3	847	94.0752	6.22705	0.88446	0.881714	0.830741	0.865638	1.05347	1.01714	1.07675	1.04912	0.82511	0.00173102	Down
O15394	Neural cell adhesion molecule 2	NCAM2	May play important roles in selective fasciculation and zone-to-zone projection of the primary olfactory axons.	Neural cell adhesion molecule 2 OS=Homo sapiens OX=9606 GN=NCAM2 PE=1 SV=2 - [NCAM2_HUMAN]	5.97	5	5	5	837	92.9882	5.60498	0.849719	0.957438	0.895947	0.901034	1.10878	1.06174	1.10619	1.09224	0.824945	0.00531199	Down
Q86UV5	Ubiquitin carboxyl-terminal hydrolase 48	USP48	Recognizes and hydrolyzes the peptide bond at the C-terminal Gly of ubiquitin. Involved in the processing of poly-ubiquitin precursors as well as that of ubiquitinated proteins. May be involved in the regulation of NF-kappa-B activation by TNF receptor superfamily via its interactions with RELA and TRAF2. May also play a regulatory role at postsynaptic sites.	Ubiquitin carboxyl-terminal hydrolase 48 OS=Homo sapiens OX=9606 GN=USP48 PE=1 SV=1 - [UBP48_HUMAN]	3.67	3	3	3	1035	118.956	6.04932	0.871747	0.907343	0.768799	0.849296	1.01633	0.975055	1.09811	1.02983	0.824695	0.0305539	Down
P39060	Collagen alpha-1(XVIII) chain	COL18A1	Probably plays a major role in determining the retinal structure as well as in the closure of the neural tube.	Collagen alpha-1(XVIII) chain OS=Homo sapiens OX=9606 GN=COL18A1 PE=1 SV=5 - [COIA1_HUMAN]	1.71	3	3	3	1754	178.077	6.01123	0.805725	0.960628	0.826663	0.864338	0.978303	1.04046	1.12595	1.04824	0.824564	0.0467575	Down
Q9H9J2	39S ribosomal protein L44, mitochondrial	MRPL44	Component of the 39S subunit of mitochondrial ribosome. May have a function in the assembly/stability of nascent mitochondrial polypeptides exiting the ribosome.	39S ribosomal protein L44, mitochondrial OS=Homo sapiens OX=9606 GN=MRPL44 PE=1 SV=1 - [RM44_HUMAN]	20.18	6	6	9	332	37.5117	8.39697	0.885162	0.870519	0.90388	0.88652	1.08907	1.07433	1.06328	1.07556	0.824238	0.000101498	Down
P25116	Proteinase-activated receptor 1	F2R	High affinity receptor for activated thrombin coupled to G proteins that stimulate phosphoinositide hydrolysis. May play a role in platelets activation and in vascular development.	Proteinase-activated receptor 1 OS=Homo sapiens OX=9606 GN=F2R PE=1 SV=2 - [PAR1_HUMAN]	5.65	1	1	1	425	47.4092	8.26514	1.00199	0.985338	0.912834	0.966722	1.2058	1.06237	1.25163	1.17327	0.823959	0.0308955	Down
P29966	Myristoylated alanine-rich C-kinase substrate	MARCKS	MARCKS is the most prominent cellular substrate for protein kinase C. This protein binds calmodulin, actin, and synapsin. MARCKS is a filamentous (F) actin cross-linking protein.	Myristoylated alanine-rich C-kinase substrate OS=Homo sapiens OX=9606 GN=MARCKS PE=1 SV=4 - [MARCS_HUMAN]	54.52	11	12	39	332	31.5359	4.44971	0.903303	0.934439	0.913327	0.917023	1.05903	1.12733	1.15386	1.11341	0.823618	0.0027114	Down
Q9BZF9	Uveal autoantigen with coiled-coil domains and ankyrin repeats	UACA	Regulates APAF1 expression and plays an important role in the regulation of stress-induced apoptosis. Promotes apoptosis by regulating three pathways, apoptosome up-regulation, LGALS3/galectin-3 down-regulation and NF-kappa-B inactivation. Regulates the redistribution of APAF1 into the nucleus after proapoptotic stress. Down-regulates the expression of LGALS3 by inhibiting NFKB1 (By similarity).	Uveal autoantigen with coiled-coil domains and ankyrin repeats OS=Homo sapiens OX=9606 GN=UACA PE=1 SV=2 - [UACA_HUMAN]	36.94	56	58	88	1416	162.404	7.03467	0.885435	0.861461	0.869671	0.872189	1.06626	1.0655	1.04723	1.05966	0.823081	3.71281e-05	Down
Q96A35	39S ribosomal protein L24, mitochondrial	MRPL24		39S ribosomal protein L24, mitochondrial OS=Homo sapiens OX=9606 GN=MRPL24 PE=1 SV=1 - [RM24_HUMAN]	36.11	7	7	8	216	24.899	9.29053	0.90751	0.945703	0.83279	0.895335	1.09122	1.09107	1.08178	1.08802	0.8229	0.004435	Down
Q14527	Helicase-like transcription factor	HLTF	Has both helicase and E3 ubiquitin ligase activities. Possesses intrinsic ATP-dependent nucleosome-remodeling activity; This activity may be required for transcriptional activation or repression of specific target promoters (By similarity). These may include the SERPINE1 and HIV-1 promoters and the SV40 enhancer, to which this protein can bind directly. Plays a role in error-free postreplication …	Helicase-like transcription factor OS=Homo sapiens OX=9606 GN=HLTF PE=1 SV=2 - [HLTF_HUMAN]	8.62	9	9	12	1009	113.857	8.60205	0.852118	0.942158	0.866944	0.887073	1.08138	1.04856	1.10447	1.07814	0.822784	0.00406641	Down
O15355	Protein phosphatase 1G	PPM1G		Protein phosphatase 1G OS=Homo sapiens OX=9606 GN=PPM1G PE=1 SV=1 - [PPM1G_HUMAN]	51.83	22	22	37	546	59.2347	4.36084	0.910198	0.831666	0.88878	0.876881	1.04891	1.0777	1.07173	1.06612	0.822501	0.00163947	Down
P16219	Short-chain specific acyl-CoA dehydrogenase, mitochondrial	ACADS	Short-chain specific acyl-CoA dehydrogenase is one of the acyl-CoA dehydrogenases that catalyze the first step of mitochondrial fatty acid beta-oxidation, an aerobic process breaking down fatty acids into acetyl-CoA and allowing the production of energy from fats (By similarity). The first step of fatty acid beta-oxidation consists in the removal of one hydrogen from C-2 and C-3 of the straight-c…	Short-chain specific acyl-CoA dehydrogenase, mitochondrial OS=Homo sapiens OX=9606 GN=ACADS PE=1 SV=1 - [ACADS_HUMAN]	7.77	3	3	4	412	44.2688	7.98682	0.879465	0.852543	0.8815	0.871169	0.997814	1.08952	1.09081	1.05938	0.822339	0.00425705	Down
Q15645	Pachytene checkpoint protein 2 homolog	TRIP13	Plays a key role in chromosome recombination and chromosome structure development during meiosis. Required at early steps in meiotic recombination that leads to non-crossovers pathways. Also needed for efficient completion of homologous synapsis by influencing crossover distribution along the chromosomes affecting both crossovers and non-crossovers pathways. Also required for development of highe…	Pachytene checkpoint protein 2 homolog OS=Homo sapiens OX=9606 GN=TRIP13 PE=1 SV=2 - [PCH2_HUMAN]	28.01	12	12	16	432	48.5205	6.0874	0.85937	0.856588	0.848927	0.854962	1.02039	1.0541	1.04489	1.03979	0.822241	6.18977e-05	Down
Q9NRC6	Spectrin beta chain, non-erythrocytic 5	SPTBN5		Spectrin beta chain, non-erythrocytic 5 OS=Homo sapiens OX=9606 GN=SPTBN5 PE=1 SV=2 - [SPTN5_HUMAN]	0.19	1	1	1	3674	416.493	6.65381	0.887268	0.867341	0.850305	0.868305	1.09848	1.05031	1.01963	1.05614	0.822147	0.00176024	Down
Q9P015	39S ribosomal protein L15, mitochondrial	MRPL15		39S ribosomal protein L15, mitochondrial OS=Homo sapiens OX=9606 GN=MRPL15 PE=1 SV=1 - [RM15_HUMAN]	16.89	4	4	4	296	33.3989	10.0083	0.955645	0.781208	0.92509	0.887314	1.08461	1.08662	1.06707	1.07943	0.822019	0.0238278	Down
Q9HCC0	Methylcrotonoyl-CoA carboxylase beta chain, mitochondrial	MCCC2	Carboxyltransferase subunit of the 3-methylcrotonyl-CoA carboxylase, an enzyme that catalyzes the conversion of 3-methylcrotonyl-CoA to 3-methylglutaconyl-CoA, a critical step for leucine and isovaleric acid catabolism.	Methylcrotonoyl-CoA carboxylase beta chain, mitochondrial OS=Homo sapiens OX=9606 GN=MCCC2 PE=1 SV=1 - [MCCB_HUMAN]	25.22	13	13	18	563	61.2944	7.6792	0.882444	0.887882	0.900046	0.890124	1.04595	1.07467	1.12795	1.08286	0.822014	0.0014287	Down
P26583	High mobility group protein B2	HMGB2	Multifunctional protein with various roles in different cellular compartments. May act in a redox sensitive manner. In the nucleus is an abundant chromatin-associated non-histone protein involved in transcription, chromatin remodeling and V(D)J recombination and probably other processes. Binds DNA with a preference to non-canonical DNA structures such as single-stranded DNA. Can bent DNA and enha…	High mobility group protein B2 OS=Homo sapiens OX=9606 GN=HMGB2 PE=1 SV=2 - [HMGB2_HUMAN]	54.55	12	15	33	209	24.0187	7.81104	0.901112	0.870091	0.867814	0.879672	1.08148	1.07488	1.05419	1.07018	0.821982	0.000147376	Down
Q9Y315	Deoxyribose-phosphate aldolase	DERA	Catalyzes a reversible aldol reaction between acetaldehyde and D-glyceraldehyde 3-phosphate to generate 2-deoxy-D-ribose 5-phosphate. Participates in stress granule (SG) assembly. May allow ATP production from extracellular deoxyinosine in conditions of energy deprivation.	Deoxyribose-phosphate aldolase OS=Homo sapiens OX=9606 GN=DERA PE=1 SV=2 - [DEOC_HUMAN]	23.58	7	7	9	318	35.2085	8.93896	0.898741	0.897038	0.853216	0.882998	1.06877	1.07433	1.0804	1.0745	0.821777	0.000232816	Down
P82933	28S ribosomal protein S9, mitochondrial	MRPS9		28S ribosomal protein S9, mitochondrial OS=Homo sapiens OX=9606 GN=MRPS9 PE=1 SV=2 - [RT09_HUMAN]	35.61	12	12	17	396	45.8058	9.51025	0.807131	0.905395	0.856007	0.856178	1.02353	1.05246	1.04968	1.04189	0.821753	0.00338805	Down
P32856	Syntaxin-2	STX2	Essential for epithelial morphogenesis. May mediate Ca(2+)-regulation of exocytosis acrosomal reaction in sperm.	Syntaxin-2 OS=Homo sapiens OX=9606 GN=STX2 PE=1 SV=3 - [STX2_HUMAN]	13.89	3	4	5	288	33.3202	6.27783	0.8597	0.8682	0.874728	0.867543	1.0447	1.05745	1.06548	1.05588	0.821631	1.45468e-05	Down
P52815	39S ribosomal protein L12, mitochondrial	MRPL12	Associates with mitochondrial RNA polymerase to activate transcription.	39S ribosomal protein L12, mitochondrial OS=Homo sapiens OX=9606 GN=MRPL12 PE=1 SV=2 - [RM12_HUMAN]	39.9	5	5	9	198	21.3346	8.86572	0.92511	0.943129	0.831403	0.899881	1.12371	1.06089	1.10175	1.09545	0.821471	0.00756124	Down
O94953	Lysine-specific demethylase 4B	KDM4B	Histone demethylase that specifically demethylates 'Lys-9' of histone H3, thereby playing a role in histone code. Does not demethylate histone H3 'Lys-4', H3 'Lys-27', H3 'Lys-36' nor H4 'Lys-20'. Only able to demethylate trimethylated H3 'Lys-9', with a weaker activity than KDM4A, KDM4C and KDM4D. Demethylation of Lys residue generates formaldehyde and succinate.	Lysine-specific demethylase 4B OS=Homo sapiens OX=9606 GN=KDM4B PE=1 SV=4 - [KDM4B_HUMAN]	1.09	1	1	1	1096	121.819	7.09326	0.820027	1.0564	0.919986	0.932139	1.12274	1.13302	1.14897	1.13491	0.821333	0.042317	Down
O14929	Histone acetyltransferase type B catalytic subunit	HAT1	Acetylates soluble but not nucleosomal histone H4 at 'Lys-5' (H4K5ac) and 'Lys-12' (H4K12ac) and, to a lesser extent, acetylates histone H2A at 'Lys-5' (H2AK5ac). Has intrinsic substrate specificity that modifies lysine in recognition sequence GXGKXG. May be involved in nucleosome assembly during DNA replication and repair as part of the histone H3.1 and H3.3 complexes. May play a role in DNA rep…	Histone acetyltransferase type B catalytic subunit OS=Homo sapiens OX=9606 GN=HAT1 PE=1 SV=1 - [HAT1_HUMAN]	23.87	11	11	19	419	49.4808	5.69385	0.870804	0.82654	0.865141	0.854162	1.03732	1.05613	1.02665	1.04003	0.821284	0.000342333	Down
Q9H8H3	Methyltransferase-like protein 7A	METTL7A	Probable methyltransferase.	Methyltransferase-like protein 7A OS=Homo sapiens OX=9606 GN=METTL7A PE=1 SV=1 - [MET7A_HUMAN]	13.52	3	3	4	244	28.3006	8.38232	0.961681	0.920406	0.990962	0.957683	1.17091	1.15315	1.17419	1.16608	0.821282	0.000632099	Down
P52701	DNA mismatch repair protein Msh6	MSH6	Component of the post-replicative DNA mismatch repair system (MMR). Heterodimerizes with MSH2 to form MutS alpha, which binds to DNA mismatches thereby initiating DNA repair. When bound, MutS alpha bends the DNA helix and shields approximately 20 base pairs, and recognizes single base mismatches and dinucleotide insertion-deletion loops (IDL) in the DNA. After mismatch binding, forms a ternary co…	DNA mismatch repair protein Msh6 OS=Homo sapiens OX=9606 GN=MSH6 PE=1 SV=2 - [MSH6_HUMAN]	15.29	21	21	31	1360	152.689	6.90283	0.849292	0.88609	0.827023	0.854135	1.03533	1.04815	1.03664	1.04004	0.821253	0.000464351	Down
Q13111	Chromatin assembly factor 1 subunit A	CHAF1A	Core component of the CAF-1 complex, a complex that is thought to mediate chromatin assembly in DNA replication and DNA repair. Assembles histone octamers onto replicating DNA in vitro. CAF-1 performs the first step of the nucleosome assembly process, bringing newly synthesized histones H3 and H4 to replicating DNA; histones H2A/H2B can bind to this chromatin precursor subsequent to DNA replicati…	Chromatin assembly factor 1 subunit A OS=Homo sapiens OX=9606 GN=CHAF1A PE=1 SV=3 - [CAF1A_HUMAN]	3.77	4	4	5	956	106.844	5.93506	0.838031	0.818217	0.895114	0.850454	1.03927	1.04686	1.02353	1.03656	0.820462	0.00150288	Down
Q9Y3C4	EKC/KEOPS complex subunit TPRKB	TPRKB	Component of the EKC/KEOPS complex that is required for the formation of a threonylcarbamoyl group on adenosine at position 37 (t(6)A37) in tRNAs that read codons beginning with adenine (PubMed:22912744, PubMed:28805828). The complex is probably involved in the transfer of the threonylcarbamoyl moiety of threonylcarbamoyl-AMP (TC-AMP) to the N6 group of A37 (PubMed:22912744, PubMed:28805828). TPR…	EKC/KEOPS complex subunit TPRKB OS=Homo sapiens OX=9606 GN=TPRKB PE=1 SV=1 - [TPRKB_HUMAN]	4	1	1	1	175	19.6485	6.78564	0.882252	0.77367	0.939469	0.865131	1.06024	1.0798	1.02421	1.05475	0.820225	0.0208704	Down
Q9Y2Q9	28S ribosomal protein S28, mitochondrial	MRPS28		28S ribosomal protein S28, mitochondrial OS=Homo sapiens OX=9606 GN=MRPS28 PE=1 SV=1 - [RT28_HUMAN]	21.93	5	5	7	187	20.8298	9.1001	0.927903	0.792648	0.911234	0.877261	1.05737	1.07937	1.07218	1.06964	0.820148	0.011103	Down
Q96HA7	Tonsoku-like protein	TONSL	Component of the MMS22L-TONSL complex, a complex that stimulates the recombination-dependent repair of stalled or collapsed replication forks. The MMS22L-TONSL complex is required to maintain genome integrity during DNA replication by promoting homologous recombination-mediated repair of replication fork-associated double-strand breaks. It may act by mediating the assembly of RAD51 filaments on s…	Tonsoku-like protein OS=Homo sapiens OX=9606 GN=TONSL PE=1 SV=2 - [TONSL_HUMAN]	2.54	4	4	4	1378	150.834	6.41748	0.776591	0.78566	0.913835	0.825362	1.0278	1.01933	0.972274	1.00647	0.820057	0.018974	Down
P61966	AP-1 complex subunit sigma-1A	AP1S1	Subunit of clathrin-associated adaptor protein complex 1 that plays a role in protein sorting in the late-Golgi/trans-Golgi network (TGN) and/or endosomes. The AP complexes mediate both the recruitment of clathrin to membranes and the recognition of sorting signals within the cytosolic tails of transmembrane cargo molecules.	AP-1 complex subunit sigma-1A OS=Homo sapiens OX=9606 GN=AP1S1 PE=1 SV=1 - [AP1S1_HUMAN]	32.28	4	5	7	158	18.7206	5.73193	0.965461	0.880576	0.882185	0.909408	1.1409	1.10663	1.07951	1.10901	0.820014	0.00384713	Down
P49327	Fatty acid synthase	FASN	Fatty acid synthetase catalyzes the formation of long-chain fatty acids from acetyl-CoA, malonyl-CoA and NADPH. This multifunctional protein has 7 catalytic activities as an acyl carrier protein.	Fatty acid synthase OS=Homo sapiens OX=9606 GN=FASN PE=1 SV=3 - [FAS_HUMAN]	41.14	81	82	158	2511	273.254	6.44287	0.910336	0.910135	0.921732	0.914068	1.06366	1.13353	1.14767	1.11495	0.819825	0.00156693	Down
P82912	28S ribosomal protein S11, mitochondrial	MRPS11		28S ribosomal protein S11, mitochondrial OS=Homo sapiens OX=9606 GN=MRPS11 PE=1 SV=2 - [RT11_HUMAN]	15.46	3	3	3	194	20.6029	10.814	0.930685	0.765056	0.876027	0.857256	1.03397	1.08111	1.02273	1.04594	0.819606	0.0220584	Down
Q9H1E3	Nuclear ubiquitous casein and cyclin-dependent kinase substrate 1	NUCKS1		Nuclear ubiquitous casein and cyclin-dependent kinase substrate 1 OS=Homo sapiens OX=9606 GN=NUCKS1 PE=1 SV=1 - [NUCKS_HUMAN]	29.22	8	8	13	243	27.28	5.08447	0.898053	0.88048	0.993783	0.924105	1.21346	1.04186	1.12783	1.12772	0.819447	0.0285591	Down
P60033	CD81 antigen	CD81	Structural component of specialized membrane microdomains known as tetraspanin-enriched microdomains (TERMs), which act as platforms for receptor clustering and signaling. Essential for trafficking and compartmentalization of CD19 receptor on the surface of activated B cells (PubMed:20237408, PubMed:27881302, PubMed:16449649). Upon initial encounter with microbial pathogens, enables the assembly …	CD81 antigen OS=Homo sapiens OX=9606 GN=CD81 PE=1 SV=1 - [CD81_HUMAN]	8.47	1	1	1	236	25.7921	5.2876	0.876094	0.888188	0.985948	0.916744	1.05365	1.17144	1.13248	1.11919	0.819114	0.0145661	Down
P24844	Myosin regulatory light polypeptide 9	MYL9	Myosin regulatory subunit that plays an important role in regulation of both smooth muscle and nonmuscle cell contractile activity via its phosphorylation. Implicated in cytokinesis, receptor capping, and cell locomotion.	Myosin regulatory light polypeptide 9 OS=Homo sapiens OX=9606 GN=MYL9 PE=1 SV=4 - [MYL9_HUMAN]	55.23	3	9	47	172	19.8144	4.91943	0.870107	0.904778	0.913051	0.895979	1.08309	1.09974	1.09927	1.09403	0.818968	0.000155297	Down
Q9NR46	Endophilin-B2	SH3GLB2		Endophilin-B2 OS=Homo sapiens OX=9606 GN=SH3GLB2 PE=1 SV=1 - [SHLB2_HUMAN]	33.42	11	12	16	395	43.9466	5.98584	0.922025	0.849733	0.891157	0.887638	1.08942	1.07403	1.08893	1.08413	0.818756	0.0008017	Down
P49137	MAP kinase-activated protein kinase 2	MAPKAPK2	Stress-activated serine/threonine-protein kinase involved in cytokine production, endocytosis, reorganization of the cytoskeleton, cell migration, cell cycle control, chromatin remodeling, DNA damage response and transcriptional regulation. Following stress, it is phosphorylated and activated by MAP kinase p38-alpha/MAPK14, leading to phosphorylation of substrates. Phosphorylates serine in the pe…	MAP kinase-activated protein kinase 2 OS=Homo sapiens OX=9606 GN=MAPKAPK2 PE=1 SV=1 - [MAPK2_HUMAN]	23.5	8	11	15	400	45.5385	8.67529	0.863817	0.844136	0.887112	0.865021	1.0476	1.03697	1.08699	1.05719	0.81823	0.00061149	Down
Q14249	Endonuclease G, mitochondrial	ENDOG	Cleaves DNA at double-stranded (DG)n.(DC)n and at single-stranded (DC)n tracts. In addition to deoxyribonuclease activities, also has ribonuclease (RNase) and RNase H activities. Capable of generating the RNA primers required by DNA polymerase gamma to initiate replication of mitochondrial DNA (By similarity).	Endonuclease G, mitochondrial OS=Homo sapiens OX=9606 GN=ENDOG PE=1 SV=4 - [NUCG_HUMAN]	7.74	3	3	4	297	32.6	9.49561	0.866914	0.936337	0.860566	0.887939	1.10968	1.05343	1.0931	1.0854	0.818073	0.00257527	Down
Q13614	Myotubularin-related protein 2	MTMR2	Phosphatase that acts on lipids with a phosphoinositol headgroup. Has phosphatase activity towards phosphatidylinositol 3-phosphate and phosphatidylinositol 3,5-bisphosphate (PubMed:11733541, PubMed:12668758, PubMed:21372139, PubMed:14690594). Binds phosphatidylinositol 4-phosphate, phosphatidylinositol 5-phosphate, phosphatidylinositol 3,5-bisphosphate and phosphatidylinositol 3,4,5-trisphosphat…	Myotubularin-related protein 2 OS=Homo sapiens OX=9606 GN=MTMR2 PE=1 SV=4 - [MTMR2_HUMAN]	1.4	1	1	1	643	73.335	7.40088	0.940098	0.83075	0.837271	0.869373	1.14755	1.0173	1.02345	1.06277	0.818029	0.0249116	Down
P49450	Histone H3-like centromeric protein A	CENPA	Histone H3-like nucleosomal protein that is specifically found in centromeric nucleosomes (PubMed:7962047, PubMed:9024683, PubMed:11756469, PubMed:14667408, PubMed:15702419, PubMed:15475964, PubMed:15282608, PubMed:17651496, PubMed:19114591, PubMed:27499292, PubMed:20739937). Replaces conventional H3 in the nucleosome core of centromeric chromatin at the inner plate of the kinetochore (PubMed:180…	Histone H3-like centromeric protein A OS=Homo sapiens OX=9606 GN=CENPA PE=1 SV=1 - [CENPA_HUMAN]	5	1	1	1	140	15.9808	11.7075	0.866559	0.798304	0.915126	0.859996	0.976491	1.08755	1.09087	1.05164	0.817769	0.0193167	Down
Q9BT17	Mitochondrial ribosome-associated GTPase 1	MTG1	Plays a role in the regulation of the mitochondrial ribosome assembly and of translational activity. Displays mitochondrial GTPase activity.	Mitochondrial ribosome-associated GTPase 1 OS=Homo sapiens OX=9606 GN=MTG1 PE=1 SV=2 - [MTG1_HUMAN]	8.08	3	3	4	334	37.2128	9.46631	0.819426	0.874085	0.907966	0.867159	1.06713	1.06451	1.04988	1.06051	0.817685	0.00183512	Down
O95235	Kinesin-like protein KIF20A	KIF20A	Mitotic kinesin required for chromosome passenger complex (CPC)-mediated cytokinesis. Following phosphorylation by PLK1, involved in recruitment of PLK1 to the central spindle. Interacts with guanosine triphosphate (GTP)-bound forms of RAB6A and RAB6B. May act as a motor required for the retrograde RAB6 regulated transport of Golgi membranes and associated vesicles along microtubules. Has a micro…	Kinesin-like protein KIF20A OS=Homo sapiens OX=9606 GN=KIF20A PE=1 SV=1 - [KI20A_HUMAN]	8.31	7	7	7	890	100.215	6.91748	0.834396	0.905341	0.815007	0.851581	1.08628	1.0558	0.98275	1.04161	0.817562	0.00993773	Down
Q9Y250	Leucine zipper putative tumor suppressor 1	LZTS1	Involved in the regulation of cell growth. May stabilize the active CDC2-cyclin B1 complex and thereby contribute to the regulation of the cell cycle and the prevention of uncontrolled cell proliferation. May act as a tumor suppressor.	Leucine zipper putative tumor suppressor 1 OS=Homo sapiens OX=9606 GN=LZTS1 PE=1 SV=3 - [LZTS1_HUMAN]	6.71	5	5	7	596	66.5719	7.09326	0.90402	0.955792	0.927663	0.929158	1.21801	1.12899	1.06256	1.13652	0.817548	0.0119701	Down
P08582	Melanotransferrin	MELTF	Involved in iron cellular uptake. Seems to be internalized and then recycled back to the cell membrane. Binds a single atom of iron per subunit. Could also bind zinc.	Melanotransferrin OS=Homo sapiens OX=9606 GN=MELTF PE=1 SV=2 - [TRFM_HUMAN]	29.54	19	19	21	738	80.1633	5.93506	0.89864	0.872937	0.88612	0.885899	1.06834	1.07355	1.11009	1.084	0.817254	0.000194248	Down
Q12894	Interferon-related developmental regulator 2	IFRD2		Interferon-related developmental regulator 2 OS=Homo sapiens OX=9606 GN=IFRD2 PE=1 SV=3 - [IFRD2_HUMAN]	1.78	1	1	1	506	54.7794	7.94287	0.789601	0.884007	0.831771	0.835126	0.989075	1.07522	1.00211	1.02213	0.817042	0.00811863	Down
Q96G46	tRNA-dihydrouridine(47) synthase [NAD(P)(+)]-like	DUS3L	Catalyzes the synthesis of dihydrouridine, a modified base found in the D-loop of most tRNAs.	tRNA-dihydrouridine(47) synthase [NAD(P)(+)]-like OS=Homo sapiens OX=9606 GN=DUS3L PE=1 SV=2 - [DUS3L_HUMAN]	3.69	2	2	2	650	72.5479	8.04541	0.887612	0.848785	0.833845	0.856747	1.05145	1.04674	1.04787	1.04869	0.816971	0.000282666	Down
Q6UWJ1	Transmembrane and coiled-coil domain-containing protein 3	TMCO3	Probable Na(+)/H(+) antiporter.	Transmembrane and coiled-coil domain-containing protein 3 OS=Homo sapiens OX=9606 GN=TMCO3 PE=1 SV=1 - [TMCO3_HUMAN]	8.42	5	5	7	677	75.5494	6.90283	0.843753	1.05937	0.926216	0.943114	1.21263	1.10073	1.15003	1.15446	0.816928	0.0403098	Down
Q92922	SWI/SNF complex subunit SMARCC1	SMARCC1	Involved in transcriptional activation and repression of select genes by chromatin remodeling (alteration of DNA-nucleosome topology). Component of SWI/SNF chromatin remodeling complexes that carry out key enzymatic activities, changing chromatin structure by altering DNA-histone contacts within a nucleosome in an ATP-dependent manner. May stimulate the ATPase activity of the catalytic subunit of…	SWI/SNF complex subunit SMARCC1 OS=Homo sapiens OX=9606 GN=SMARCC1 PE=1 SV=3 - [SMRC1_HUMAN]	8.87	4	11	19	1105	122.79	5.75732	0.851925	0.834308	0.807928	0.831387	1.02971	1.00999	1.01506	1.01825	0.816484	0.000186541	Down
Q8TB22	Spermatogenesis-associated protein 20	SPATA20	May play a role in fertility regulation.	Spermatogenesis-associated protein 20 OS=Homo sapiens OX=9606 GN=SPATA20 PE=2 SV=3 - [SPT20_HUMAN]	8.02	6	6	6	786	87.8431	7.43018	0.869935	0.838643	0.977825	0.895468	1.1116	1.09094	1.088	1.09685	0.816401	0.00927769	Down
P49642	DNA primase small subunit	PRIM1	Catalytic subunit of the DNA primase complex and component of the DNA polymerase alpha complex (also known as the alpha DNA polymerase-primase complex) which play an essential role in the initiation of DNA synthesis (PubMed:9268648, PubMed:9705292, PubMed:17893144). During the S phase of the cell cycle, the DNA polymerase alpha complex (composed of a catalytic subunit POLA1, an accessory subunit …	DNA primase small subunit OS=Homo sapiens OX=9606 GN=PRIM1 PE=1 SV=1 - [PRI1_HUMAN]	10.95	3	4	5	420	49.8704	8.20654	0.896352	0.792181	0.839665	0.842733	1.03893	1.05642	1.00159	1.03231	0.816354	0.00516716	Down
Q9NTM9	Copper homeostasis protein cutC homolog	CUTC	May play a role in copper homeostasis. Can bind one Cu(1+) per subunit.	Copper homeostasis protein cutC homolog OS=Homo sapiens OX=9606 GN=CUTC PE=1 SV=1 - [CUTC_HUMAN]	4.4	1	1	1	273	29.322	8.17725	0.890187	0.87877	0.897634	0.888864	0.980298	1.1316	1.15507	1.08899	0.816227	0.0220428	Down
Q15032	R3H domain-containing protein 1	R3HDM1		R3H domain-containing protein 1 OS=Homo sapiens OX=9606 GN=R3HDM1 PE=1 SV=3 - [R3HD1_HUMAN]	4.55	4	4	4	1099	120.621	8.74854	0.817376	0.833211	0.886792	0.845793	1.05105	0.942302	1.11634	1.03656	0.815959	0.025519	Down
P34896	Serine hydroxymethyltransferase, cytosolic	SHMT1	Interconversion of serine and glycine (PubMed:8505317, PubMed:24698160).	Serine hydroxymethyltransferase, cytosolic OS=Homo sapiens OX=9606 GN=SHMT1 PE=1 SV=1 - [GLYC_HUMAN]	20.5	7	9	12	483	53.049	7.7085	0.892943	0.830498	0.848641	0.857361	1.05596	1.02654	1.07155	1.05135	0.815486	0.00103979	Down
Q14123	Calcium/calmodulin-dependent 3',5'-cyclic nucleotide phosphodiesterase 1C	PDE1C	Calmodulin-dependent cyclic nucleotide phosphodiesterase with a dual-specificity for the second messengers cAMP and cGMP, which are key regulators of many important physiological processes (PubMed:8557689, PubMed:29860631). Has a high affinity for both cAMP and cGMP (PubMed:8557689). Modulates the amplitude and duration of the cAMP signal in sensory cilia in response to odorant stimulation, hence…	Calcium/calmodulin-dependent 3',5'-cyclic nucleotide phosphodiesterase 1C OS=Homo sapiens OX=9606 GN=PDE1C PE=1 SV=1 - [PDE1C_HUMAN]	43.86	29	29	66	709	80.7102	8.82178	0.859938	0.867786	0.90662	0.878115	1.07556	1.07843	1.07802	1.07734	0.815077	0.000160802	Down
Q99576	TSC22 domain family protein 3	TSC22D3	Protects T-cells from IL2 deprivation-induced apoptosis through the inhibition of FOXO3A transcriptional activity that leads to the down-regulation of the pro-apoptotic factor BCL2L11. In macrophages, plays a role in the anti-inflammatory and immunosuppressive effects of glucocorticoids and IL10. In T-cells, inhibits anti-CD3-induced NFKB1 nuclear translocation. In vitro, suppresses AP1 and NFKB1…	TSC22 domain family protein 3 OS=Homo sapiens OX=9606 GN=TSC22D3 PE=1 SV=2 - [T22D3_HUMAN]	5.22	1	1	1	134	14.8004	4.53857	0.737763	0.840804	0.784203	0.78759	1.04697	0.882351	0.96959	0.966304	0.815054	0.0333787	Down
P84243	Histone H3.3	H3-3A	Variant histone H3 which replaces conventional H3 in a wide range of nucleosomes in active genes. Constitutes the predominant form of histone H3 in non-dividing cells and is incorporated into chromatin independently of DNA synthesis. Deposited at sites of nucleosomal displacement throughout transcribed genes, suggesting that it represents an epigenetic imprint of transcriptionally active chromati…	Histone H3.3 OS=Homo sapiens OX=9606 GN=H3-3A PE=1 SV=2 - [H33_HUMAN]	58.09	3	9	41	136	15.3185	11.2681	0.925673	0.854497	0.949275	0.909815	1.10629	1.12489	1.11763	1.11627	0.815049	0.00205635	Down
Q96EA4	Protein Spindly	SPDL1	Required for the localization of dynein and dynactin to the mitotic kintochore. Dynein is believed to control the initial lateral interaction between the kinetochore and spindle microtubules and to facilitate the subsequent formation of end-on kinetochore-microtubule attachments mediated by the NDC80 complex. Also required for correct spindle orientation. Does not appear to be required for the re…	Protein Spindly OS=Homo sapiens OX=9606 GN=SPDL1 PE=1 SV=2 - [SPDLY_HUMAN]	23.47	15	15	19	605	70.1278	5.46533	0.841158	0.847304	0.808767	0.83241	1.05331	1.03074	0.980981	1.02168	0.814749	0.00150756	Down
P13611	Versican core protein	VCAN	May play a role in intercellular signaling and in connecting cells with the extracellular matrix. May take part in the regulation of cell motility, growth and differentiation. Binds hyaluronic acid.	Versican core protein OS=Homo sapiens OX=9606 GN=VCAN PE=1 SV=3 - [CSPG2_HUMAN]	4.68	15	15	18	3396	372.59	4.51318	0.830651	0.784197	0.796116	0.803654	0.956612	1.00551	0.997496	0.986539	0.81462	0.000885023	Down
Q9BYC9	39S ribosomal protein L20, mitochondrial	MRPL20		39S ribosomal protein L20, mitochondrial OS=Homo sapiens OX=9606 GN=MRPL20 PE=1 SV=1 - [RM20_HUMAN]	12.75	2	2	2	149	17.4316	10.8579	0.858054	0.843682	0.959799	0.887178	1.09928	1.05025	1.11814	1.08922	0.814505	0.00842078	Down
P02741	C-reactive protein	CRP	Displays several functions associated with host defense: it promotes agglutination, bacterial capsular swelling, phagocytosis and complement fixation through its calcium-dependent binding to phosphorylcholine. Can interact with DNA and histones and may scavenge nuclear material released from damaged circulating cells.	C-reactive protein OS=Homo sapiens OX=9606 GN=CRP PE=1 SV=1 - [CRP_HUMAN]	2.68	1	1	1	224	25.0227	5.63037	0.697497	0.637754	0.611855	0.649035	0.846734	0.752055	0.792226	0.797005	0.814342	0.0166678	Down
Q6PI48	Aspartate--tRNA ligase, mitochondrial	DARS2		Aspartate--tRNA ligase, mitochondrial OS=Homo sapiens OX=9606 GN=DARS2 PE=1 SV=1 - [SYDM_HUMAN]	8.68	6	7	13	645	73.5161	8.01611	0.87713	0.869419	0.861401	0.869316	1.05751	1.03315	1.11518	1.06861	0.813501	0.00128998	Down
Q9Y4B5	Microtubule cross-linking factor 1	MTCL1	Microtubule-associated factor involved in the late phase of epithelial polarization and microtubule dynamics regulation. Plays a role in the development and maintenance of non-centrosomal microtubule bundles at the lateral membrane in polarized epithelial cells.	Microtubule cross-linking factor 1 OS=Homo sapiens OX=9606 GN=MTCL1 PE=1 SV=5 - [MTCL1_HUMAN]	24.25	43	46	60	1905	209.397	6.43018	0.83352	0.846434	0.858642	0.846199	1.04223	1.03015	1.0496	1.04066	0.813138	2.96911e-05	Down
P48382	DNA-binding protein RFX5	RFX5	Activates transcription from class II MHC promoters. Recognizes X-boxes. Mediates cooperative binding between RFX and NF-Y. RFX binds the X1 box of MHC-II promoters.	DNA-binding protein RFX5 OS=Homo sapiens OX=9606 GN=RFX5 PE=1 SV=1 - [RFX5_HUMAN]	3.9	2	2	2	616	65.2829	9.29053	0.796606	0.817515	0.872393	0.828838	0.957026	0.97429	1.12695	1.01942	0.813048	0.031197	Down
Q96P11	Probable 28S rRNA (cytosine-C(5))-methyltransferase	NSUN5	S-adenosyl-L-methionine-dependent methyltransferase that specifically methylates the C(5) position of cytosine 3782 (m5C3782) in 28S rRNA (PubMed:23913415, PubMed:31428936, PubMed:31722427). m5C3782 promotes protein translation without affecting ribosome biogenesis and fidelity (PubMed:31428936, PubMed:31722427). Required for corpus callosum and cerebral cortex development (By similarity).	Probable 28S rRNA (cytosine-C(5))-methyltransferase OS=Homo sapiens OX=9606 GN=NSUN5 PE=1 SV=2 - [NSUN5_HUMAN]	15.85	5	6	6	429	46.6623	8.6167	0.81118	0.864643	0.800509	0.825444	1.05924	1.02058	0.966599	1.01547	0.812867	0.00471117	Down
Q7Z4Q2	HEAT repeat-containing protein 3	HEATR3		HEAT repeat-containing protein 3 OS=Homo sapiens OX=9606 GN=HEATR3 PE=1 SV=2 - [HEAT3_HUMAN]	7.94	6	6	7	680	74.535	5.10986	0.805201	0.901655	0.850845	0.852567	1.02085	1.00112	1.12583	1.04927	0.812535	0.0145551	Down
Q9NSV4	Protein diaphanous homolog 3	DIAPH3	Actin nucleation and elongation factor required for the assembly of F-actin structures, such as actin cables and stress fibers. Required for cytokinesis, stress fiber formation and transcriptional activation of the serum response factor. Binds to GTP-bound form of Rho and to profilin: acts in a Rho-dependent manner to recruit profilin to the membrane, where it promotes actin polymerization. DFR p…	Protein diaphanous homolog 3 OS=Homo sapiens OX=9606 GN=DIAPH3 PE=1 SV=4 - [DIAP3_HUMAN]	1.34	2	2	2	1193	136.839	7.03467	0.89797	0.793343	0.810651	0.833988	1.07679	1.00478	0.998876	1.02681	0.812209	0.00923635	Down
P08243	Asparagine synthetase [glutamine-hydrolyzing]	ASNS		Asparagine synthetase [glutamine-hydrolyzing] OS=Homo sapiens OX=9606 GN=ASNS PE=1 SV=4 - [ASNS_HUMAN]	27.09	13	13	23	561	64.3286	6.85889	0.871662	0.821147	0.867106	0.853305	1.0133	1.05322	1.08614	1.05089	0.811983	0.00173596	Down
Q8WVI0	Small integral membrane protein 4	SMIM4		Small integral membrane protein 4 OS=Homo sapiens OX=9606 GN=SMIM4 PE=1 SV=2 - [SMIM4_HUMAN]	15.71	1	1	1	70	8.69061	10.8726	0.827755	0.74163	0.902555	0.82398	1.00132	0.965776	1.07775	1.01495	0.811845	0.0286148	Down
Q9BZE1	39S ribosomal protein L37, mitochondrial	MRPL37		39S ribosomal protein L37, mitochondrial OS=Homo sapiens OX=9606 GN=MRPL37 PE=1 SV=2 - [RM37_HUMAN]	17.97	7	7	8	423	48.0871	8.5874	0.844303	0.854857	0.835925	0.845028	1.05696	1.01983	1.04594	1.04091	0.811818	9.07942e-05	Down
Q9ULH7	Myocardin-related transcription factor B	MRTFB	Acts as a transcriptional coactivator of serum response factor (SRF). Required for skeletal myogenic differentiation.	Myocardin-related transcription factor B OS=Homo sapiens OX=9606 GN=MRTFB PE=1 SV=3 - [MRTFB_HUMAN]	7.26	4	8	10	1088	118.054	6.27783	0.912587	0.85019	0.83973	0.867502	1.08198	1.05725	1.06689	1.06871	0.811731	0.00108211	Down
O43379	WD repeat-containing protein 62	WDR62	Required for cerebral cortical development. Plays a role in neuronal proliferation and migration (PubMed:20890278, PubMed:20729831). Plays a role in mother-centriole-dependent centriole duplication; the function seems also to involve CEP152, CDK5RAP2 and CEP63 through a stepwise assembled complex at the centrosome that recruits CDK2 required for centriole duplication (PubMed:26297806).	WD repeat-containing protein 62 OS=Homo sapiens OX=9606 GN=WDR62 PE=1 SV=4 - [WDR62_HUMAN]	5.99	9	9	10	1518	165.849	5.90967	0.823977	0.954838	0.772927	0.850581	1.04001	1.0274	1.07712	1.04818	0.811486	0.0245249	Down
Q15118	[Pyruvate dehydrogenase (acetyl-transferring)] kinase isozyme 1, mitochondrial	PDK1	Kinase that plays a key role in regulation of glucose and fatty acid metabolism and homeostasis via phosphorylation of the pyruvate dehydrogenase subunits PDHA1 and PDHA2. This inhibits pyruvate dehydrogenase activity, and thereby regulates metabolite flux through the tricarboxylic acid cycle, down-regulates aerobic respiration and inhibits the formation of acetyl-coenzyme A from pyruvate. Plays …	[Pyruvate dehydrogenase (acetyl-transferring)] kinase isozyme 1, mitochondrial OS=Homo sapiens OX=9606 GN=PDK1 PE=1 SV=1 - [PDK1_HUMAN]	14.45	6	6	7	436	49.213	8.80713	0.84976	0.870743	0.881687	0.867397	1.11974	1.03526	1.05238	1.06913	0.811314	0.00182178	Down
Q02742	Beta-1,3-galactosyl-O-glycosyl-glycoprotein beta-1,6-N-acetylglucosaminyltransferase	GCNT1	Glycosyltransferase that catalyzes the transfer of an N-acetylglucosamine moiety onto mucin-type core 1 O-glycan to form the branched mucin-type core 2 O-glycan. Mucin-type core 2 O-glycans play an important role in leukocyte extravasation as they serve as scaffolds for the display of the selectin ligand sialyl Lewis X by leukocytes.	Beta-1,3-galactosyl-O-glycosyl-glycoprotein beta-1,6-N-acetylglucosaminyltransferase OS=Homo sapiens OX=9606 GN=GCNT1 PE=1 SV=2 - [GCNT1_HUMAN]	4.67	2	2	2	428	49.7665	8.41162	0.853325	0.905371	0.732677	0.830458	1.03565	1.02671	1.00957	1.02398	0.811011	0.020086	Down
Q8IWI9	MAX gene-associated protein	MGA	Functions as a dual-specificity transcription factor, regulating the expression of both MAX-network and T-box family target genes. Functions as a repressor or an activator. Binds to 5'-AATTTCACACCTAGGTGTGAAATT-3' core sequence and seems to regulate MYC-MAX target genes. Suppresses transcriptional activation by MYC and inhibits MYC-dependent cell transformation. Function activated by heterodimeriz…	MAX gene-associated protein OS=Homo sapiens OX=9606 GN=MGA PE=1 SV=4 - [MGAP_HUMAN]	0.29	1	1	1	3065	335.951	6.90283	0.832386	0.873743	0.76587	0.824	0.902298	1.08436	1.06276	1.01648	0.810644	0.0423784	Down
Q494V2	Cilia- and flagella-associated protein 100	CFAP100	May play a role in ciliary/flagellar motility by regulating the assembly and the activity of axonemal inner dynein arm.	Cilia- and flagella-associated protein 100 OS=Homo sapiens OX=9606 GN=CFAP100 PE=2 SV=1 - [CP100_HUMAN]	1.15	1	1	1	611	71.0732	7.10791	0.737738	0.890427	0.737897	0.788687	0.968423	0.958313	0.993151	0.973295	0.810327	0.0236665	Down
P52292	Importin subunit alpha-1	KPNA2	Functions in nuclear protein import as an adapter protein for nuclear receptor KPNB1. Binds specifically and directly to substrates containing either a simple or bipartite NLS motif. Docking of the importin/substrate complex to the nuclear pore complex (NPC) is mediated by KPNB1 through binding to nucleoporin FxFG repeats and the complex is subsequently translocated through the pore by an energy …	Importin subunit alpha-1 OS=Homo sapiens OX=9606 GN=KPNA2 PE=1 SV=1 - [IMA1_HUMAN]	30.62	12	12	27	529	57.8259	5.40186	0.788365	0.727391	0.782	0.765918	0.964545	0.982329	0.889574	0.945483	0.810082	0.00641742	Down
Q13444	Disintegrin and metalloproteinase domain-containing protein 15	ADAM15	Active metalloproteinase with gelatinolytic and collagenolytic activity. Plays a role in the wound healing process. Mediates both heterotypic intraepithelial cell/T-cell interactions and homotypic T-cell aggregation. Inhibits beta-1 integrin-mediated cell adhesion and migration of airway smooth muscle cells. Suppresses cell motility on or towards fibronectin possibly by driving alpha-v/beta-1 int…	Disintegrin and metalloproteinase domain-containing protein 15 OS=Homo sapiens OX=9606 GN=ADAM15 PE=1 SV=4 - [ADA15_HUMAN]	2.09	2	2	2	863	92.8992	6.72705	0.813235	0.891472	0.876858	0.860522	1.04213	1.08378	1.06144	1.06245	0.809941	0.00167629	Down
P20671	Histone H2A type 1-D	H2AC7	Core component of nucleosome. Nucleosomes wrap and compact DNA into chromatin, limiting DNA accessibility to the cellular machineries which require DNA as a template. Histones thereby play a central role in transcription regulation, DNA repair, DNA replication and chromosomal stability. DNA accessibility is regulated via a complex set of post-translational modifications of histones, also called h…	Histone H2A type 1-D OS=Homo sapiens OX=9606 GN=H2AC7 PE=1 SV=2 - [H2A1D_HUMAN]	46.15	2	10	71	130	14.0989	10.9019	0.864762	0.900617	0.982509	0.915962	1.15114	1.18451	1.05724	1.13096	0.809895	0.0140972	Down
Q6ZQY3	Acidic amino acid decarboxylase GADL1	GADL1	May catalyze the decarboxylation of L-aspartate, 3-sulfino-L-alanine (cysteine sulfinic acid), and L-cysteate to beta-alanine, hypotaurine and taurine, respectively. Does not exhibit any decarboxylation activity toward glutamate.	Acidic amino acid decarboxylase GADL1 OS=Homo sapiens OX=9606 GN=GADL1 PE=1 SV=4 - [GADL1_HUMAN]	2.88	1	1	1	521	59.2078	6.3667	0.931112	0.906834	0.827651	0.888532	1.05906	1.13177	1.10082	1.09722	0.809805	0.00519459	Down
P09001	39S ribosomal protein L3, mitochondrial	MRPL3		39S ribosomal protein L3, mitochondrial OS=Homo sapiens OX=9606 GN=MRPL3 PE=1 SV=1 - [RM03_HUMAN]	19.54	7	7	7	348	38.6081	9.48096	0.84839	0.870715	0.836039	0.851715	1.0399	1.08031	1.0351	1.05177	0.809792	0.000338946	Down
Q9BRJ2	39S ribosomal protein L45, mitochondrial	MRPL45		39S ribosomal protein L45, mitochondrial OS=Homo sapiens OX=9606 GN=MRPL45 PE=1 SV=2 - [RM45_HUMAN]	23.53	9	9	13	306	35.3281	9.02686	0.873368	0.831669	0.880186	0.861741	1.05871	1.06711	1.06684	1.06422	0.809741	0.000193908	Down
Q9Y478	5'-AMP-activated protein kinase subunit beta-1	PRKAB1	Non-catalytic subunit of AMP-activated protein kinase (AMPK), an energy sensor protein kinase that plays a key role in regulating cellular energy metabolism. In response to reduction of intracellular ATP levels, AMPK activates energy-producing pathways and inhibits energy-consuming processes: inhibits protein, carbohydrate and lipid biosynthesis, as well as cell growth and proliferation. AMPK act…	5'-AMP-activated protein kinase subunit beta-1 OS=Homo sapiens OX=9606 GN=PRKAB1 PE=1 SV=4 - [AAKB1_HUMAN]	23.7	5	6	12	270	30.3633	6.40479	0.882204	0.907505	0.860652	0.883454	1.10147	1.09606	1.07572	1.09109	0.809702	0.000186308	Down
Q9Y4C2	TRPM8 channel-associated factor 1	TCAF1	Positively regulates the plasma membrane cation channel TRPM8 activity. Involved in the recruitment of TRPM8 to the cell surface. Promotes prostate cancer cell migration inhibition in a TRPM8-dependent manner.	TRPM8 channel-associated factor 1 OS=Homo sapiens OX=9606 GN=TCAF1 PE=1 SV=3 - [TCAF1_HUMAN]	13.03	13	13	16	921	102.061	6.53662	0.854663	0.858818	0.86605	0.859844	1.05476	1.04261	1.08846	1.06194	0.809688	0.00013804	Down
P82930	28S ribosomal protein S34, mitochondrial	MRPS34	Required for mitochondrial translation, plays a role in maintaining the stability of the small ribosomal subunit and the 12S rRNA that are required for mitoribosome formation.	28S ribosomal protein S34, mitochondrial OS=Homo sapiens OX=9606 GN=MRPS34 PE=1 SV=2 - [RT34_HUMAN]	48.62	8	8	9	218	25.6345	9.979	0.88739	0.834145	0.910949	0.877495	1.06007	1.10238	1.08899	1.08382	0.809634	0.00134972	Down
O15347	High mobility group protein B3	HMGB3	Multifunctional protein with various roles in different cellular compartments. May act in a redox sensitive manner. Associates with chromatin and binds DNA with a preference to non-canonical DNA structures such as single-stranded DNA. Can bent DNA and enhance DNA flexibility by looping thus providing a mechanism to promote activities on various gene promoters (By similarity). Proposed to be invol…	High mobility group protein B3 OS=Homo sapiens OX=9606 GN=HMGB3 PE=1 SV=4 - [HMGB3_HUMAN]	41	9	12	18	200	22.9654	8.36768	0.904179	0.903972	0.875575	0.894575	1.08487	1.13565	1.09433	1.10495	0.809607	0.000323905	Down
Q9Y5T5	Ubiquitin carboxyl-terminal hydrolase 16	USP16	Specifically deubiquitinates 'Lys-120' of histone H2A (H2AK119Ub), a specific tag for epigenetic transcriptional repression, thereby acting as a coactivator. Deubiquitination of histone H2A is a prerequisite for subsequent phosphorylation at 'Ser-11' of histone H3 (H3S10ph), and is required for chromosome segregation when cells enter into mitosis. In resting B- and T-lymphocytes, phosphorylation …	Ubiquitin carboxyl-terminal hydrolase 16 OS=Homo sapiens OX=9606 GN=USP16 PE=1 SV=1 - [UBP16_HUMAN]	4.86	4	5	6	823	93.5109	6.93213	0.842682	0.896429	0.805917	0.848343	1.07962	1.04662	1.01789	1.04804	0.809453	0.00326759	Down
P49761	Dual specificity protein kinase CLK3	CLK3	Dual specificity kinase acting on both serine/threonine and tyrosine-containing substrates. Phosphorylates serine- and arginine-rich (SR) proteins of the spliceosomal complex. May be a constituent of a network of regulatory mechanisms that enable SR proteins to control RNA splicing and can cause redistribution of SR proteins from speckles to a diffuse nucleoplasmic distribution. Phosphorylates SR…	Dual specificity protein kinase CLK3 OS=Homo sapiens OX=9606 GN=CLK3 PE=1 SV=3 - [CLK3_HUMAN]	4.55	3	3	3	638	73.4691	9.92041	0.820222	0.789793	0.839513	0.81651	0.974668	0.958948	1.09287	1.00883	0.809365	0.0125958	Down
P43246	DNA mismatch repair protein Msh2	MSH2	Component of the post-replicative DNA mismatch repair system (MMR). Forms two different heterodimers: MutS alpha (MSH2-MSH6 heterodimer) and MutS beta (MSH2-MSH3 heterodimer) which binds to DNA mismatches thereby initiating DNA repair. When bound, heterodimers bend the DNA helix and shields approximately 20 base pairs. MutS alpha recognizes single base mismatches and dinucleotide insertion-deleti…	DNA mismatch repair protein Msh2 OS=Homo sapiens OX=9606 GN=MSH2 PE=1 SV=1 - [MSH2_HUMAN]	35.22	30	30	43	934	104.677	5.77002	0.872675	0.835175	0.877323	0.861724	1.0804	1.05359	1.06034	1.06478	0.809301	0.000200198	Down
P56385	ATP synthase subunit e, mitochondrial	ATP5ME	Mitochondrial membrane ATP synthase (F(1)F(0) ATP synthase or Complex V) produces ATP from ADP in the presence of a proton gradient across the membrane which is generated by electron transport complexes of the respiratory chain. F-type ATPases consist of two structural domains, F(1) - containing the extramembraneous catalytic core, and F(0) - containing the membrane proton channel, linked togethe…	ATP synthase subunit e, mitochondrial OS=Homo sapiens OX=9606 GN=ATP5ME PE=1 SV=2 - [ATP5I_HUMAN]	42.03	4	4	11	69	7.92833	9.34912	0.900032	0.89849	0.887908	0.895477	1.09966	1.11514	1.10476	1.10652	0.809273	3.7407e-06	Down
P01112	GTPase HRas	HRAS	Involved in the activation of Ras protein signal transduction (PubMed:22821884). Ras proteins bind GDP/GTP and possess intrinsic GTPase activity (PubMed:12740440, PubMed:14500341, PubMed:9020151).	GTPase HRas OS=Homo sapiens OX=9606 GN=HRAS PE=1 SV=1 - [RASH_HUMAN]	48.68	2	8	11	189	21.2846	5.31299	0.811958	0.834203	0.761685	0.802615	0.906174	1.04864	1.02243	0.992413	0.808751	0.0176421	Down
P32970	CD70 antigen	CD70	Cytokine which is the ligand for CD27. The CD70-CD27 pathway plays an important role in the generation and maintenance of T cell immunity, in particular during antiviral responses. Upon CD27 binding, induces the proliferation of costimulated T-cells and enhances the generation of cytolytic T-cells.	CD70 antigen OS=Homo sapiens OX=9606 GN=CD70 PE=1 SV=2 - [CD70_HUMAN]	26.94	5	5	10	193	21.1049	8.52881	0.863042	0.812708	0.889001	0.854917	1.01563	1.0628	1.09333	1.05725	0.808621	0.00313391	Down
Q12841	Follistatin-related protein 1	FSTL1	May modulate the action of some growth factors on cell proliferation and differentiation. Binds heparin (By similarity).	Follistatin-related protein 1 OS=Homo sapiens OX=9606 GN=FSTL1 PE=1 SV=1 - [FSTL1_HUMAN]	13.31	5	5	5	308	34.9629	5.51611	0.867689	0.945002	0.885654	0.899448	1.13444	1.09905	1.10823	1.1139	0.807474	0.00111962	Down
Q8TAA5	GrpE protein homolog 2, mitochondrial	GRPEL2	Essential component of the PAM complex, a complex required for the translocation of transit peptide-containing proteins from the inner membrane into the mitochondrial matrix in an ATP-dependent manner. Seems to control the nucleotide-dependent binding of mitochondrial HSP70 to substrate proteins. Stimulates ATPase activity of mt-HSP70. May also serve to modulate the interconversion of oligomeric …	GrpE protein homolog 2, mitochondrial OS=Homo sapiens OX=9606 GN=GRPEL2 PE=1 SV=1 - [GRPE2_HUMAN]	8.44	2	2	2	225	25.4154	7.72314	0.74224	0.969535	0.867606	0.859793	1.09595	1.06245	1.03678	1.06506	0.807272	0.0390898	Down
P12004	Proliferating cell nuclear antigen	PCNA	Auxiliary protein of DNA polymerase delta and is involved in the control of eukaryotic DNA replication by increasing the polymerase's processibility during elongation of the leading strand. Induces a robust stimulatory effect on the 3'-5' exonuclease and 3'-phosphodiesterase, but not apurinic-apyrimidinic (AP) endonuclease, APEX2 activities. Has to be loaded onto DNA in order to be able to stimul…	Proliferating cell nuclear antigen OS=Homo sapiens OX=9606 GN=PCNA PE=1 SV=1 - [PCNA_HUMAN]	63.98	15	15	42	261	28.7503	4.69092	0.852603	0.861081	0.834132	0.849272	1.0759	1.07431	1.00823	1.05281	0.806672	0.00100547	Down
P08236	Beta-glucuronidase	GUSB	Plays an important role in the degradation of dermatan and keratan sulfates.	Beta-glucuronidase OS=Homo sapiens OX=9606 GN=GUSB PE=1 SV=2 - [BGLR_HUMAN]	19.82	12	12	19	651	74.6847	7.02002	0.866518	0.922	0.854086	0.880868	1.08323	1.05148	1.14137	1.09203	0.806636	0.00327195	Down
Q9NS87	Kinesin-like protein KIF15	KIF15	Plus-end directed kinesin-like motor enzyme involved in mitotic spindle assembly.	Kinesin-like protein KIF15 OS=Homo sapiens OX=9606 GN=KIF15 PE=1 SV=1 - [KIF15_HUMAN]	7.71	11	12	13	1388	160.061	5.99854	0.881948	0.856535	0.796035	0.844839	1.10928	1.04763	0.986235	1.04771	0.806364	0.00972758	Down
Q9NYK5	39S ribosomal protein L39, mitochondrial	MRPL39		39S ribosomal protein L39, mitochondrial OS=Homo sapiens OX=9606 GN=MRPL39 PE=1 SV=3 - [RM39_HUMAN]	24.26	9	9	12	338	38.6867	7.6499	0.845839	0.849528	0.862889	0.852752	1.06158	1.03086	1.08175	1.05807	0.805953	0.000196211	Down
Q15262	Receptor-type tyrosine-protein phosphatase kappa	PTPRK	Regulation of processes involving cell contact and adhesion such as growth control, tumor invasion, and metastasis. Negative regulator of EGFR signaling pathway. Forms complexes with beta-catenin and gamma-catenin/plakoglobin. Beta-catenin may be a substrate for the catalytic activity of PTPRK/PTP-kappa.	Receptor-type tyrosine-protein phosphatase kappa OS=Homo sapiens OX=9606 GN=PTPRK PE=1 SV=2 - [PTPRK_HUMAN]	2.43	4	4	4	1439	161.998	5.89697	0.875188	0.88323	0.897114	0.885177	1.10577	1.03933	1.15027	1.09846	0.805837	0.00290626	Down
Q96PP9	Guanylate-binding protein 4	GBP4	Binds GTP, GDP and GMP. Hydrolyzes GTP very efficiently; GDP rather than GMP is the major reaction product. Plays a role in erythroid differentiation (By similarity).	Guanylate-binding protein 4 OS=Homo sapiens OX=9606 GN=GBP4 PE=2 SV=2 - [GBP4_HUMAN]	21.72	10	14	16	640	73.1185	6.02393	0.819549	0.784922	0.706892	0.770455	0.901083	0.971057	0.996302	0.956147	0.805791	0.0132994	Down
Q13303	Voltage-gated potassium channel subunit beta-2	KCNAB2	Cytoplasmic potassium channel subunit that modulates the characteristics of the channel-forming alpha-subunits (PubMed:7649300, PubMed:11825900). Contributes to the regulation of nerve signaling, and prevents neuronal hyperexcitability (By similarity). Promotes expression of the pore-forming alpha subunits at the cell membrane, and thereby increases channel activity (By similarity). Promotes pota…	Voltage-gated potassium channel subunit beta-2 OS=Homo sapiens OX=9606 GN=KCNAB2 PE=1 SV=2 - [KCAB2_HUMAN]	4.63	2	2	2	367	40.974	8.99756	0.8174	0.896886	0.847373	0.853886	1.12012	1.02979	1.02942	1.05977	0.805724	0.0056477	Down
Q6P2P2	Protein arginine N-methyltransferase 9	PRMT9	Arginine methyltransferase that can both catalyze the formation of omega-N monomethylarginine (MMA) and symmetrical dimethylarginine (sDMA). Specifically mediates the symmetrical dimethylation of SF3B2. Involved in the regulation of alternative splicing of pre-mRNA (PubMed:25737013, PubMed:25979344).	Protein arginine N-methyltransferase 9 OS=Homo sapiens OX=9606 GN=PRMT9 PE=1 SV=1 - [ANM9_HUMAN]	1.18	1	1	1	845	94.4408	5.24951	0.817532	0.925593	0.903656	0.88226	1.06922	1.11943	1.09635	1.095	0.805718	0.00411727	Down
Q8NG31	Kinetochore scaffold 1	KNL1	Performs two crucial functions during mitosis: it is essential for spindle-assembly checkpoint signaling and for correct chromosome alignment. Required for attachment of the kinetochores to the spindle microtubules. Directly links BUB1 and BUB1B to kinetochores. Part of the MIS12 complex, which may be fundamental for kinetochore formation and proper chromosome segregation during mitosis. Acts in …	Kinetochore scaffold 1 OS=Homo sapiens OX=9606 GN=KNL1 PE=1 SV=3 - [KNL1_HUMAN]	2.39	4	5	6	2342	265.224	5.46533	0.82223	0.859754	0.856066	0.846017	1.05118	1.04835	1.05201	1.05051	0.805337	6.93598e-05	Down
P03905	NADH-ubiquinone oxidoreductase chain 4	MT-ND4	Core subunit of the mitochondrial membrane respiratory chain NADH dehydrogenase (Complex I) that is believed to belong to the minimal assembly required for catalysis. Complex I functions in the transfer of electrons from NADH to the respiratory chain. The immediate electron acceptor for the enzyme is believed to be ubiquinone (By similarity).	NADH-ubiquinone oxidoreductase chain 4 OS=Homo sapiens OX=9606 GN=MT-ND4 PE=1 SV=1 - [NU4M_HUMAN]	4.14	2	2	2	459	51.5466	9.34912	0.776444	0.886153	0.906972	0.856523	1.07242	0.993558	1.12482	1.0636	0.805307	0.0204298	Down
Q5TH69	Brefeldin A-inhibited guanine nucleotide-exchange protein 3	ARFGEF3	Participates in the regulation of systemic glucose homeostasis, where it negatively regulates insulin granule biogenesis in pancreatic islet beta cells (By similarity). Also regulates glucagon granule production in pancreatic alpha cells (By similarity). Inhibits nuclear translocation of the transcriptional coregulator PHB2 and may enhance estrogen receptor alpha (ESR1) transcriptional activity i…	Brefeldin A-inhibited guanine nucleotide-exchange protein 3 OS=Homo sapiens OX=9606 GN=ARFGEF3 PE=1 SV=3 - [BIG3_HUMAN]	2.71	5	5	6	2177	240.498	5.8208	0.809083	0.888355	0.908818	0.868752	1.0069	1.09599	1.13356	1.07881	0.805284	0.0121894	Down
Q08357	Sodium-dependent phosphate transporter 2	SLC20A2	Sodium-phosphate symporter which seems to play a fundamental housekeeping role in phosphate transport by absorbing phosphate from interstitial fluid for normal cellular functions such as cellular metabolism, signal transduction, and nucleic acid and lipid synthesis. In vitro, sodium-dependent phosphate uptake is not significantly affected by acidic and alkaline conditions, however sodium-independ…	Sodium-dependent phosphate transporter 2 OS=Homo sapiens OX=9606 GN=SLC20A2 PE=1 SV=1 - [S20A2_HUMAN]	10.43	4	5	5	652	70.3474	6.53662	0.905565	0.784554	0.876449	0.855522	1.04159	1.03939	1.10709	1.06269	0.805053	0.00832613	Down
Q96PZ0	Pseudouridylate synthase 7 homolog	PUS7	Pseudouridylate synthase that catalyzes pseudouridylation of RNAs (PubMed:28073919, PubMed:29628141, PubMed:30778726). Acts as a regulator of protein synthesis in embryonic stem cells by mediating pseudouridylation of RNA fragments derived from tRNAs (tRFs): pseudouridylated tRFs inhibit translation by targeting the translation initiation complex (PubMed:29628141). Also catalyzes pseudouridylatio…	Pseudouridylate synthase 7 homolog OS=Homo sapiens OX=9606 GN=PUS7 PE=1 SV=2 - [PUS7_HUMAN]	16.64	8	8	9	661	74.9882	6.3667	0.801727	0.843286	0.808633	0.817882	0.979983	1.01915	1.05064	1.01659	0.804535	0.00118838	Down
P04150	Glucocorticoid receptor	NR3C1	Receptor for glucocorticoids (GC) (PubMed:27120390). Has a dual mode of action: as a transcription factor that binds to glucocorticoid response elements (GRE), both for nuclear and mitochondrial DNA, and as a modulator of other transcription factors. Affects inflammatory responses, cellular proliferation and differentiation in target tissues. Involved in chromatin remodeling (PubMed:9590696). Pla…	Glucocorticoid receptor OS=Homo sapiens OX=9606 GN=NR3C1 PE=1 SV=1 - [GCR_HUMAN]	7.72	6	6	8	777	85.6046	6.37939	0.87495	0.846479	0.845715	0.855715	1.02835	1.05122	1.11167	1.06375	0.804432	0.00145351	Down
O96028	Histone-lysine N-methyltransferase NSD2	NSD2	Histone methyltransferase with histone H3 'Lys-27' (H3K27me) methyltransferase activity forming trimethylated 'Lys-27' (H3K27me3). Isoform 2 may act as a transcription regulator that binds DNA and suppresses IL5 transcription through HDAC recruitment.	Histone-lysine N-methyltransferase NSD2 OS=Homo sapiens OX=9606 GN=NSD2 PE=1 SV=1 - [NSD2_HUMAN]	7.55	7	8	8	1365	152.16	8.68994	0.859939	0.837381	0.817499	0.838273	1.08559	1.04563	0.996208	1.04248	0.804118	0.00203809	Down
Q69YN2	CWF19-like protein 1	CWF19L1		CWF19-like protein 1 OS=Homo sapiens OX=9606 GN=CWF19L1 PE=1 SV=2 - [C19L1_HUMAN]	5.39	3	3	4	538	60.5808	7.23975	0.813156	0.871729	0.835003	0.839963	1.05592	1.01991	1.06113	1.04565	0.803289	0.000660645	Down
Q99766	ATP synthase subunit s, mitochondrial	DMAC2L	Involved in regulation of mitochondrial membrane ATP synthase. Necessary for H(+) conduction of ATP synthase. Facilitates energy-driven catalysis of ATP synthesis by blocking a proton leak through an alternative proton exit pathway.	ATP synthase subunit s, mitochondrial OS=Homo sapiens OX=9606 GN=DMAC2L PE=1 SV=3 - [ATP5S_HUMAN]	8.84	2	2	2	215	24.8496	7.56201	0.823109	0.893734	0.895111	0.870651	1.02322	1.10713	1.12139	1.08391	0.803249	0.00532598	Down
Q9P273	Teneurin-3	TENM3	Involved in neural development by regulating the establishment of proper connectivity within the nervous system. Acts in both pre- and postsynaptic neurons in the hippocampus to control the assembly of a precise topographic projection: required in both CA1 and subicular neurons for the precise targeting of proximal CA1 axons to distal subiculum, probably by promoting homophilic cell adhesion. Req…	Teneurin-3 OS=Homo sapiens OX=9606 GN=TENM3 PE=2 SV=3 - [TEN3_HUMAN]	4.11	13	14	16	2699	300.76	6.41748	0.899238	0.967329	0.918045	0.928204	1.10302	1.14465	1.21983	1.15584	0.803059	0.00460566	Down
Q99618	Cell division cycle-associated protein 3	CDCA3	F-box-like protein which is required for entry into mitosis. Acts by participating in E3 ligase complexes that mediate the ubiquitination and degradation of WEE1 kinase at G2/M phase (By similarity).	Cell division cycle-associated protein 3 OS=Homo sapiens OX=9606 GN=CDCA3 PE=1 SV=1 - [CDCA3_HUMAN]	7.84	2	2	2	268	28.9808	6.43018	0.733801	0.906188	0.756065	0.798685	0.933423	0.987523	1.06354	0.994829	0.802836	0.0410511	Down
P43007	Neutral amino acid transporter A	SLC1A4	Transporter for alanine, serine, cysteine, and threonine. Exhibits sodium dependence.	Neutral amino acid transporter A OS=Homo sapiens OX=9606 GN=SLC1A4 PE=1 SV=1 - [SATT_HUMAN]	3.95	2	2	2	532	55.6876	6.25244	0.870392	0.858922	0.852232	0.860515	1.04555	1.08466	1.08553	1.07192	0.802783	0.000118924	Down
Q9Y6V0	Protein piccolo	PCLO	Scaffold protein of the presynaptic cytomatrix at the active zone (CAZ) which is the place in the synapse where neurotransmitter is released (By similarity). After synthesis, participates in the formation of Golgi-derived membranous organelles termed Piccolo-Bassoon transport vesicles (PTVs) that are transported along axons to sites of nascent synaptic contacts (By similarity). At the presynaptic…	Protein piccolo OS=Homo sapiens OX=9606 GN=PCLO PE=1 SV=5 - [PCLO_HUMAN]	0.18	1	1	1	5142	560.355	6.46826	0.911938	0.865276	0.783707	0.85364	1.11354	1.01752	1.0598	1.06362	0.802578	0.0108111	Down
Q13445	Transmembrane emp24 domain-containing protein 1	TMED1	Potential role in vesicular protein trafficking, mainly in the early secretory pathway. May act as a cargo receptor at the lumenal side for incorporation of secretory cargo molecules into transport vesicles and may be involved in vesicle coat formation at the cytoplasmic side.	Transmembrane emp24 domain-containing protein 1 OS=Homo sapiens OX=9606 GN=TMED1 PE=1 SV=1 - [TMED1_HUMAN]	10.57	2	2	2	227	25.1897	4.4751	0.856192	0.835497	0.981589	0.891092	1.15985	1.04133	1.13017	1.11045	0.80246	0.019278	Down
Q7L8L6	FAST kinase domain-containing protein 5, mitochondrial	FASTKD5	Plays an important role in the processing of non-canonical mitochondrial mRNA precursors (PubMed:25683715).	FAST kinase domain-containing protein 5, mitochondrial OS=Homo sapiens OX=9606 GN=FASTKD5 PE=1 SV=1 - [FAKD5_HUMAN]	6.41	4	4	5	764	86.5186	8.1333	0.888236	0.763266	0.918112	0.856538	1.02751	1.15354	1.02149	1.06751	0.802368	0.0301042	Down
Q9NWU5	39S ribosomal protein L22, mitochondrial	MRPL22		39S ribosomal protein L22, mitochondrial OS=Homo sapiens OX=9606 GN=MRPL22 PE=1 SV=1 - [RM22_HUMAN]	32.52	6	6	11	206	23.6256	9.93506	0.830377	0.900177	0.938157	0.88957	1.12202	1.1321	1.07353	1.10922	0.801981	0.00379227	Down
P08253	72 kDa type IV collagenase	MMP2	Ubiquitinous metalloproteinase that is involved in diverse functions such as remodeling of the vasculature, angiogenesis, tissue repair, tumor invasion, inflammation, and atherosclerotic plaque rupture. As well as degrading extracellular matrix proteins, can also act on several nonmatrix proteins such as big endothelial 1 and beta-type CGRP promoting vasoconstriction. Also cleaves KISS at a Gly-|…	72 kDa type IV collagenase OS=Homo sapiens OX=9606 GN=MMP2 PE=1 SV=2 - [MMP2_HUMAN]	4.7	2	2	2	660	73.8347	5.46533	0.845308	0.81893	0.977958	0.880732	1.10143	1.11159	1.08194	1.09832	0.801893	0.0121153	Down
O75764	Transcription elongation factor A protein 3	TCEA3	Necessary for efficient RNA polymerase II transcription elongation past template-encoded arresting sites. The arresting sites in DNA have the property of trapping a certain fraction of elongating RNA polymerases that pass through, resulting in locked ternary complexes. Cleavage of the nascent transcript by S-II allows the resumption of elongation from the new 3'-terminus.	Transcription elongation factor A protein 3 OS=Homo sapiens OX=9606 GN=TCEA3 PE=1 SV=2 - [TCEA3_HUMAN]	7.47	2	3	4	348	38.9467	9.18799	0.839044	0.898693	0.934296	0.890678	1.1051	1.14827	1.07932	1.1109	0.801764	0.00302597	Down
Q9UKS6	Protein kinase C and casein kinase substrate in neurons protein 3	PACSIN3	Plays a role in endocytosis and regulates internalization of plasma membrane proteins. Overexpression impairs internalization of SLC2A1/GLUT1 and TRPV4 and increases the levels of SLC2A1/GLUT1 and TRPV4 at the cell membrane. Inhibits the TRPV4 calcium channel activity (By similarity).	Protein kinase C and casein kinase substrate in neurons protein 3 OS=Homo sapiens OX=9606 GN=PACSIN3 PE=1 SV=2 - [PACN3_HUMAN]	33.96	14	14	16	424	48.4568	6.17627	0.852148	0.914161	0.873043	0.879784	1.09947	1.06791	1.1258	1.09772	0.801462	0.000915517	Down
O43909	Exostosin-like 3	EXTL3	Glycosyltransferase which regulates the biosynthesis of heparan sulfate (HS). Important for both skeletal development and hematopoiesis, through the formation of HS proteoglycans (HSPGs) (PubMed:28132690, PubMed:28148688). Required for the function of REG3A in regulating keratinocyte proliferation and differentiation (PubMed:22727489).	Exostosin-like 3 OS=Homo sapiens OX=9606 GN=EXTL3 PE=1 SV=1 - [EXTL3_HUMAN]	3.81	3	3	3	919	104.682	6.50732	0.77149	0.975393	0.844789	0.86389	1.07779	1.09833	1.05776	1.07796	0.801414	0.0243944	Down
Q5U5X0	Complex III assembly factor LYRM7	LYRM7	Assembly factor required for Rieske Fe-S protein UQCRFS1 incorporation into the cytochrome b-c1 (CIII) complex. Functions as a chaperone, binding to this subunit within the mitochondrial matrix and stabilizing it prior to its translocation and insertion into the late CIII dimeric intermediate within the mitochondrial inner membrane.	Complex III assembly factor LYRM7 OS=Homo sapiens OX=9606 GN=LYRM7 PE=1 SV=1 - [LYRM7_HUMAN]	29.81	2	3	3	104	11.9475	9.65674	0.969985	0.863416	0.911448	0.91495	1.09727	1.13333	1.19489	1.14183	0.8013	0.00567153	Down
P16144	Integrin beta-4	ITGB4	Integrin alpha-6/beta-4 is a receptor for laminin. Plays a critical structural role in the hemidesmosome of epithelial cells. Is required for the regulation of keratinocyte polarity and motility. ITGA6:ITGB4 binds to NRG1 (via EGF domain) and this binding is essential for NRG1-ERBB signaling (PubMed:20682778). ITGA6:ITGB4 binds to IGF1 and this binding is essential for IGF1 signaling (PubMed:2235…	Integrin beta-4 OS=Homo sapiens OX=9606 GN=ITGB4 PE=1 SV=5 - [ITB4_HUMAN]	13.45	23	23	26	1822	202.039	6.0874	0.90796	0.880937	0.925235	0.90471	1.11203	1.12632	1.14925	1.1292	0.801199	0.000183193	Down
P13995	Bifunctional methylenetetrahydrofolate dehydrogenase/cyclohydrolase, mitochondrial	MTHFD2	Although its dehydrogenase activity is NAD-specific, it can also utilize NADP at a reduced efficiency.	Bifunctional methylenetetrahydrofolate dehydrogenase/cyclohydrolase, mitochondrial OS=Homo sapiens OX=9606 GN=MTHFD2 PE=1 SV=2 - [MTDC_HUMAN]	18.57	5	5	7	350	37.8712	8.73389	0.862361	0.824639	0.855389	0.847463	1.02468	1.06111	1.08791	1.0579	0.801079	0.000630571	Down
P56962	Syntaxin-17	STX17	SNAREs, soluble N-ethylmaleimide-sensitive factor-attachment protein receptors, are essential proteins for fusion of cellular membranes. SNAREs localized on opposing membranes assemble to form a trans-SNARE complex, an extended, parallel four alpha-helical bundle that drives membrane fusion (PubMed:23217709, PubMed:25686604, PubMed:28306502). STX17 is a SNARE of the autophagosome involved in auto…	Syntaxin-17 OS=Homo sapiens OX=9606 GN=STX17 PE=1 SV=2 - [STX17_HUMAN]	14.24	3	4	4	302	33.3826	6.56592	0.805771	0.906613	0.84422	0.852201	0.998602	1.04407	1.14917	1.06395	0.800979	0.0166025	Down
P24941	Cyclin-dependent kinase 2	CDK2	Serine/threonine-protein kinase involved in the control of the cell cycle; essential for meiosis, but dispensable for mitosis. Phosphorylates CTNNB1, USP37, p53/TP53, NPM1, CDK7, RB1, BRCA2, MYC, NPAT, EZH2. Triggers duplication of centrosomes and DNA. Acts at the G1-S transition to promote the E2F transcriptional program and the initiation of DNA synthesis, and modulates G2 progression; controls…	Cyclin-dependent kinase 2 OS=Homo sapiens OX=9606 GN=CDK2 PE=1 SV=2 - [CDK2_HUMAN]	39.6	7	10	18	298	33.908	8.67529	0.777556	0.832418	0.828437	0.812804	1.01726	1.03109	0.996573	1.01497	0.800812	0.000572112	Down
O75582	Ribosomal protein S6 kinase alpha-5	RPS6KA5	Serine/threonine-protein kinase that is required for the mitogen or stress-induced phosphorylation of the transcription factors CREB1 and ATF1 and for the regulation of the transcription factors RELA, STAT3 and ETV1/ER81, and that contributes to gene activation by histone phosphorylation and functions in the regulation of inflammatory genes (PubMed:11909979, PubMed:12569367, PubMed:12763138, PubM…	Ribosomal protein S6 kinase alpha-5 OS=Homo sapiens OX=9606 GN=RPS6KA5 PE=1 SV=1 - [KS6A5_HUMAN]	7.61	5	7	7	802	89.8088	7.10791	0.731196	0.903183	0.816205	0.816862	1.04856	1.0092	1.00252	1.0201	0.80077	0.0170723	Down
Q14114	Low-density lipoprotein receptor-related protein 8	LRP8	Cell surface receptor for Reelin (RELN) and apolipoprotein E (apoE)-containing ligands. LRP8 participates in transmitting the extracellular Reelin signal to intracellular signaling processes, by binding to DAB1 on its cytoplasmic tail. Reelin acts via both the VLDL receptor (VLDLR) and LRP8 to regulate DAB1 tyrosine phosphorylation and microtubule function in neurons. LRP8 has higher affinity for…	Low-density lipoprotein receptor-related protein 8 OS=Homo sapiens OX=9606 GN=LRP8 PE=1 SV=4 - [LRP8_HUMAN]	2.6	2	2	2	963	105.565	5.04639	0.861286	0.8736	0.810771	0.848552	1.05651	1.0604	1.06223	1.05971	0.800738	0.000396054	Down
Q9HB19	Pleckstrin homology domain-containing family A member 2	PLEKHA2	Binds specifically to phosphatidylinositol 3,4-diphosphate (PtdIns3,4P2), but not to other phosphoinositides. May recruit other proteins to the plasma membrane (By similarity).	Pleckstrin homology domain-containing family A member 2 OS=Homo sapiens OX=9606 GN=PLEKHA2 PE=1 SV=2 - [PKHA2_HUMAN]	8.24	3	3	5	425	47.225	8.66064	0.852181	0.818746	0.860987	0.843972	0.968778	1.08858	1.10604	1.05447	0.800377	0.00947715	Down
Q9Y4D1	Disheveled-associated activator of morphogenesis 1	DAAM1	Binds to disheveled (Dvl) and Rho, and mediates Wnt-induced Dvl-Rho complex formation. May play a role as a scaffolding protein to recruit Rho-GDP and Rho-GEF, thereby enhancing Rho-GTP formation. Can direct nucleation and elongation of new actin filaments. Involved in building functional cilia (PubMed:16630611, PubMed:17482208). Involved in the organization of the subapical actin network in mult…	Disheveled-associated activator of morphogenesis 1 OS=Homo sapiens OX=9606 GN=DAAM1 PE=1 SV=2 - [DAAM1_HUMAN]	2.69	3	3	3	1078	123.396	7.2251	0.897662	0.812353	0.884023	0.864679	1.11402	1.12592	1.00493	1.08162	0.799427	0.00970549	Down
Q9UMS6	Synaptopodin-2	SYNPO2	Has an actin-binding and actin-bundling activity. Can induce the formation of F-actin networks in an isoform-specific manner (PubMed:24005909, PubMed:23225103). At the sarcomeric Z lines is proposed to act as adapter protein that links nascent myofibers to the sarcolemma via ZYX and may play a role in early assembly and stabilization of the Z lines. Involved in autophagosome formation. May play a…	Synaptopodin-2 OS=Homo sapiens OX=9606 GN=SYNPO2 PE=1 SV=2 - [SYNP2_HUMAN]	1.28	1	1	1	1093	117.441	8.57275	0.861189	0.806304	0.989899	0.885798	1.05919	1.13785	1.12882	1.10862	0.799009	0.0203844	Down
Q9BW19	Kinesin-like protein KIFC1	KIFC1	Minus end-directed microtubule-dependent motor required for bipolar spindle formation (PubMed:15843429). May contribute to movement of early endocytic vesicles (By similarity). Regulates cilium formation and structure (By similarity).	Kinesin-like protein KIFC1 OS=Homo sapiens OX=9606 GN=KIFC1 PE=1 SV=2 - [KIFC1_HUMAN]	10.4	6	6	8	673	73.7023	8.98291	0.799234	0.775551	0.828084	0.800957	1.07485	0.973071	0.961331	1.00308	0.798495	0.00666126	Down
P63027	Vesicle-associated membrane protein 2	VAMP2	Involved in the targeting and/or fusion of transport vesicles to their target membrane. Modulates the gating characteristics of the delayed rectifier voltage-dependent potassium channel KCNB1.	Vesicle-associated membrane protein 2 OS=Homo sapiens OX=9606 GN=VAMP2 PE=1 SV=3 - [VAMP2_HUMAN]	34.48	1	4	12	116	12.6547	8.1333	0.714058	0.681489	0.789929	0.728492	0.926337	0.864461	0.948214	0.913004	0.797907	0.0105993	Down
P35240	Merlin	NF2	Probable regulator of the Hippo/SWH (Sav/Wts/Hpo) signaling pathway, a signaling pathway that plays a pivotal role in tumor suppression by restricting proliferation and promoting apoptosis. Along with WWC1 can synergistically induce the phosphorylation of LATS1 and LATS2 and can probably function in the regulation of the Hippo/SWH (Sav/Wts/Hpo) signaling pathway. May act as a membrane stabilizing…	Merlin OS=Homo sapiens OX=9606 GN=NF2 PE=1 SV=1 - [MERL_HUMAN]	36.81	23	25	50	595	69.646	6.46826	0.861152	0.86585	0.878953	0.868652	1.11037	1.06435	1.09145	1.08873	0.797861	0.000106243	Down
Q7Z6L1	Tectonin beta-propeller repeat-containing protein 1	TECPR1	Tethering factor involved in autophagy. Involved in autophagosome maturation by promoting the autophagosome fusion with lysosomes: acts by associating with both the ATG5-ATG12 conjugate and phosphatidylinositol-3-phosphate (PtdIns(3)P) present at the surface of autophagosomes. Also involved in selective autophagy against bacterial pathogens, by being required for phagophore/preautophagosomal stru…	Tectonin beta-propeller repeat-containing protein 1 OS=Homo sapiens OX=9606 GN=TECPR1 PE=1 SV=1 - [TCPR1_HUMAN]	1.2	2	2	2	1165	129.614	6.23975	0.75296	0.970715	0.786346	0.836674	1.09918	1.0016	1.04543	1.04874	0.797791	0.0445197	Down
O14787	Transportin-2	TNPO2	Probably functions in nuclear protein import as nuclear transport receptor. Serves as receptor for nuclear localization signals (NLS) in cargo substrates. Is thought to mediate docking of the importin/substrate complex to the nuclear pore complex (NPC) through binding to nucleoporin and the complex is subsequently translocated through the pore by an energy requiring, Ran-dependent mechanism. At t…	Transportin-2 OS=Homo sapiens OX=9606 GN=TNPO2 PE=1 SV=3 - [TNPO2_HUMAN]	15.94	7	12	15	897	101.322	5.0083	0.766351	0.861532	0.867205	0.831696	1.02843	1.05566	1.04457	1.04289	0.797494	0.00329249	Down
Q9UBK7	Rab-like protein 2A	RABL2A	Plays an essential role in male fertility, sperm intra-flagellar transport, and tail assembly. Binds, in a GTP-regulated manner, to a specific set of effector proteins including key proteins involved in cilia development and function and delivers them into the growing sperm tail.	Rab-like protein 2A OS=Homo sapiens OX=9606 GN=RABL2A PE=1 SV=1 - [RBL2A_HUMAN]	10.96	2	2	3	228	26.0987	4.89404	0.832685	0.81566	0.807433	0.818593	0.965927	1.12307	0.990624	1.02654	0.797429	0.0135472	Down
P27701	CD82 antigen	CD82	Associates with CD4 or CD8 and delivers costimulatory signals for the TCR/CD3 pathway.	CD82 antigen OS=Homo sapiens OX=9606 GN=CD82 PE=1 SV=1 - [CD82_HUMAN]	14.61	3	3	3	267	29.6058	5.23682	0.805289	0.795571	0.759658	0.786839	1.10759	0.939404	0.913728	0.986908	0.797277	0.0326405	Down
Q92823	Neuronal cell adhesion molecule	NRCAM	Cell adhesion protein that is required for normal responses to cell-cell contacts in brain and in the peripheral nervous system. Plays a role in neurite outgrowth in response to contactin binding. Plays a role in mediating cell-cell contacts between Schwann cells and axons. Plays a role in the formation and maintenance of the nodes of Ranvier on myelinated axons. Nodes of Ranvier contain clustere…	Neuronal cell adhesion molecule OS=Homo sapiens OX=9606 GN=NRCAM PE=1 SV=3 - [NRCAM_HUMAN]	7.36	9	9	12	1304	143.8	5.65576	0.832323	0.892552	0.805674	0.843516	1.04635	1.0846	1.04363	1.05819	0.797128	0.00175338	Down
P10321	HLA class I histocompatibility antigen, C alpha chain	HLA-C	Antigen-presenting major histocompatibility complex class I (MHCI) molecule with an important role in reproduction and antiviral immunity (PubMed:20972337, PubMed:24091323, PubMed:20439706, PubMed:11172028, PubMed:20104487, PubMed:28649982, PubMed:29312307). In complex with B2M/beta 2 microglobulin displays a restricted repertoire of self and viral peptides and acts as a dominant ligand for inhib…	HLA class I histocompatibility antigen, C alpha chain OS=Homo sapiens OX=9606 GN=HLA-C PE=1 SV=3 - [HLAC_HUMAN]	39.89	6	13	42	366	40.6229	6.03662	0.743847	0.764152	0.721162	0.743053	0.889152	0.946861	0.960714	0.932242	0.79706	0.00168111	Down
P34741	Syndecan-2	SDC2	Cell surface proteoglycan that bears heparan sulfate. Regulates dendritic arbor morphogenesis (By similarity).	Syndecan-2 OS=Homo sapiens OX=9606 GN=SDC2 PE=1 SV=2 - [SDC2_HUMAN]	16.42	4	4	7	201	22.1462	4.85596	0.762086	0.863378	0.767222	0.797562	0.987348	1.0114	1.00344	1.00073	0.79698	0.00381201	Down
Q96AB6	Protein N-terminal asparagine amidohydrolase	NTAN1	N-terminal asparagine deamidase that mediates deamidation of N-terminal asparagine residues to aspartate. Required for the ubiquitin-dependent turnover of intracellular proteins that initiate with Met-Asn. These proteins are acetylated on the retained initiator methionine and can subsequently be modified by the removal of N-acetyl methionine by acylaminoacid hydrolase (AAH). Conversion of the res…	Protein N-terminal asparagine amidohydrolase OS=Homo sapiens OX=9606 GN=NTAN1 PE=1 SV=3 - [NTAN1_HUMAN]	5.16	2	2	2	310	34.6556	6.26514	0.889761	0.733601	0.88144	0.834934	1.03573	1.02484	1.08315	1.04791	0.796762	0.0166859	Down
P10412	Histone H1.4	H1-4	Histone H1 protein binds to linker DNA between nucleosomes forming the macromolecular structure known as the chromatin fiber. Histones H1 are necessary for the condensation of nucleosome chains into higher-order structured fibers. Acts also as a regulator of individual gene transcription through chromatin remodeling, nucleosome spacing and DNA methylation (By similarity).	Histone H1.4 OS=Homo sapiens OX=9606 GN=H1-4 PE=1 SV=2 - [H14_HUMAN]	47.49	4	16	90	219	21.852	11.0337	0.842549	0.861124	0.950417	0.884697	1.11203	1.09787	1.12133	1.11041	0.796728	0.00266799	Down
O75475	PC4 and SFRS1-interacting protein	PSIP1	Transcriptional coactivator involved in neuroepithelial stem cell differentiation and neurogenesis. Involved in particular in lens epithelial cell gene regulation and stress responses. May play an important role in lens epithelial to fiber cell terminal differentiation. May play a protective role during stress-induced apoptosis. Isoform 2 is a more general and stronger transcriptional coactivator…	PC4 and SFRS1-interacting protein OS=Homo sapiens OX=9606 GN=PSIP1 PE=1 SV=1 - [PSIP1_HUMAN]	33.4	16	17	25	530	60.0667	9.12939	0.83078	0.855397	0.879715	0.855297	1.06676	1.08002	1.07523	1.074	0.796364	0.000117222	Down
P82675	28S ribosomal protein S5, mitochondrial	MRPS5		28S ribosomal protein S5, mitochondrial OS=Homo sapiens OX=9606 GN=MRPS5 PE=1 SV=2 - [RT05_HUMAN]	20.47	10	10	12	430	47.9761	9.92041	0.804479	0.858778	0.894462	0.852573	1.05938	1.08292	1.07093	1.07108	0.795997	0.0012722	Down
Q9BY49	Peroxisomal trans-2-enoyl-CoA reductase	PECR	Participates in chain elongation of fatty acids. Has no 2,4-dienoyl-CoA reductase activity.	Peroxisomal trans-2-enoyl-CoA reductase OS=Homo sapiens OX=9606 GN=PECR PE=1 SV=2 - [PECR_HUMAN]	2.64	1	1	1	303	32.5239	8.80713	0.893144	0.816153	0.93124	0.880179	1.05648	1.05836	1.20302	1.10595	0.795855	0.0188529	Down
Q9NXG0	Centlein	CNTLN	Required for centrosome cohesion and recruitment of CEP68 to centrosomes.	Centlein OS=Homo sapiens OX=9606 GN=CNTLN PE=1 SV=6 - [CNTLN_HUMAN]	1	1	2	4	1405	161.472	8.14795	0.797514	0.748494	0.814374	0.786794	1.05943	0.918601	0.989495	0.989175	0.795404	0.0110129	Down
Q92503	SEC14-like protein 1	SEC14L1	May play a role in innate immunity by inhibiting the antiviral RIG-I signaling pathway. In this pathway, functions as a negative regulator of DDX58/RIG-I, the cytoplasmic sensor of viral nucleic acids. Prevents the interaction of DDX58 with MAVS/IPS1, an important step in signal propagation (PubMed:23843640). May also regulate the SLC18A3 and SLC5A7 cholinergic transporters (PubMed:17092608).	SEC14-like protein 1 OS=Homo sapiens OX=9606 GN=SEC14L1 PE=1 SV=2 - [S14L1_HUMAN]	5.03	4	4	4	715	81.1981	6.43018	0.881334	0.919816	0.777502	0.85955	1.12217	1.07021	1.04995	1.08077	0.79531	0.00970299	Down
Q9BTE3	Mini-chromosome maintenance complex-binding protein	MCMBP	Associated component of the MCM complex that acts as a regulator of DNA replication. Binds to the MCM complex during late S phase and promotes the disassembly of the MCM complex from chromatin, thereby acting as a key regulator of pre-replication complex (pre-RC) unloading from replicated DNA. Can dissociate the MCM complex without addition of ATP; probably acts by destabilizing interactions of e…	Mini-chromosome maintenance complex-binding protein OS=Homo sapiens OX=9606 GN=MCMBP PE=1 SV=2 - [MCMBP_HUMAN]	11.84	6	6	9	642	72.9338	5.87158	0.77064	0.715007	0.880884	0.788844	0.990163	1.02214	0.963944	0.992081	0.79514	0.0169393	Down
Q6ZRQ5	Protein MMS22-like	MMS22L	Component of the MMS22L-TONSL complex, a complex that stimulates the recombination-dependent repair of stalled or collapsed replication forks. The MMS22L-TONSL complex is required to maintain genome integrity during DNA replication by promoting homologous recombination-mediated repair of replication fork-associated double-strand breaks. It may act by mediating the assembly of RAD51 filaments on s…	Protein MMS22-like OS=Homo sapiens OX=9606 GN=MMS22L PE=1 SV=3 - [MMS22_HUMAN]	1.13	1	1	1	1243	142.228	7.12256	0.821701	0.850448	0.804102	0.825417	1.01125	1.05524	1.04788	1.03813	0.795104	0.000375443	Down
Q96D15	Reticulocalbin-3	RCN3	Probable molecular chaperone assisting protein biosynthesis and transport in the endoplasmic reticulum (PubMed:16433634, PubMed:28939891). Required for the proper biosynthesis and transport of pulmonary surfactant-associated protein A/SP-A, pulmonary surfactant-associated protein D/SP-D and the lipid transporter ABCA3 (By similarity). By regulating both the proper expression and the degradation t…	Reticulocalbin-3 OS=Homo sapiens OX=9606 GN=RCN3 PE=1 SV=1 - [RCN3_HUMAN]	11.59	3	3	3	328	37.47	4.89404	0.704953	0.86692	0.722669	0.764847	1.00168	0.864491	1.02087	0.962348	0.794772	0.0499363	Down
Q15058	Kinesin-like protein KIF14	KIF14	Microtubule motor protein that binds to microtubules with high affinity through each tubulin heterodimer and has an ATPase activity (By similarity). Plays a role in many processes like cell division, cytokinesis and also in cell proliferation and apoptosis (PubMed:24784001, PubMed:16648480). During cytokinesis, targets to central spindle and midbody through its interaction with PRC1 and CIT respe…	Kinesin-like protein KIF14 OS=Homo sapiens OX=9606 GN=KIF14 PE=1 SV=1 - [KIF14_HUMAN]	14.02	23	24	24	1648	186.375	7.91357	0.829451	0.83706	0.833584	0.833365	1.01204	1.06006	1.07393	1.04868	0.794681	0.000337145	Down
Q9NYJ8	TGF-beta-activated kinase 1 and MAP3K7-binding protein 2	TAB2	Adapter linking MAP3K7/TAK1 and TRAF6. Promotes MAP3K7 activation in the IL1 signaling pathway. The binding of 'Lys-63'-linked polyubiquitin chains to TAB2 promotes autophosphorylation of MAP3K7 at 'Thr-187'. Involved in heart development.	TGF-beta-activated kinase 1 and MAP3K7-binding protein 2 OS=Homo sapiens OX=9606 GN=TAB2 PE=1 SV=1 - [TAB2_HUMAN]	10.97	6	6	6	693	76.4466	8.54346	0.885072	0.811387	0.927035	0.874498	1.08878	1.10913	1.10445	1.10079	0.794429	0.00275147	Down
P28676	Grancalcin	GCA	Calcium-binding protein that may play a role in the adhesion of neutrophils to fibronectin. May play a role in the formation of focal adhesions.	Grancalcin OS=Homo sapiens OX=9606 GN=GCA PE=1 SV=2 - [GRAN_HUMAN]	25.81	5	5	7	217	23.9945	5.21143	0.855184	0.841613	0.852047	0.849615	1.0221	1.09895	1.08845	1.06983	0.794156	0.000835431	Down
P62070	Ras-related protein R-Ras2	RRAS2	GTP-binding protein with GTPase activity involved in the regulation of MAPK signaling pathway, thereby controlling multiple cellular processes (PubMed:31130282). Involved in the regulation of MAPK signaling pathway (PubMed:31130282, PubMed:31130285). Regulation of craniofacial development (PubMed:31130282, PubMed:31130285).	Ras-related protein R-Ras2 OS=Homo sapiens OX=9606 GN=RRAS2 PE=1 SV=1 - [RRAS2_HUMAN]	36.76	5	7	12	204	23.3847	6.01123	0.887878	0.866316	0.921846	0.892013	1.11558	1.1495	1.10486	1.12331	0.794091	0.000388341	Down
Q9BYD1	39S ribosomal protein L13, mitochondrial	MRPL13		39S ribosomal protein L13, mitochondrial OS=Homo sapiens OX=9606 GN=MRPL13 PE=1 SV=1 - [RM13_HUMAN]	42.13	8	8	10	178	20.6787	9.15869	0.829205	0.905159	0.841521	0.858629	1.04915	1.09075	1.10412	1.08134	0.79404	0.0015005	Down
P62380	TATA box-binding protein-like protein 1	TBPL1	Part of a specialized transcription system that mediates the transcription of most ribosomal proteins through the 5'-TCT-3' motif which is a core promoter element at these genes. Seems to also mediate the transcription of NF1. Does not bind the TATA box.	TATA box-binding protein-like protein 1 OS=Homo sapiens OX=9606 GN=TBPL1 PE=1 SV=1 - [TBPL1_HUMAN]	5.38	1	1	1	186	20.8732	9.53955	0.79962	0.860705	0.769631	0.809985	0.964748	1.10883	0.986754	1.02011	0.794018	0.0158064	Down
Q969U7	Proteasome assembly chaperone 2	PSMG2	Chaperone protein which promotes assembly of the 20S proteasome as part of a heterodimer with PSMG1. The PSMG1-PSMG2 heterodimer binds to the PSMA5 and PSMA7 proteasome subunits, promotes assembly of the proteasome alpha subunits into the heteroheptameric alpha ring and prevents alpha ring dimerization.	Proteasome assembly chaperone 2 OS=Homo sapiens OX=9606 GN=PSMG2 PE=1 SV=1 - [PSMG2_HUMAN]	13.26	4	4	5	264	29.377	6.97607	0.82891	0.857773	0.801676	0.829453	1.03465	1.05097	1.04917	1.04493	0.793787	0.000223089	Down
Q8TB37	Iron-sulfur protein NUBPL	NUBPL	Required for the assembly of the mitochondrial membrane respiratory chain NADH dehydrogenase (Complex I). May deliver of one or more Fe-S clusters to complex I subunits.	Iron-sulfur protein NUBPL OS=Homo sapiens OX=9606 GN=NUBPL PE=1 SV=3 - [NUBPL_HUMAN]	11.6	3	3	3	319	34.0609	9.0415	0.823874	0.846372	0.942442	0.870896	1.14846	1.00293	1.14062	1.09734	0.793645	0.0191404	Down
Q6VY07	Phosphofurin acidic cluster sorting protein 1	PACS1	Coat protein that is involved in the localization of trans-Golgi network (TGN) membrane proteins that contain acidic cluster sorting motifs. Controls the endosome-to-Golgi trafficking of furin and mannose-6-phosphate receptor by connecting the acidic-cluster-containing cytoplasmic domain of these molecules with the adapter-protein complex-1 (AP-1) of endosomal clathrin-coated membrane pits. Invol…	Phosphofurin acidic cluster sorting protein 1 OS=Homo sapiens OX=9606 GN=PACS1 PE=1 SV=2 - [PACS1_HUMAN]	14.54	13	13	16	963	104.833	7.73779	0.862428	0.820387	0.879156	0.85399	1.05651	1.10875	1.06301	1.07609	0.793604	0.000757613	Down
Q9BXW7	Haloacid dehalogenase-like hydrolase domain-containing 5	HDHD5		Haloacid dehalogenase-like hydrolase domain-containing 5 OS=Homo sapiens OX=9606 GN=HDHD5 PE=1 SV=1 - [HDHD5_HUMAN]	29.31	9	9	14	423	46.2918	8.1333	0.832927	0.829916	0.911203	0.858015	1.05295	1.05394	1.13694	1.08128	0.793521	0.00439967	Down
O15194	CTD small phosphatase-like protein	CTDSPL	Recruited by REST to neuronal genes that contain RE-1 elements, leading to neuronal gene silencing in non-neuronal cells (By similarity). Preferentially catalyzes the dephosphorylation of 'Ser-5' within the tandem 7 residue repeats in the C-terminal domain (CTD) of the largest RNA polymerase II subunit POLR2A. Negatively regulates RNA polymerase II transcription, possibly by controlling the trans…	CTD small phosphatase-like protein OS=Homo sapiens OX=9606 GN=CTDSPL PE=1 SV=2 - [CTDSL_HUMAN]	3.99	1	1	1	276	31.1088	5.5415	0.876615	0.82922	0.879563	0.861799	1.11188	1.01659	1.1309	1.08646	0.79322	0.00448141	Down
P83111	Serine beta-lactamase-like protein LACTB, mitochondrial	LACTB	Mitochondrial serine protease that acts as a regulator of mitochondrial lipid metabolism (PubMed:28329758). Acts by decreasing protein levels of PISD, a mitochondrial enzyme that converts phosphatidylserine (PtdSer) to phosphatidylethanolamine (PtdEtn), thereby affecting mitochondrial lipid metabolism (PubMed:28329758). It is unclear whether it acts directly by mediating proteolysis of PISD or by…	Serine beta-lactamase-like protein LACTB, mitochondrial OS=Homo sapiens OX=9606 GN=LACTB PE=1 SV=2 - [LACTB_HUMAN]	12.43	5	5	6	547	60.655	8.52881	0.809213	0.898814	0.830191	0.846073	1.0095	1.09493	1.0963	1.06691	0.793011	0.0049984	Down
P48147	Prolyl endopeptidase	PREP	Cleaves peptide bonds on the C-terminal side of prolyl residues within peptides that are up to approximately 30 amino acids long.	Prolyl endopeptidase OS=Homo sapiens OX=9606 GN=PREP PE=1 SV=2 - [PPCE_HUMAN]	42.68	25	25	43	710	80.648	5.85889	0.871861	0.912527	0.867147	0.883845	1.11535	1.09609	1.13304	1.11483	0.79281	0.000209211	Down
P19438	Tumor necrosis factor receptor superfamily member 1A	TNFRSF1A	Receptor for TNFSF2/TNF-alpha and homotrimeric TNFSF1/lymphotoxin-alpha. The adapter molecule FADD recruits caspase-8 to the activated receptor. The resulting death-inducing signaling complex (DISC) performs caspase-8 proteolytic activation which initiates the subsequent cascade of caspases (aspartate-specific cysteine proteases) mediating apoptosis. Contributes to the induction of non-cytocidal …	Tumor necrosis factor receptor superfamily member 1A OS=Homo sapiens OX=9606 GN=TNFRSF1A PE=1 SV=1 - [TNR1A_HUMAN]	1.98	1	1	1	455	50.4619	6.63916	0.795532	0.891566	0.960073	0.882391	1.11158	1.04518	1.18434	1.1137	0.792305	0.0206971	Down
P17482	Homeobox protein Hox-B9	HOXB9	Sequence-specific transcription factor which is part of a developmental regulatory system that provides cells with specific positional identities on the anterior-posterior axis.	Homeobox protein Hox-B9 OS=Homo sapiens OX=9606 GN=HOXB9 PE=1 SV=2 - [HXB9_HUMAN]	14	3	3	3	250	28.041	8.89502	0.955677	0.976211	0.827975	0.919954	1.22867	1.08524	1.16952	1.16114	0.792282	0.017977	Down
Q6AI08	HEAT repeat-containing protein 6	HEATR6	Amplification-dependent oncogene.	HEAT repeat-containing protein 6 OS=Homo sapiens OX=9606 GN=HEATR6 PE=1 SV=1 - [HEAT6_HUMAN]	3.56	4	4	4	1181	128.699	7.03467	0.845727	0.860165	0.90076	0.868884	1.0611	1.07249	1.15706	1.09688	0.792139	0.00270585	Down
L0R8F8	MIEF1 upstream open reading frame protein	MIEF1	Involved in the regulation of mitochondrial fission mediated by DNM1L (PubMed:29083303). Positively regulates mitochondrial translation (PubMed:30215512). May play a role in ribosome biogenesis by preventing premature association of the 28S and 39S ribosomal subunits (Probable).	MIEF1 upstream open reading frame protein OS=Homo sapiens OX=9606 GN=MIEF1 PE=1 SV=1 - [MIDUO_HUMAN]	17.14	1	1	1	70	8.43958	10.5796	0.811206	0.967864	0.812161	0.863743	1.14706	1.07851	1.04573	1.09043	0.792111	0.0194811	Down
Q9BQ15	SOSS complex subunit B1	NABP2	Component of the SOSS complex, a multiprotein complex that functions downstream of the MRN complex to promote DNA repair and G2/M checkpoint. In the SOSS complex, acts as a sensor of single-stranded DNA that binds to single-stranded DNA, in particular to polypyrimidines. The SOSS complex associates with DNA lesions and influences diverse endpoints in the cellular DNA damage response including cel…	SOSS complex subunit B1 OS=Homo sapiens OX=9606 GN=NABP2 PE=1 SV=1 - [SOSB1_HUMAN]	7.11	2	2	2	211	22.3242	9.05615	0.830018	0.765788	0.850688	0.815498	1.0209	0.991269	1.07673	1.02964	0.792026	0.00392362	Down
Q14674	Separin	ESPL1	Caspase-like protease, which plays a central role in the chromosome segregation by cleaving the SCC1/RAD21 subunit of the cohesin complex at the onset of anaphase. During most of the cell cycle, it is inactivated by different mechanisms.	Separin OS=Homo sapiens OX=9606 GN=ESPL1 PE=1 SV=3 - [ESPL1_HUMAN]	1.93	3	3	3	2120	233.028	7.54736	0.859512	0.786093	0.832105	0.825903	1.05142	1.06988	1.00758	1.04296	0.791884	0.00155097	Down
Q8WWV3	Reticulon-4-interacting protein 1, mitochondrial	RTN4IP1	Plays a role in the regulation of retinal ganglion cell (RGC) neurite outgrowth, and hence in the development of the inner retina and optic nerve. Appears to be a potent inhibitor of regeneration following spinal cord injury.	Reticulon-4-interacting protein 1, mitochondrial OS=Homo sapiens OX=9606 GN=RTN4IP1 PE=1 SV=2 - [RT4I1_HUMAN]	8.08	3	3	4	396	43.5616	9.11475	0.824974	0.830101	0.859626	0.838234	1.02778	1.05289	1.09565	1.05877	0.791702	0.000614132	Down
Q96AB3	Isochorismatase domain-containing protein 2	ISOC2		Isochorismatase domain-containing protein 2 OS=Homo sapiens OX=9606 GN=ISOC2 PE=1 SV=1 - [ISOC2_HUMAN]	34.63	3	3	5	205	22.3228	7.76709	0.921382	0.834819	0.886694	0.880965	1.04108	1.11461	1.18274	1.11281	0.791658	0.00847237	Down
P43155	Carnitine O-acetyltransferase	CRAT	Catalyzes the reversible transfer of acyl groups from carnitine to coenzyme A (CoA) and regulates the acyl-CoA/CoA ratio. Also plays a crucial role in the transport of fatty acids for beta-oxidation (PubMed:15099582, PubMed:29395073). Responsible for the synthesis of short- and branched-chain acylcarnitines (PubMed:23485643). Active towards some branched-chain amino acid oxidation pathway (BCAAO)…	Carnitine O-acetyltransferase OS=Homo sapiens OX=9606 GN=CRAT PE=1 SV=5 - [CACP_HUMAN]	23.48	15	15	21	626	70.8123	8.44092	0.843766	0.964239	0.805995	0.871333	1.08934	1.08728	1.12556	1.10073	0.791596	0.00964474	Down
Q6UVY6	DBH-like monooxygenase protein 1	MOXD1		DBH-like monooxygenase protein 1 OS=Homo sapiens OX=9606 GN=MOXD1 PE=1 SV=1 - [MOXD1_HUMAN]	20.88	11	12	17	613	69.6077	6.43018	0.858938	0.90335	0.851916	0.871401	1.09468	1.11089	1.09703	1.10087	0.791559	0.000169455	Down
Q12860	Contactin-1	CNTN1	Contactins mediate cell surface interactions during nervous system development. Involved in the formation of paranodal axo-glial junctions in myelinated peripheral nerves and in the signaling between axons and myelinating glial cells via its association with CNTNAP1. Participates in oligodendrocytes generation by acting as a ligand of NOTCH1. Its association with NOTCH1 promotes NOTCH1 activation…	Contactin-1 OS=Homo sapiens OX=9606 GN=CNTN1 PE=1 SV=1 - [CNTN1_HUMAN]	0.88	1	1	1	1018	113.249	5.89697	0.897635	0.818148	1.04617	0.92065	1.22602	1.14443	1.12039	1.16361	0.7912	0.0305008	Down
P82921	28S ribosomal protein S21, mitochondrial	MRPS21		28S ribosomal protein S21, mitochondrial OS=Homo sapiens OX=9606 GN=MRPS21 PE=1 SV=3 - [RT21_HUMAN]	47.13	4	4	4	87	10.6814	9.92041	0.880318	0.74387	0.893874	0.839354	1.01703	1.10336	1.0637	1.06136	0.790826	0.0147247	Down
A6NED2	RCC1 domain-containing protein 1	RCCD1	Plays a role in transcriptional repression of satellite repeats, possibly by regulating H3K36 methylation levels in centromeric regions together with KDM8 (PubMed:24981860). Possibly together with KDM8, is involved in proper mitotic spindle organization and chromosome segregation (PubMed:24981860). Plays a role in regulating alpha-tubulin deacetylation and cytoskeletal microtubule stability, ther…	RCC1 domain-containing protein 1 OS=Homo sapiens OX=9606 GN=RCCD1 PE=1 SV=1 - [RCCD1_HUMAN]	6.38	2	2	2	376	40.054	5.2749	0.840451	0.921279	0.863396	0.875042	1.14334	1.09059	1.08685	1.10692	0.790516	0.00154358	Down
[truncated: 6,347 more rows]
