# Supplementary material for: Whole transcriptome and proteome analyses identify potential targets and mechanisms underlying tumor treating fields against glioblastoma
Source: Cell Death Dis. 2022 Aug 18;13(8):721. doi: 10.1038/s41419-022-05127-7 (PMC9388668; doi:10.1038/s41419-022-05127-7)
Supplement: Supplementary file 3 — Table S2 [file 41419_2022_5127_MOESM3_ESM.xlsx]

## Sheet: Sheet1
ProbeName	pvalues	foldchange	foldchange(abs)	Regulation	T1	T2	T3	C1	C2	C3	ProbeName.1	Type	ProbeSeq	Accession	Source	Chromosome	Strand	Start	End	GeneSymbol	Gene_ID	Description	GO	Associated_gene_description
LNCV6_140186_PI430048170	3.70095e-06	0.0287078	34.8338	down	6.51155	6.40906	6.54005	11.5754	11.6274	11.6278	LNCV6_140186_PI430048170	mRNA	GCTGCACAGTCAATTCATCGGTGCCTTAGTCCAAGAAAATAAAAACCACTAAGAAGCTTT	NM_001039792	RefSeq	chr9	+	35906191	35907141	HRCT1	646962	"Homo sapiens histidine rich carboxyl terminus 1 (HRCT1), mRNA"	GO:0016021	-
LNCV6_136471_PI430048170	2.54491e-05	2.69463	2.69463	up	12.067	12.0756	12.032	10.5866	10.6183	10.6784	LNCV6_136471_PI430048170	mRNA	GGTGTCTGTATACACGCCAAAGGCAGATACAAATAAAATACAGATTGTCCTTTCTTAAAA	NM_003124	RefSeq	chr2	+	72887382	72892160	SPR	6697	"Homo sapiens sepiapterin reductase (SPR), mRNA"	GO:0050661|GO:0006558|GO:0004757|GO:0006729|GO:0050999|GO:0016265|GO:0044281|GO:0005829|GO:0006809|GO:0005739|GO:0042428|GO:0042415|GO:0004033|GO:0005737|GO:0019889|GO:0042417|GO:0048667|GO:0050882|GO:0040014|GO:0046209|GO:0005654|GO:0070062|GO:0055114	-
LNCV6_130265_PI430048170	0.000640513	0.388929	2.57116	down	7.95287	7.68156	7.78151	9.15433	9.24726	9.11139	LNCV6_130265_PI430048170	mRNA	GGCAGGGCTGGGAGAACTTTGTACAGTGGAGAAATATTTATAAACTTAATTTTGTAAAAC	NM_001291902	RefSeq	chr11	+	68312608	68449275	LRP5	4041	"Homo sapiens LDL receptor related protein 5 (LRP5), transcript variant 2, mRNA"	GO:0005515|GO:0019534|GO:0017147|GO:0046850|GO:0090263|GO:0060042|GO:0048539|GO:0048596|GO:0042074|GO:0046849|GO:0033690|GO:0016055|GO:0042632|GO:0060033|GO:0045840|GO:0060764|GO:0035426|GO:0001702|GO:0006897|GO:0060828|GO:0043235|GO:0002076|GO:0060349|GO	-
LNCV6_134824_PI430048170	0.000860077	3.03033	3.03033	up	6.77869	6.66523	6.8863	5.07622	5.04195	5.39518	LNCV6_134824_PI430048170	mRNA	TCCCACATAAACTACCTCAGGAGTCACTGTAAAATAAACTGGCCTTGTTGTCTTAAAAAA	NM_001142470	RefSeq	chr6	+	107028171	107051586	C6orf203	51250	"Homo sapiens chromosome 6 open reading frame 203 (C6orf203), transcript variant 3, mRNA"	GO:0005739	-
LNCV6_129950_PI430048170	0.000257998	0.356385	2.80595	down	4.74352	5.04749	4.92776	6.32567	6.29983	6.56033	LNCV6_129950_PI430048170	mRNA	GGACGCCGCCCAGCTTGCTTGTGTATAAGTTGTATTTAATGGTTCTGTAACAATAAAAAA	NM_033256	RefSeq	chr19	-	38251236	38256591	PPP1R14A	94274	"Homo sapiens protein phosphatase 1 regulatory inhibitor subunit 14A (PPP1R14A), transcript variant 1, mRNA"	GO:0042325|GO:0005737|GO:0004864|GO:0043086	-
LNCV6_131522_PI430048170	0.00391788	2.9915	2.9915	up	9.1572	9.07846	8.94385	7.25153	7.38164	7.76187	LNCV6_131522_PI430048170	mRNA	CTCCCTAATTCAGACCCAGCCTCAAGAGGAAAGGGAGTAAAATAAAACTAACTTGTTTAT	NM_020435	RefSeq	chr1	+	228149713	228159826	GJC2	57165	"Homo sapiens gap junction protein gamma 2 (GJC2), mRNA"	GO:0005243|GO:0043209|GO:0007267|GO:0009636|GO:0005922|GO:0016021|GO:0055085	-
LNCV6_52223_PI430048170	0.000264065	5.92406	5.92406	up	9.1128	9.13859	8.99484	6.65414	6.55373	6.32296	LNCV6_52223_PI430048170	mRNA	TGGATGACGAGAATTGGGTACCACATATCTCTATACAGCCTTTCTACTTCCTTTCCCAGA	NM_005671	RefSeq	chr8	+	30744164	30767006	UBXN8	7993	"Homo sapiens UBX domain protein 8 (UBXN8), transcript variant 1, mRNA"	GO:0007338|GO:0005515|GO:0030176|GO:0030433	-
LNCV6_143315_PI430048170	0.00706371	0.485998	2.05762	down	8.30464	8.32183	8.34981	9.18862	9.50776	9.3854	LNCV6_143315_PI430048170	mRNA	CGGATCGTTTATGGTTATTTACAATGCAGTTACTCTTGAAGATTATTGTTAGAGGTAGAC	NM_001301726	RefSeq	chr20	-	62851489	62861763	TCFL5	10732	"Homo sapiens transcription factor like 5 (TCFL5), transcript variant 2, mRNA"	GO:0006355|GO:0003700|GO:0006366|GO:0042127|GO:0046983|GO:0045595|GO:0007275|GO:0005634|GO:0007283|GO:0001673|GO:0003677|GO:0030154	-
LNCV6_128404_PI430048170	0.00624875	0.349103	2.86449	down	5.28246	5.15761	5.23949	7.00791	6.65911	6.52641	LNCV6_128404_PI430048170	mRNA	GAAGAAGCAGTTACACCCCAACAATAGGAGGAAAAATCTAGAACTATTTCAAGTTTTATC	NM_001106	RefSeq	chr3	+	38454298	38493142	ACVR2B	93	"Homo sapiens activin A receptor type 2B (ACVR2B), mRNA"	GO:0005515|GO:0007368|GO:0005886|GO:0030324|GO:0061298|GO:0048705|GO:0009791|GO:0009952|GO:0060836|GO:0046872|GO:0016362|GO:0032147|GO:0007507|GO:0001946|GO:0005737|GO:0004702|GO:0019838|GO:0048185|GO:0035265|GO:0060021|GO:0042475|GO:0005024|GO:0007178|GO	-
LNCV6_135185_PI430048170	0.0128497	4.9944	4.9944	up	6.04081	6.10998	6.01821	4.15411	3.7068	3.19018	LNCV6_135185_PI430048170	mRNA	GAATGTGCAAATGTCCTCAGACAAGATGCACACCTTGCTCATTAGTGAGTTCATTTCAGG	NM_020813	RefSeq	chr19	+	56507842	56530214	ZNF471	57573	"Homo sapiens zinc finger protein 471 (ZNF471), mRNA"	GO:0006355|GO:0003700|GO:0005634|GO:0003677|GO:0046872|GO:0006351	-
LNCV6_130657_PI430048170	0.0142248	2.00194	2.00194	up	9.63289	9.56315	9.67024	8.74794	8.74393	8.33445	LNCV6_130657_PI430048170	mRNA	CTCTACCTGAGCATGTATTCAGGGGCTATAGGTACATTTAACTCTAACTAACTGAAAAAA	NM_182969	RefSeq	chr11	-	74840909	74949187	XRRA1	143570	"Homo sapiens X-ray radiation resistance associated 1 (XRRA1), transcript variant 1, mRNA"	GO:0003674|GO:0005737|GO:0010165|GO:0005634	-
LNCV6_65801_PI430048170	0.0336294	3.3082	3.3082	up	6.35994	6.33445	6.33747	5.03662	4.69952	3.89331	LNCV6_65801_PI430048170	mRNA	GGCTTTAGCTCAGATTGTCTACAGTGAATGTGGCCTGCACAAGAAAGCTATTCTTTGCTT	NM_152385	RefSeq	chr2	-	55172546	55232367	CLHC1	130162	"Homo sapiens clathrin heavy chain linker domain containing 1 (CLHC1), transcript variant 1, mRNA"	NA	-
LNCV6_135130_PI430048170	0.0042398	2.88885	2.88885	up	13.1004	13.1118	13.1223	11.5609	11.4041	11.7563	LNCV6_135130_PI430048170	mRNA	TTCTCCACTGTACAGAAGAGCCACCACTGGGATGGGGAATAAAGTTGAGAACATGAGTTT	NM_021934	RefSeq	chr12	+	52069973	52077495	ATG101	60673	"Homo sapiens autophagy related 101 (ATG101), transcript variant 1, mRNA"	GO:0005515|GO:0000407|GO:0000045|GO:0032403|GO:0042802	-
LNCV6_139083_PI430048170	0.00127758	0.426296	2.34579	down	8.646	8.64365	8.56764	9.70566	9.93088	9.90209	LNCV6_139083_PI430048170	mRNA	TGCTCATTTTCTGTTTTCCTGTGTTAGGAAAAAACCACCTGTTTTCCAAGGGGAGAGGGC	NM_015456	RefSeq	chr9	+	137255299	137273548	NELFB	25920	"Homo sapiens negative elongation factor complex member B (NELFB), mRNA"	GO:0005515|GO:0010467|GO:0006368|GO:0005737|GO:0006366|GO:0032021|GO:0016032|GO:0005654|GO:0045892|GO:0050434	-
LNCV6_127045_PI430048170	0.000175116	0.217741	4.59261	down	4.90955	5.31749	5.16926	7.18399	7.54189	7.27304	LNCV6_127045_PI430048170	mRNA	ATCTCAAAAAATTGTACCATTCCTCAAAGGGACTTGGATAACATGGCCTTCCCCCAAGCA	NM_020212	RefSeq	chr15	+	89690796	89743638	WDR93	56964	"Homo sapiens WD repeat domain 93 (WDR93), transcript variant 1, mRNA"	GO:0016651|GO:0022900	-
LNCV6_36076_PI430048170	0.00336084	0.488619	2.04659	down	5.57795	5.65078	5.6927	6.49333	6.73156	6.78232	LNCV6_36076_PI430048170	mRNA	GGTGAGAATGGTATAAATTTCAAAAACAACGAAACCTTCTTTTGCCCCCTCCGCAGCAGT	NM_001282275	RefSeq	chr17	+	48723167	48724758	PRAC2	360205	"Homo sapiens PRAC2 small nuclear protein (PRAC2), transcript variant 2, mRNA"	NA	-
LNCV6_143860_PI430048170	0.0058717	30.7574	30.7574	up	7.09699	7.0365	7.11362	1.67182	2.81159	1.59219	LNCV6_143860_PI430048170	mRNA	GTGCTATTTTTATTTCCAATGGATATTTCTGTATTACTAGGGAGGCATTTACAGTCCTCT	NM_197947	RefSeq	chr12	-	10116776	10130269	CLEC7A	64581	"Homo sapiens C-type lectin domain containing 7A (CLEC7A), transcript variant 1, mRNA"	GO:0042287|GO:0008037|GO:0005886|GO:0042832|GO:0006910|GO:0046872|GO:0002221|GO:0005737|GO:0009756|GO:0042110|GO:0006954|GO:0045087|GO:0030246|GO:0016021|GO:0008329	-
LNCV6_134070_PI430048170	0.000788261	3.92839	3.92839	up	14.0511	14.0864	14.0469	12.0125	12.2168	12.0243	LNCV6_134070_PI430048170	mRNA	TGCTGTTATCAGCGGGGAAATGTACTATTTAAGATCAGCTTTGTTGTAAAACCATTTGTT	NM_022767	RefSeq	chr15	+	88621295	88632281	AEN	64782	"Homo sapiens apoptosis enhancing nuclease (AEN), mRNA"	GO:0042771|GO:0031965|GO:0004527|GO:0090305|GO:0010212|GO:0005730|GO:0005654|GO:0005634|GO:0003676	-
LNCV6_129088_PI430048170	8.50079e-05	3.81143	3.81143	up	10.326	10.2402	10.3802	8.33718	8.29428	8.51754	LNCV6_129088_PI430048170	mRNA	GCATTGTCTTCACGAAGAAGATGTAAAAATAATGAACAATAAATTGCGGTGGAAACCTCT	NM_016066	RefSeq	chr1	-	193096464	193106114	GLRX2	51022	"Homo sapiens glutaredoxin 2 (GLRX2), transcript variant 1, mRNA"	GO:0042542|GO:0006355|GO:0010033|GO:0008794|GO:0051537|GO:0015035|GO:0003756|GO:0006749|GO:0006915|GO:0009055|GO:0005634|GO:0015038|GO:0009966|GO:0046872|GO:0030154|GO:0043231|GO:0005739|GO:0009266|GO:0006457|GO:0042262|GO:0051775|GO:0045454|GO:0005654|GO	-
LNCV6_130446_PI430048170	0.00548735	0.442911	2.25779	down	4.77595	4.50447	4.65509	5.98081	5.9297	5.51976	LNCV6_130446_PI430048170	mRNA	CACAGTCAAGAATTAGCAGAAACCCTCTGCATTTACAAACACTTTGTGCTATAAAAAAGT	NM_004631	RefSeq	chr1	-	53242363	53328149	LRP8	7804	"Homo sapiens LDL receptor related protein 8 (LRP8), transcript variant 1, mRNA"	GO:0006629|GO:0005515|GO:0008035|GO:0030424|GO:0005886|GO:0007603|GO:0061098|GO:0019221|GO:0050731|GO:0030425|GO:0071397|GO:0030229|GO:0043025|GO:0006508|GO:0061003|GO:1900006|GO:0021541|GO:0042493|GO:0005875|GO:0005509|GO:0050804|GO:0014069|GO:0005576|GO	-
LNCV6_135018_PI430048170	0.0495913	2.18936	2.18936	up	9.47607	9.26293	9.46406	8.53016	8.4925	7.63396	LNCV6_135018_PI430048170	mRNA	GCAGCAGTATTTGGTTTGCATTTAAAGTGAAAATAACGGCTGTTATTTTTCTGGCATTAC	NM_005633	RefSeq	chr2	-	38981548	39120463	SOS1	6654	"Homo sapiens SOS Ras/Rac guanine nucleotide exchange factor 1 (SOS1), mRNA"	GO:0005515|GO:0008286|GO:0017124|GO:0005886|GO:0007264|GO:0007265|GO:0050900|GO:0005829|GO:0007173|GO:0007411|GO:0043025|GO:0005089|GO:0005088|GO:0051056|GO:0048011|GO:0043065|GO:0046982|GO:0045742|GO:0051057|GO:0014069|GO:0030168|GO:0097190|GO:0003677|GO	-
LNCV6_141835_PI430048170	0.000197656	0.420574	2.3777	down	6.88026	6.77145	6.98004	8.05612	8.14487	8.18403	LNCV6_141835_PI430048170	mRNA	GGAGAGAAACACAGCGATCACAAAGGGCCATGTTTGCCAAGAAATAAAATATACTTGGAA	NM_012241	RefSeq	chr6	+	13574626	13615158	SIRT5	23408	"Homo sapiens sirtuin 5 (SIRT5), transcript variant 1, mRNA"	GO:0006342|GO:0070403|GO:0005634|GO:0036049|GO:0003950|GO:0005829|GO:0036054|GO:0005739|GO:0006471|GO:0036055|GO:0005758|GO:0005759|GO:0036047|GO:0036048|GO:0008270|GO:2000378|GO:0006476	-
LNCV6_145344_PI430048170	0.000532437	0.455836	2.19377	down	10.0264	9.96838	9.99508	11.1093	11.0605	11.2165	LNCV6_145344_PI430048170	mRNA	TGTTCCCTGGAAGTAGGGCCTGCTCTCCATCCCAGTGAAATAAACATGTATTAGACACCT	NM_024578	RefSeq	chr19	+	17226203	17229219	OCEL1	79629	"Homo sapiens occludin/ELL domain containing 1 (OCEL1), mRNA"	NA	-
LNCV6_142530_PI430048170	0.00272675	0.189061	5.28929	down	7.26367	7.28839	7.20767	9.37036	9.72779	9.83241	LNCV6_142530_PI430048170	mRNA	TATTTTGTAACCCGTTACACTGTGTGTCCTTGTGTAAATAAACTTGTTTCTGGCAGTGCC	NM_001015053	RefSeq	chr17	-	44076752	44123646	HDAC5	10014	"Homo sapiens histone deacetylase 5 (HDAC5), transcript variant 3, mRNA"	GO:0005515|GO:0006342|GO:0044212|GO:0006325|GO:0010830|GO:0046970|GO:0005634|GO:0010832|GO:0042220|GO:0046872|GO:0005829|GO:0007507|GO:0051091|GO:0005737|GO:0006954|GO:0007219|GO:0045944|GO:0070491|GO:0030183|GO:0005080|GO:0090051|GO:0006338|GO:0004407|GO	-
LNCV6_138390_PI430048170	1.86017e-05	2.59807	2.59807	up	11.7508	11.7504	11.7756	10.3507	10.3766	10.4165	LNCV6_138390_PI430048170	mRNA	CATTCATTCCCTGGCATTAATCCCTTAGAGGGAATAATAAAGCTTTTTATTTCTCTGTGA	NM_021078	RefSeq	chr17	-	42113110	42121364	KAT2A	2648	"Homo sapiens lysine acetyltransferase 2A (KAT2A), mRNA"	GO:0005515|GO:0072686|GO:0042826|GO:0006366|GO:0008283|GO:0001756|GO:0035948|GO:0006325|GO:0005615|GO:0021537|GO:0031647|GO:0035264|GO:0043997|GO:0016032|GO:0044154|GO:0006338|GO:0004402|GO:0016578|GO:0006357|GO:0030914|GO:0010484|GO:0003713|GO:0001843|GO	-
LNCV6_116785_PI430048170	0.000393311	6.16	6.16	up	9.30509	9.16224	9.22565	6.74949	6.65344	6.40304	LNCV6_116785_PI430048170	mRNA	TTACGAATACGTGTTGTAGTCATCCATTAAGCAATCCAGCCGAGCTTGAGGAAAGTGACG	NM_004508	RefSeq	chr10	-	1039418	1049366	IDI1	3422	"Homo sapiens isopentenyl-diphosphate delta isomerase 1 (IDI1), transcript variant 1, mRNA"	GO:0006695|GO:0035634|GO:0000287|GO:0030145|GO:0044281|GO:0008299|GO:0004452|GO:0046872|GO:0050992|GO:0005829|GO:0005739|GO:0016787|GO:0005777	-
LNCV6_127487_PI430048170	0.000127534	3.34689	3.34689	up	13.6063	13.6088	13.5996	11.8504	11.8308	11.9041	LNCV6_127487_PI430048170	mRNA	GAGGATGCCTTCTCTACTGTGCATACCCATGAAATTTAATACACATTTTAAAACCTCTGG	NM_001258310	RefSeq	chr12	-	6556869	6568332	NOP2	4839	"Homo sapiens NOP2 nucleolar protein (NOP2), transcript variant 5, mRNA"	GO:0005515|GO:0008284|GO:0006364|GO:0005730|GO:0008757|GO:0032259	-
LNCV6_101697_PI430048170	0.0121858	4.97609	4.97609	up	7.29665	7.17093	7.28359	5.39585	4.80944	4.44101	LNCV6_101697_PI430048170	mRNA	AGTGTACCTCTGCACTCAATGCTGGAATCAAATCCAAAGCTTTTAATTCTCTCAACAAGA	NM_139168	RefSeq	chr5	+	66144834	66183616	SREK1	140890	"Homo sapiens splicing regulatory glutamic acid and lysine rich protein 1 (SREK1), transcript variant 2, mRNA"	GO:0008380|GO:0006397|GO:0000166|GO:0005681|GO:0005654	-
LNCV6_2199_PI430048170	0.0213241	2.74183	2.74183	up	6.18491	6.06495	6.46247	4.51003	4.39323	5.29702	LNCV6_2199_PI430048170	mRNA	AGTACTGGTGGTAGCCAATATGGGCAGACATTAGGAAATTGGGGTCTTCATACTGCTTCT	NM_170739	RefSeq	chr11	-	66435074	66438848	MRPL11	65003	"Homo sapiens mitochondrial ribosomal protein L11 (MRPL11), transcript variant 3, mRNA"	GO:0070124|GO:0005515|GO:0070125|GO:0070126|GO:0032543|GO:0006996|GO:0003735|GO:0005761|GO:0005743|GO:0006412	-
LNCV6_128227_PI430048170	0.0372652	2.14597	2.14597	up	10.4394	10.3585	10.419	9.40708	9.58052	8.82102	LNCV6_128227_PI430048170	mRNA	CCTCCAACATGATGGATCTACTTATGGTCTTGTTTGTTGACATGACAAATTAACATTCTT	NM_004768	RefSeq	chr1	+	70205681	70253052	SRSF11	9295	"Homo sapiens serine and arginine rich splicing factor 11 (SRSF11), transcript variant 1, mRNA"	GO:0008380|GO:0006397|GO:0005515|GO:0010467|GO:0006369|GO:0006406|GO:0006366|GO:0000166|GO:0000398|GO:0031124|GO:0005654|GO:0005634	-
LNCV6_139359_PI430048170	0.00121661	0.182828	5.46963	down	3.33705	3.454	3.34309	5.85621	6.01409	5.58976	LNCV6_139359_PI430048170	mRNA	CTGCTTGCAGTATTCATGTTGACAACAGAGTAAAAGAGAATACTGTAAAGAATTACTGCA	NM_152527	RefSeq	chr2	-	230034973	230068999	SLC16A14	151473	"Homo sapiens solute carrier family 16 member 14 (SLC16A14), mRNA"	GO:0015718|GO:0034220|GO:0005886|GO:0008028|GO:0016021|GO:0015293	-
LNCV6_137083_PI430048170	0.00739912	3.14228	3.14228	up	7.728	7.58262	7.73525	6.11854	6.24953	5.66446	LNCV6_137083_PI430048170	mRNA	GATGCTGATGATGTGCCTTATTCAGATTAGTTGGCCATTACCAGAATAAAGAATAAATCT	NM_001199260	RefSeq	chr1	-	179839966	179877806	TOR1AIP2	163590	"Homo sapiens torsin 1A interacting protein 2 (TOR1AIP2), transcript variant 3, mRNA"	GO:0031965|GO:0005737|GO:0005783|GO:0005789|GO:0051117|GO:0005634|GO:0032781|GO:0016021|GO:0007029|GO:0001671|GO:0043231	-
LNCV6_135717_PI430048170	0.000305689	0.4201	2.38038	down	5.07448	4.87146	4.81784	6.29791	6.09162	6.13234	LNCV6_135717_PI430048170	mRNA	CAGGTGCAGCCTATATTATTAACAGACAAGGAAAGAATCCAAATAAAAGTTCTGTAAACC	NM_018376	RefSeq	chr9	+	104763740	104777764	NIPSNAP3B	55335	"Homo sapiens nipsnap homolog 3B (NIPSNAP3B), transcript variant 1, mRNA"	NA	-
LNCV6_142740_PI430048170	2.86252e-05	0.297619	3.36	down	9.68927	9.67544	9.75725	11.533	11.448	11.3838	LNCV6_142740_PI430048170	mRNA	CACATTTTTAAAACCAAATGTTCAATCTGTATTACTCTTTGCCGTCTTGTATGTAGAGGC	NM_001142393	RefSeq	chr6	-	11183297	11382348	NEDD9	4739	"Homo sapiens neural precursor cell expressed, developmentally down-regulated 9 (NEDD9), transcript variant 3, mRNA"	GO:0005515|GO:0005794|GO:0005819|GO:0005634|GO:0030027|GO:0007165|GO:0000922|GO:0005737|GO:0007067|GO:0007229|GO:0007010|GO:0007155|GO:0051017|GO:0005925|GO:0005938|GO:0040008|GO:0051301	-
LNCV6_141957_PI430048170	9.37299e-05	0.35976	2.77963	down	7.12122	6.99702	7.07427	8.51069	8.56338	8.54534	LNCV6_141957_PI430048170	mRNA	CCAGTTTGTATCAAAGGGTATCGACTTAAGTGAAATTTCAACATGCTGTTACTTTTTCCT	NM_152419	RefSeq	chr8	+	43140448	43202827	HGSNAT	138050	"Homo sapiens heparan-alpha-glucosaminide N-acetyltransferase (HGSNAT), transcript variant 1, mRNA"	GO:0015019|GO:0016746|GO:0005975|GO:0009405|GO:0006027|GO:0007041|GO:0044281|GO:0016021|GO:0005765|GO:0051259|GO:0030203	-
LNCV6_129875_PI430048170	0.0012335	0.168871	5.92167	down	4.26204	4.00081	4.46457	6.83743	6.39902	7.13349	LNCV6_129875_PI430048170	mRNA	GAGCCGCTGTCAACAGACAGTTTATTCTATATACAAACACAATTTTGTACACTGCAATTA	NM_138690	RefSeq	chr19	+	1000418	1009732	GRIN3B	116444	"Homo sapiens glutamate ionotropic receptor NMDA type subunit 3B (GRIN3B), mRNA"	GO:0005262|GO:0005261|GO:0030054|GO:0005234|GO:0017146|GO:0030594|GO:0051205|GO:0035249|GO:0030425|GO:0035235|GO:0034220|GO:0004972|GO:0045211|GO:0070588|GO:0051924|GO:0043025|GO:0016594|GO:0042165	-
LNCV6_135873_PI430048170	0.025225	2.08948	2.08948	up	9.43251	9.31941	9.4038	8.56917	8.38852	7.94077	LNCV6_135873_PI430048170	mRNA	GCCAGCTAATAAATTGTCACACAATGGAAAATCATATGCCACAACATTCATTGTAAGGTT	NM_020177	RefSeq	chr5	-	115520910	115544894	FEM1C	56929	"Homo sapiens fem-1 homolog C (FEM1C), mRNA"	GO:0005737|GO:0016567	-
LNCV6_145423_PI430048170	0.000413063	2.11648	2.11648	up	12.5322	12.3587	12.5089	11.3166	11.3062	11.5272	LNCV6_145423_PI430048170	mRNA	CTGGCGCCACCGAACCTGCACATCTCAACTTGTAACTCAATAAACAGAAGTGACAATCGG	NM_024527	RefSeq	chr19	-	17292130	17303473	ABHD8	79575	"Homo sapiens abhydrolase domain containing 8 (ABHD8), mRNA"	GO:0016787|GO:0008152|GO:0070062	-
LNCV6_136558_PI430048170	0.000876947	0.339048	2.94944	down	4.45629	4.48753	4.23334	6.01261	5.90853	5.94849	LNCV6_136558_PI430048170	mRNA	AGATCATCTGTTGCTATCCCCTGGGAGGCCTTTGTGACTTGTCTAGCAGATATTAAATGG	NM_005912	RefSeq	chr18	-	60371330	60372768	MC4R	4160	"Homo sapiens melanocortin 4 receptor (MC4R), mRNA"	GO:0005515|GO:2000821|GO:0032868|GO:0007631|GO:0005886|GO:0030819|GO:2000252|GO:0002024|GO:0005634|GO:0004977|GO:0006112|GO:0042923|GO:0045780|GO:0004980|GO:0007188|GO:0016021|GO:0017046|GO:0030073|GO:0031625	-
LNCV6_144520_PI430048170	0.0325983	2.76619	2.76619	up	10.0154	9.9183	9.94018	8.71313	8.73574	7.86503	LNCV6_144520_PI430048170	mRNA	GCGGTGAAAAAAGAAAGAGAGTCAAGAATTTTGTTGGATTGTGTTTGTGTGTGCATATAT	NM_016613	RefSeq	chr4	-	158124579	158172566	FAM198B	51313	"Homo sapiens golgi associated kinase 1B (GASK1B), transcript variant 2, mRNA"	GO:0005794|GO:0000139|GO:0016021	-
LNCV6_133266_PI430048170	0.00851214	0.342515	2.91958	down	9.97368	9.94848	9.95813	11.5964	11.6713	11.2086	LNCV6_133266_PI430048170	mRNA	GTCTGCATTCATGTATAATAGCCATTTTATGCACAGATGAGGTGATTCCCACACTTTTTT	NM_138635	RefSeq	chr7	-	44826888	44848126	H2AFV	94239	"Homo sapiens H2A histone family member V (H2AFV), transcript variant 2, mRNA"	GO:0008150|GO:0003674|GO:0046982|GO:0005634|GO:0000786|GO:0003677|GO:0070062	-
LNCV6_127220_PI430048170	0.000336568	2.75851	2.75851	up	9.98652	9.9872	9.9564	8.464	8.5885	8.48302	LNCV6_127220_PI430048170	mRNA	CTGAGCCTGTAGCTAACGCATAAGCACAGTGTATTCAATAAAACATTTTTATTCTGTACA	NM_006502	RefSeq	chr6	+	43576140	43620523	POLH	5429	"Homo sapiens DNA polymerase eta (POLH), transcript variant 1, mRNA"	GO:0005515|GO:0003887|GO:0006301|GO:0046872|GO:0003684|GO:0006260|GO:0005737|GO:0010225|GO:0006281|GO:0006290|GO:0006282|GO:0000731|GO:0005654	-
LNCV6_141665_PI430048170	0.0336396	2.12051	2.12051	up	8.24082	8.13566	8.17934	7.28731	7.28767	6.6372	LNCV6_141665_PI430048170	mRNA	AAACGGAATAAGGATGTGGACATGCTTTGTGATACTTTGTATCAAGGAGGAAATCAGCTT	NM_001303143	RefSeq	chr4	-	2231835	2242164	HAUS3	79441	"Homo sapiens HAUS augmin like complex subunit 3 (HAUS3), transcript variant 1, mRNA"	GO:0051297|GO:0003674|GO:0007067|GO:0005813|GO:0005737|GO:0005874|GO:0005819|GO:0070652|GO:0051225|GO:0051301	-
LNCV6_129230_PI430048170	1.08964e-06	0.296808	3.36918	down	8.16686	8.09787	8.10722	9.82545	9.8966	9.90672	LNCV6_129230_PI430048170	mRNA	TACTTTTTATACAAATCTCCTCTAGACTGTTCCAGGCTGCCTGCGGATTAAAGTGGGGGT	NM_001002913	RefSeq	chr9	-	127713662	127715676	PTRH1	138428	"Homo sapiens peptidyl-tRNA hydrolase 1 homolog (PTRH1), transcript variant 1, mRNA"	NA	-
LNCV6_128380_PI430048170	0.00123323	3.55464	3.55464	up	3.39905	3.34099	3.59568	1.61045	1.64998	1.59818	LNCV6_128380_PI430048170	mRNA	GCTTAACAATCAGACTTCTTCTATTTTTGCTGCTATGGTGGTTGTATTAGAGAACTGATG	NM_015070	RefSeq	chr13	-	45962178	46052778	ZC3H13	23091	"Homo sapiens zinc finger CCCH-type containing 13 (ZC3H13), transcript variant 6, mRNA"	GO:0005515|GO:0046872	-
LNCV6_130553_PI430048170	4.8655e-06	2.58682	2.58682	up	14.9657	15.0648	15.0231	13.6551	13.6033	13.6823	LNCV6_130553_PI430048170	mRNA	TTGATTAGCAGCGGAACAAGGAGTCAGACATTTTAAGATGGTGGCAGTAGAGGCTATGGA	NM_001291549	RefSeq	chr6	+	36676536	36687339	CDKN1A	1026	"Homo sapiens cyclin dependent kinase inhibitor 1A (CDKN1A), transcript variant 3, mRNA"	GO:0005515|GO:0030308|GO:0046685|GO:0019912|GO:0032403|GO:0060574|GO:0043231|GO:0034605|GO:0043068|GO:0007173|GO:0031668|GO:0045860|GO:0033158|GO:0031625|GO:0006977|GO:0051412|GO:0030332|GO:0010243|GO:0009636|GO:2000134|GO:0071479|GO:0042771|GO:0008543|GO	-
LNCV6_141586_PI430048170	0.00449674	7.53397	7.53397	up	9.31764	9.24743	9.43386	6.80634	6.34954	5.99331	LNCV6_141586_PI430048170	mRNA	GTAATTCCCGAATAGCAAAACATTAATATTCCATGATTAGCTCTACTGTGTTGTCTCACT	NM_001177665	RefSeq	chr2	+	151410089	151477346	RIF1	55183	"Homo sapiens replication timing regulatory factor 1 (RIF1), transcript variant 4, mRNA"	GO:0007049|GO:0005737|GO:0000781|GO:0001939|GO:0005886|GO:0019827|GO:0005819|GO:0005634|GO:0001940|GO:0006974	-
LNCV6_140952_PI430048170	0.0046127	4.44363	4.44363	up	6.25388	6.16968	6.10499	4.14252	4.21977	3.65189	LNCV6_140952_PI430048170	mRNA	ATTACTGAAACCTGATTTATTGCTTTGTCACTTTAACCACATCTCTCAACTCTCTGCAAT	NM_001114132	RefSeq	chr2	+	203014878	203217994	NBEAL1	65065	"Homo sapiens neurobeachin like 1 (NBEAL1), mRNA"	NA	-
LNCV6_144187_PI430048170	3.76521e-05	0.148155	6.74971	down	6.60936	6.52616	6.85255	9.26573	9.49532	9.49957	LNCV6_144187_PI430048170	mRNA	ATACTTGTGAGTTCTTGGGGTTGCTCACAAATACTAGGGGTTTTTGTTGTATTTTTAACA	NM_025202	RefSeq	chr2	+	232633496	232682781	EFHD1	80303	"Homo sapiens EF-hand domain family member D1 (EFHD1), transcript variant 1, mRNA"	GO:0005509|GO:0005743|GO:0031175|GO:0070062	-
LNCV6_137529_PI430048170	0.00087284	7.12546	7.12546	up	7.27263	6.94864	7.04514	4.38103	4.46691	3.86986	LNCV6_137529_PI430048170	mRNA	GCAAAATCTTGGAAGTGGTTTCTAATAAAATTCATTTATGTTCTCCTGTGAACGTGCCTT	NM_175878	RefSeq	chr22	-	16783411	16821699	XKR3	150165	"Homo sapiens XK related 3 (XKR3), transcript variant 2, mRNA"	GO:0005886|GO:0016021	-
LNCV6_143150_PI430048170	0.0125675	2.92425	2.92425	up	4.84079	4.76307	4.73158	2.82948	3.44581	3.34562	LNCV6_143150_PI430048170	mRNA	CAACTTAGTCTGATCCTTACTTAGTAGGAAATTGGGGATTACATCTGTCATTAACTTGTA	NM_001287349	RefSeq	NW_009646197.1	-	24323	35994	ZNF852	285346	"Homo sapiens zinc finger protein 852 (ZNF852), mRNA"	NA	-
LNCV6_116526_PI430048170	0.00294927	2.38567	2.38567	up	6.93782	6.73503	6.91379	5.83954	5.53886	5.42054	LNCV6_116526_PI430048170	mRNA	CAAGCTGTTGCAAGAGGATTTTTTAACTATATTGAAAAACTGAAGTATGAACACCACCTG	NM_024116	RefSeq	chr11	-	93735928	93741537	TAF1D	79101	"Homo sapiens TATA-box binding protein associated factor, RNA polymerase I subunit D (TAF1D), transcript variant 1, mRNA"	GO:0005515|GO:0005668|GO:0010467|GO:0005815|GO:0006363|GO:0006362|GO:0006361|GO:0006360|GO:0003677|GO:0000183|GO:0045814|GO:0040029|GO:0005654	-
LNCV6_134864_PI430048170	0.000122158	0.357046	2.80076	down	12.2671	12.1222	12.3397	13.5996	13.8541	13.73	LNCV6_134864_PI430048170	mRNA	CGTGTTACTAACTCTAGTATGTTTCTGTGTCAATCGCTGTGAAATAAAGTCTGAAAACTT	NM_198576	RefSeq	chr1	+	1020122	1056119	AGRN	375790	"Homo sapiens agrin (AGRN), transcript variant 2, mRNA"	GO:0005515|GO:0007009|GO:0002162|GO:0010469|GO:0030054|GO:0005886|GO:0007603|GO:0051491|GO:0045202|GO:0044281|GO:0005615|GO:0035374|GO:0005737|GO:0043525|GO:0030198|GO:0007411|GO:0007528|GO:0045944|GO:0033691|GO:0030204|GO:0030203|GO:0070062|GO:0043202|GO	-
LNCV6_137295_PI430048170	0.00354433	0.215756	4.63487	down	12.0095	11.9376	12.0325	14.1701	14.4591	13.9431	LNCV6_137295_PI430048170	mRNA	TGTGTGTGTGAATGAACACTCTTGCTTTATTCCAGAATGCTGTACATCTATTTTGGATTG	NM_013230	RefSeq	chr6	-	106969830	106975465	CD24	100133941	"Homo sapiens CD24 molecule (CD24), transcript variant 1, mRNA"	GO:0045730|GO:0005515|GO:0072112|GO:0043627|GO:0005886|GO:0061098|GO:0031295|GO:0002237|GO:0031225|GO:0007204|GO:0032597|GO:0032913|GO:0072139|GO:0042104|GO:0016337|GO:0030296|GO:0030856|GO:0043406|GO:0007411|GO:0043408|GO:0032600|GO:0004871|GO:0016055|GO	-
LNCV6_139286_PI430048170	0.00206911	2.83012	2.83012	up	7.33182	7.3918	7.43398	6.0633	5.83401	5.74012	LNCV6_139286_PI430048170	mRNA	TATTTTTGGCTATTTGCATAGGTAACATTGGTTTAAGGAGAGAGACCTGTGATCGAACAG	NM_001297568	RefSeq	chr1	-	247154988	247172017	ZNF124	7678	"Homo sapiens zinc finger protein 124 (ZNF124), transcript variant 4, mRNA"	GO:0006355|GO:0005634|GO:0003677|GO:0046872|GO:0006351	-
LNCV6_130272_PI430048170	0.000685112	4.39576	4.39576	up	10.8425	10.772	10.8814	8.63526	8.87131	8.56502	LNCV6_130272_PI430048170	mRNA	GTATTTTCCCCAAATGGTGATGATGAGCAGTGCTTTGCATGAAACTAGATTTTATCAATT	NM_004885	RefSeq	chr4	+	72031803	72148201	NPFFR2	10886	"Homo sapiens neuropeptide FF receptor 2 (NPFFR2), transcript variant 1, mRNA"	GO:0042277|GO:0005886|GO:0004930|GO:0007268|GO:0015629|GO:0008188|GO:0032870|GO:0009582|GO:0007186|GO:0005887|GO:0007218|GO:0043408|GO:2000479|GO:0045761|GO:0031628	-
LNCV6_121766_PI430048170	2.84127e-06	9.50491	9.50491	up	7.97877	8.12286	7.91596	4.7824	4.83529	4.65591	LNCV6_121766_PI430048170	mRNA	TATCCTGCCTGGTATTGTCATCCTGTCCTGCTATTGCATTATCATCTCCAAGCTGTCACA	NM_001008540	RefSeq	chr2	-	136114348	136116235	CXCR4	7852	"Homo sapiens C-X-C motif chemokine receptor 4 (CXCR4), transcript variant 1, mRNA"	GO:0005515|GO:0043130|GO:0019722|GO:0030260|GO:0007281|GO:0005764|GO:0001618|GO:0031625|GO:0032027|GO:0070062|GO:0030334|GO:0070098|GO:0009986|GO:0004930|GO:0008045|GO:0019955|GO:0007186|GO:0071345|GO:0007420|GO:0016494|GO:0042119|GO:0009897|GO:0005886|GO	-
LNCV6_136443_PI430048170	0.00721007	11.2932	11.2932	up	8.34517	8.23488	8.26488	5.13452	4.92525	4.10415	LNCV6_136443_PI430048170	mRNA	TTTTGGGAACATAAGGAGGTATACAGAACTGCAGACCTCTAAACATAAGTAGGAAAAAGA	NM_014950	RefSeq	chr14	+	64504573	64533690	ZBTB1	22890	"Homo sapiens zinc finger and BTB domain containing 1 (ZBTB1), transcript variant 2, mRNA"	GO:2000176|GO:0033077|GO:0046982|GO:0048538|GO:0005634|GO:0000122|GO:0032825|GO:0002711|GO:0003677|GO:0046872|GO:0042803|GO:0016604|GO:0045087|GO:0030183|GO:0051260|GO:0005654|GO:0042789|GO:0045582	-
LNCV6_134444_PI430048170	0.00108913	0.378762	2.64018	down	6.32775	6.43806	6.36205	7.63088	7.91222	7.7752	LNCV6_134444_PI430048170	mRNA	GTAGACAGCACTCGATAATCTAAGGGACATTATCTTGTTGTGAAAAATTATCTCCCTCCT	NM_198147	RefSeq	chr17	-	29560660	29567024	ABHD15	116236	"Homo sapiens abhydrolase domain containing 15 (ABHD15), mRNA"	GO:0016787|GO:0016020|GO:0008152|GO:0005576	-
LNCV6_136046_PI430048170	0.00315114	2.06314	2.06314	up	6.68846	6.36072	6.63065	5.58731	5.6771	5.27085	LNCV6_136046_PI430048170	mRNA	CTGGTCCCAAGTAGTAGTGTCTTCCTAGTATATTAGTTTGATTTAATATCTGAGAAGTGT	NM_031850	RefSeq	chr3	+	148697870	148743003	AGTR1	185	"Homo sapiens angiotensin II receptor type 1 (AGTR1), transcript variant 4, mRNA"	GO:0005515|GO:0004945|GO:0019722|GO:0005886|GO:0010873|GO:0007200|GO:0007266|GO:0007204|GO:0001558|GO:0032430|GO:0019229|GO:0042312|GO:0003081|GO:0002018|GO:0051482|GO:0042127|GO:0033864|GO:0031711|GO:0046982|GO:0001822|GO:0010744|GO:0050727|GO:0002034|GO	-
LNCV6_64246_PI430048170	3.7955e-05	0.488458	2.04726	down	10.8742	10.888	10.9902	11.938	11.9103	12.0062	LNCV6_64246_PI430048170	mRNA	GAGACGGTCAGTGAAGAGTCGAACGTGCTCTGCCTCTCCAAGTCCCCCAACAAGCACAAC	NM_001961	RefSeq	chr19	-	3976055	3985463	EEF2	1938	"Homo sapiens eukaryotic translation elongation factor 2 (EEF2), mRNA"	GO:0005515|GO:0010467|GO:0005886|GO:0003924|GO:0005634|GO:0003746|GO:0006412|GO:0006414|GO:0005829|GO:0005737|GO:0002244|GO:0070062|GO:0016235|GO:0019901|GO:0008494|GO:0045727|GO:0005525|GO:0010628|GO:0016020|GO:0030529|GO:0009405|GO:0005844|GO:0044267|GO	-
LNCV6_96615_PI430048170	1.08018e-06	0.48674	2.05449	down	11.2136	11.255	11.2628	12.2651	12.3085	12.2742	LNCV6_96615_PI430048170	mRNA	ACTACTGGCATTGTGATGGACTCTGGTGACGGGGTCACCCACACTGTGCCCATCTATGAG	NM_001145442	RefSeq	chr14	+	18967433	19003752	POTEM	641455	"Homo sapiens POTE ankyrin domain family member M (POTEM), mRNA"	NA	-
LNCV6_141298_PI430048170	0.000650835	2.8986	2.8986	up	9.87626	9.77131	9.90871	8.42414	8.37094	8.14354	LNCV6_141298_PI430048170	mRNA	TCTTGGGAGTCCATAGAATACTGTTTCCTTCTAATAAAGGTTTCAAACAAATCCCTGCAG	NM_001023560	RefSeq	chr6	+	28267009	28278224	ZSCAN26	7741	"Homo sapiens zinc finger and SCAN domain containing 26 (ZSCAN26), transcript variant a, mRNA"	GO:0006355|GO:0003700|GO:0005634|GO:0003676|GO:0046872|GO:0006351	-
LNCV6_135111_PI430048170	0.0170731	0.249445	4.0089	down	2.64865	3.78909	3.41239	5.42699	5.50021	5.12754	LNCV6_135111_PI430048170	mRNA	TATACCATCCTCACACCCTTATTAAACCCTCTCATCTACAGTCTGAGGAACAGGGATGTG	NM_001005471	RefSeq	NT_187646.1	+	35922	36849	OR2T6	254879	"Homo sapiens olfactory receptor family 2 subfamily T member 6 (OR2T6), mRNA"	NA	-
LNCV6_134666_PI430048170	0.000164568	0.45724	2.18703	down	7.64628	7.81916	7.71973	8.77393	8.82233	8.97348	LNCV6_134666_PI430048170	mRNA	TGTCACTTCCGCCATCGTGGTCATCACTTCAGGCATCGCAGCCATCGTGTTGTCACGCTA	NM_033504	RefSeq	chr1	-	32894592	32901440	TMEM54	113452	"Homo sapiens transmembrane protein 54 (TMEM54), transcript variant 2, mRNA"	GO:0008150|GO:0003674|GO:0016021|GO:0005575	-
LNCV6_143454_PI430048170	0.000336713	3.47849	3.47849	up	5.407	5.01054	5.23916	3.61532	3.25319	3.3968	LNCV6_143454_PI430048170	mRNA	GTGTCCTATATCATATTTATTGTTCAACAAAACACTGCTCCACGGCTTCAATTCAGTTTA	NM_001126334	RefSeq	chr9	-	65282100	65285209	FOXD4L5	653427	"Homo sapiens forkhead box D4 like 5 (FOXD4L5), mRNA"	NA	-
LNCV6_65531_PI430048170	0.00129704	3.32902	3.32902	up	6.19646	6.28564	6.18461	4.65095	4.32057	4.47303	LNCV6_65531_PI430048170	mRNA	CGGGCTTTGTCACCGGGACCCGCAGGAGCCAGAACCACTCGGCGCCGCCTGGTGCATGGG	NM_004881	RefSeq	chr2	-	24077432	24085215	TP53I3	9540	"Homo sapiens tumor protein p53 inducible protein 3 (TP53I3), transcript variant 1, mRNA"	GO:0048038|GO:0008270|GO:0006739|GO:0003960|GO:0070402|GO:0042803|GO:0070062|GO:0055114	-
LNCV6_137438_PI430048170	0.00124676	0.486918	2.05373	down	4.97089	4.96797	5.08837	6.18001	5.91476	6.03827	LNCV6_137438_PI430048170	mRNA	TCTCACTGGATCTGTCTGCCAACCCTGAGATCAGCTGTGCCAGCTTGGAAGAGCTCCTGT	NM_013432	RefSeq	NW_018654716.1	-	159381	164883	TONSL	4796	"Homo sapiens tonsoku like, DNA repair protein (TONSL), mRNA"	GO:0005515|GO:0042555|GO:0042393|GO:0035101|GO:0005737|GO:0000724|GO:0003714|GO:0042994|GO:0031297|GO:0005654|GO:0043596|GO:0005662	-
LNCV6_135887_PI430048170	0.0118048	0.407416	2.45449	down	5.14539	4.80784	4.6159	5.89356	6.5742	5.93241	LNCV6_135887_PI430048170	mRNA	TTACGTTGTCTGGGTCCTCTTCATGATCATAGGCCTGTTCTCCATGTATTTCCACATGAC	NM_133492	RefSeq	chr19	-	6306498	6333629	ACER1	125981	"Homo sapiens alkaline ceramidase 1 (ACER1), mRNA"	GO:0006665|GO:0010446|GO:0005783|GO:0030148|GO:0071633|GO:0044281|GO:0030154|GO:0019216|GO:0017040|GO:0008544|GO:0030216|GO:0071277|GO:0005789|GO:0046514|GO:0016021|GO:0046512	-
LNCV6_127826_PI430048170	0.00270588	0.128201	7.80023	down	7.11715	7.00299	7.06322	10.2137	10.1448	9.65635	LNCV6_127826_PI430048170	mRNA	GTGGCAAGATGAGAGTAAAACCAGAGAGCAAACCTCTATAAGTGTTGAGTATATGTATAC	NM_001237	RefSeq	chr4	-	121816443	121824001	CCNA2	890	"Homo sapiens cyclin A2 (CCNA2), mRNA"	GO:0005515|GO:0007095|GO:0019901|GO:0010389|GO:0031100|GO:0005634|GO:0007265|GO:0048146|GO:0000079|GO:0005737|GO:0007067|GO:0001939|GO:0033762|GO:0000086|GO:0005654|GO:0001940|GO:0045893|GO:0000278|GO:0032355|GO:0051301	-
LNCV6_102887_PI430048170	0.00113767	7.03576	7.03576	up	10.7629	10.6925	10.7597	8.02031	8.03861	7.68673	LNCV6_102887_PI430048170	mRNA	AAGGAATGTTATCAGTATTAAGCTAATGGTCCTGTTATGTCATTGTGTTTGTGTGCTGTT	NM_005025	RefSeq	chr3	+	167735722	167825569	SERPINI1	5274	"Homo sapiens serpin family I member 1 (SERPINI1), transcript variant 1, mRNA"	GO:0010951|GO:0004867|GO:0007422|GO:0007417|GO:0030155|GO:0005615|GO:0070062	-
LNCV6_136377_PI430048170	0.000341036	0.191805	5.21364	down	7.45103	7.26519	7.45527	9.55056	9.95367	9.79393	LNCV6_136377_PI430048170	mRNA	CCTTCTTTGGTTGTGTTGCTCAGTGTGTAAGTGTTTGTTTCCAGGATATTTTCTTTTTAA	NM_182663	RefSeq	chr1	+	206507529	206589284	RASSF5	83593	"Homo sapiens Ras association domain family member 5 (RASSF5), transcript variant 1, mRNA"	GO:0035556|GO:0005515|GO:0005737|GO:1900180|GO:0008285|GO:0005874|GO:0031398|GO:0006915|GO:0005634|GO:0046872	-
LNCV6_128089_PI430048170	0.00289439	0.434709	2.30039	down	7.98446	7.93626	7.92689	9.00945	9.27918	9.15269	LNCV6_128089_PI430048170	mRNA	GAAATTGTTTTCCTCAACTCGGAGATTCCTGTATGGAGAGAATCAATTTCTATATTTGCA	NM_052906	RefSeq	chr22	-	37367959	37427470	ELFN2	114794	"Homo sapiens extracellular leucine rich repeat and fibronectin type III domain containing 2 (ELFN2), transcript variant 1, mRNA"	GO:0019902|GO:0010923|GO:0004864|GO:0016021|GO:0005615	-
LNCV6_127095_PI430048170	0.0109342	8.7476	8.7476	up	5.39883	5.19241	5.28777	2.79676	1.67601	1.73317	LNCV6_127095_PI430048170	mRNA	CATTACAATTGGGTGAAACACATTTTACAGCTCTCAATAAATGTTTGCTGTCGCTCTTAA	NM_152435	RefSeq	chr12	+	95943292	95968592	AMDHD1	144193	"Homo sapiens amidohydrolase domain containing 1 (AMDHD1), mRNA"	GO:0034641|GO:0003674|GO:0050480|GO:0019557|GO:0019556|GO:0006548|GO:0044281|GO:0046872|GO:0005829	-
LNCV6_132266_PI430048170	0.0183158	3.46561	3.46561	up	6.39209	6.12283	6.1937	4.96975	4.12561	4.05935	LNCV6_132266_PI430048170	mRNA	GCAAAGGCAATCAAAAACCTTTTTGTTTTGTAGCCTGCTTTTGCTTTCACAATTTGTCTT	NM_003306	RefSeq	chr13	-	37632062	37870425	TRPC4	7223	"Homo sapiens transient receptor potential cation channel subfamily C member 4 (TRPC4), transcript variant 5, mRNA"	GO:0005515|GO:0045296|GO:0005886|GO:0008013|GO:0009986|GO:0048709|GO:0014051|GO:0034704|GO:0055085|GO:0070679|GO:0016323|GO:0070509|GO:0034220|GO:0005911|GO:0007411|GO:0005901|GO:0070588|GO:0006816|GO:0015279|GO:0030863	-
LNCV6_127403_PI430048170	6.17305e-06	2.69005	2.69005	up	7.46131	7.56096	7.46534	6.02532	6.06031	6.1197	LNCV6_127403_PI430048170	mRNA	AACCTCGTGGTGGTTATTGAAACAGATTTATTAGAAGGAGAGGGTAGGTGCAGAGCTGGA	NM_017853	RefSeq	chr16	-	72084856	72093640	TXNL4B	54957	"Homo sapiens thioredoxin like 4B (TXNL4B), transcript variant 1, mRNA"	GO:0000245|GO:0007067|GO:0005681|GO:0005682|GO:0046540	-
LNCV6_145762_PI430048170	0.0342296	3.00056	3.00056	up	6.82423	6.69542	6.88096	5.65033	5.25844	4.52873	LNCV6_145762_PI430048170	mRNA	AGAGGAAGAGGAAGCTGGGCATTAAATTACCTCATCCAGCAGAAATTCACGGTAGTATGG	NM_001083535	RefSeq	chr6	+	109094621	109167126	CEP57L1	285753	"Homo sapiens centrosomal protein 57 like 1 (CEP57L1), transcript variant 1, mRNA"	GO:0008017|GO:0008150|GO:0003674|GO:0005737|GO:0043015|GO:0034453|GO:0005815|GO:0005874|GO:0005575|GO:0042802	-
LNCV6_135893_PI430048170	0.000976955	0.445859	2.24286	down	6.8098	6.70549	6.79322	7.80069	8.04617	7.94931	LNCV6_135893_PI430048170	mRNA	TAAATAAACTGTGTCTGTCTTTGAGAAAGCACCTACCTGTCTTCTGTGCAGCTAGGGCTG	NM_015705	RefSeq	chr22	+	40370561	40410289	SGSM3	27352	"Homo sapiens small G protein signaling modulator 3 (SGSM3), transcript variant 1, mRNA"	GO:0005515|GO:0017137|GO:0032486|GO:0033126|GO:0032483|GO:0032851|GO:0048227|GO:0007050|GO:0005097|GO:0005829	-
LNCV6_144349_PI430048170	0.000235135	6.28184	6.28184	up	4.31185	4.17673	4.27974	1.60733	1.60446	1.6064	LNCV6_144349_PI430048170	mRNA	CAGACAGCCTTTAATCCATTCAGCTTAGGTTTTCTTCTTCTGAGAATCTTTTAATGTCAT	NM_001304964	RefSeq	chr12	+	75334638	75370390	GLIPR1L1	256710	"Homo sapiens GLIPR1 like 1 (GLIPR1L1), transcript variant 1, mRNA"	GO:0001669|GO:0097224|GO:0005576|GO:0007339	-
LNCV6_138356_PI430048170	0.0044907	2.00661	2.00661	up	11.0027	10.881	10.9892	9.9564	10.1147	9.77006	LNCV6_138356_PI430048170	mRNA	AGACGAGCTGTTCACTTAACTGGTACCTGTTGGTCAGAAAAAGAATTTATTTAGAGATTA	NM_152699	RefSeq	chr3	+	196867855	196934714	SENP5	205564	"Homo sapiens SUMO specific peptidase 5 (SENP5), transcript variant 1, mRNA"	GO:0005515|GO:0007049|GO:0016925|GO:0006508|GO:0005730|GO:0005654|GO:0005634|GO:0008234|GO:0044267|GO:0051301|GO:0043687|GO:0043231	-
LNCV6_133739_PI430048170	7.05675e-05	2.41359	2.41359	up	9.73494	9.87171	9.74882	8.50532	8.42429	8.61025	LNCV6_133739_PI430048170	mRNA	TGGGCATTTGCACGCCAAAGGCAAAGAAGAAAAAATGTCCAAATCATTAAAGAACTACAT	NM_024537	RefSeq	chr13	-	110641409	110706180	CARS2	79587	"Homo sapiens cysteinyl-tRNA synthetase 2, mitochondrial (CARS2), transcript variant 1, mRNA"	GO:0006423|GO:0010467|GO:0004817|GO:0005759|GO:0005524|GO:0046872|GO:0006418|GO:0005829	-
LNCV6_127338_PI430048170	0.016398	0.49146	2.03475	down	6.47864	6.43553	6.58386	7.37695	7.33432	7.81481	LNCV6_127338_PI430048170	mRNA	GGAGTAGGGAAGGTTTAATAGTAAAATAAACGTGGCTATATTTTAACATAAGATGTAAAA	NM_001017981	RefSeq	chr22	-	30378811	30387313	RNF215	200312	"Homo sapiens ring finger protein 215 (RNF215), mRNA"	GO:0008270|GO:0016021	-
LNCV6_132069_PI430048170	0.00450998	2.15195	2.15195	up	13.731	13.6939	13.8289	12.7729	12.7183	12.4254	LNCV6_132069_PI430048170	mRNA	GATACACTTTGTACAACTATCCTGCAGCCCATTGGTTGCTTATATTTATCGCTTGGCTCA	NM_198189	RefSeq	chr2	+	237085440	237098846	COPS8	10920	"Homo sapiens COP9 signalosome subunit 8 (COPS8), transcript variant 2, mRNA"	GO:0048471|GO:0005737|GO:0008285|GO:0008180|GO:0007250|GO:0010388|GO:0005654|GO:0005634|GO:0070062	-
LNCV6_144374_PI430048170	3.10723e-05	0.207897	4.81007	down	4.90933	4.665	4.74003	6.98683	7.14368	6.98724	LNCV6_144374_PI430048170	mRNA	TTGTTCACCACCTGTCTTGCTTAAGCTACAAAATAAATGCATTTGACTGCACAGAAAAAA	NM_138409	RefSeq	chr6	+	84033658	84090887	MRAP2	112609	"Homo sapiens melanocortin 2 receptor accessory protein 2 (MRAP2), transcript variant 1, mRNA"	GO:0005515|GO:0007631|GO:0005886|GO:0005783|GO:0030819|GO:0031780|GO:0042802|GO:0097009|GO:0070996|GO:0006112|GO:0031783|GO:0031781|GO:0034394|GO:0031782|GO:0005789|GO:0016021	-
LNCV6_98985_PI430048170	0.00156782	0.361415	2.7669	down	6.00335	5.89281	6.01431	7.39417	7.61743	7.28685	LNCV6_98985_PI430048170	mRNA	CCAGGGAGATTTCTCCATTTTCCTCTTGTCTACAGTGCGGCTACAAATCTGGGATTTTTT	NM_002356	RefSeq	chr6	+	113857334	113863475	MARCKS	4082	"Homo sapiens myristoylated alanine rich protein kinase C substrate (MARCKS), mRNA"	GO:0005516|GO:0005813|GO:0005886|GO:0044281|GO:0015629|GO:0006112|GO:0051015|GO:0050796|GO:0005080|GO:0042585|GO:0005925|GO:0005938|GO:0070062	-
LNCV6_141313_PI430048170	0.00155198	2.22929	2.22929	up	9.34343	9.26226	9.21549	8.2082	8.18504	7.94689	LNCV6_141313_PI430048170	mRNA	GTGCATGGGGGCTGAAATGTAATATGTGTAGCTCAATTAGTCTCTCCTCTGTGATGCAAA	NM_133458	RefSeq	chr16	+	68539212	68567136	ZFP90	146198	"Homo sapiens ZFP90 zinc finger protein (ZFP90), transcript variant 1, mRNA"	GO:0001078|GO:0005634|GO:0000122|GO:0045893|GO:0003677|GO:0046872|GO:0006351|GO:0043392	-
LNCV6_136706_PI430048170	0.00105784	5.554	5.554	up	4.06668	4.08382	4.31614	1.68798	1.68747	1.6843	LNCV6_136706_PI430048170	mRNA	GGCAGACAATTGCAATACTTGTACTAAACACTGGAATACAAATGCATGACTCATATCTAT	NM_014978	RefSeq	chr10	+	104641100	105265242	SORCS3	22986	"Homo sapiens sortilin related VPS10 domain containing receptor 3 (SORCS3), mRNA"	GO:1900452|GO:0016020|GO:0007218|GO:0007613|GO:0016021|GO:0007612|GO:0008188	-
LNCV6_143368_PI430048170	0.000630912	7.44961	7.44961	up	4.54072	4.32162	4.59791	1.59601	1.56898	1.61786	LNCV6_143368_PI430048170	mRNA	GGGATTTTAGAAAATAGAAGTTACCTTTGTGTGTGTTTTAGGGAAGGTAGAGAAGAATCT	NM_000888	RefSeq	chr2	-	160099665	160200313	ITGB6	3694	"Homo sapiens integrin subunit beta 6 (ITGB6), transcript variant 1, mRNA"	GO:0008305|GO:0005886|GO:0007275|GO:0009615|GO:0043235|GO:0005178|GO:0006954|GO:0007160|GO:0001618|GO:0007229|GO:0030198|GO:0016032|GO:0007155|GO:0009897|GO:0070062	-
LNCV6_94125_PI430048170	0.00019311	3.96813	3.96813	up	3.90956	3.66289	3.99934	1.75791	2.08782	1.7554	LNCV6_94125_PI430048170	mRNA	TACGCAGACAAACACATGAACATCGACTTTGACAGTTTCATCTGCTGCTTCGTTAGGCTG	NM_000070	RefSeq	chr15	+	42359499	42412317	CAPN3	825	"Homo sapiens calpain 3 (CAPN3), transcript variant 1, mRNA"	GO:0005515|GO:0030018|GO:0030016|GO:0045661|GO:0005622|GO:0001896|GO:0006508|GO:0008307|GO:0043122|GO:0055103|GO:0014850|GO:0014718|GO:0005509|GO:0071472|GO:0045214|GO:0061061|GO:0031432|GO:0043234|GO:0051592|GO:0007517|GO:0097264|GO:0008233|GO:0008234|GO	-
LNCV6_53920_PI430048170	0.0184813	4.35489	4.35489	up	6.79596	6.86905	6.8123	4.16856	5.21062	4.53303	LNCV6_53920_PI430048170	mRNA	AAAGTTACCAAGAGCCTCTTTGGCAGAAAGAAGAAGAGTAAGAATCATGCCCAGGAGAGG	NM_004073	RefSeq	chr1	+	44800224	44805995	PLK3	1263	"Homo sapiens polo like kinase 3 (PLK3), mRNA"	GO:0005515|GO:0007093|GO:0005634|GO:0031122|GO:0090166|GO:0030425|GO:0002039|GO:0005737|GO:0000082|GO:0000086|GO:0007113|GO:0043025|GO:2000777|GO:0009314|GO:0005813|GO:0043066|GO:0032465|GO:0005795|GO:0005730|GO:0006915|GO:0006970|GO:0090316|GO:0000122|GO	-
LNCV6_121876_PI430048170	0.00303267	0.389589	2.56681	down	4.36431	4.32782	4.46042	5.92354	5.54349	5.74375	LNCV6_121876_PI430048170	mRNA	AGGAAAAGTAGGACCAACTGGTGCAACAGGAGATAAAGGTCCACCTGGACCTGTGGGGCC	NM_000393	RefSeq	chr2	-	189031914	189179879	COL5A2	1290	"Homo sapiens collagen type V alpha 2 chain (COL5A2), mRNA"	GO:0048592|GO:0046332|GO:0005576|GO:0005588|GO:0046872|GO:0031012|GO:0003674|GO:0001501|GO:0071230|GO:0001503|GO:0022617|GO:0007411|GO:0030198|GO:0030199|GO:0030574|GO:0005788|GO:0043588|GO:0005201	-
LNCV6_132608_PI430048170	0.000825301	0.160734	6.22144	down	4.13367	4.07363	3.84502	6.54413	6.40593	6.96866	LNCV6_132608_PI430048170	mRNA	TGGTTGTCCAGGCTCTGCAGAGCGCAGCAGGGCTTTTCATTAAAGGTATTTATATTTGTA	NM_198443	RefSeq	chr16	+	67884877	67886368	NRN1L	123904	"Homo sapiens neuritin 1 like (NRN1L), transcript variant 1, mRNA"	GO:0005886|GO:0031225|GO:0007399	-
LNCV6_135987_PI430048170	0.0304182	2.64756	2.64756	up	8.71706	8.57031	8.64283	7.43128	7.49351	6.65377	LNCV6_135987_PI430048170	mRNA	GGCTTACTCTAATAAGTAACCTTCTGGACTATGGAATGAATATAAATGAATGGCACTTTG	NM_006609	RefSeq	chr2	-	127298668	127343229	MAP3K2	10746	"Homo sapiens mitogen-activated protein kinase kinase kinase 2 (MAP3K2), mRNA"	GO:0005515|GO:0019901|GO:0007257|GO:0005524|GO:0046872|GO:0005829|GO:0000187|GO:0000186|GO:0005737|GO:0004672|GO:0004674|GO:0005654|GO:0006468|GO:0071260|GO:0045893|GO:0004709|GO:0004708	-
LNCV6_136579_PI430048170	0.0149472	2.0697	2.0697	up	8.91747	8.77923	8.85623	7.86705	8.00102	7.49321	LNCV6_136579_PI430048170	mRNA	GCCGAATGTGATGTTCCGCTTTGTGTTGTTCCGTGCTTTGAAATTTACCACACGAAAAAA	NM_152595	RefSeq	chr15	+	34102072	34104390	PGBD4	161779	"Homo sapiens piggyBac transposable element derived 4 (PGBD4), mRNA"	NA	-
LNCV6_132041_PI430048170	0.0364553	2.72666	2.72666	up	10.6671	10.5238	10.6107	9.29822	9.49036	8.49566	LNCV6_132041_PI430048170	mRNA	GGCAATGAAGTCTAACTTCAGGTTGAACTTTCTCATGTTTAATCTCAGGCTAAATGTAAA	NM_001271904	RefSeq	chr14	+	96364735	96387290	GSKIP	51527	"Homo sapiens GSK3B interacting protein (GSKIP), transcript variant 1, mRNA"	GO:0005737	-
LNCV6_143586_PI430048170	0.000376867	0.294545	3.39507	down	7.02329	7.23615	7.13453	8.77468	8.80529	9.09067	LNCV6_143586_PI430048170	mRNA	AGGGACCGGCAGCCCTGGAAGGGGCACTTGATATTTTTCAATAAAAGCCTTTCGTTTTGC	NM_001306	RefSeq	chr7	-	73768996	73770270	CLDN3	1365	"Homo sapiens claudin 3 (CLDN3), mRNA"	GO:0003382|GO:0007165|GO:0001666|GO:0016338|GO:0005887|GO:0005198|GO:0016021|GO:0005923|GO:0016328|GO:0070062|GO:0042802|GO:0004888	-
LNCV6_85666_PI430048170	0.0211508	0.478104	2.0916	down	4.34645	4.71533	4.96782	5.33016	6.07126	5.79387	LNCV6_85666_PI430048170	mRNA	AATGAGTTGAAACTGATGGAAGAATTTGTCAAGCAATATAAGAGCGAGGCCCTCGGCGTG	NM_001278235	RefSeq	chr3	+	8501806	8551274	LMCD1	29995	"Homo sapiens LIM and cysteine rich domains 1 (LMCD1), transcript variant 4, mRNA"	GO:0031012|GO:0005737|GO:0003714|GO:0008270|GO:0005634|GO:0000122|GO:0070886|GO:0010611|GO:0005615|GO:0006351	-
LNCV6_141059_PI430048170	0.00755163	0.399837	2.50102	down	10.1155	10.1333	10.1238	11.2712	11.6594	11.3814	LNCV6_141059_PI430048170	mRNA	GGATCTAGGCTTGAGCTTGGTTGGGTTTGCTTTTTTCTTCTTCTTCTTTATAAACAATTC	NM_001080825	RefSeq	chr12	+	121712751	121782068	TMEM120B	144404	"Homo sapiens transmembrane protein 120B (TMEM120B), mRNA"	GO:0008150|GO:0003674|GO:0016021|GO:0005575	-
LNCV6_144601_PI430048170	0.000628407	2.37475	2.37475	up	12.5473	12.2263	12.3994	11.0372	11.0752	11.3186	LNCV6_144601_PI430048170	mRNA	AGTGATGCTAGTTGGGGCATGCTTTTGTGCACACTCTCTGGGGCTCCAGTGTGAAGGGTG	NM_020857	RefSeq	chr15	+	40894429	40903975	VPS18	57617	"Homo sapiens VPS18, CORVET/HOPS core subunit (VPS18), mRNA"	GO:0005515|GO:0019905|GO:0030897|GO:0005770|GO:0005884|GO:0035542|GO:0003779|GO:0046718|GO:0005765|GO:0005764|GO:0006886|GO:0046872|GO:0006904|GO:0031902|GO:0007032|GO:0030674|GO:0007040|GO:0005769|GO:0005768	-
LNCV6_129162_PI430048170	0.0002488	0.276731	3.61362	down	6.76994	6.90294	6.7874	8.53509	8.66343	8.81238	LNCV6_129162_PI430048170	mRNA	GGGTCTGAGTTTCACATTTGAACCAAATAAAATGCTGTCAAGAGAAAACTCTCCAGTGCA	NM_006262	RefSeq	chr12	+	49295125	49298698	PRPH	5630	"Homo sapiens peripherin (PRPH), mRNA"	GO:0005882|GO:0016020|GO:0042622|GO:0005198|GO:0045104|GO:0044299|GO:0005883|GO:0045098|GO:0070062	-
LNCV6_144221_PI430048170	0.00256829	0.400275	2.49828	down	9.32311	9.24858	9.31899	10.4737	10.7738	10.5912	LNCV6_144221_PI430048170	mRNA	CTGTTCAACGTGTAAAGAGACCTGATGTTTTCCCTAATAAAGCTGATAACAGATTTTGCA	NM_173551	RefSeq	chr9	-	98732008	98796542	ANKS6	203286	"Homo sapiens ankyrin repeat and sterile alpha motif domain containing 6 (ANKS6), mRNA"	GO:0005929|GO:0005737|GO:0042803	-
LNCV6_143825_PI430048170	0.0116449	3.0847	3.0847	up	6.83362	6.91745	6.97503	4.86347	5.5016	5.41041	LNCV6_143825_PI430048170	mRNA	GTTATCTCTCCAAAACACGACCCACACGAGGACCTCGCATTAAAGTATTTTCGGAAAAAA	NM_001258018	RefSeq	chr19	-	49889653	49929539	IL4I1	259307	"Homo sapiens interleukin 4 induced 1 (IL4I1), transcript variant 4, mRNA"	GO:0001716|GO:0005576|GO:0005764|GO:0055114	-
LNCV6_139569_PI430048170	0.0132449	4.41588	4.41588	up	11.0579	10.8714	11.0136	9.05775	9.08201	8.23026	LNCV6_139569_PI430048170	mRNA	CCTGACTACTACCTTCATATTTCATTTCAAATTCAAACTTCTGAGGTTGCAGCATATATG	NM_017988	RefSeq	chr12	+	100267383	100341724	SCYL2	55681	"Homo sapiens SCY1 like pseudokinase 2 (SCYL2), transcript variant 1, mRNA"	GO:0005515|GO:0048471|GO:2000370|GO:0005794|GO:0008333|GO:0030136|GO:0005102|GO:0005524|GO:0004672|GO:0006468|GO:0090090|GO:0002092|GO:0010008|GO:2000286	-
LNCV6_124807_PI430048170	0.00288051	0.192063	5.20664	down	3.77614	4.32392	4.13468	5.98974	6.87509	6.42856	LNCV6_124807_PI430048170	mRNA	AAGGTGAACATCTGTTTGCAGAATCTGATTCATGAGAAGTTCTCCCCAAGTCCACTGAAC	NM_001039651	RefSeq	NT_167249.2	+	3062287	3064142	SAPCD1	401251	"Homo sapiens suppressor APC domain containing 1 (SAPCD1), mRNA"	NA	-
LNCV6_56736_PI430048170	7.45137e-05	0.333864	2.99523	down	7.70837	7.48747	7.57636	9.04649	9.28139	9.19126	LNCV6_56736_PI430048170	mRNA	TTAACTCAAGAGAATTCCTGTTCTCCTTGTGCTATGATTTGGACACAAGATTCTGGATAC	NM_031484	RefSeq	chr10	+	97713707	97718152	MARVELD1	83742	"Homo sapiens MARVEL domain containing 1 (MARVELD1), mRNA"	GO:0007049|GO:0005737|GO:0005886|GO:0005634|GO:0016021|GO:0005856	-
LNCV6_76035_PI430048170	0.0122413	2.6647	2.6647	up	6.41094	6.37102	6.52509	4.63285	5.15294	5.21597	LNCV6_76035_PI430048170	mRNA	AATCATGATAACCCTGATCACTGAGCAGCTACAGAAGCAGACTCTGGATGAGCTGAAATG	NM_001135647	RefSeq	chr5	+	138337534	138349729	FAM53C	51307	"Homo sapiens family with sequence similarity 53 member C (FAM53C), transcript variant 1, mRNA"	NA	-
LNCV6_138983_PI430048170	0.00116564	0.206463	4.84347	down	5.84161	5.52492	5.9045	8.03584	8.10977	7.9785	LNCV6_138983_PI430048170	mRNA	CTCCAATGTCTCTTTTGCAAGAGTTTTTCACAGAGGATTACATTTGTTCAAAAGACTCTA	NM_003108	RefSeq	chr2	+	5692666	5701385	SOX11	6664	"Homo sapiens SRY-box 11 (SOX11), mRNA"	GO:0003700|GO:0048704|GO:2001111|GO:0006412|GO:0014032|GO:0046887|GO:0060548|GO:0017015|GO:0000976|GO:0001105|GO:0000122|GO:0000979|GO:0048485|GO:0001841|GO:0050672|GO:0061053|GO:0001501|GO:0035332|GO:0021782|GO:0060174|GO:0045893|GO:0001158|GO:0003357|GO	-
LNCV6_107718_PI430048170	0.0404331	2.78989	2.78989	up	5.6739	5.78375	5.69668	4.51407	4.48035	3.51922	LNCV6_107718_PI430048170	mRNA	TAATGCAAGCTGCAATGCCAAATGGTACTGTTCAGCGATTCCTCTTTACCCCATTGGCAA	NM_182641	RefSeq	chr17	+	67825663	67984378	BPTF	2186	"Homo sapiens bromodomain PHD finger transcription factor (BPTF), transcript variant 1, mRNA"	GO:0005515|GO:0006355|GO:0001892|GO:0005634|GO:0000122|GO:0009952|GO:0006351|GO:0043565|GO:0005737|GO:0007492|GO:0007420|GO:0008270|GO:0005654|GO:0006338|GO:0045893|GO:0016589|GO:0070062|GO:0008094|GO:0008134	-
LNCV6_138349_PI430048170	5.36696e-06	9.00675	9.00675	up	4.9194	4.67837	4.78938	1.55535	1.76149	1.55752	LNCV6_138349_PI430048170	mRNA	GATTGATTCACTGATTAGTTTTACTGCCATGTGCCTATAACTATAGGTTATTCTCTTTCC	NM_020297	RefSeq	chr12	-	21797388	21936694	ABCC9	10060	"Homo sapiens ATP binding cassette subfamily C member 9 (ABCC9), transcript variant SUR2B, mRNA"	GO:0005215|GO:0005886|GO:0008282|GO:0008281|GO:0042626|GO:0005267|GO:0007268|GO:0010107|GO:0015459|GO:0055085|GO:0030017|GO:0005524|GO:0044325|GO:0042383|GO:0007165|GO:0051607|GO:0008076|GO:0008152|GO:0006813	-
LNCV6_144026_PI430048170	0.000209057	0.413115	2.42064	down	9.38718	9.30891	9.31437	10.5459	10.7096	10.5772	LNCV6_144026_PI430048170	mRNA	TAACTTTCTGCCTTTGACATTCAACCTTGAGTCCACCTGTAAGTGTAACTGCGGCAGAAG	NM_024627	RefSeq	chr22	-	19846137	19854848	C22orf29	79680	"Homo sapiens retrotransposon Gag like 10 (RTL10), mRNA"	GO:0005739|GO:0005515|GO:0051881	-
LNCV6_134374_PI430048170	0.00684455	0.304425	3.28488	down	3.49754	3.69316	4.09206	5.58814	5.43497	5.46743	LNCV6_134374_PI430048170	mRNA	TGTGCTGAGTGAGCTCCTGTGTGCTTCAGACAAAAATAAATGAGACTTTGTGTTTACGTT	NM_001242506	RefSeq	chr9	+	72149350	72252224	GDA	9615	"Homo sapiens guanine deaminase (GDA), transcript variant 3, mRNA"	GO:0006147|GO:0005622|GO:0006195|GO:0006139|GO:0006144|GO:0008892|GO:0055086|GO:0008270|GO:0044281|GO:0070062|GO:0007399|GO:0005829	-
LNCV6_133228_PI430048170	0.000781501	2.22216	2.22216	up	11.6052	11.5438	11.6049	10.3285	10.4456	10.5184	LNCV6_133228_PI430048170	mRNA	GAATGGTATCAATTCCCCTGTTTCTCTTGTAGCCAGTTACTAGAATAAAATCATCTACTT	NM_001136134	RefSeq	chr19	+	55385931	55392085	RPL28	6158	"Homo sapiens ribosomal protein L28 (RPL28), transcript variant 1, mRNA"	GO:0005515|GO:0010467|GO:0003735|GO:0019083|GO:0003723|GO:0006614|GO:0019058|GO:0006415|GO:0006412|GO:0044297|GO:0030425|GO:0006413|GO:0005829|GO:0006414|GO:0005737|GO:0000184|GO:0016020|GO:0016032|GO:0022625|GO:0044267|GO:0070062	-
LNCV6_143537_PI430048170	0.0308517	2.87029	2.87029	up	8.03116	7.95906	7.9904	6.71535	6.69639	5.84901	LNCV6_143537_PI430048170	mRNA	GATGGTCCCCAACAATGTCAACTAACAATTTCTCAGCTTTATGATGGTACAAAAGTGATA	NM_001142579	RefSeq	NW_009646206.1	-	344294	366081	ZNF780A	284323	"Homo sapiens zinc finger protein 780A (ZNF780A), transcript variant 4, mRNA"	GO:0006355|GO:0003700|GO:0005634|GO:0003677|GO:0046872|GO:0006351	-
LNCV6_134839_PI430048170	0.00148134	2.03725	2.03725	up	7.20518	6.94013	7.04616	6.10056	5.97137	6.04916	LNCV6_134839_PI430048170	mRNA	GTTTATTTGAGCCAGCTCTATCAGGGTCTTCCCATGGTGGTTCAGAATAGATGAGCATAG	NM_018590	RefSeq	chr10	+	43138444	43185308	CSGALNACT2	55454	"Homo sapiens chondroitin sulfate N-acetylgalactosaminyltransferase 2 (CSGALNACT2), transcript variant 1, mRNA"	GO:0050652|GO:0050653|GO:0050650|GO:0050651|GO:0005975|GO:0044281|GO:0046872|GO:0008376|GO:0030166|GO:0030173|GO:0030206|GO:0000139|GO:0016020|GO:0032580|GO:0009405|GO:0030204|GO:0030203|GO:0047237	-
LNCV6_61972_PI430048170	0.00315184	2.71008	2.71008	up	8.05985	7.9973	7.96155	6.74684	6.38516	6.55063	LNCV6_61972_PI430048170	mRNA	TACTGGGAACAGAATACAACCCATATAAATCAGATGCAGGTGGTAGTCACATCACCAGAG	NM_001270528	RefSeq	chr15	+	58987665	59097419	RNF111	54778	"Homo sapiens ring finger protein 111 (RNF111), transcript variant 1, mRNA"	GO:0000209|GO:0005515|GO:0007389|GO:0010467|GO:0006367|GO:0016567|GO:0032184|GO:0016874|GO:0005730|GO:0046332|GO:0005634|GO:0006351|GO:0043234|GO:0005737|GO:0045944|GO:0031398|GO:0005654|GO:0007179|GO:0008270|GO:0045893|GO:0030579|GO:0030511	-
LNCV6_130093_PI430048170	0.00111602	57.7431	57.7431	up	7.76751	7.76572	7.7948	1.80868	1.60455	2.27617	LNCV6_130093_PI430048170	mRNA	CCACCCAGAAATCCACTCAAATTTGGGGATTGTCATTCCTTTTGTGAATAATTAATACAA	NM_001012993	RefSeq	chr9	-	110199560	110208133	C9orf152	401546	"Homo sapiens chromosome 9 open reading frame 152 (C9orf152), mRNA"	NA	-
LNCV6_128082_PI430048170	1.51094e-05	3.96738	3.96738	up	8.23692	8.10441	8.26925	6.16533	6.19914	6.28418	LNCV6_128082_PI430048170	mRNA	TGTCTTATGTTTCCTCCCAGATTGTTTTCTGCATGAATAATAACCAACAATGTGTGTGTA	NM_014388	RefSeq	chr1	+	209827966	209857565	DIEXF	27042	"Homo sapiens UTP25, small subunit processor component (UTP25), mRNA"	GO:0000462|GO:0032040|GO:0005730|GO:0034511|GO:0007275|GO:0019843	-
LNCV6_136796_PI430048170	0.00268131	0.0595629	16.789	down	4.35328	4.03134	4.23484	8.41516	8.61117	7.65383	LNCV6_136796_PI430048170	mRNA	TCTCATCCAAGTGGTCTGTAGAATTCATGTCCCTTACAGTGGTCATTTAAAGTCAATATT	NM_000216	RefSeq	chrX	-	8528873	8732187	ANOS1	3730	"Homo sapiens anosmin 1 (ANOS1), mRNA"	NA	-
LNCV6_134479_PI430048170	0.00143374	0.365959	2.73255	down	4.76134	4.4769	4.36718	6.01765	5.87053	6.08865	LNCV6_134479_PI430048170	mRNA	TGTGCGACCAGGGTAGAGAGTGTTGAAATTCAATACCAAATACAGTAAAAACAAATGTAA	NM_014729	RefSeq	chr8	-	58805417	59119208	TOX	9760	"Homo sapiens thymocyte selection associated high mobility group box (TOX), mRNA"	GO:0006355|GO:0003682|GO:0006338|GO:0005634|GO:0003677	-
LNCV6_140189_PI430048170	0.00664667	2.01615	2.01615	up	7.66922	7.6976	7.59101	6.73136	6.74822	6.4229	LNCV6_140189_PI430048170	mRNA	CCTGACTTTTGGCCAAAAGCTTACTTAAAATTAAGGATTTACTAAGTCATCATCAGCTGT	NM_015442	RefSeq	chr3	+	32685144	32773875	CNOT10	25904	"Homo sapiens CCR4-NOT transcription complex subunit 10 (CNOT10), transcript variant 1, mRNA"	GO:0005515|GO:0010467|GO:0006355|GO:0016020|GO:0005634|GO:0031047|GO:0030014|GO:0006417|GO:0006351|GO:0000289|GO:0005829|GO:0000288	-
LNCV6_127598_PI430048170	4.73068e-05	0.191943	5.20987	down	11.2155	11.0091	11.0789	13.3123	13.5453	13.5827	LNCV6_127598_PI430048170	mRNA	ACTTTGGGTTTGTAGGGGTCCTCAAGTGCCTTTGTGATTAAAGAATGTTGGTCTATGAAA	NM_022044	RefSeq	chr22	+	21642252	21644299	SDF2L1	23753	"Homo sapiens stromal cell derived factor 2 like 1 (SDF2L1), mRNA"	GO:0051787|GO:0034976|GO:0016020|GO:0051087|GO:0051117|GO:0005788|GO:0042981|GO:0071712	-
LNCV6_136756_PI430048170	0.0239406	14.3202	14.3202	up	7.12351	6.85498	6.99601	3.40304	1.59249	3.71597	LNCV6_136756_PI430048170	mRNA	TGGAAGTCAAGATGATCAGAGCATCCTGAGTATCTGTTCTGTGATCAATCCATCCACTGC	NM_001277397	RefSeq	chr19	+	55771804	55773179	RFPL4AL1	729974	"Homo sapiens ret finger protein like 4A like 1 (RFPL4AL1), mRNA"	NA	-
LNCV6_127218_PI430048170	0.000393023	11.2966	11.2966	up	8.91257	8.73901	8.92804	5.63564	5.24024	5.17336	LNCV6_127218_PI430048170	mRNA	TGAGATTGAAAAGGAATCACAAAGGAAGTCCATTGATCCTGCTTTGTCAATGTTGATTAA	NM_016649	RefSeq	chr20	-	13714321	13784886	ESF1	51575	"Homo sapiens ESF1 nucleolar pre-rRNA processing protein homolog (ESF1), transcript variant 1, mRNA"	GO:0006355|GO:0005730|GO:0005654|GO:0005615|GO:0006351	-
LNCV6_144624_PI430048170	0.0159729	2.27224	2.27224	up	5.50752	5.32445	5.29296	3.95151	4.55013	4.00092	LNCV6_144624_PI430048170	mRNA	GCTGCACATTCTTCCAAAATGATCCTTAGCACAATCTATTGTATGATGGAATGAATAGAA	NM_031418	RefSeq	chr11	+	26332130	26663289	ANO3	63982	"Homo sapiens anoctamin 3 (ANO3), transcript variant 2, mRNA"	GO:0034220|GO:0005886|GO:0017128|GO:0006869|GO:0005229|GO:0016021|GO:0055085	-
LNCV6_140963_PI430048170	0.00149625	0.336508	2.9717	down	4.62954	4.51447	4.2199	6.01929	5.76139	6.28075	LNCV6_140963_PI430048170	mRNA	TGCTGGGAATGGAAGCCAGGTGGGGTCATGGCACAAGTTCTGTAATCTTCAAAATAAAAC	NM_005854	RefSeq	chr17	+	42761193	42763041	RAMP2	10266	"Homo sapiens receptor activity modifying protein 2 (RAMP2), mRNA"	GO:0005515|GO:0035924|GO:2001214|GO:0005886|GO:0034333|GO:0030819|GO:0002040|GO:0015031|GO:0006886|GO:0005764|GO:0032870|GO:0007507|GO:0031623|GO:0005737|GO:0070830|GO:0070831|GO:0006171|GO:0006816|GO:0032355|GO:0001666|GO:0007565|GO:0009986|GO:0001525|GO	-
LNCV6_131851_PI430048170	0.000249165	0.279793	3.57408	down	6.78014	6.89398	6.89299	8.5786	8.83509	8.65698	LNCV6_131851_PI430048170	mRNA	TTGTTTGAGAATAGCAAATACGCATGTTGATTGCGAGTGTGTGGAGACAAAGGCAGTTCC	NM_001042476	RefSeq	chr16	-	8852941	8868401	CARHSP1	23589	"Homo sapiens calcium regulated heat stable protein 1 (CARHSP1), transcript variant 2, mRNA"	GO:0035556|GO:0043488|GO:0006355|GO:0019902|GO:0000932|GO:0000177|GO:0043186|GO:0003730|GO:0003677|GO:0070062|GO:0005829	-
LNCV6_129685_PI430048170	0.000162826	4.38112	4.38112	up	7.23882	7.36618	7.23912	5.10831	5.02994	5.302	LNCV6_129685_PI430048170	mRNA	GAAAAGGACTATTTGAATCCCCAAAACATCAGGAGTCGGGAAACTTCGGAAGACAGCTGT	NM_019082	RefSeq	chr7	-	44565416	44574538	DDX56	54606	"Homo sapiens DEAD-box helicase 56 (DDX56), transcript variant 1, mRNA"	GO:0004004|GO:0016020|GO:0006364|GO:0005730|GO:0005524	-
LNCV6_133584_PI430048170	0.00222833	0.3413	2.92998	down	8.40425	8.3372	8.51517	10.0747	10.093	9.717	LNCV6_133584_PI430048170	mRNA	CTATATTTCCGTGAATCTTTGACCTTGCAGTGGGTTGCAATAAAAGAGAAACAAAACAAA	NM_001163315	RefSeq	chr5	-	107859032	108382098	FBXL17	64839	"Homo sapiens F-box and leucine rich repeat protein 17 (FBXL17), mRNA"	NA	-
LNCV6_132810_PI430048170	0.00203028	0.376474	2.65622	down	4.48855	4.28502	4.32233	5.78319	5.96983	5.54859	LNCV6_132810_PI430048170	mRNA	GGTTTTGTGCTTTGTCGTTTTTCTTTTTTAAACAAAACATGACAACCTTGGCTTTTCCGA	NM_003728	RefSeq	chr4	-	95162503	95549210	UNC5C	8633	"Homo sapiens unc-5 netrin receptor C (UNC5C), mRNA"	GO:0030334|GO:0005042|GO:0043065|GO:0038007|GO:0005886|GO:0007420|GO:0007411|GO:0006915|GO:0016021|GO:0033564	-
LNCV6_130520_PI430048170	0.0101259	0.449358	2.2254	down	4.48996	4.43883	4.48726	5.61851	5.82602	5.40343	LNCV6_130520_PI430048170	mRNA	GTTGATCGATGTTAAACGTCACAGCAGTACTTGCTCAATAAAGGTCATATTGGAAACATA	NM_005382	RefSeq	chr8	+	24913760	24919093	NEFM	4741	"Homo sapiens neurofilament medium (NEFM), transcript variant 1, mRNA"	GO:0008017|GO:0005515|GO:0030424|GO:0031594|GO:0005883|GO:0031133|GO:0005200|GO:0033693|GO:0000226|GO:0008088	-
LNCV6_142678_PI430048170	0.00129553	0.460442	2.17183	down	7.39508	7.65047	7.3747	8.48903	8.48659	8.79565	LNCV6_142678_PI430048170	mRNA	AACTTCGTTCTGTAGAGAACTATTTTTGTTTGTATTCACTGTCCCCTGCAAGGGGGACGG	NM_032536	RefSeq	chr9	+	132161946	132244531	NTNG2	84628	"Homo sapiens netrin G2 (NTNG2), mRNA"	GO:0005515|GO:0030424|GO:0003674|GO:0007409|GO:0046658	-
LNCV6_131297_PI430048170	2.46859e-05	2.46187	2.46187	up	10.7585	10.6265	10.7255	9.3773	9.34662	9.48679	LNCV6_131297_PI430048170	mRNA	CAGCAATCCATGAGGTGTGTCAAAGAGTGTACATATGTATGTGTGTATATTGAATGCTAA	NM_001127361	RefSeq	chr1	-	32936445	32964813	RNF19B	127544	"Homo sapiens ring finger protein 19B (RNF19B), transcript variant 2, mRNA"	GO:0005515|GO:0072643|GO:0005737|GO:0016567|GO:0042267|GO:0016874|GO:0044194|GO:0008270|GO:0016021	-
LNCV6_132101_PI430048170	0.0168209	4.56887	4.56887	up	11.5625	11.3388	11.44	9.63592	9.37338	8.56281	LNCV6_132101_PI430048170	mRNA	CCTGAGGGCTGGAATTATGCCTTAACTATATCTATAGTATTTAACAGTGAATCCTTTGTA	NM_001002926	RefSeq	chr7	-	19695461	19709037	TWISTNB	221830	"Homo sapiens TWIST neighbor (TWISTNB), mRNA"	GO:0010467|GO:0006363|GO:0005730|GO:0006362|GO:0006361|GO:0005634|GO:0006360|GO:0005736|GO:0045814|GO:0001054|GO:0015630|GO:0040029|GO:0005654	-
LNCV6_60335_PI430048170	0.0134492	3.7066	3.7066	up	7.19584	6.93981	7.06829	5.50877	5.2774	4.61868	LNCV6_60335_PI430048170	mRNA	ATACTCCTGAAGTTCTTTTTCTGATGGAAAACAAAATTCAGCTTAATCGTGTACTCAGCA	NM_006346	RefSeq	chr13	+	72782022	73016454	PIBF1	10464	"Homo sapiens progesterone immunomodulatory binding factor 1 (PIBF1), transcript variant 2, mRNA"	GO:0005515|GO:0005813	-
LNCV6_91866_PI430048170	0.00452615	3.63822	3.63822	up	7.12768	7.19074	7.08968	5.33269	4.97942	5.46549	LNCV6_91866_PI430048170	mRNA	ATCACACAGGACTTTCTGACTTGCTGGCTGAGCATCCGACAAGCAGAGCTGCTGCTCCCT	NM_000391	RefSeq	chr11	-	6612765	6619461	TPP1	1200	"Homo sapiens tripeptidyl peptidase 1 (TPP1), mRNA"	GO:0006629|GO:0005515|GO:0004252|GO:0045453|GO:0005764|GO:0046872|GO:0030968|GO:0005739|GO:0030163|GO:0030855|GO:0006508|GO:0050885|GO:0008240|GO:0043171|GO:0043202|GO:0070062|GO:0042277|GO:0042470|GO:0007399|GO:0004175|GO:0008236|GO:0008233|GO:0006987|GO	-
LNCV6_129387_PI430048170	0.0124898	0.394434	2.53528	down	5.11737	5.75378	5.06248	6.29965	7.05341	6.61357	LNCV6_129387_PI430048170	mRNA	ACATTTGTATTTTTATATCCGACTCTTTGTTTACTGGCTCTGCTCATGGTTCCTGCCCTC	NM_033259	RefSeq	chr3	-	184259214	184261463	CAMK2N2	94032	"Homo sapiens calcium/calmodulin dependent protein kinase II inhibitor 2 (CAMK2N2), mRNA"	GO:0005813|GO:0019901|GO:0008427|GO:0005634|GO:0006469|GO:0005829	-
LNCV6_143673_PI430048170	0.00232896	0.435846	2.29439	down	4.5974	4.93926	4.71194	6.03973	5.88893	5.93127	LNCV6_143673_PI430048170	mRNA	CAGCCAGGCCTCTCGGGTTCTCTCTTTTTTAAATGTCGAAATAAACTTCTTACAAATGAC	NM_020064	RefSeq	chr9	+	132582605	132590253	BARHL1	56751	"Homo sapiens BarH like homeobox 1 (BARHL1), mRNA"	GO:0043565|GO:0043524|GO:0001077|GO:0045944|GO:0007605|GO:0030901|GO:0005634|GO:0001764|GO:0006351	-
LNCV6_129097_PI430048170	0.00104574	0.395675	2.52733	down	10.9389	10.7665	10.924	12.2386	12.1943	12.2153	LNCV6_129097_PI430048170	mRNA	TAGGGTTTGGAGCTATTCAAGAGGAAATGTCACAGAAGCAGCTAAACCAAGGACTGAGCA	NM_021873	RefSeq	chr20	+	3795738	3806121	CDC25B	994	"Homo sapiens cell division cycle 25B (CDC25B), transcript variant 1, mRNA"	GO:0005515|GO:0008284|GO:0005813|GO:0019901|GO:0032467|GO:0001556|GO:0035335|GO:0005829|GO:0045931|GO:0000922|GO:0005737|GO:0007067|GO:0007144|GO:0000086|GO:0045860|GO:0005654|GO:0006468|GO:0000278|GO:0004725|GO:0051301	-
LNCV6_130891_PI430048170	0.00313414	3.72178	3.72178	up	9.94234	9.89559	9.91731	8.05171	8.18771	7.80208	LNCV6_130891_PI430048170	mRNA	TAGCCAAGAACAGCTCATTTTGTGAATTTCAGTTTTTAAGTGGCTGCTTTTTGATTTGGT	NM_002035	RefSeq	chr18	-	63327737	63367273	KDSR	2531	"Homo sapiens 3-ketodihydrosphingosine reductase (KDSR), mRNA"	GO:0006665|GO:0047560|GO:0006666|GO:0016020|GO:0005783|GO:0030148|GO:0005789|GO:0044281|GO:0016021|GO:0005615|GO:0055114	-
LNCV6_142731_PI430048170	0.0449624	2.38579	2.38579	up	9.3777	9.12005	9.23223	8.32416	8.14972	7.31876	LNCV6_142731_PI430048170	mRNA	CATCTATCAAGCAACACAGCCCCTTATCCCAGATAGAAAAGTGTCTCAAATGCATTCTAC	NM_001284338	RefSeq	chr15	-	55826916	55917131	NEDD4	4734	"Homo sapiens neural precursor cell expressed, developmentally down-regulated 4, E3 ubiquitin protein ligase (NEDD4), transcript variant 3, mRNA"	GO:0005515|GO:0043130|GO:0006513|GO:0016874|GO:0019221|GO:0031698|GO:0031175|GO:0031623|GO:0070534|GO:0034644|GO:0042787|GO:0010766|GO:0010768|GO:0070063|GO:0070064|GO:0000785|GO:0005938|GO:0070062|GO:0050847|GO:0005794|GO:0019904|GO:0014068|GO:0051592|GO	-
LNCV6_129797_PI430048170	4.35979e-05	0.140328	7.12616	down	8.7117	8.47509	8.59917	11.4204	11.5955	11.2596	LNCV6_129797_PI430048170	mRNA	GCAGTCTGGACTGTTGTAACCTTAGGTTGTAATCTGATTTGGAAATAAGTACATCTTTAA	NM_021951	RefSeq	chr9	+	841689	969090	DMRT1	1761	"Homo sapiens doublesex and mab-3 related transcription factor 1 (DMRT1), transcript variant 1, mRNA"	GO:0000987|GO:0003700|GO:0046661|GO:0005634|GO:0007283|GO:0048599|GO:0042803|GO:0046872|GO:0035556|GO:1900107|GO:0005737|GO:0060008|GO:0060009|GO:0030238|GO:0045944|GO:0008354|GO:0002176|GO:0046982|GO:0045840|GO:0000122|GO:0006351|GO:0000902|GO:0003682|GO	-
LNCV6_129020_PI430048170	0.00437171	0.363113	2.75397	down	8.59414	8.53198	8.61956	9.85038	10.0109	10.2431	LNCV6_129020_PI430048170	mRNA	TCCCACCTGATATGCAGTGCTTTTGACTATCTTATGCATGGTTTATTCCTCTGGCTTGGA	NM_174934	RefSeq	chr11	-	118133376	118152915	SCN4B	6330	"Homo sapiens sodium voltage-gated channel beta subunit 4 (SCN4B), transcript variant 1, mRNA"	GO:0005248|GO:0031226|GO:2000649|GO:0060307|GO:0086091|GO:0060048|GO:0044325|GO:0086067|GO:0014704|GO:0010765|GO:0086002|GO:0001518|GO:0035725|GO:0086012|GO:0006814|GO:0086006|GO:0017080	-
LNCV6_140881_PI430048170	0.0449601	0.218494	4.57679	down	3.3525	3.97122	2.73237	4.32038	5.85383	6.15245	LNCV6_140881_PI430048170	mRNA	TGTGACTGTCTATGGGTGCATTGCCTTCTGGGTTGTCTCGATCTGTGTTTCAATAAATGC	NM_002283	RefSeq	chr12	-	52360005	52367525	KRT85	3891	"Homo sapiens keratin 85 (KRT85), transcript variant 1, mRNA"	GO:0008544|GO:0005198|GO:0045095|GO:0005615	-
LNCV6_139332_PI430048170	0.00151851	4.61303	4.61303	up	3.70535	3.96728	3.71229	1.59892	1.59038	1.59421	LNCV6_139332_PI430048170	mRNA	GCCTCCATTCTTCTGGGAAACACAAAGCAATAATAAAAGGAAGTGTTAGACAATGTAAAA	NM_031313	RefSeq	chr2	+	232406841	232410714	ALPPL2	251	"Homo sapiens alkaline phosphatase, germ cell (ALPG), mRNA"	GO:0005886|GO:0004035|GO:0016311|GO:0031225|GO:0046872	-
LNCV6_124642_PI430048170	5.13522e-06	0.306833	3.2591	down	13.9653	13.8455	13.9259	15.5732	15.5854	15.6912	LNCV6_124642_PI430048170	mRNA	TGTTGTCCTTGGAGCTGTGGTCACTGGAGCTGTGGTCGCTGCTGTGATGTGGAGGAAGAA	NM_001098479	RefSeq	NT_167249.2	+	1029598	1033525	HLA-F	3134	"Homo sapiens major histocompatibility complex, class I, F (HLA-F), transcript variant 1, mRNA"	GO:0002474|GO:0012507|GO:0002480|GO:0005886|GO:0009986|GO:0005783|GO:0042612|GO:0019221|GO:0042590|GO:0005102|GO:0060337|GO:0000139|GO:0016020|GO:0031901|GO:0001916|GO:0050776|GO:0042605|GO:0030670|GO:0071556|GO:0002479|GO:0046978|GO:0046979|GO:0060333	-
LNCV6_129075_PI430048170	0.0110533	3.48725	3.48725	up	6.98813	6.90155	6.98852	5.46002	5.17277	4.75563	LNCV6_129075_PI430048170	mRNA	AGGCAGAACTGGAAATATTAAGTAGTGAGAGTACTATAGTTTCCCTTTTGCCTACATAAA	NM_144709	RefSeq	chr2	-	60940412	61018259	PUS10	150962	"Homo sapiens pseudouridine synthase 10 (PUS10), transcript variant 1, mRNA"	GO:0009982|GO:0003723|GO:0001522|GO:0008033	-
LNCV6_134615_PI430048170	0.000707657	0.414888	2.41029	down	9.78423	9.76883	9.67325	11.15	10.9105	10.9648	LNCV6_134615_PI430048170	mRNA	GAGATCATCATTGCAAAGTTCTCTGTTCCTGAGGAACTAAATTTAAGGAAAAAATGGGAT	NM_080668	RefSeq	chr11	-	65077454	65084143	CDCA5	113130	"Homo sapiens cell division cycle associated 5 (CDCA5), mRNA"	GO:0005515|GO:0007076|GO:0000790|GO:0005886|GO:0005694|GO:0005634|GO:0071922|GO:0005829|GO:0006302|GO:0008278|GO:0007067|GO:0000082|GO:0005737|GO:0003682|GO:0005654|GO:0007080|GO:0000278|GO:0000775|GO:0051301|GO:0007064	-
LNCV6_137897_PI430048170	0.00711234	5.34886	5.34886	up	8.29767	8.13671	8.18254	5.78513	5.32798	6.13853	LNCV6_137897_PI430048170	mRNA	TTGGGGATTATTTATCCTCCTGGGGACAGTTTGGGGAGGATTATTTATTGTATTTATATT	NM_016584	RefSeq	chr12	+	56338878	56340410	IL23A	51561	"Homo sapiens interleukin 23 subunit alpha (IL23A), mRNA"	GO:0005515|GO:2000318|GO:0042346|GO:0048771|GO:0032733|GO:0032693|GO:0042523|GO:0032735|GO:0032819|GO:0042520|GO:2000330|GO:0032816|GO:0042104|GO:0051607|GO:0006954|GO:0042098|GO:0043382|GO:0045944|GO:0002827|GO:0042102|GO:0051135|GO:0045519|GO:0032729|GO	-
LNCV6_107876_PI430048170	0.025041	2.97829	2.97829	up	6.37246	6.79275	6.58243	4.66435	4.57705	5.58482	LNCV6_107876_PI430048170	mRNA	TATGGGCATTACTTGGACGACTATCACACAAAAAGGACTTCATCCCTTGTCAGCCTGTCA	NM_001174090	RefSeq	chr20	-	3227416	3238189	SLC4A11	83959	"Homo sapiens solute carrier family 4 member 11 (SLC4A11), transcript variant 1, mRNA"	GO:0046715|GO:0046713|GO:0035445|GO:0005272|GO:0030003|GO:0042044|GO:0016323|GO:0005452|GO:0005887|GO:0015106|GO:0046983|GO:0051453|GO:0015252|GO:0015701|GO:0035725|GO:0006814|GO:0015293|GO:0015992	-
LNCV6_145698_PI430048170	0.00100397	0.470265	2.12646	down	8.87567	8.7991	8.88518	9.81482	9.9762	10.0274	LNCV6_145698_PI430048170	mRNA	CGTTTGAGTACTGTGTTTTTGGTGTTGTCCAAGGAAAATTAAAAACCTGTAGCATGAATA	NM_000551	RefSeq	chr3	+	10141634	10153670	VHL	7428	"Homo sapiens von Hippel-Lindau tumor suppressor (VHL), transcript variant 1, mRNA"	GO:0005515|GO:0043066|GO:0004842|GO:0006355|GO:0016567|GO:0008285|GO:0005783|GO:0045597|GO:0050821|GO:0071456|GO:0061418|GO:0005634|GO:0000122|GO:0061428|GO:0005829|GO:0005739|GO:0000902|GO:0016020|GO:0006508|GO:0005654|GO:0045111|GO:0045893|GO:0019899|GO	-
LNCV6_140859_PI430048170	0.006545	0.47668	2.09785	down	9.31167	9.25972	9.33237	10.3252	10.5513	10.2143	LNCV6_140859_PI430048170	mRNA	GCGGCTCTAAGGCTCCTTTTTCAACCCGAATATTAATAAATCATGAGAGTAATCAAGGTC	NM_001130064	RefSeq	chr3	+	115623303	115721487	GAP43	2596	"Homo sapiens growth associated protein 43 (GAP43), transcript variant 1, mRNA"	GO:0005515|GO:0005516|GO:0030424|GO:0030054|GO:0005886|GO:0009611|GO:0031527|GO:0014069|GO:0032584|GO:0042246|GO:0007205|GO:0051489|GO:0005737|GO:0045165|GO:0016198|GO:0010001|GO:0040008	-
LNCV6_135924_PI430048170	0.000215493	0.334603	2.98861	down	8.136	8.27955	8.20464	9.79901	9.90026	9.65221	LNCV6_135924_PI430048170	mRNA	AGGCTGTCGCCATGTGGAAAGAGTAACTCACAATTGCCAATAAAGTCTCATGTGGTTTTA	NM_001012271	RefSeq	chr17	+	78214195	78225635	BIRC5	332	"Homo sapiens baculoviral IAP repeat containing 5 (BIRC5), transcript variant 3, mRNA"	GO:0008017|GO:0005515|GO:0004842|GO:0042803|GO:0042802|GO:0000910|GO:0043027|GO:0048037|GO:0046982|GO:0005814|GO:0005819|GO:0031536|GO:0030496|GO:0051303|GO:0045931|GO:0000777|GO:0008270|GO:0000278|GO:0019899|GO:0045892|GO:0000775|GO:0051301|GO:0005881|GO	-
LNCV6_132013_PI430048170	0.00138602	2.06215	2.06215	up	9.45396	9.54804	9.5263	8.44673	8.35272	8.58828	LNCV6_132013_PI430048170	mRNA	AAGCTTCCCTGGATGAGGCAAGTGGCTTTAACATCCCTGCAGAGCAGGCTTCTCGACCCT	NM_001077268	RefSeq	chr15	+	40807075	40814569	ZFYVE19	84936	"Homo sapiens zinc finger FYVE-type containing 19 (ZFYVE19), transcript variant 1, mRNA"	GO:0005515|GO:0032466|GO:0005813|GO:0005737|GO:0030496|GO:0008270|GO:0032266|GO:0032154|GO:0051301|GO:0009838	-
LNCV6_75757_PI430048170	0.00493562	0.372388	2.68537	down	6.50842	6.4068	6.40903	8.04766	7.89848	7.62438	LNCV6_75757_PI430048170	mRNA	TGCTCAGAATTGTCTACTAGGCTGACTATGTATCACCTCTTCAGCTTGGATCCAATTGTG	NM_020801	RefSeq	chr5	-	91368631	91383373	ARRDC3	57561	"Homo sapiens arrestin domain containing 3 (ARRDC3), transcript variant 1, mRNA"	GO:0005515|GO:0001659|GO:0044252|GO:0005886|GO:0090327|GO:0031699|GO:0060613|GO:0051443|GO:0043588|GO:0031651|GO:0071879|GO:0005768	-
LNCV6_135022_PI430048170	0.00232098	0.420401	2.37868	down	6.19808	5.76662	6.09272	7.48487	7.27714	7.047	LNCV6_135022_PI430048170	mRNA	TCAACTATAATAATGAGCTGCCGATGTATAGGAAAGGGACTGTGTTGATATGGCAGAAGG	NM_017872	RefSeq	chr5	+	157731388	157741447	THG1L	54974	"Homo sapiens tRNA-histidine guanylyltransferase 1 like (THG1L), transcript variant 1, mRNA"	GO:0005739|GO:0005737|GO:0000287|GO:0000049|GO:0051289|GO:0008193|GO:0005525|GO:0005524|GO:0008033|GO:0006400|GO:0042802	-
LNCV6_132291_PI430048170	0.000238952	3.67949	3.67949	up	8.48869	8.45468	8.38014	6.41953	6.64154	6.61598	LNCV6_132291_PI430048170	mRNA	GGGCATCTTTTAGAGTTAACTTTTCTCATTGCCATCCAAAAATAGCTTGCTTGTTTAACT	NM_033397	RefSeq	chr10	-	104309695	104333905	ITPRIP	85450	"Homo sapiens inositol 1,4,5-trisphosphate receptor interacting protein (ITPRIP), transcript variant 1, mRNA"	GO:0016020|GO:0005886	-
LNCV6_135605_PI430048170	2.15309e-05	0.17186	5.81869	down	5.04431	4.80314	4.80174	7.27951	7.5018	7.49291	LNCV6_135605_PI430048170	mRNA	GACAGAAAAGAAACCAGGGAGTTTGTAGAGACTGTGCATTTTTAGTATAACATTTTCACC	NM_152834	RefSeq	chr2	-	663876	677468	TMEM18	129787	"Homo sapiens transmembrane protein 18 (TMEM18), transcript variant 1, mRNA"	GO:0031965|GO:0005737|GO:0016477|GO:0016021|GO:0003677|GO:0006351	-
LNCV6_70419_PI430048170	0.010599	4.9003	4.9003	up	4.75956	4.57325	5.00937	1.77871	2.76997	2.74555	LNCV6_70419_PI430048170	mRNA	TTATCACGGACTCTTCACTGAAAAATGATGCTCTCCATACTGGGAGCTGAGCTTTCTCTG	NM_139163	RefSeq	chr2	-	201288270	201357398	ALS2CR12	130540	"Homo sapiens amyotrophic lateral sclerosis 2 chromosome region 12 (ALS2CR12), transcript variant 1, mRNA"	GO:0005515|GO:0003674|GO:0035686|GO:0036126|GO:0005575|GO:0043087|GO:0001520	-
LNCV6_66369_PI430048170	0.00145125	0.169425	5.90231	down	3.13039	3.50918	3.05582	5.76872	5.89142	5.75727	LNCV6_66369_PI430048170	mRNA	ACTCTTCTATGAGGAACGAACGTGATGGTTAAGCTACCTTCATTAAGCAGCATGACCGCT	NM_033514	RefSeq	chr2	+	109898431	109906456	LIMS3	96626	"Homo sapiens LIM zinc finger domain containing 3 (LIMS3), transcript variant 1, mRNA"	GO:0005737|GO:0008270	-
LNCV6_90487_PI430048170	0.00183085	0.0806279	12.4026	down	2.48444	1.75696	2.13648	5.72017	5.90319	5.73598	LNCV6_90487_PI430048170	mRNA	AATGTGGAGCTCAAATATGCCTTATTTTGCACAAAAGACTGCCAAGGACATGACCAGCAG	NM_001013398	RefSeq	chr7	-	45912244	45921272	IGFBP3	3486	"Homo sapiens insulin like growth factor binding protein 3 (IGFBP3), transcript variant 1, mRNA"	GO:0005515|GO:0008285|GO:0031994|GO:0031995|GO:0005634|GO:0005615|GO:0001558|GO:0046872|GO:0010906|GO:0014912|GO:0008160|GO:0044342|GO:0009968|GO:0001968|GO:0070062|GO:0005520|GO:0043065|GO:0006915|GO:0048662|GO:0005576|GO:0043085|GO:0001649|GO:0016942|GO	-
LNCV6_128240_PI430048170	0.000177203	0.388642	2.57306	down	7.11674	6.88197	7.00811	8.22221	8.4048	8.46862	LNCV6_128240_PI430048170	mRNA	CTTCTCAACAAGAAAAACTTAAATCCGTCGTGCCCAAATATAGTTGTGCTTTTATTTCCA	NM_004283	RefSeq	chr19	-	11322045	11339668	RAB3D	9545	"Homo sapiens RAB3D, member RAS oncogene family (RAB3D), mRNA"	GO:0030133|GO:0009306|GO:0005886|GO:0003924|GO:0005525|GO:0072659|GO:0006886|GO:0016079|GO:0006904|GO:0008021|GO:0042588|GO:0005739|GO:0031489|GO:0018125|GO:0051020|GO:0017157|GO:0032482|GO:0019003|GO:0070062|GO:0030667|GO:0005768	-
LNCV6_105635_PI430048170	0.00234181	0.426714	2.34349	down	4.76934	4.58543	4.53006	5.88644	5.8643	5.83052	LNCV6_105635_PI430048170	mRNA	ATCTCTTAATGAGGGACAACCTGTTTGAAATAATAACAAGCTCCAGGACCTTCTACGTAC	NM_021623	RefSeq	chr8	+	38901234	38973912	PLEKHA2	59339	"Homo sapiens pleckstrin homology domain containing A2 (PLEKHA2), mRNA"	GO:0005515|GO:0043234|GO:0005737|GO:0016020|GO:0005886|GO:0043236|GO:0005634|GO:0001968|GO:0001954|GO:0008289	-
LNCV6_139171_PI430048170	0.0105785	5.09926	5.09926	up	8.38058	8.21394	8.25831	6.187	6.1307	5.34723	LNCV6_139171_PI430048170	mRNA	TGAAAAAATACAGAATAAACTTCATGGTGGTTGCCATTGGGCAGAGGAGTATAGGACTGG	NM_001282515	RefSeq	chr9	-	113041814	113056791	ZFP37	7539	"Homo sapiens ZFP37 zinc finger protein (ZFP37), transcript variant 1, mRNA"	GO:0006355|GO:0003700|GO:0008270|GO:0005634|GO:0003677|GO:0006351	-
LNCV6_142288_PI430048170	0.000699853	0.318943	3.13535	down	6.40839	6.38697	6.46721	8.04427	7.95639	8.19851	LNCV6_142288_PI430048170	mRNA	CTGGCCTCAAGTTACCAGGTAGCCTGAACTTTGATTTTATTTTACCATTAAATTGCTTTA	NM_001078173	RefSeq	chrX	-	135020503	135022536	FAM127C	441518	"Homo sapiens retrotransposon Gag like 8B (RTL8B), mRNA"	NA	-
LNCV6_141337_PI430048170	0.009118	5.19006	5.19006	up	10.6845	10.6465	10.7218	8.60517	8.39781	7.81151	LNCV6_141337_PI430048170	mRNA	CATGGAAGTAGAAGGTAAGGAGTTTAGGAAAATACTAGAATCTACTCTGCTTACATTCTT	NM_014812	RefSeq	NT_187519.1	-	136535	267514	CEP170	9859	"Homo sapiens centrosomal protein 170 (CEP170), transcript variant alpha, mRNA"	GO:0005515|GO:0031965|GO:0005813|GO:0005737|GO:0005814|GO:0005874|GO:0005819	-
LNCV6_110990_PI430048170	0.00214349	0.258392	3.87009	down	5.78943	5.64863	5.63303	7.54818	7.89932	7.44578	LNCV6_110990_PI430048170	mRNA	TTTTCTCCAGAGGAAAGCGATTCTACTTTCTCCAAAAGTACTGCCACAGAAGTAGCTCGG	NM_016426	RefSeq	chr22	+	46296740	46330810	GTSE1	51512	"Homo sapiens G2 and S-phase expressed 1 (GTSE1), mRNA"	GO:0005515|GO:0005881|GO:0003674|GO:0016020|GO:0007017|GO:0006977	-
LNCV6_126983_PI430048170	3.74918e-05	0.0610995	16.3667	down	6.06741	6.02018	5.93289	10.0274	10.1827	9.89755	LNCV6_126983_PI430048170	mRNA	GAGGGAAGGGTTTCTCTATTAAAATGCATTCGTTGTGTTTTTTAAGATAGTGTAACTTGC	NM_005573	RefSeq	chr5	+	126776622	126837020	LMNB1	4001	"Homo sapiens lamin B1 (LMNB1), transcript variant 1, mRNA"	GO:0031965|GO:0016020|GO:0043274|GO:0005198|GO:0006915|GO:0005637|GO:0005654|GO:0005635|GO:0006921|GO:0005638	-
LNCV6_134271_PI430048170	0.000745002	2.31421	2.31421	up	12.9918	12.8343	12.9424	11.8054	11.7752	11.5472	LNCV6_134271_PI430048170	mRNA	AAACGCATGACCGAAAATCAGAAGACAAACTTGCCAAAGCTACAAGAGACAGCTGTAAAA	NM_006837	RefSeq	chr8	-	67043078	67062327	COPS5	10987	"Homo sapiens COP9 signalosome subunit 5 (COPS5), mRNA"	GO:0005515|GO:0000338|GO:0048471|GO:0016579|GO:0030054|GO:0004843|GO:0005852|GO:0006366|GO:0010388|GO:0003713|GO:0003743|GO:0005634|GO:0006412|GO:0046872|GO:0006413|GO:0008021|GO:0046328|GO:0005737|GO:0008180|GO:0045944|GO:0051726|GO:0006508|GO:0005654|GO	-
LNCV6_92514_PI430048170	0.00380265	0.412658	2.42332	down	7.97666	7.97406	7.93436	9.10518	9.19854	9.39713	LNCV6_92514_PI430048170	mRNA	ATGGCTTCTCCACCTTCGATGTTCCCATCTTCACTGAAGAGTTCTTGGACCAAAACAAAG	NM_006339	RefSeq	chr19	+	3572944	3579083	HMG20B	10362	"Homo sapiens high mobility group 20B (HMG20B), mRNA"	GO:0005515|GO:0006355|GO:0046982|GO:0005694|GO:0006325|GO:0035914|GO:0003677|GO:0006351|GO:0007049|GO:0045666|GO:0007596|GO:0003682|GO:0005654|GO:0006338|GO:0033234	-
LNCV6_66398_PI430048170	0.00562899	4.05761	4.05761	up	7.89353	7.7984	7.84776	6.07778	5.84312	5.50109	LNCV6_66398_PI430048170	mRNA	TGCCTTCATGCCCTTAATAGATGATTCTGATGATGAAATTGAGGAATTCATGGTAACTTC	NM_032824	RefSeq	chr2	+	112055222	112119318	TMEM87B	84910	"Homo sapiens transmembrane protein 87B (TMEM87B), transcript variant 1, mRNA"	GO:0016021	-
LNCV6_128960_PI430048170	0.000501746	0.307081	3.25647	down	4.7816	4.6142	4.86216	6.25473	6.64017	6.45829	LNCV6_128960_PI430048170	mRNA	AGAAAAGGATACCATAGAGATAGGTTCGGGTTCAGCTGCAGTAGCAGTAGGACTTGATTT	NM_001190844	RefSeq	chr19	-	17435508	17448567	TMEM221	100130519	"Homo sapiens transmembrane protein 221 (TMEM221), mRNA"	NA	-
LNCV6_136913_PI430048170	0.0010208	0.372609	2.68378	down	8.57971	8.62867	8.53807	9.89444	10.1436	9.9712	LNCV6_136913_PI430048170	mRNA	CCCCGAACGGCATTCTCGGTACTTCTGTTTGTTTTTGTACATTTTATTAGAAAGGACTGT	NM_020328	RefSeq	chr12	+	51951666	51997079	ACVR1B	91	"Homo sapiens activin A receptor type 1B (ACVR1B), transcript variant 3, mRNA"	GO:0005515|GO:0016361|GO:0030308|GO:0005886|GO:0046332|GO:0046872|GO:0000082|GO:0046777|GO:0004702|GO:0019838|GO:0048185|GO:0045944|GO:0018107|GO:0005024|GO:0007178|GO:0001942|GO:0031625|GO:0070062|GO:0046545|GO:0023014|GO:0006355|GO:0009986|GO:0010862|GO	-
LNCV6_140978_PI430048170	0.00387503	33.3231	33.3231	up	8.51207	8.45479	8.5215	3.67067	3.72045	2.72171	LNCV6_140978_PI430048170	mRNA	AACAAATGCTTGTTGGGCAAGAATGGGATTGAGGATTATCTTCTCTCAGAAAGGCATTGT	NM_021181	RefSeq	chr1	+	160739056	160754821	SLAMF7	57823	"Homo sapiens SLAM family member 7 (SLAMF7), transcript variant 1, mRNA"	GO:0030101|GO:0042267|GO:0004872|GO:0016021|GO:0007155	-
LNCV6_130223_PI430048170	0.000152597	0.194468	5.14224	down	4.65273	4.65375	4.78405	7.03843	6.91734	7.21079	LNCV6_130223_PI430048170	mRNA	GCGCTGTTTCCTTCACAAATTAGACATTGGTTTGGGAAACAATGTAGCCTCGTTAAACAT	NM_005440	RefSeq	chr17	+	43025240	43032041	RND2	8153	"Homo sapiens Rho family GTPase 2 (RND2), mRNA"	GO:0005515|GO:0007165|GO:0047485|GO:0007264|GO:0008152|GO:0003924|GO:0005525|GO:0002080|GO:0005769|GO:0048672	-
LNCV6_134000_PI430048170	0.00266846	0.241618	4.13877	down	5.85858	5.71512	5.85691	7.57776	7.87353	8.08682	LNCV6_134000_PI430048170	mRNA	CGTGTCGAGGCTGTGTAGAGTGCATTGTACAGCATATTTTCATGAATAAAATTGTTTTAA	NM_001291281	RefSeq	NW_009646194.1	+	111603	133487	FOXO6	100132074	"Homo sapiens forkhead box O6 (FOXO6), mRNA"	NA	-
LNCV6_139800_PI430048170	1.89927e-05	2.55523	2.55523	up	9.78469	9.70809	9.83299	8.33881	8.45632	8.46946	LNCV6_139800_PI430048170	mRNA	TCTGTAAGTGAAGATTGTCGTATTCCAAGTCTAAAATACACCTGGATCTGTCTAGTCAAT	NM_001202554	RefSeq	chr1	+	26788187	26798403	PIGV	55650	"Homo sapiens phosphatidylinositol glycan anchor biosynthesis class V (PIGV), transcript variant 1, mRNA"	GO:0006501|GO:0000030|GO:0016254|GO:0005789|GO:0016021|GO:0044267|GO:0006506|GO:0043687	-
LNCV6_127531_PI430048170	0.00814656	0.462609	2.16165	down	6.82868	7.25323	6.72979	7.80748	8.35582	7.98469	LNCV6_127531_PI430048170	mRNA	AGAATATCTGCTCCCACTCCTCACATGCTAAGGAAAGTAAAAGCTCTCCCCTGTAAAAAA	NM_006858	RefSeq	chr19	-	10832066	10836307	TMED1	11018	"Homo sapiens transmembrane p24 trafficking protein 1 (TMED1), transcript variant 1, mRNA"	GO:0005515|GO:0007165|GO:0005793|GO:0005794|GO:0005886|GO:0005783|GO:0033116|GO:0007267|GO:0005789|GO:0005102|GO:0016021|GO:0015031	-
LNCV6_128238_PI430048170	2.45342e-06	4.5969	4.5969	up	10.8294	10.6918	10.774	8.50556	8.56232	8.62612	LNCV6_128238_PI430048170	mRNA	TGTGAAAGGCGCTGGGAACCGGCTTTGAATGAATAAATGAATCGTGTCATCTGCAAAAAA	NM_003311	RefSeq	NT_187585.1	-	160387	161535	PHLDA2	7262	"Homo sapiens pleckstrin homology like domain family A member 2 (PHLDA2), mRNA"	GO:0045995|GO:0030334|GO:0010468|GO:0005737|GO:0016020|GO:0009887|GO:0006915|GO:0001890|GO:0070873	-
LNCV6_130746_PI430048170	0.000166165	0.18696	5.34874	down	3.738	3.58238	3.64327	6.01406	6.24388	5.95087	LNCV6_130746_PI430048170	mRNA	CAATCATCTCTGAAGAGTTGCTGTTTCTTACTGACAATAAAAAATGTTCTCTTGGTTCGA	NM_004946	RefSeq	chr5	+	169637246	170083382	DOCK2	1794	"Homo sapiens dedicator of cytokinesis 2 (DOCK2), mRNA"	GO:0005515|GO:0001771|GO:0030036|GO:0046633|GO:0007264|GO:0032855|GO:0045059|GO:0050690|GO:0005829|GO:0012505|GO:0050766|GO:0042608|GO:0044351|GO:0006935|GO:0016020|GO:0001768|GO:0045060|GO:0016032|GO:0001766|GO:0002277|GO:0005856|GO:0030675|GO:0030676|GO	-
LNCV6_102550_PI430048170	4.14867e-05	0.164247	6.08838	down	4.92638	4.74694	4.78976	7.25969	7.50562	7.50825	LNCV6_102550_PI430048170	mRNA	GATTCGTCCCATTCTCGTCCTCATGGTGGACAAGAAACTGGTGGTGGTTTTCGGAGGCAC	NM_020677	RefSeq	NT_187608.1	-	164002	177218	NMRAL1	57407	"Homo sapiens NmrA like redox sensor 1 (NMRAL1), transcript variant 1, mRNA"	GO:0048471|GO:0005737|GO:0005634	-
LNCV6_137837_PI430048170	0.00168048	0.477809	2.09288	down	8.7829	8.74833	8.64626	9.64826	9.77673	9.93783	LNCV6_137837_PI430048170	mRNA	GCGAAAGGATACTGTGAAATCACTAATTAACTAATAAACCTGTCTCAAGTTGAGGATTTG	NM_213649	RefSeq	chr10	-	119140912	119165692	SFXN4	119559	"Homo sapiens sideroflexin 4 (SFXN4), transcript variant 1, mRNA"	GO:0034220|GO:0015075|GO:0005743|GO:0016021|GO:0055072|GO:0043231	-
LNCV6_143718_PI430048170	0.000796644	0.143079	6.98915	down	3.1443	2.57096	2.97128	5.86687	5.95124	5.24431	LNCV6_143718_PI430048170	mRNA	CTTACCTTCTATTATCCTATATTAGCTTCAATACATCCAAACCAAATGGCTGTTAGGTAG	NM_003667	RefSeq	chr12	+	71439769	71586310	LGR5	8549	"Homo sapiens leucine rich repeat containing G protein-coupled receptor 5 (LGR5), transcript variant 1, mRNA"	GO:0005515|GO:0048839|GO:0007186|GO:0005886|GO:0005887|GO:0004930|GO:0090263|GO:0032588|GO:0004888	-
LNCV6_136783_PI430048170	0.00174524	2.87653	2.87653	up	7.50461	7.32431	7.4432	5.68165	6.08332	5.91202	LNCV6_136783_PI430048170	mRNA	GTATTGCTACAAAAATCTCTTGTTGGGGGCAATGCAGGTAATAAAGTAGTATGTTGTTAT	NM_003329	RefSeq	chr9	-	110243811	110256640	TXN	7295	"Homo sapiens thioredoxin (TXN), transcript variant 1, mRNA"	GO:0005515|GO:0051897|GO:0008283|GO:0007267|GO:0015035|GO:0006928|GO:0005634|GO:0015037|GO:0044281|GO:0035872|GO:0005829|GO:0005739|GO:0046826|GO:0005737|GO:0033138|GO:0032148|GO:0033158|GO:0070062|GO:0009314|GO:0015949|GO:0006662|GO:0055086|GO:0000122|GO	-
LNCV6_129043_PI430048170	0.00013668	2.67091	2.67091	up	9.79138	9.59993	9.72926	8.2928	8.40903	8.16282	LNCV6_129043_PI430048170	mRNA	TCTGTCCAAGTCCAGTCAATAAAGGAGCTCTTCTGCTTCCCCACTTGTGATTTGAAAAAA	NM_018094	RefSeq	chrX	+	51743384	51746232	GSPT2	23708	"Homo sapiens G1 to S phase transition 2 (GSPT2), mRNA"	GO:0005515|GO:0010467|GO:0007049|GO:0000184|GO:0003924|GO:0006415|GO:0005525|GO:0044267|GO:0006412|GO:0005829	-
LNCV6_136671_PI430048170	0.00280758	12.5881	12.5881	up	5.60488	5.63027	5.75967	1.62714	1.88869	2.40949	LNCV6_136671_PI430048170	mRNA	CAGTGGGGTTGGTTTGTGATCCAGGAATAAACCTTGCGGATGTGGCTGTTTATGAAAAAA	NM_144492	RefSeq	chr21	-	36460620	36480090	CLDN14	23562	"Homo sapiens claudin 14 (CLDN14), transcript variant 1, mRNA"	GO:0016338|GO:0006461|GO:0070830|GO:0005886|GO:0005783|GO:0005198|GO:0034329|GO:0016021|GO:0005923|GO:0045216|GO:0042802	-
LNCV6_95193_PI430048170	0.00046623	3.21175	3.21175	up	10.5275	10.6577	10.5754	9.03405	8.91292	8.75278	LNCV6_95193_PI430048170	mRNA	TGGAAGAAAGAACTGGAAAAACACAGGGAGAAATTGTTAAGTGGAAGTGAGAGCTCATCC	NM_001040057	RefSeq	chr7	-	92560757	92590394	FAM133B	257415	"Homo sapiens family with sequence similarity 133 member B (FAM133B), transcript variant 2, mRNA"	NA	-
LNCV6_138575_PI430048170	0.0279388	2.12161	2.12161	up	6.69466	6.55616	6.82406	5.82676	5.7767	5.12934	LNCV6_138575_PI430048170	mRNA	CTATAAGTGTCACCCAGACATCTTTATTGAGCATTTTGGAGACTGAGTTTTTAATATCTG	NM_139160	RefSeq	chr11	+	33016181	33033582	DEPDC7	91614	"Homo sapiens DEP domain containing 7 (DEPDC7), transcript variant 2, mRNA"	GO:0051056|GO:0008150|GO:0003674|GO:0007264|GO:0005575|GO:0005829	-
LNCV6_65647_PI430048170	0.00931689	12.0639	12.0639	up	6.73816	6.59665	6.6966	3.40878	2.25958	3.3306	LNCV6_65647_PI430048170	mRNA	GCTGTGTGGAAACATCTATCCTATAGATCATCCTATTCTTATGTGTCTTTGGTTATCAGA	NM_012413	RefSeq	chr2	+	37344609	37373322	QPCT	25797	"Homo sapiens glutaminyl-peptide cyclotransferase (QPCT), mRNA"	GO:0016603|GO:0008270|GO:0017186|GO:0006464|GO:0070062	-
LNCV6_94685_PI430048170	9.85083e-05	2.30238	2.30238	up	7.01414	7.07096	7.15032	5.9134	5.87477	5.8402	LNCV6_94685_PI430048170	mRNA	TAATTTGATGCGAGTATTAGGAACAGAAGCTGTTCAAGACCCCACGAAGGTAGAAGCCCA	NM_004698	RefSeq	chr1	+	150321467	150353228	PRPF3	9129	"Homo sapiens pre-mRNA processing factor 3 (PRPF3), transcript variant 1, mRNA"	GO:0000244|GO:0005515|GO:0006397|GO:0008380|GO:0015030|GO:0005634|GO:0042802|GO:0005737|GO:0016607|GO:0000398|GO:0000375|GO:0005654|GO:0005681|GO:0046540	-
LNCV6_133864_PI430048170	0.0088611	0.462341	2.16291	down	7.08531	7.19924	7.61279	8.27901	8.45485	8.54468	LNCV6_133864_PI430048170	mRNA	ATTAACCCATGCATACTGTATGCCATAAACTCACTTTGGTATATCCGCGTCACATGCAGA	NM_032646	RefSeq	chr17	+	74213556	74262020	TTYH2	94015	"Homo sapiens tweety family member 2 (TTYH2), transcript variant 1, mRNA"	GO:0005515|GO:0005886|GO:0034707|GO:0005254	-
LNCV6_135833_PI430048170	0.0130404	2.32168	2.32168	up	11.3704	11.2292	11.3399	10.2865	10.2019	9.75496	LNCV6_135833_PI430048170	mRNA	TTAAAGTTCACTTCTTGAGCATCAATAAAAAGGGAAGCTGTGTGGTTTTGGAATGGTAAA	NM_024692	RefSeq	chr2	+	29115425	29183813	CLIP4	79745	"Homo sapiens CAP-Gly domain containing linker protein family member 4 (CLIP4), transcript variant 1, mRNA"	NA	-
LNCV6_143404_PI430048170	0.000568606	2.34587	2.34587	up	8.91704	8.9468	8.99867	7.61127	7.7513	7.80394	LNCV6_143404_PI430048170	mRNA	TTTGGGGTACAAGCTGTGATCACTGATCAATAAATTATCTCTAGATTGGTCCTTGTGAGG	NM_003449	RefSeq	NT_167249.2	-	1483341	1512385	TRIM26	7726	"Homo sapiens tripartite motif containing 26 (TRIM26), transcript variant 1, mRNA"	GO:0051091|GO:0046597|GO:0045087|GO:0019221|GO:0008270|GO:0005575|GO:0003677|GO:0046872|GO:0060333|GO:0005829	-
LNCV6_134081_PI430048170	0.00660976	3.04906	3.04906	up	5.46952	5.25775	5.39475	3.71766	4.06843	3.45215	LNCV6_134081_PI430048170	mRNA	CCTGAAAACTCAAATGAATTGTGACTTGCCTGTGAAGAAATGAAAATAAAAATTGAGGGC	NM_003292	RefSeq	chr1	-	186311651	186375325	TPR	7175	"Homo sapiens translocated promoter region, nuclear basket protein (TPR), mRNA"	GO:0007077|GO:0005515|GO:0072686|GO:0005215|GO:0010467|GO:0019221|GO:0019058|GO:0090267|GO:0006606|GO:0042803|GO:0008645|GO:0006405|GO:0034605|GO:0006404|GO:0015758|GO:0031072|GO:0006611|GO:0031453|GO:0051019|GO:0031965|GO:0005975|GO:0090316|GO:0000122|GO	-
LNCV6_131690_PI430048170	4.82725e-05	0.130749	7.64827	down	3.47274	3.21867	3.4027	6.40322	6.08587	6.39978	LNCV6_131690_PI430048170	mRNA	TGAAGGAAGATAGGTAGCCCAGAGAAGAAGTTTTGGACTTAACAACATACCAAGGCAGCT	NM_014703	RefSeq	chr3	-	51395866	51500002	VPRBP	9730	"Homo sapiens DDB1 and CUL4 associated factor 1 (DCAF1), transcript variant 1, mRNA"	GO:0005515|GO:0016567|GO:0033151|GO:0005730|GO:0005634|GO:0035212|GO:0000122|GO:0005524|GO:0006351|GO:0005737|GO:0008180|GO:0030183|GO:0016032	-
LNCV6_63261_PI430048170	0.000329264	0.136364	7.33332	down	2.58378	2.74112	2.77556	5.33274	5.60948	5.75713	LNCV6_63261_PI430048170	mRNA	TCCCCAACCAAGTCCACCGAAAGTCCGTGAAGAAAGGCTTTGACTTTACCCTCATGGTGG	NM_080415	RefSeq	chr17	-	58520249	58532084	4-Sep	NA	"Homo sapiens septin 4 (SEPT4), transcript variant 2, mRNA"	NA	-
LNCV6_122983_PI430048170	0.00855504	0.470204	2.12674	down	5.59246	5.61533	5.48728	6.59163	6.88373	6.45511	LNCV6_122983_PI430048170	mRNA	GGAGATATTTTCCACCTATGGGAAAATTAAAATGATTGACATGCCCGTGGAAAGGATGCA	NM_080594	RefSeq	chr16	-	2253115	2268412	RNPS1	10921	"Homo sapiens RNA binding protein with serine rich domain 1 (RNPS1), transcript variant 2, mRNA"	GO:0008380|GO:0005515|GO:0010467|GO:0006369|GO:0048025|GO:0043065|GO:0006366|GO:0003723|GO:0031124|GO:0005634|GO:0006351|GO:0005829|GO:0005737|GO:0006406|GO:0016607|GO:0000166|GO:0000184|GO:0000381|GO:0000398|GO:0005654|GO:0003730|GO:0035145	-
LNCV6_73378_PI430048170	0.00158986	0.182296	5.48559	down	5.744	5.686	5.76201	8.352	8.22143	7.95933	LNCV6_73378_PI430048170	mRNA	CTCTGCTCTTCTGTGATCTTAAAACAAAATGAAATAAACGTGAAAAGGAGATGTGTCTTC	NM_002338	RefSeq	chr3	-	115802362	116445538	LSAMP	4045	"Homo sapiens limbic system associated membrane protein (LSAMP), transcript variant 1, mRNA"	GO:0005515|GO:0043005|GO:0016337|GO:0050767|GO:0009986|GO:0005886|GO:0005911|GO:0043025|GO:0031225|GO:0035641|GO:0007399	-
LNCV6_131548_PI430048170	0.00252875	0.349454	2.86161	down	4.79797	4.46539	4.64362	6.11333	6.19503	6.16703	LNCV6_131548_PI430048170	mRNA	CTTTGTTGTCCTTTGAGCTTTCTGTTATGTGCCTATCCTAATAAACTCTTAAACACATTG	NM_012072	RefSeq	chr20	-	23079355	23086340	CD93	22918	"Homo sapiens CD93 molecule (CD93), mRNA"	GO:0005515|GO:0006909|GO:0005886|GO:0009986|GO:0001849|GO:0005509|GO:0016337|GO:0042116|GO:0016023|GO:0016032|GO:0030246|GO:0004872|GO:0016021	-
LNCV6_133732_PI430048170	0.000206105	2.78466	2.78466	up	8.60837	8.64041	8.5456	7.12981	7.10984	7.12377	LNCV6_133732_PI430048170	mRNA	CCATGCAGACACCTCATGGCACTTCAAACTATTAAAATGCATTTTATCTTATCCAGAAAA	NM_003935	RefSeq	chr22	-	21957024	21982843	TOP3B	8940	"Homo sapiens DNA topoisomerase III beta (TOP3B), transcript variant 1, mRNA"	GO:0003916|GO:0000793|GO:0003917|GO:0007059|GO:0005654|GO:0005634|GO:0006265|GO:0003677	-
LNCV6_134009_PI430048170	0.0115389	2.62009	2.62009	up	9.64826	9.45176	9.58195	8.34831	8.32658	7.77548	LNCV6_134009_PI430048170	mRNA	GTGCAACCTTTTATGTGTTGATGACTCACTCATAAAGGTTTTTGTCTACTGTCATTTGTT	NM_002583	RefSeq	chr12	-	79584873	79691097	PAWR	5074	"Homo sapiens pro-apoptotic WT1 regulator (PAWR), transcript variant 1, mRNA"	GO:0005515|GO:0043065|GO:0008285|GO:0005886|GO:0003714|GO:0005884|GO:0030889|GO:0006915|GO:0003779|GO:0005634|GO:0000122|GO:0015629|GO:0097190|GO:0050860|GO:0006351|GO:0042986|GO:0042130|GO:0043522|GO:0042094|GO:0005737|GO:0019899|GO:0051017	-
LNCV6_135321_PI430048170	6.53355e-06	0.0905073	11.0488	down	4.37524	4.60864	4.59767	8.0846	7.88494	8.01423	LNCV6_135321_PI430048170	mRNA	TCTGTACTAGTTTGTGGCAGCTCAAGTAAAATCGAGTCCAAACCAACGGCTCTTTTCAGG	NM_021064	RefSeq	chr6	+	27133037	27133535	HIST1H2AG	8969	"Homo sapiens histone cluster 1 H2A family member g (HIST1H2AG), mRNA"	GO:0005515|GO:0008150|GO:0046982|GO:0005634|GO:0019899|GO:0000786|GO:0003677|GO:0070062	-
LNCV6_143113_PI430048170	0.00656963	2.06998	2.06998	up	8.58364	8.60517	8.57814	7.4532	7.43807	7.71042	LNCV6_143113_PI430048170	mRNA	TTAGCTTTTTAGAACTTTGATCTGCTAGGGATTGTCAAAATAATCTCCTTGAGGCATCTT	NM_015946	RefSeq	chr5	+	52787939	52802617	PELO	53918	"Homo sapiens pelota mRNA surveillance and ribosome rescue factor (PELO), mRNA"	GO:0070481|GO:0051276|GO:0007049|GO:0005737|GO:0004519|GO:0090305|GO:0008283|GO:0005634|GO:0071025|GO:0070966|GO:0046872|GO:0051301	-
LNCV6_143313_PI430048170	0.000192144	0.181168	5.51973	down	3.74924	3.50306	3.90066	6.14801	6.42894	5.95817	LNCV6_143313_PI430048170	mRNA	GTGGGTGGGTACATATCTCTTCTTGATTCTGCATTTCATACTTAACTATATTAAAGCTTC	NM_152869	RefSeq	chrX	+	47078354	47093314	RGN	9104	"Homo sapiens regucalcin (RGN), transcript variant 2, mRNA"	GO:0050848|GO:0005737|GO:0004341|GO:0019853|GO:0005509|GO:0006874|GO:0030234|GO:0008270|GO:0005654|GO:0005634|GO:0032781	-
LNCV6_127988_PI430048170	0.00246099	0.26594	3.76025	down	8.49929	8.32317	8.43666	10.2947	10.5754	10.0848	LNCV6_127988_PI430048170	mRNA	TGGGGATGAATAGAAAACCTGTAAGCTTTGATGTTCTGGTTACTTCTAGTAAATTCCTGT	NM_001809	RefSeq	chr2	+	26786013	26794589	CENPA	1058	"Homo sapiens centromere protein A (CENPA), transcript variant 1, mRNA"	GO:0005515|GO:0000780|GO:0046982|GO:0006334|GO:0000132|GO:0005634|GO:0071459|GO:0003677|GO:0005829|GO:0034080|GO:0051382|GO:0003682|GO:0016032|GO:0005654|GO:0000778|GO:0000278|GO:0000786|GO:0000775|GO:0000939	-
LNCV6_130098_PI430048170	0.0268766	0.425899	2.34798	down	7.09482	7.00947	7.10848	8.5118	8.45432	7.85625	LNCV6_130098_PI430048170	mRNA	GGACGTTCCATGCCCAGGTTAACAAAGAACTGTGATATATAGAGTGTCTAATTACAAAAT	NM_001167928	RefSeq	chr3	+	190514050	190651519	IL1RAP	3556	"Homo sapiens interleukin 1 receptor accessory protein (IL1RAP), transcript variant 3, mRNA"	GO:0042094|GO:0006955|GO:0006954|GO:0006461|GO:0016020|GO:0005886|GO:0005887|GO:0045087|GO:0019221|GO:0004908|GO:0005576|GO:0004871	-
LNCV6_136204_PI430048170	0.0216185	0.329193	3.03773	down	6.53834	6.46327	6.50126	8.29511	8.31583	7.59101	LNCV6_136204_PI430048170	mRNA	GTCTCTACTCTGCCCCTTGTTGTAAATAGTTTGAGTAAAACAAAACTAGTTACCTTTGAA	NM_145697	RefSeq	chr1	+	163321932	163355763	NUF2	83540	"Homo sapiens NDC80 kinetochore complex component NUF2 (NUF2), transcript variant 1, mRNA"	GO:0005515|GO:0003674|GO:0007067|GO:0007059|GO:0016020|GO:0000777|GO:0005634|GO:0000278|GO:0031262|GO:0000775|GO:0051301|GO:0005829	-
LNCV6_131160_PI430048170	0.00203838	0.338613	2.95322	down	3.9242	3.64449	4.11363	5.46998	5.3433	5.58401	LNCV6_131160_PI430048170	mRNA	GGGTTAAAATATCCCCCTATTCGCCCCCAAAATGCAATAAAAGAAGATAAAAGAGAGAGG	NM_000326	RefSeq	chr15	-	89209866	89221691	RLBP1	6017	"Homo sapiens retinaldehyde binding protein 1 (RLBP1), mRNA"	GO:0005502|GO:0005215|GO:0007603|GO:0006776|GO:0006810|GO:0005575|GO:0019841|GO:0007601|GO:0001523|GO:0044297|GO:0005829	-
LNCV6_133520_PI430048170	0.0004054	2.03797	2.03797	up	10.3701	10.3114	10.295	9.20805	9.37283	9.31059	LNCV6_133520_PI430048170	mRNA	GAGAGTGTGACCCTCTCCTGTAAAGTATTTATCCCACCCATTAATATAATTTCTGTATAA	NM_171982	RefSeq	chr8	-	27284885	27311319	TRIM35	23087	"Homo sapiens tripartite motif containing 35 (TRIM35), transcript variant 1, mRNA"	GO:0003674|GO:0005737|GO:0043065|GO:0008285|GO:0045930|GO:0045087|GO:0006915|GO:0008270|GO:0005654|GO:0005634	-
LNCV6_106580_PI430048170	1.33486e-05	2.03168	2.03168	up	14.6972	14.6713	14.7164	13.6615	13.6814	13.6741	LNCV6_106580_PI430048170	mRNA	CAACCCTTGACCCAATGACACCAAACACAGTGTTTTTGAGCTCGGTATTATATATTTTTT	NM_001286084	RefSeq	chr11	-	64316491	64318084	TRMT112	51504	"Homo sapiens tRNA methyltransferase subunit 11-2 (TRMT112), transcript variant 3, mRNA"	GO:0005515|GO:0043234|GO:0018364|GO:0008276|GO:0070062	-
LNCV6_137567_PI430048170	7.48217e-05	0.219338	4.55917	down	6.54957	6.71471	6.48621	8.77059	8.61202	8.92679	LNCV6_137567_PI430048170	mRNA	ACTACCTCTGTGCCTTGCCACATTAAATTGATAACATGGAAATGAGATGCAACCCAACAA	NM_016602	RefSeq	chr17	-	42679401	42681827	CCR10	2826	"Homo sapiens C-C motif chemokine receptor 10 (CCR10), mRNA"	GO:0006955|GO:0070098|GO:0009986|GO:0007186|GO:0006935|GO:0005886|GO:0005887|GO:0004930|GO:0016493|GO:0007204	-
LNCV6_128068_PI430048170	0.000589214	22.9919	22.9919	up	13.559	13.4674	13.4381	8.98375	9.18969	8.6795	LNCV6_128068_PI430048170	mRNA	GCATTTTTTAAAACAAGAAAGTTTCCCCACCAGTGAATGAAAGTCTTGTGACTAGTGCTG	NM_001885	RefSeq	chr11	-	111908619	111913213	CRYAB	1410	"Homo sapiens crystallin alpha B (CRYAB), transcript variant 1, mRNA"	GO:0005515|GO:0008017|GO:0042542|GO:0005212|GO:0030018|GO:0030308|GO:0005886|GO:0005634|GO:0071480|GO:0031109|GO:0032432|GO:0051403|GO:0046872|GO:0042803|GO:0042802|GO:0005829|GO:0005739|GO:0005737|GO:0006936|GO:0006457|GO:0002088|GO:0015630|GO:0051260|GO	-
LNCV6_128683_PI430048170	0.0480007	6.62383	6.62383	up	6.05262	5.79863	5.80678	4.11459	1.66374	2.67452	LNCV6_128683_PI430048170	mRNA	GCCAAGAGCTCTAAACAGAAGTTTGAGAAGGTAAAAATTAAGTTGTAGTATCTGAGTTGT	NM_001085487	RefSeq	chr1	-	58654738	58700075	MYSM1	114803	"Homo sapiens Myb like, SWIRM and MPN domains 1 (MYSM1), mRNA"	GO:0004843|GO:0003713|GO:0005634|GO:0003677|GO:0032403|GO:0046872|GO:0006351|GO:0042393|GO:0035522|GO:0045944|GO:0003682|GO:0015630|GO:0006508|GO:0005654|GO:0006338|GO:0008237	-
LNCV6_143312_PI430048170	0.00446326	4.34234	4.34234	up	9.04861	8.97086	9.05559	7.09605	6.99542	6.57947	LNCV6_143312_PI430048170	mRNA	CTGGAGATTGAATTTGAGGCTGTTGATTAAAAGGAGACTTTAGCTTTGCTTGTAGTTTTT	NM_198539	RefSeq	chr19	+	36916328	36952743	ZNF568	374900	"Homo sapiens zinc finger protein 568 (ZNF568), transcript variant 1, mRNA"	GO:0006355|GO:0003700|GO:0005634|GO:0003677|GO:0046872|GO:0006351	-
LNCV6_54797_PI430048170	0.00343722	0.0785606	12.729	down	1.5779	1.5986	1.57718	5.49196	5.38142	4.79935	LNCV6_54797_PI430048170	mRNA	AGTGTCCTCAGTATATCAGGAAAAAGGGTGCAGACGTCTGGTTCAAAGAGTTGGATATCA	NM_002964	RefSeq	chr1	-	153390031	153391188	S100A8	6279	"Homo sapiens S100 calcium binding protein A8 (S100A8), transcript variant 4, mRNA"	GO:0005515|GO:0008017|GO:0035662|GO:0050544|GO:0005886|GO:0030307|GO:0045471|GO:0050832|GO:0005634|GO:0001816|GO:0005615|GO:0010043|GO:0005829|GO:0051092|GO:0006954|GO:0050786|GO:0032602|GO:0032496|GO:0005856|GO:0042742|GO:0070062|GO:0002526|GO:0002523|GO	-
LNCV6_59399_PI430048170	0.0151332	3.20611	3.20611	up	6.00732	5.75818	5.86277	4.58589	3.71191	4.168	LNCV6_59399_PI430048170	mRNA	GCTACATTGCTTCTGGATCTCTTAGTGGTGAAATTATTTTACACAGTGTAACCACTAATT	NM_152905	RefSeq	chr12	+	96907222	96953691	NEDD1	121441	"Homo sapiens neural precursor cell expressed, developmentally down-regulated 1 (NEDD1), transcript variant 2, mRNA"	GO:0005813|GO:0006996|GO:0005886|GO:0005814|GO:0005730|GO:0045177|GO:0036064|GO:0005829|GO:0000922|GO:0007067|GO:0000086|GO:0005654|GO:0000278|GO:0000242|GO:0051301	-
LNCV6_108891_PI430048170	0.0214632	4.08813	4.08813	up	5.61412	5.69723	5.58153	3.66424	2.92501	4.01017	LNCV6_108891_PI430048170	mRNA	AAGCGACACTGGGTTGGAAACACTTGGCTCTCTCATGAGTATTAAAATTCTATTTCAATC	NM_130897	RefSeq	chr16	+	80540951	80550809	DYNLRB2	83657	"Homo sapiens dynein light chain roadblock-type 2 (DYNLRB2), transcript variant 1, mRNA"	GO:0006996|GO:0008152|GO:0005874|GO:0006810|GO:0072372|GO:0005868|GO:0003777|GO:0070062|GO:0007018	-
LNCV6_64875_PI430048170	0.000371773	0.163673	6.10975	down	3.57809	3.38959	3.8594	6.0824	6.32968	6.27586	LNCV6_64875_PI430048170	mRNA	TCTTCCTCTCCTTAATCCAATATAGCAGCCGTGAAGTCATTTCTGTATTTCAGGAAGACT	NM_002781	RefSeq	chr19	-	43167742	43186536	PSG5	5673	"Homo sapiens pregnancy specific beta-1-glycoprotein 5 (PSG5), transcript variant 1, mRNA"	GO:0005515|GO:0007565|GO:0005576	-
LNCV6_77348_PI430048170	0.00130609	0.469309	2.13079	down	7.07903	7.03427	7.08328	8.13431	8.25846	8.07222	LNCV6_77348_PI430048170	mRNA	CATAGAATTTATGGACACTTTCTTCTTCATCCTGCGCAAGAACAACCACCAGATCACGGT	NM_001301856	RefSeq	chr6	-	53267397	53348945	ELOVL5	60481	"Homo sapiens ELOVL fatty acid elongase 5 (ELOVL5), transcript variant 5, mRNA"	GO:0005515|GO:0006636|GO:0005783|GO:0044281|GO:0035338|GO:0036109|GO:0043651|GO:0033559|GO:0009922|GO:0016020|GO:0043025|GO:0005789|GO:0019432|GO:0034625|GO:0016021|GO:0034626|GO:0042761|GO:0044255	-
LNCV6_141483_PI430048170	0.0010573	0.425363	2.35093	down	6.28643	6.26633	6.31071	7.44155	7.6186	7.49765	LNCV6_141483_PI430048170	mRNA	GGAAAAATAAAAGTTGACTGTACTAAAAATGTATACTTGTTGCCAGGAAGGTGACCTCAA	NM_000676	RefSeq	chr17	+	15944916	15975896	ADORA2B	136	"Homo sapiens adenosine A2b receptor (ADORA2B), mRNA"	GO:0032755|GO:0007588|GO:0005886|GO:0007254|GO:0032722|GO:0010575|GO:0060087|GO:0043306|GO:0000187|GO:0001609|GO:0007190|GO:0006968|GO:0001973|GO:0007186|GO:0005887|GO:0031668|GO:0031284|GO:0007189|GO:0002882	-
LNCV6_131289_PI430048170	0.00069787	0.21539	4.64274	down	4.06895	4.09724	4.1664	6.24244	6.21766	6.50168	LNCV6_131289_PI430048170	mRNA	TGGGTTTTTCTACCGTTTTTGTAGATGTCATGATGTCACGACCCCTGCACCCTGAAAAAA	NM_001007563	RefSeq	chr9	-	38406527	38424447	IGFBPL1	347252	"Homo sapiens insulin like growth factor binding protein like 1 (IGFBPL1), mRNA"	GO:0005576|GO:0001558|GO:0005520	-
LNCV6_127946_PI430048170	0.0163819	2.75991	2.75991	up	8.33391	8.31331	8.4119	6.94588	7.16324	6.47497	LNCV6_127946_PI430048170	mRNA	ACTGCAGACTGTATTAGAGCAAGACAACATCATTTAGCCATTGATTTTTATCTTCTACCT	NM_021927	RefSeq	chr4	+	44678415	44700680	GUF1	60558	"Homo sapiens GUF1 homolog, GTPase (GUF1), transcript variant 1, mRNA"	GO:0005759|GO:0005743|GO:0003924|GO:0043022|GO:0045727|GO:0005525|GO:0006412	-
LNCV6_143621_PI430048170	0.0166679	5.39046	5.39046	up	3.81418	5.06373	3.65895	1.5951	1.54206	2.38517	LNCV6_143621_PI430048170	mRNA	GAACACAAAGGAAAGTATGGCATTCCAGAGCACGAGACTCTTGTTTTAAAATGACTTGAC	NM_058165	RefSeq	chr2	+	222671737	222709930	MOGAT1	116255	"Homo sapiens monoacylglycerol O-acyltransferase 1 (MOGAT1), mRNA"	GO:0019432|GO:0005789|GO:0003846|GO:0004144|GO:0006651|GO:0016021|GO:0006071	-
LNCV6_134406_PI430048170	0.00347691	15.4039	15.4039	up	8.26157	8.29082	8.3808	4.52748	3.82062	4.6265	LNCV6_134406_PI430048170	mRNA	ACAATCACCCCCCTTTTCTAAGACTGCCTGATCCGAAATAAAGTATTTTGACAGAAAAAA	NM_032607	RefSeq	chr19	+	4153600	4173054	CREB3L3	84699	"Homo sapiens cAMP responsive element binding protein 3 like 3 (CREB3L3), transcript variant 1, mRNA"	GO:0005515|GO:0000977|GO:0035497|GO:0005783|GO:0045944|GO:0005789|GO:0005634|GO:0016021|GO:0001228|GO:0006351|GO:0030968	-
LNCV6_145185_PI430048170	0.000723636	0.341049	2.93213	down	7.39376	7.38543	7.35817	8.8364	8.93677	9.01476	LNCV6_145185_PI430048170	mRNA	CAGCCGATGATAATCCAGGCCAAAGGTTTAGTTGTTGTTATTTCCTCTGTATTATTTTCT	NM_015696	RefSeq	chr1	+	52602370	52609051	GPX7	2882	"Homo sapiens glutathione peroxidase 7 (GPX7), mRNA"	GO:0004602|GO:0004601|GO:0005783|GO:0005788|GO:0005576|GO:0000302|GO:0055114	-
LNCV6_126858_PI430048170	0.0190086	4.46086	4.46086	up	6.49391	6.32739	6.50315	3.57966	4.69657	4.36834	LNCV6_126858_PI430048170	mRNA	ACTTCTCTGTATTCTTCCTCATACTTGCCTACCCCCAAATTAATATCAGTCCTAAAGAAA	NM_003057	RefSeq	chr6	+	160121830	160158718	SLC22A1	6580	"Homo sapiens solute carrier family 22 member 1 (SLC22A1), transcript variant 1, mRNA"	GO:0005515|GO:0015874|GO:0005329|GO:0005886|GO:0015695|GO:0015872|GO:0015697|GO:0005277|GO:0044281|GO:0010248|GO:0055085|GO:0015101|GO:0015651|GO:0042803|GO:0016323|GO:0016020|GO:0005887|GO:0006855|GO:0072488|GO:0006836|GO:0008513|GO:0051260|GO:0005333|GO	-
LNCV6_61973_PI430048170	1.56112e-05	0.13877	7.20615	down	5.67754	5.69893	5.45902	8.54512	8.54191	8.29406	LNCV6_61973_PI430048170	mRNA	CGAAGATTGGGAGAACCCTCAGCTCTGCAGTGACTACGTTAAGGATATCTATCAGTATCT	NM_004701	RefSeq	chr15	+	59105084	59125045	CCNB2	9133	"Homo sapiens cyclin B2 (CCNB2), mRNA"	GO:0005515|GO:0007077|GO:0005813|GO:0019901|GO:0048538|GO:0000079|GO:0001701|GO:0005829|GO:0007067|GO:0016020|GO:0000086|GO:0015630|GO:0051726|GO:0005654|GO:0043029|GO:0000278|GO:0040007|GO:0051301	-
LNCV6_131440_PI430048170	0.0199345	3.91562	3.91562	up	10.5712	10.3556	10.5103	8.85678	8.66202	7.82655	LNCV6_131440_PI430048170	mRNA	GTTTGCACCTCCACATTTTATTGCTTCTGGATGTGAAATCATGTAATTATTTCTGCTGTT	NM_014363	RefSeq	chr13	-	23328822	23433728	SACS	26278	"Homo sapiens sacsin molecular chaperone (SACS), transcript variant 1, mRNA"	GO:0070852|GO:0005739|GO:0090084|GO:0030424|GO:0005737|GO:0006457|GO:0070628|GO:0051087|GO:0030544|GO:0005634|GO:0030425	-
LNCV6_134537_PI430048170	0.00263756	9.80075	9.80075	up	8.52676	8.53269	8.46772	5.00655	5.55307	5.01989	LNCV6_134537_PI430048170	mRNA	ACTGAAGTCTGATTCTTTCCCGGGAAGCGGGGTACTGGCTGTGTTTAATCATTAAAGGTA	NM_004497	RefSeq	chr19	+	45864259	45873797	FOXA3	3171	"Homo sapiens forkhead box A3 (FOXA3), mRNA"	GO:0003700|GO:0044212|GO:0001678|GO:0006366|GO:0000981|GO:0019904|GO:0005634|GO:0007283|GO:0030154|GO:0043565|GO:0045944|GO:0031018|GO:0008134|GO:0009267|GO:0016568	-
LNCV6_139474_PI430048170	0.000120519	0.283441	3.52807	down	7.47666	7.31311	7.49925	9.10794	9.23557	9.39485	LNCV6_139474_PI430048170	mRNA	TATCCTTCCTGTGTCAAGCCTTATAAATCATGTAATTTAGTGCCACTCATGTAAATCAGT	NM_018706	RefSeq	chr10	+	12068916	12123228	DHTKD1	55526	"Homo sapiens dehydrogenase E1 and transketolase domain containing 1 (DHTKD1), mRNA"	GO:0005739|GO:0006099|GO:0002244|GO:0006091|GO:0045252|GO:0030976|GO:0004591|GO:0006096|GO:0005829	-
LNCV6_139679_PI430048170	0.0041396	0.357252	2.79914	down	5.599	5.9617	5.5704	7.15862	7.17855	7.27978	LNCV6_139679_PI430048170	mRNA	CAGGGCTATTTTGGGACCTACAAATAAATGTGATTCCCAGCAGCTTCAATTTTTGATATT	NM_001164440	RefSeq	chr5	+	10564322	10657816	ANKRD33B	651746	"Homo sapiens ankyrin repeat domain 33B (ANKRD33B), mRNA"	NA	-
LNCV6_133139_PI430048170	0.0400234	2.06588	2.06588	up	7.61314	7.78444	7.81151	6.99605	6.78144	6.18142	LNCV6_133139_PI430048170	mRNA	GTCTATCCTTTGTGACAGGGCCTTTTAATGAGTGTTTTTTCTTTTTGTATATGTTACGTG	NM_173569	RefSeq	chr7	+	139231484	139308236	UBN2	254048	"Homo sapiens ubinuclein 2 (UBN2), mRNA"	GO:0005654|GO:0005615	-
LNCV6_134747_PI430048170	0.0176196	3.79027	3.79027	up	7.49137	7.35559	7.44122	5.71862	5.75305	4.90426	LNCV6_134747_PI430048170	mRNA	ATGTGACAAGGCCTTAGACGTTGTCCTAGTTTCTGGAATCACCGAATAATTCCTACTTAC	NM_178523	RefSeq	chr19	-	52113090	52139938	ZNF616	90317	"Homo sapiens zinc finger protein 616 (ZNF616), transcript variant 1, mRNA"	GO:0006355|GO:0003700|GO:0005634|GO:0003677|GO:0046872|GO:0006351	-
LNCV6_131343_PI430048170	0.0105655	0.442091	2.26198	down	7.06163	6.83164	7.0155	8.29203	8.30547	7.79873	LNCV6_131343_PI430048170	mRNA	TCAAGGAAAATCTGGGCTAAGAGTAGGATATGAGGGATGATGGATAAGGCATGAGACATG	NM_001034173	RefSeq	chr12	-	105019783	105084563	ALDH1L2	160428	"Homo sapiens aldehyde dehydrogenase 1 family member L2 (ALDH1L2), transcript variant 1, mRNA"	GO:0005739|GO:0016155|GO:0009058|GO:0008168|GO:0004029|GO:0016742|GO:0032259|GO:0006730|GO:0070062|GO:0055114|GO:0009258	-
LNCV6_77961_PI430048170	0.00154993	2.03581	2.03581	up	6.36673	6.09765	6.3253	5.27308	5.2978	5.1521	LNCV6_77961_PI430048170	mRNA	TGGCTGTTTTTCAACCTGAAACTAGCACACTGCAAGGTCTCGAAGGTCGAGAGAATTTAG	NM_007045	RefSeq	chr6	+	166999316	167042418	FGFR1OP	11116	"Homo sapiens FGFR1 oncogene partner (FGFR1OP), transcript variant 1, mRNA"	GO:0005515|GO:0048471|GO:0005813|GO:0008284|GO:0030335|GO:0006996|GO:0034453|GO:0019901|GO:0030307|GO:0061099|GO:0030292|GO:0005634|GO:0018108|GO:0042803|GO:0005829|GO:0000086|GO:0004713|GO:0006469|GO:0000278	-
LNCV6_136614_PI430048170	0.00166045	0.437466	2.28589	down	6.40086	6.27109	6.3735	7.42467	7.47575	7.71019	LNCV6_136614_PI430048170	mRNA	GGACATGATGTAAGGGAAAAGGCCTCAAATTCTTGTGAATGTCTGGACATTCTCGTTAAT	NM_005407	RefSeq	chr14	-	21521079	21537216	SALL2	6297	"Homo sapiens spalt like transcription factor 2 (SALL2), transcript variant 1, mRNA"	GO:0005515|GO:0016581|GO:0001654|GO:0021915|GO:0000122|GO:0003677|GO:0046872|GO:0006351	-
LNCV6_144567_PI430048170	0.0024617	0.414056	2.41513	down	7.87517	7.9155	7.93166	9.29968	9.18948	9.03817	LNCV6_144567_PI430048170	mRNA	GCAGAGGTTAGAAGTCAAAGAACATATTCTTGAAAGTTATGATGCATTCTTTTGGGTGGT	NM_001286524	RefSeq	chr6	+	126339788	126348875	CENPW	387103	"Homo sapiens centromere protein W (CENPW), transcript variant 1, mRNA"	GO:0005515|GO:0051276|GO:0046982|GO:0005730|GO:0006334|GO:0003677|GO:0016363|GO:0034080|GO:0007067|GO:0051382|GO:0007059|GO:0000777|GO:0000776|GO:0005654|GO:0000278|GO:0000775|GO:0051301	-
LNCV6_2281_PI430048170	0.00336222	2.03806	2.03806	up	6.18767	5.88257	6.01661	5.2414	4.86898	4.87911	LNCV6_2281_PI430048170	mRNA	TAGTAATTGATACTTGGGAGATAGTTGCCCACTTGGGCAAAAACGCATGCAGAAGGTGGA	NM_014518	RefSeq	chr19	-	44426250	44448477	ZNF229	7772	"Homo sapiens zinc finger protein 229 (ZNF229), transcript variant 1, mRNA"	GO:0006355|GO:0003700|GO:0005634|GO:0003677|GO:0046872|GO:0006351	-
LNCV6_133493_PI430048170	0.000135451	0.0355259	28.1485	down	4.80633	4.47475	4.68681	9.13177	9.48905	9.74631	LNCV6_133493_PI430048170	mRNA	AGGGCCCTTGTACAACCGACAGCTCTTACTTTTAAATGCAATCTCTTTTCTACATACATT	NM_002196	RefSeq	chr20	+	20368120	20370949	INSM1	3642	"Homo sapiens INSM transcriptional repressor 1 (INSM1), mRNA"	GO:0010468|GO:0003700|GO:0008285|GO:0042826|GO:0061104|GO:0045597|GO:0060290|GO:0005634|GO:0003310|GO:0071158|GO:0046872|GO:0003309|GO:0017053|GO:2000179|GO:0030332|GO:0003323|GO:0001047|GO:0000122|GO:0000978|GO:0006351|GO:0031490|GO:0001078|GO:0007049|GO	-
LNCV6_137366_PI430048170	1.03029e-06	0.170495	5.86529	down	8.93014	8.83803	8.87547	11.411	11.4674	11.4227	LNCV6_137366_PI430048170	mRNA	GCAGGGAGCACTTATACTTTTTCCTAATGTCTGTATAACAAATTTCTATGCAAGTACATG	NM_001146037	RefSeq	chr18	+	45726952	45752520	SLC14A1	6563	"Homo sapiens solute carrier family 14 member 1 (Kidd blood group) (SLC14A1), transcript variant 4, mRNA"	GO:0016323|GO:0005886|GO:0005887|GO:0005372|GO:0015265|GO:0015204|GO:0006833|GO:0071918|GO:0055085|GO:0015840	-
LNCV6_132024_PI430048170	0.00828743	0.301267	3.31931	down	4.1171	3.49992	4.30885	5.61529	5.9726	5.61833	LNCV6_132024_PI430048170	mRNA	CCTGTCATTTGTTTGTTTTTAGGGTTAAATGTGGGTAACCTGTAGTATTCTGCTATACTA	NM_022843	RefSeq	chr13	-	61409684	61415522	PCDH20	64881	"Homo sapiens protocadherin 20 (PCDH20), mRNA"	GO:0005886|GO:0005509|GO:0016021|GO:0007156	-
LNCV6_128589_PI430048170	0.0124971	2.08155	2.08155	up	9.47389	9.38014	9.45913	8.47992	8.52512	8.10036	LNCV6_128589_PI430048170	mRNA	GGGCTTTGGCAAATCGTGTATTTTGTGTATAGAAGGAATTTAAGGAGAGGTATTACTTAT	NM_016281	RefSeq	chr12	-	118149800	118372945	TAOK3	51347	"Homo sapiens TAO kinase 3 (TAOK3), transcript variant 2, mRNA"	GO:0007095|GO:0005515|GO:0005886|GO:0046330|GO:0032874|GO:0005524|GO:0006974|GO:0000186|GO:0005737|GO:0046777|GO:0046329|GO:0006281|GO:0000165|GO:0004674|GO:0004860|GO:0006468|GO:0043507|GO:0006469|GO:0004709|GO:0016740	-
LNCV6_83610_PI430048170	0.000176599	0.276369	3.61835	down	4.16984	4.26619	3.93293	5.78817	6.05966	6.08857	LNCV6_83610_PI430048170	mRNA	AGAACTTTTCTTTGAAATGTCCCAAACATAAGAGGCTGCCGTAGTAATCCACCCCAACGG	NM_030665	RefSeq	chr17	+	17681472	17811453	RAI1	10743	"Homo sapiens retinoic acid induced 1 (RAI1), mRNA"	GO:0005739|GO:0001501|GO:0040015|GO:0006357|GO:0008270|GO:0005654|GO:0005634|GO:0045893|GO:0035326|GO:0032922	-
LNCV6_128465_PI430048170	0.000628242	2.06406	2.06406	up	10.5048	10.4076	10.4306	9.39396	9.50593	9.30113	LNCV6_128465_PI430048170	mRNA	ACTGTCCTTTCAGACAAAGCTTGTACAAATTCCTGAACCGCAAATTTGCTGAAGTGACCG	NM_019859	RefSeq	chr10	-	90740817	90857914	HTR7	3363	"Homo sapiens 5-hydroxytryptamine receptor 7 (HTR7), transcript variant d, mRNA"	GO:0006939|GO:0004993|GO:0005886|GO:0007187|GO:0005887|GO:0008015|GO:0042310|GO:0007623|GO:0007268|GO:0007210	-
LNCV6_145007_PI430048170	0.00120654	0.154256	6.48272	down	6.35449	6.30065	6.34437	8.91207	8.92253	9.23186	LNCV6_145007_PI430048170	mRNA	CTCTGGCAGGAGTGCCTGTACCCCACCAAGCCATGTGAATAAAATAATCTGGAAGTAGCC	NM_020956	RefSeq	chr19	-	40393763	40413364	PRX	57716	"Homo sapiens periaxin (PRX), transcript variant 1, mRNA"	GO:0005515|GO:0003674|GO:0005737|GO:0005886|GO:0005634|GO:0005575|GO:0008366	-
LNCV6_51039_PI430048170	0.00147934	0.371299	2.69325	down	7.87384	7.84646	7.86051	9.16824	9.34429	9.34918	LNCV6_51039_PI430048170	mRNA	TTCAGACAAACAGGAAACTTCTGCAGTCAGGAAGGCTCCTGTACCCTTCTTCTTTTCCTA	NM_001164277	RefSeq	NW_009646203.1	-	45950	52505	SLC37A4	2542	"Homo sapiens solute carrier family 37 member 4 (SLC37A4), transcript variant 1, mRNA"	GO:0005215|GO:0005783|GO:0005975|GO:0030176|GO:0015760|GO:0044281|GO:0042593|GO:0055085|GO:0008645|GO:0015152|GO:0015758|GO:0016020|GO:0005789|GO:0006810|GO:0009405|GO:0006006|GO:0016021	-
LNCV6_133943_PI430048170	0.0130925	5.4648	5.4648	up	7.88018	8.03402	7.99983	5.84632	5.68461	4.85545	LNCV6_133943_PI430048170	mRNA	CCTGGGTTTAGGACCTATGTATGAAGGCCACCAATTTTTTAAAAATATCTGTGGTTTATT	NM_002977	RefSeq	chr2	-	166195184	166375987	SCN9A	6335	"Homo sapiens sodium voltage-gated channel alpha subunit 9 (SCN9A), transcript variant 1, mRNA"	GO:0005886|GO:0086010|GO:0005248|GO:0009636|GO:0009791|GO:0031402|GO:0019228|GO:0006954|GO:0001518|GO:0034765|GO:0035725|GO:0006814|GO:0048266	-
LNCV6_129262_PI430048170	0.0397116	8.92678	8.92678	up	7.20295	7.12092	7.28258	4.78301	4.07326	2.37117	LNCV6_129262_PI430048170	mRNA	CCAGGAAAAATCTGAGACAGAAAATTTTTCACCCCTATGGATAGGTTTTCACCTGTAATA	NM_006828	RefSeq	chr6	-	100508193	100881372	ASCC3	10973	"Homo sapiens activating signal cointegrator 1 complex subunit 3 (ASCC3), transcript variant 1, mRNA"	GO:0005515|GO:0006355|GO:0043140|GO:0005794|GO:0008283|GO:0005634|GO:0005524|GO:0006351|GO:0005622|GO:0005737|GO:0006307|GO:0016020|GO:0032508	-
LNCV6_127418_PI430048170	0.0149811	2.17689	2.17689	up	8.09518	7.98901	7.9074	7.03442	7.02307	6.51508	LNCV6_127418_PI430048170	mRNA	GGGTCAGGGACAGGGATGGAGTGGTTGTTTTATGTTTACATTTTTAATAAGTAAAATAGA	NM_001136049	RefSeq	chr3	+	197960199	198043720	LMLN	89782	"Homo sapiens leishmanolysin like peptidase (LMLN), transcript variant 1, mRNA"	GO:0005811|GO:0007067|GO:0005737|GO:0016020|GO:0006508|GO:0007155|GO:0004222|GO:0005925|GO:0046872|GO:0051301	-
LNCV6_144656_PI430048170	0.0131312	0.396176	2.52413	down	7.69184	7.61074	7.69663	9.15334	9.1438	8.65759	LNCV6_144656_PI430048170	mRNA	CTCATACTGCAGTCAATTACTGGAAGCGGATATATTTCCTATGCAAAAACTGTTTAAACA	NM_001190737	RefSeq	chr9	-	14081842	14314046	NFIB	4781	"Homo sapiens nuclear factor I B (NFIB), transcript variant 1, mRNA"	GO:0021960|GO:0006366|GO:0000981|GO:0071679|GO:0005634|GO:0060509|GO:2000795|GO:0003690|GO:0002062|GO:0061141|GO:0021740|GO:0045944|GO:2000791|GO:0001106|GO:0044300|GO:0005730|GO:0000122|GO:0000978|GO:0003677|GO:0043392|GO:0006260|GO:0001077|GO:0010001|GO	-
LNCV6_139079_PI430048170	0.000533305	2.3738	2.3738	up	9.83586	9.8334	9.92923	8.54382	8.74696	8.5592	LNCV6_139079_PI430048170	mRNA	AACCTTTAAAAACGGCTGTCAGGTTTGATCTCAGTGTAACAACATGGCCAGTGCCTGTTC	NM_002904	RefSeq	NT_167249.2	-	3253275	3260276	NELFE	7936	"Homo sapiens negative elongation factor complex member E (NELFE), mRNA"	GO:0005515|GO:0010467|GO:0006368|GO:0006366|GO:0003723|GO:0032021|GO:0005634|GO:0050434|GO:0005739|GO:0008150|GO:0000166|GO:0016032|GO:0005654|GO:0034244	-
LNCV6_143348_PI430048170	0.000170309	0.107126	9.33479	down	10.1913	10.1096	10.1216	13.2483	13.5062	13.3249	LNCV6_143348_PI430048170	mRNA	CTGAAACCCTCCTTCTGTGGCAACTTGTACTGAAAATCTGGTGCTCAATAAAGAAGCCCA	NM_000022	RefSeq	chr20	-	44619518	44651758	ADA	100	"Homo sapiens adenosine deaminase (ADA), transcript variant 1, mRNA"	GO:0005515|GO:0046638|GO:0033089|GO:0042542|GO:0046061|GO:0030054|GO:0060407|GO:0060205|GO:0005764|GO:0005615|GO:0048541|GO:0006157|GO:0002906|GO:0032261|GO:0006154|GO:0043025|GO:0033197|GO:0009986|GO:0048286|GO:0070244|GO:0007568|GO:0043278|GO:0001890|GO	-
LNCV6_136878_PI430048170	4.55255e-05	4.59483	4.59483	up	11.7622	11.8038	11.9662	9.60413	9.61555	9.71782	LNCV6_136878_PI430048170	mRNA	CCAGCGGGCAGGGACTGTGGGTTGGTGAATGCATTAAAGTGCTTTGGGGAAGACAAAAAA	NM_032355	RefSeq	chr3	-	49908868	49930012	MON1A	84315	"Homo sapiens MON1 homolog A, secretory trafficking associated (MON1A), transcript variant 1, mRNA"	NA	-
LNCV6_132366_PI430048170	0.00566928	6.0358	6.0358	up	12.8508	12.7942	12.7815	10.1827	9.83241	10.5442	LNCV6_132366_PI430048170	mRNA	TCTGAGACCCCCACCCCACGAACCAAATCCAAATAAAGTGACATTCCCAGCCTGAAAAAA	NM_182965	RefSeq	chr17	+	76384608	76387860	SPHK1	8877	"Homo sapiens sphingosine kinase 1 (SPHK1), transcript variant 2, mRNA"	GO:0005515|GO:0005516|GO:0070301|GO:0019722|GO:0030307|GO:0014075|GO:0017050|GO:0006457|GO:0031398|GO:0032026|GO:0033198|GO:0007565|GO:0000287|GO:0030335|GO:0010803|GO:0045931|GO:0003951|GO:0007420|GO:0010976|GO:0032570|GO:0051084|GO:0046834|GO:0001956|GO	-
LNCV6_138667_PI430048170	0.00189734	11.1652	11.1652	up	10.9828	10.9123	11.0153	7.25201	7.81161	7.34129	LNCV6_138667_PI430048170	mRNA	CTTCCCCACCGTAAACTATGGACTCTAGTTCAGTTTTATATGCAATGGATCACTATTTTA	NM_173490	RefSeq	chr5	+	73120560	73131817	TMEM171	134285	"Homo sapiens transmembrane protein 171 (TMEM171), transcript variant 1, mRNA"	GO:0016021	-
LNCV6_83210_PI430048170	0.00488185	0.437484	2.2858	down	4.87444	4.51205	5.05493	5.81233	6.24792	5.97718	LNCV6_83210_PI430048170	mRNA	TGATCCTGTTTGGTGGCTTCCATGAAAGTACACGGGATTACATCTACTACAACGACGTGT	NM_017566	RefSeq	chr16	-	87707811	87765992	KLHDC4	54758	"Homo sapiens kelch domain containing 4 (KLHDC4), transcript variant 1, mRNA"	GO:0005515	-
LNCV6_2304_PI430048170	0.0234974	3.32159	3.32159	up	6.90528	6.82104	6.79959	5.17978	5.47894	4.51217	LNCV6_2304_PI430048170	mRNA	AGCAACTGCAAATAAAACCGCGACTCTTCTGGAAAGAATCAACGTTATCGTCCACCTGCT	NM_001202438	RefSeq	chr10	+	125719514	125764143	EDRF1	26098	"Homo sapiens erythroid differentiation regulatory factor 1 (EDRF1), transcript variant 1, mRNA"	GO:0006355|GO:0005634|GO:0006351	-
LNCV6_73807_PI430048170	0.0297476	5.5243	5.5243	up	5.43546	5.3056	5.29804	3.59916	2.59182	1.98818	LNCV6_73807_PI430048170	mRNA	GAAGAAATTCCTCAGATTCCTTCTGTAGGAATTCAGAGGACAAGATTTATGGTTATAGGA	NM_001042601	RefSeq	chr3	+	180602129	180611130	TTC14	151613	"Homo sapiens tetratricopeptide repeat domain 14 (TTC14), transcript variant 2, mRNA"	GO:0003676	-
LNCV6_135467_PI430048170	0.00163427	3.63403	3.63403	up	9.49905	9.46953	9.42824	7.55048	7.7771	7.46735	LNCV6_135467_PI430048170	mRNA	TGACTTCTCTGATCTGTCTTGGTCGTTTGTGTTATAAAACCAAAGTTCTCTACAGACTTT	NM_001190468	RefSeq	chr5	-	37812676	37835827	GDNF	2668	"Homo sapiens glial cell derived neurotrophic factor (GDNF), transcript variant 3, mRNA"	GO:0001656|GO:0008344|GO:0001658|GO:0001755|GO:0001759|GO:0060676|GO:0031175|GO:0042803|GO:0051584|GO:0043524|GO:0007411|GO:0045944|GO:2001240|GO:0001941|GO:0048255|GO:0090190|GO:0043066|GO:0005102|GO:0072107|GO:0005576|GO:0060688|GO:0030432|GO:0072108|GO	-
LNCV6_129432_PI430048170	0.000311329	2.36786	2.36786	up	4.6203	4.43456	4.60688	3.39618	3.15467	3.37529	LNCV6_129432_PI430048170	mRNA	CAGGCCCGGAATGGGAAAATCTATTCCAAAGAGACACACTAATAAATACTTCATTATAAA	NM_001008723	RefSeq	chr10	+	104353763	104455090	CFAP58	159686	"Homo sapiens cilia and flagella associated protein 58 (CFAP58), mRNA"	NA	-
LNCV6_142989_PI430048170	0.0359566	2.26898	2.26898	up	6.65344	6.65381	6.73373	5.20477	5.21984	5.94256	LNCV6_142989_PI430048170	mRNA	TCTGCCTCCCCTTAAAGGGGAGACCTCAGAAGTAAAGGAATTTGATGTTGTGTTTTTGTT	NM_004861	RefSeq	chr22	-	30554634	30564914	GAL3ST1	9514	"Homo sapiens galactose-3-O-sulfotransferase 1 (GAL3ST1), transcript variant 8, mRNA"	GO:0006682|GO:0001733|GO:0016020|GO:0000139|GO:0005887|GO:0042552|GO:0008146|GO:0007283|GO:0006487	-
LNCV6_111993_PI430048170	0.00294037	4.74948	4.74948	up	11.1819	10.9935	11.1578	9.08104	8.95185	8.50256	LNCV6_111993_PI430048170	mRNA	GATCTTCAGTCCTCTGCTTCATCTGTGAGCTTGCCTTCAGTCAAAAAGGCACCCAAAAAA	NM_183419	RefSeq	chr8	-	100257058	100310166	RNF19A	25897	"Homo sapiens ring finger protein 19A, RBR E3 ubiquitin protein ligase (RNF19A), transcript variant 1, mRNA"	GO:0005813|GO:0005737|GO:0016567|GO:0016874|GO:0000226|GO:0008270|GO:0016021|GO:0008134	-
LNCV6_143263_PI430048170	5.58462e-06	0.148778	6.72141	down	3.51864	3.41845	3.62888	6.29061	6.36368	6.15819	LNCV6_143263_PI430048170	mRNA	GCTTTATGAAACAATGTCCTTCATTTGCTGGCAAGAAGATAAAATATGACAGAACCTGTT	NM_175856	RefSeq	chr5	+	129904829	130186634	CHSY3	337876	"Homo sapiens chondroitin sulfate synthase 3 (CHSY3), mRNA"	GO:0030206|GO:0000139|GO:0005975|GO:0032580|GO:0009405|GO:0044281|GO:0016021|GO:0030204|GO:0050510|GO:0047238|GO:0030203|GO:0046872	-
LNCV6_134186_PI430048170	6.06449e-05	0.270534	3.6964	down	4.90547	4.64807	4.83484	6.61684	6.8302	6.60023	LNCV6_134186_PI430048170	mRNA	CTCCTACAGGGAAATGTATCTGACTCTGTTTACATAATTTGTTGCATTACTTAGTACAGA	NM_014974	RefSeq	chr10	-	274189	689668	DIP2C	22982	"Homo sapiens disco interacting protein 2 homolog C (DIP2C), mRNA"	GO:0008150|GO:0003674|GO:0008152|GO:0005634|GO:0005575|GO:0003824|GO:0008134	-
LNCV6_139299_PI430048170	0.00315573	0.255836	3.90876	down	5.3029	4.9329	4.96512	7.06025	7.0136	7.05658	LNCV6_139299_PI430048170	mRNA	AGAAGATGAAGTCTATGCCCAGAAGATGAAGTACAAGGCCATTAGCGAGGAACTGGACAA	NM_003289	RefSeq	chr9	-	35682925	35690056	TPM2	7169	"Homo sapiens tropomyosin 2 (TPM2), transcript variant Tpm2.2, mRNA"	GO:0005862|GO:0030049|GO:0006936|GO:0043462|GO:0003779|GO:0008307|GO:0005829	-
LNCV6_133239_PI430048170	0.00640028	3.57164	3.57164	up	3.90684	3.61609	3.6922	2.30497	1.65354	1.66179	LNCV6_133239_PI430048170	mRNA	GCTCAACTGCAGGAACTGAGGTGAGAGGAGGCCATGTGACAATAAAGATCATTATGTACT	NM_001025231	RefSeq	chr1	+	152758029	152762053	KPRP	448834	"Homo sapiens keratinocyte proline rich protein (KPRP), mRNA"	NA	-
LNCV6_144556_PI430048170	7.11755e-05	0.35261	2.836	down	5.89767	5.75251	5.93482	7.30206	7.2981	7.49395	LNCV6_144556_PI430048170	mRNA	GCCTTTATTTCAAGTGGTTCTTGAATTCCCTCCAGTCTCATTGTGAAAGGGGCAGGGAAA	NM_002945	RefSeq	chr17	+	1829970	1899554	RPA1	6117	"Homo sapiens replication protein A1 (RPA1), transcript variant 1, mRNA"	GO:0005515|GO:0008284|GO:0005634|GO:0046872|GO:0006302|GO:0034605|GO:0000082|GO:0006271|GO:0048873|GO:0003697|GO:0000723|GO:0000724|GO:0000722|GO:0006297|GO:0006298|GO:0005662|GO:0030097|GO:0006310|GO:0000800|GO:0001701|GO:0003684|GO:0006260|GO:0006261|GO	-
LNCV6_142421_PI430048170	0.00151152	2.49015	2.49015	up	11.048	10.9942	11.0647	9.5726	9.79352	9.78253	LNCV6_142421_PI430048170	mRNA	TCACAGGCCAGGGCACATCTTTTATTTATTTCATTATGTTGGCCAACAGAACTTGATTGT	NM_030803	RefSeq	NW_011332690.1	+	196908	241012	ATG16L1	55054	"Homo sapiens autophagy related 16 like 1 (ATG16L1), transcript variant 1, mRNA"	GO:0005515|GO:0034045|GO:0005776|GO:0005930|GO:0000421|GO:0051260|GO:0015031|GO:0000045|GO:0042802	-
LNCV6_89062_PI430048170	0.0345139	2.02006	2.02006	up	6.51747	6.41258	6.42997	5.57187	5.66146	5.00109	LNCV6_89062_PI430048170	mRNA	CCATATGATCACAGTCGTGTTAAACTGCAAAATGCTGAGAATGATTATATTAATGCCAGT	NM_002828	RefSeq	chr18	-	12792301	12884335	PTPN2	5771	"Homo sapiens protein tyrosine phosphatase, non-receptor type 2 (PTPN2), transcript variant 1, mRNA"	GO:0008286|GO:0005515|GO:0008285|GO:0005886|GO:0005783|GO:0042527|GO:0019221|GO:0042524|GO:0005634|GO:0035335|GO:0060334|GO:0060336|GO:0050922|GO:0060339|GO:0030183|GO:0070104|GO:0070373|GO:0004725|GO:0060333|GO:0019905|GO:2000587|GO:0030971|GO:0042518|GO	-
LNCV6_130878_PI430048170	9.29665e-05	22.3375	22.3375	up	6.11758	6.0929	6.28005	1.66547	1.70804	1.67976	LNCV6_130878_PI430048170	mRNA	ACTGTGCCGTATAAAGGCTGTTGCCTCAGCCTTACTAATAAATACTGAAAATATCACCTT	NM_033026	RefSeq	chr7	-	82754004	83162881	PCLO	27445	"Homo sapiens piccolo presynaptic cytomatrix protein (PCLO), transcript variant 1, mRNA"	GO:0005215|GO:0030054|GO:0005509|GO:0045202|GO:0014069|GO:0016079|GO:0008021|GO:0005544|GO:0016020|GO:0007010|GO:0017157|GO:0019933|GO:0048788|GO:0005856|GO:0030073|GO:0005522|GO:0070062	-
LNCV6_139615_PI430048170	0.0309548	2.52479	2.52479	up	10.0375	9.93166	9.92075	8.6823	8.09675	8.97273	LNCV6_139615_PI430048170	mRNA	CATGCTGCTGCTACTGCTAACAGCCAATTTTATAGACAGAGAAAGTATTTTGTGTTCAAA	NM_001280796	RefSeq	chr12	-	56470943	56488414	GLS2	27165	"Homo sapiens glutaminase 2 (GLS2), transcript variant 3, mRNA"	GO:0005515|GO:0006520|GO:0072593|GO:0007268|GO:0008652|GO:0042981|GO:0044281|GO:0014047|GO:0007269|GO:0005739|GO:0034641|GO:0005759|GO:0004359|GO:0006541	-
LNCV6_137763_PI430048170	8.88547e-05	3.11494	3.11494	up	9.23082	9.04401	9.23814	7.62438	7.58457	7.3833	LNCV6_137763_PI430048170	mRNA	GTCCCTCATCTCTTGGGGCATAATCAATGCAACTTATGAGTTCTTGTTAAAATTTATATG	NM_001034172	RefSeq	chr18	-	31759695	31760880	SLC25A52	147407	"Homo sapiens solute carrier family 25 member 52 (SLC25A52), mRNA"	GO:0006810|GO:0005743|GO:0016021	-
LNCV6_144410_PI430048170	0.00117337	17.5326	17.5326	up	6.04839	5.94833	6.25718	2.39578	1.6676	1.68703	LNCV6_144410_PI430048170	mRNA	GGCTAATACATTTAAGATCTTGTTTAAACAATGTTTCTTCTGCAACTGGCTACTCCTCTT	NM_198123	RefSeq	chr8	-	112222927	113437013	CSMD3	114788	"Homo sapiens CUB and Sushi multiple domains 3 (CSMD3), transcript variant a, mRNA"	GO:0005886|GO:0016021	-
LNCV6_112167_PI430048170	0.00528165	2.47813	2.47813	up	6.38707	6.56249	6.42007	4.93431	5.07051	5.40225	LNCV6_112167_PI430048170	mRNA	GAACAGATTAACCTCATTTAGTTCATTAGCTTGCCTGTTGCTGCAATATTTGGTTTGTTA	NM_001139442	RefSeq	chr9	-	121821924	122093606	TTLL11	158135	"Homo sapiens tubulin tyrosine ligase like 11 (TTLL11), transcript variant 1, mRNA"	GO:0005929|GO:0005737|GO:0016874|GO:0005856|GO:0006464	-
LNCV6_137748_PI430048170	0.00903277	0.372823	2.68223	down	6.42792	6.41218	6.49193	7.75372	8.13952	7.66508	LNCV6_137748_PI430048170	mRNA	AGTATGTTATGATGGACCAATAATTCTGCCACTTCGGGTTTCTCCCTACATTCCTGCTCC	NM_014232	RefSeq	chr17	-	8159146	8162975	VAMP2	6844	"Homo sapiens vesicle associated membrane protein 2 (VAMP2), transcript variant 1, mRNA"	GO:0005515|GO:0005802|GO:0005516|GO:0030054|GO:0043312|GO:0045202|GO:0060291|GO:0015031|GO:0006887|GO:0043621|GO:0006906|GO:0060203|GO:0043231|GO:0017156|GO:0017157|GO:0030672|GO:0070062|GO:0019905|GO:0032869|GO:0006892|GO:0090316|GO:0016079|GO:0043308|GO	-
LNCV6_139254_PI430048170	0.0232466	0.419343	2.38468	down	4.34333	3.54593	4.10676	5.37466	5.35085	5.13115	LNCV6_139254_PI430048170	mRNA	GCTCTGTATTTTTCCTGCAGCTGTAATTGCTGAGTGCCTGTTGTATACTTTATAGAGTTG	NM_001098512	RefSeq	chr10	+	50991150	52298350	PRKG1	5592	"Homo sapiens protein kinase cGMP-dependent 1 (PRKG1), transcript variant 1, mRNA"	GO:0005515|GO:0030036|GO:0005794|GO:0005886|GO:0005246|GO:0090331|GO:0019934|GO:0005524|GO:0043087|GO:0016358|GO:0060087|GO:0005829|GO:0007165|GO:0005737|GO:0030553|GO:0007596|GO:0006468|GO:0030900|GO:0001764|GO:0004692	-
LNCV6_129526_PI430048170	0.000658662	0.24793	4.03339	down	6.36776	6.40369	6.34135	8.26859	8.51039	8.36008	LNCV6_129526_PI430048170	mRNA	CTCTGATGCCTGCTGTCTCAGTGTTTGGTTATTATGCAAACAAGTAATGTTTGAAATATA	NM_025163	RefSeq	chr3	-	196946342	196968871	PIGZ	80235	"Homo sapiens phosphatidylinositol glycan anchor biosynthesis class Z (PIGZ), mRNA"	GO:0000030|GO:0005783|GO:0005789|GO:0000026|GO:0016021|GO:0006506	-
LNCV6_144714_PI430048170	0.000207969	0.351136	2.8479	down	10.1896	10.1181	10.1382	11.5625	11.6774	11.7314	LNCV6_144714_PI430048170	mRNA	TTGGCTGTGGCTGGAATAAATCATTTATTACTTGGGAGTCCCATTTTGGACACTAATAAT	NM_017983	RefSeq	chr17	-	68421280	68457524	WIPI1	55062	"Homo sapiens WD repeat domain, phosphoinositide interacting 1 (WIPI1), transcript variant 1, mRNA"	GO:0005802|GO:0030136|GO:0050681|GO:0034497|GO:0005829|GO:0030968|GO:0005737|GO:0006497|GO:0005856|GO:0000045|GO:0006995|GO:0000422|GO:0000421|GO:0030331|GO:0080025|GO:0006914|GO:0005102|GO:0000407|GO:0032266|GO:0034045|GO:0048203|GO:0000139|GO:0006987|GO	-
LNCV6_133561_PI430048170	0.0290554	2.59454	2.59454	up	12.2287	12.0265	12.2186	10.935	11.0776	10.1997	LNCV6_133561_PI430048170	mRNA	CTGTAAACAATTTCTTAGGACACCATTTGGGCTAGTTTCTGTGTAAGTGTAAATACTACA	NM_006164	RefSeq	chr2	-	177230302	177265131	NFE2L2	4780	"Homo sapiens nuclear factor, erythroid 2 like 2 (NFE2L2), transcript variant 1, mRNA"	GO:0005515|GO:0070301|GO:0003700|GO:0016567|GO:0044212|GO:0005886|GO:0006366|GO:0005634|GO:2000121|GO:0005829|GO:0030968|GO:0001221|GO:0005737|GO:0045944|GO:0071356|GO:0000785|GO:0036003|GO:0071499|GO:0001102|GO:0005813|GO:0000976|GO:0036091|GO:0019904|GO	-
LNCV6_131664_PI430048170	0.00113537	0.350291	2.85477	down	8.09657	8.05522	8.13389	9.46677	9.6279	9.72085	LNCV6_131664_PI430048170	mRNA	ACTATGTTATCCATCCTGAGTTTGTGTCTGAGACCTATCCCGACTATCGTTGCTGGTAGA	NM_032596	RefSeq	chr9	-	34379018	34397851	C9orf24	84688	"Homo sapiens chromosome 9 open reading frame 24 (C9orf24), transcript variant 1, mRNA"	GO:0048471|GO:0043014|GO:0002177|GO:0005634|GO:0007283|GO:0043623|GO:0030154	-
LNCV6_7911_PI430048170	0.000207634	0.321195	3.11337	down	5.63027	5.3716	5.57948	7.0801	7.24921	7.17532	LNCV6_7911_PI430048170	mRNA	GTGATGAAAAAAGTTTCGGTCCCAGATGATGGCCAGTGATAACAACATTTTTCTGATGTT	NM_001267699	RefSeq	chr4	+	151099572	151104205	RPS3A	6189	"Homo sapiens ribosomal protein S3A (RPS3A), transcript variant 2, mRNA"	GO:0005515|GO:0010467|GO:0003723|GO:0019058|GO:0005634|GO:0006412|GO:0006413|GO:0030154|GO:0006414|GO:0005829|GO:0005737|GO:0002181|GO:0000184|GO:0016032|GO:0070062|GO:0043066|GO:0003735|GO:0006614|GO:0019083|GO:0005730|GO:0006415|GO:0022627|GO:0030529|GO	-
LNCV6_130237_PI430048170	0.0129961	3.10615	3.10615	up	6.0407	6.11011	5.98625	4.5617	4.61604	3.97292	LNCV6_130237_PI430048170	mRNA	CAGGTTTAACTTGGCTTATCACTTTTCGTATTGCTCAGTATGTCCAAGATAGGAATAAAA	NM_001731	RefSeq	chr12	-	92140277	92145897	BTG1	694	"Homo sapiens BTG anti-proliferation factor 1 (BTG1), mRNA"	GO:0003712|GO:0005515|GO:0006355|GO:0030308|GO:0008285|GO:0005634|GO:0045766|GO:2000271|GO:0005737|GO:0016477|GO:0045663|GO:0019899|GO:0019900|GO:0045603	-
LNCV6_144622_PI430048170	3.17888e-06	2.03503	2.03503	up	12.4361	12.3969	12.4645	11.369	11.4201	11.4331	LNCV6_144622_PI430048170	mRNA	AAGGGCGATGTGGAAGCGTTTGCCAAAGCCATGCAGAACAACGCCAAGCCCGAGCAGAAA	NM_007002	RefSeq	chr20	+	62302895	62308862	ADRM1	11047	"Homo sapiens adhesion regulating molecule 1 (ADRM1), transcript variant 1, mRNA"	GO:0005515|GO:0000502|GO:0006368|GO:0005886|GO:0002020|GO:0043248|GO:0005737|GO:0016020|GO:0005887|GO:0061133|GO:0010950|GO:0070628|GO:0005654	-
LNCV6_139097_PI430048170	0.0108373	0.228665	4.3732	down	6.50674	6.53467	6.57017	8.67533	8.22434	8.99652	LNCV6_139097_PI430048170	mRNA	GGAGATGGCTGCTGCTGCCCATCATGCTACAGAAGATATAGATTCACTGGCTTCTACTAA	NM_181608	RefSeq	chr21	-	30487042	30487436	KRTAP19-2	337969	"Homo sapiens keratin associated protein 19-2 (KRTAP19-2), mRNA"	NA	-
LNCV6_138841_PI430048170	9.50275e-05	0.16047	6.23168	down	6.89343	6.92082	6.98302	9.47236	9.68878	9.54804	LNCV6_138841_PI430048170	mRNA	GGCATCCAGGACCTTTAGGGAGGCATTTAATAAACACTTAATAAATAACAAAACTACCTT	NM_153026	RefSeq	chr12	-	42458337	42589770	PRICKLE1	144165	"Homo sapiens prickle planar cell polarity protein 1 (PRICKLE1), transcript variant 1, mRNA"	GO:0005515|GO:0031965|GO:2000691|GO:0032436|GO:0031398|GO:0001843|GO:0008270|GO:0005634|GO:0006606|GO:0090090|GO:0045892|GO:0005829	-
LNCV6_137063_PI430048170	0.00347782	7.92094	7.92094	up	11.8697	11.8481	11.8174	8.98768	9.05064	8.47414	LNCV6_137063_PI430048170	mRNA	GGGATTACACAGCTATGAATGTATTTGCTTCTAAAACCTCCCAAAGTGAATCTAATCTTA	NM_014905	RefSeq	chr2	+	190880820	190965552	GLS	2744	"Homo sapiens glutaminase (GLS), transcript variant 1, mRNA"	GO:0005515|GO:0006537|GO:0007268|GO:0008652|GO:0044281|GO:0014047|GO:0007269|GO:0005829|GO:0005739|GO:0034641|GO:0002087|GO:0001967|GO:0051289|GO:0005759|GO:0004359|GO:0006543	-
LNCV6_139233_PI430048170	0.000572062	0.471837	2.11938	down	6.37344	6.4111	6.48683	7.38453	7.53627	7.59568	LNCV6_139233_PI430048170	mRNA	GAGCCTGTGTATGTGTCATATTAACAATATAACAGAGTCTCCCCTCACAATGATTCATCC	NM_001005216	RefSeq	NT_167249.2	+	421173	422248	OR2J3	442186	"Homo sapiens olfactory receptor family 2 subfamily J member 3 (OR2J3), mRNA"	NA	-
LNCV6_142004_PI430048170	0.00032513	2.4665	2.4665	up	9.60578	9.55917	9.63764	8.38973	8.20982	8.29109	LNCV6_142004_PI430048170	mRNA	GACACCCTGGAATAACCTTTTGGGAATGATGCCACAGAATAAAGTTCACTCTTAACTTTT	NM_001286414	RefSeq	chr15	+	43371058	43407095	TUBGCP4	27229	"Homo sapiens tubulin gamma complex associated protein 4 (TUBGCP4), transcript variant 1, mRNA"	GO:0005813|GO:0005874|GO:0005829|GO:0000922|GO:0006461|GO:0016020|GO:0000086|GO:0007020|GO:0015630|GO:0005200|GO:0000278|GO:0055037|GO:0008274	-
LNCV6_128771_PI430048170	0.00216534	0.379976	2.63175	down	10.3846	9.94491	10.1683	11.362	11.8452	11.4661	LNCV6_128771_PI430048170	mRNA	GCTCCTAACAGTGTAACTTATTGTGTCCCCGCGTATTTATTTGTTGTAAATATTTGAGTA	NM_017789	RefSeq	chr2	-	96859735	96869998	SEMA4C	54910	"Homo sapiens semaphorin 4C (SEMA4C), mRNA"	GO:0021535|GO:0030054|GO:0001843|GO:0014069|GO:0021549|GO:0032874|GO:0005615|GO:0042692|GO:0045211|GO:0071526|GO:0004872|GO:0030672|GO:0016021	-
LNCV6_134748_PI430048170	0.000268277	0.0155384	64.3566	down	6.05736	5.90488	6.164	12.1754	12.2692	11.6415	LNCV6_134748_PI430048170	mRNA	GACTTGGGAACAGGACTTTATACCTCTTTTACTGTAACAAGTACTCATTAAAGGAAATTG	NM_006475	RefSeq	chr13	-	37562581	37598844	POSTN	10631	"Homo sapiens periostin (POSTN), transcript variant 1, mRNA"	GO:0031012|GO:0005802|GO:0005515|GO:0001501|GO:0030198|GO:0009888|GO:0005578|GO:0007155|GO:0050839|GO:0008201|GO:0005615|GO:0008593	-
LNCV6_140536_PI430048170	0.0206897	0.472491	2.11644	down	6.03485	6.1561	6.11817	7.02881	7.50157	6.96475	LNCV6_140536_PI430048170	mRNA	TAAAGAAGGATGTCTTAGGCATTTAGTAAAAATTCAGTGGTTCCCCGCTATCCTCGGGGG	NM_022549	RefSeq	chr11	-	125488199	125496310	FEZ1	9638	"Homo sapiens fasciculation and elongation protein zeta 1 (FEZ1), transcript variant 2, mRNA"	GO:0005515|GO:0030424|GO:0005813|GO:0043015|GO:0005886|GO:0005874|GO:0030425|GO:0007399|GO:0005739|GO:0051654|GO:0005737|GO:0047485|GO:0071363|GO:0007411|GO:0005080|GO:0010976|GO:0015630|GO:0006810|GO:0007155	-
LNCV6_136463_PI430048170	0.00595551	4.63175	4.63175	up	7.20558	6.91061	7.0855	4.34963	5.00669	5.1139	LNCV6_136463_PI430048170	mRNA	GGACCAGCTGGGTGCTTGGGCATTGACAGAATGATGGTTGTTTTGTATCATTTGATTAAT	NM_020672	RefSeq	chr1	-	153614254	153616332	S100A14	57402	"Homo sapiens S100 calcium binding protein A14 (S100A14), mRNA"	GO:0048471|GO:0030054|GO:0034142|GO:0005886|GO:0005509|GO:0006915|GO:0042379|GO:0071624|GO:0055074|GO:0005737|GO:0015630|GO:0032496|GO:0005654|GO:0090026|GO:0042742|GO:0070062	-
LNCV6_127328_PI430048170	0.000164883	0.199384	5.01546	down	7.60353	7.54592	7.66744	9.84419	9.86102	10.0811	LNCV6_127328_PI430048170	mRNA	CTGCCTACCTGGAGAGCTCCAAGCGTAAGAAAATAAACCCTGCCTGTTGAAGCCAAAAAA	NM_000487	RefSeq	chr22	-	50622753	50628173	ARSA	410	"Homo sapiens arylsulfatase A (ARSA), transcript variant 1, mRNA"	GO:0043627|GO:0045471|GO:0004098|GO:0008484|GO:0044281|GO:0005764|GO:0005615|GO:0004065|GO:0009268|GO:0070062|GO:0043202|GO:0006665|GO:0006687|GO:0001669|GO:0007584|GO:0005509|GO:0006914|GO:0007417|GO:0007339|GO:0031232|GO:0051597|GO:0005788|GO:0016021|GO	-
LNCV6_131818_PI430048170	0.00046223	0.0751508	13.3066	down	1.9218	1.54506	1.58869	5.40513	5.38574	5.49467	LNCV6_131818_PI430048170	mRNA	GGAGGGACAAAGTGAGGAAAAGGTGCTCATTAAAGCTACCGGGCACCTTAGCTCAAAAAA	NM_019609	RefSeq	chr20	-	2794068	2800646	CPXM1	56265	"Homo sapiens carboxypeptidase X, M14 family member 1 (CPXM1), transcript variant 1, mRNA"	GO:0006508|GO:0008270|GO:0005615|GO:0004181	-
LNCV6_63189_PI430048170	0.000582846	0.446346	2.24042	down	6.79101	6.60229	6.81138	7.93106	7.73429	8.02467	LNCV6_63189_PI430048170	mRNA	TTCTGAGCCAGGCACATCAAATGTCAAGGAATTGACTGAACGAACTAAGAGCTCCTGGAT	NM_001288968	RefSeq	chr17	+	50426157	50474845	ACSF2	80221	"Homo sapiens acyl-CoA synthetase family member 2 (ACSF2), transcript variant 1, mRNA"	GO:0005739|GO:0016874|GO:0006631|GO:0005524	-
LNCV6_131817_PI430048170	7.90033e-05	0.438462	2.2807	down	4.72979	4.57908	4.7323	5.8328	5.83115	5.9478	LNCV6_131817_PI430048170	mRNA	CAAGAAAAAAGTATGTCTCACTTTTTGTTAATGTTGCTGCCTCATTGACCTGGGAAAAAT	NM_198148	RefSeq	chr10	-	123745635	123891984	CPXM2	119587	"Homo sapiens carboxypeptidase X, M14 family member 2 (CPXM2), mRNA"	GO:0031012|GO:0006508|GO:0008270|GO:0005615|GO:0004181	-
LNCV6_143991_PI430048170	0.000901472	0.212632	4.70295	down	6.39382	6.33112	6.37019	8.43799	8.72443	8.61968	LNCV6_143991_PI430048170	mRNA	CAATCTCTAGTTGTCACTTTCCTCTTCCACTTTGATACCATTGGGTCATTGAATATAACT	NM_001733	RefSeq	chr12	-	7080208	7092607	C1R	715	"Homo sapiens complement C1r (C1R), transcript variant 1, mRNA"	GO:0005515|GO:0006956|GO:0006955|GO:0004252|GO:0045087|GO:0006958|GO:0005509|GO:0006508|GO:0008236|GO:0072562|GO:0005576|GO:0070062	-
LNCV6_140595_PI430048170	0.000161407	0.319644	3.12848	down	5.33107	5.23293	5.21485	6.9713	6.96578	6.77211	LNCV6_140595_PI430048170	mRNA	TCTCGGCCTTTTACTCAGACAAGTAGCATCTCATTAAACCCATTCATTTAGCATTCATAA	NM_001257097	RefSeq	chr12	+	2877198	2889525	RHNO1	83695	"Homo sapiens RAD9-HUS1-RAD1 interacting nuclear orphan 1 (RHNO1), transcript variant 4, mRNA"	GO:0005515|GO:0034644|GO:0005694|GO:0070318|GO:0005634|GO:0000725|GO:0000077|GO:0071479	-
LNCV6_74537_PI430048170	0.00394829	3.18223	3.18223	up	7.90593	7.76063	7.80238	6.20201	6.34806	5.87242	LNCV6_74537_PI430048170	mRNA	CAGGAATTTCTATTGGAATACTGGGCTGCTATGTCTCAGGAGTATTTTACGCATTTTATT	NM_001040202	RefSeq	chr4	-	78917939	78939428	PAQR3	152559	"Homo sapiens progestin and adipoQ receptor family member 3 (PAQR3), transcript variant 1, mRNA"	GO:0005794|GO:0000139|GO:0033137|GO:0043407|GO:0034067|GO:0010977|GO:0001933|GO:0004872|GO:0016021	-
LNCV6_133974_PI430048170	0.00404271	0.377499	2.64902	down	9.9475	9.80011	9.96984	11.3917	11.4741	11.0376	LNCV6_133974_PI430048170	mRNA	CATAATACCATGCTATAGGAGACTGGGCAAAACCTGTACAATGACAACCCTGGAAGTTGC	NM_032208	RefSeq	chr2	+	69013143	69249327	ANTXR1	84168	"Homo sapiens ANTXR cell adhesion molecule 1 (ANTXR1), transcript variant 1, mRNA"	GO:0005515|GO:0022414|GO:0005886|GO:0009986|GO:0031258|GO:0031532|GO:0005518|GO:0031527|GO:0046872|GO:0007165|GO:0051015|GO:0009405|GO:0034446|GO:0016021|GO:0010008|GO:0070062|GO:0004888	-
LNCV6_129050_PI430048170	0.0390463	6.59273	6.59273	up	5.34402	5.45178	5.24341	3.55353	1.49615	1.99394	LNCV6_129050_PI430048170	mRNA	TGACTGTTTCCAGAGTGCTTATAATATACATAACTCCCTGGAAATAACTGAGCACTTTGA	NM_006186	RefSeq	chr2	-	156324431	156332775	NR4A2	4929	"Homo sapiens nuclear receptor subfamily 4 group A member 2 (NR4A2), transcript variant 1, mRNA"	GO:0005515|GO:0008344|GO:0010467|GO:0021986|GO:0006367|GO:0003707|GO:0016265|GO:0005634|GO:0009791|GO:0042053|GO:0042416|GO:0043576|GO:0043524|GO:0005737|GO:0010035|GO:0045944|GO:0031668|GO:0043401|GO:0004879|GO:0001666|GO:0046982|GO:0042551|GO:0021952|GO	-
LNCV6_61308_PI430048170	0.0038362	0.492661	2.02979	down	6.6359	6.40394	6.56363	7.78264	7.45011	7.41519	LNCV6_61308_PI430048170	mRNA	CGCAGGATTTTAATTTTGGGAAAACTAAATAACCTGGTAAAAGAGTGGATACGAGAAATC	NM_001252007	RefSeq	chr14	+	96502375	96535597	PAPOLA	10914	"Homo sapiens poly(A) polymerase alpha (PAPOLA), transcript variant 3, mRNA"	GO:0008380|GO:0006369|GO:0010467|GO:0000287|GO:0030145|GO:0006366|GO:0003723|GO:0031124|GO:0043631|GO:0005634|GO:0005524|GO:0004652|GO:0005737|GO:0000398|GO:0005654	-
LNCV6_138510_PI430048170	0.000436158	4.03239	4.03239	up	6.54335	6.31089	6.56153	4.52105	4.41154	4.45947	LNCV6_138510_PI430048170	mRNA	GAGCTTCATAATACGTTATATTGTTCCGAAGCAGCTCGTTGAGAAACATTTGTTTTCAAT	NM_001136239	RefSeq	chr5	+	123089102	123194266	PRDM6	93166	"Homo sapiens PR/SET domain 6 (PRDM6), mRNA"	GO:0051151|GO:0034968|GO:0005634|GO:0003676|GO:0045892|GO:0046872|GO:0042803|GO:0006351|GO:0022008|GO:0018024	-
LNCV6_132647_PI430048170	0.033843	2.31519	2.31519	up	8.3346	8.32815	8.30621	7.36531	7.25323	6.60774	LNCV6_132647_PI430048170	mRNA	CATTCAAGCAAAATATCACAGTGGTCTTTTGTTTTCTGACCAATCTAACAATACCTGTGA	NM_001166160	RefSeq	chr7	+	94907636	95296415	PPP1R9A	55607	"Homo sapiens protein phosphatase 1 regulatory subunit 9A (PPP1R9A), transcript variant 1, mRNA"	GO:0005515|GO:0051015|GO:0030054|GO:0019722|GO:0043197|GO:0045202|GO:0007015|GO:0030864|GO:0030175|GO:0031175|GO:0030426	-
LNCV6_129909_PI430048170	0.0013536	0.281055	3.55802	down	11.3274	11.2882	11.3154	13.0063	13.2661	13.1405	LNCV6_129909_PI430048170	mRNA	CTGGGTATGTGCCTACCGATGACAATGTGTAAATAAATGCGTGTTCACACCCACAAAAAA	NM_006876	RefSeq	chr11	-	66345371	66347690	B4GAT1	11041	"Homo sapiens beta-1,4-glucuronyltransferase 1 (B4GAT1), mRNA"	GO:0005794|GO:0005975|GO:0030311|GO:0015020|GO:0044281|GO:0046872|GO:0035269|GO:0042339|GO:0030173|GO:0008532|GO:0000139|GO:0018146|GO:0007411|GO:0009405|GO:0030203|GO:0070062	-
LNCV6_135944_PI430048170	0.0045607	2.34384	2.34384	up	11.8339	11.6451	11.6401	10.7333	10.383	10.2854	LNCV6_135944_PI430048170	mRNA	GATTTGTAGGGTACTTGGCAGGTTAAATTAAACCAGAAGAGGTGACTTAATAAAAAAGGG	NM_006902	RefSeq	chr1	+	170664171	170739400	PRRX1	5396	"Homo sapiens paired related homeobox 1 (PRRX1), transcript variant pmx-1a, mRNA"	GO:0042472|GO:0051216|GO:0003713|GO:0005730|GO:0002053|GO:0005634|GO:0048844|GO:0000122|GO:0030326|GO:0048701|GO:0043565|GO:0045880|GO:0071837|GO:0060021|GO:0042474	-
LNCV6_99971_PI430048170	0.0336003	2.48532	2.48532	up	4.98719	4.85741	4.74233	3.64921	3.89591	2.95654	LNCV6_99971_PI430048170	mRNA	TTGTACCTCCCAAGTATTTGGGGGATATATTTATTCTGTATTGACAAAAGCAAATCCACT	NM_024007	RefSeq	chr5	-	158695914	159099762	EBF1	1879	"Homo sapiens EBF transcription factor 1 (EBF1), transcript variant 2, mRNA"	GO:0003700|GO:0046983|GO:0070742|GO:0007275|GO:0005634|GO:0045893|GO:0003677|GO:0046872|GO:0006351	-
LNCV6_137217_PI430048170	0.000295614	0.224698	4.45042	down	7.89717	7.89751	8.00734	9.92619	10.2088	10.1174	LNCV6_137217_PI430048170	mRNA	CGCAGCAAGGAGTGATATGGTTTGTCTTTTTAAGACTGGACTTGCTTTATATTAAATTTG	NM_013355	RefSeq	chr9	+	128702503	128720920	PKN3	29941	"Homo sapiens protein kinase N3 (PKN3), transcript variant 1, mRNA"	GO:0005515|GO:0007165|GO:0048471|GO:0005794|GO:0004672|GO:0010631|GO:0006468|GO:0005634|GO:0004697|GO:0005524	-
LNCV6_139658_PI430048170	0.0102915	5.72093	5.72093	up	9.82362	9.80965	9.8641	7.5201	7.55119	6.74206	LNCV6_139658_PI430048170	mRNA	GCATTGTGAGGAACTGTGCAAAGACATTTTTGTTACAAACCTGTGGGCCTGTTGCAATAC	NM_001286431	RefSeq	chr6	-	111299030	111483715	REV3L	5980	"Homo sapiens REV3 like, DNA directed polymerase zeta catalytic subunit (REV3L), transcript variant 2, mRNA"	GO:0005515|GO:0042276|GO:0051539|GO:0003887|GO:0005730|GO:0005634|GO:0003677|GO:0046872|GO:0006261|GO:0006281|GO:0000166|GO:0005654|GO:0016035	-
LNCV6_140926_PI430048170	0.00333206	0.364859	2.74078	down	10.6796	10.6387	10.6804	11.9329	12.2132	12.1998	LNCV6_140926_PI430048170	mRNA	CTATAGGGAGGCCATTTCCTGTCCTGGAATTAGTTTTTCTAAAATGTGAATAAACTTGTT	NM_052868	RefSeq	chr1	-	160091338	160098689	IGSF8	93185	"Homo sapiens immunoglobulin superfamily member 8 (IGSF8), transcript variant 1, mRNA"	GO:0005515|GO:0030424|GO:0005886|GO:0008283|GO:2000145|GO:0006928|GO:0045202|GO:0007399|GO:0007338|GO:0016020|GO:0007519|GO:0016021|GO:0070062	-
LNCV6_142008_PI430048170	0.00583583	2.51169	2.51169	up	13.49	13.4491	13.4358	12.2417	12.2214	11.902	LNCV6_142008_PI430048170	mRNA	GTACTGGAAGTGAAACATGAGGAATGCTTTAGTGTAATGTGGGAGAACTTTTTTGTAAAT	NM_001258438	RefSeq	chr5	+	33440775	33468091	TARS	6897	"Homo sapiens threonyl-tRNA synthetase (TARS), transcript variant 3, mRNA"	GO:0010467|GO:0006435|GO:0005737|GO:0004829|GO:0015629|GO:0006412|GO:0005524|GO:0042803|GO:0070062|GO:0006418|GO:0005829	-
LNCV6_142462_PI430048170	0.000118212	0.272849	3.66502	down	4.42298	4.14249	4.40941	6.04872	6.34287	6.20675	LNCV6_142462_PI430048170	mRNA	CCTACAGGTGCATACTGTTCTGCTTTTCCAATAAATACGAGCGGCGATTTCAACCACAAA	NM_001282658	RefSeq	chr10	-	12896624	13099773	CCDC3	83643	"Homo sapiens coiled-coil domain containing 3 (CCDC3), transcript variant 2, mRNA"	GO:0005783|GO:0005576	-
LNCV6_129110_PI430048170	0.0101392	3.16825	3.16825	up	8.64968	8.62436	8.58364	7.15736	7.06154	6.58622	LNCV6_129110_PI430048170	mRNA	CAATTAAACTTTTTTCTACAATGTATTTGTTTGCGAGTAGGACTTGGGAGTCATTGGGAA	NM_032390	RefSeq	chr2	-	121726944	121736927	NIFK	84365	"Homo sapiens nucleolar protein interacting with the FHA domain of MKI67 (NIFK), mRNA"	GO:0005515|GO:0016072|GO:0005737|GO:0000794|GO:0006461|GO:0000166|GO:0010923|GO:0009303|GO:0003723|GO:0005730|GO:0005654|GO:0005634	-
LNCV6_137236_PI430048170	0.00413983	2.33341	2.33341	up	6.72761	6.64712	6.64887	5.4279	5.62574	5.28355	LNCV6_137236_PI430048170	mRNA	AATACTGGCAAGTGCACAAGCCACATAAACCTGAATAAAACTTTTGACCTAGGGTTGAAA	NM_001357	RefSeq	chr1	+	182839303	182887982	DHX9	1660	"Homo sapiens DExH-box helicase 9 (DHX9), transcript variant 1, mRNA"	GO:0005515|GO:0008380|GO:0003724|GO:0010467|GO:0005634|GO:0005829|GO:0004004|GO:0034605|GO:0005737|GO:0004003|GO:0001085|GO:0032481|GO:0032508|GO:0006396|GO:0005813|GO:0070934|GO:0005730|GO:0005524|GO:0003677|GO:0001649|GO:0016020|GO:0000398|GO:0030529|GO	-
LNCV6_145016_PI430048170	4.04779e-06	0.256906	3.89247	down	4.1482	4.09799	4.22141	6.04132	6.18077	6.12682	LNCV6_145016_PI430048170	mRNA	GCTACACTCGGTTACTCTGGCCTTGATTCTGATCTCCAAATACATTATATTTTTTATTTG	NM_021187	RefSeq	chr19	-	15912369	15934866	CYP4F11	57834	"Homo sapiens cytochrome P450 family 4 subfamily F member 11 (CYP4F11), transcript variant 1, mRNA"	GO:0006805|GO:0005506|GO:0044281|GO:0042377|GO:0042376|GO:0006954|GO:0007596|GO:0016709|GO:0005789|GO:0016021|GO:0042361|GO:0020037|GO:0055114	-
LNCV6_106646_PI430048170	0.00170635	0.390832	2.55864	down	6.16703	5.86578	5.86033	7.26	7.3043	7.41251	LNCV6_106646_PI430048170	mRNA	CCAGAAGCCTCGAGGTCTCCTGTTTCTCTTCCTGAAAAATAAATATTTGCCTTTCGATCA	NM_024307	RefSeq	chr16	-	30104809	30113557	GDPD3	79153	"Homo sapiens glycerophosphodiester phosphodiesterase domain containing 3 (GDPD3), mRNA"	GO:0006629|GO:0016021|GO:0008889|GO:0006071|GO:0046872|GO:0070062	-
LNCV6_141384_PI430048170	0.00243625	2.39753	2.39753	up	6.81983	6.71521	6.86217	5.4148	5.44094	5.73794	LNCV6_141384_PI430048170	mRNA	GGGGCCAACTCCAATATAGGGTGGGTAAGGCCTTATAATGTAAAGAGCATATAATGTAAA	NM_006488	RefSeq	chr2	+	27086742	27100751	KHK	3795	"Homo sapiens ketohexokinase (KHK), transcript variant b, mRNA"	GO:0005737|GO:0005975|GO:0009405|GO:0046835|GO:0005634|GO:0044281|GO:0004454|GO:0070873|GO:0005524|GO:0006001|GO:0070062|GO:0005829	-
LNCV6_129593_PI430048170	0.00402182	0.499053	2.00379	down	10.5423	10.457	10.6577	11.5438	11.7434	11.3594	LNCV6_129593_PI430048170	mRNA	GTGTCTGCTGCGATAAAATGAGGTTGTCTGTAGTATTTAAGGAGAAAAGAGATAAGTTTT	NM_001271948	RefSeq	chr5	-	146589503	146878785	PPP2R2B	5521	"Homo sapiens protein phosphatase 2 regulatory subunit Bbeta (PPP2R2B), transcript variant 10, mRNA"	GO:0005739|GO:0005515|GO:0007165|GO:0050790|GO:0008601|GO:0006915|GO:0000159|GO:0005741|GO:0005856	-
LNCV6_134155_PI430048170	0.0492152	4.59877	4.59877	up	4.4901	4.66025	4.74082	3.33685	1.59008	1.6251	LNCV6_134155_PI430048170	mRNA	CCTGAGCCAAAGAGCTGGGGTTGATGGGGTTTCCTAAATAAAGCAAGTAATTTTCTCAGA	NM_015063	RefSeq	chr19	-	47428021	47472050	SLC8A2	6543	"Homo sapiens solute carrier family 8 member A2 (SLC8A2), mRNA"	GO:0005516|GO:0007154|GO:0005886|GO:0007596|GO:0035725|GO:0006816|GO:0016021|GO:0055085|GO:0005432|GO:0006811	-
LNCV6_127578_PI430048170	0.00129185	0.0424808	23.54	down	2.58436	2.17194	3.07157	7.03306	7.34107	7.24844	LNCV6_127578_PI430048170	mRNA	CCTGCGGAGTTGCACTCTGGGTGGGAAGCACTCAAATAAAGATGCGTGGTGTTAACAGTG	NM_004997	RefSeq	chr1	-	203167810	203175814	MYBPH	4608	"Homo sapiens myosin binding protein H (MYBPH), mRNA"	GO:0005515|GO:0032982|GO:0006942|GO:0008307|GO:0007155	-
LNCV6_137944_PI430048170	0.00100218	0.0227422	43.9712	down	2.62512	2.46856	1.87212	7.74115	7.7709	7.9263	LNCV6_137944_PI430048170	mRNA	ACAGCAACAAAAAAGACATTGGGCTGTGGCATTATTAATTAAAGATGATATCCAGTCTCC	NM_001256346	RefSeq	chr3	-	122909192	122993273	SEMA5B	54437	"Homo sapiens semaphorin 5B (SEMA5B), transcript variant 2, mRNA"	GO:0004872|GO:0016021|GO:0030154|GO:0007399	-
LNCV6_136122_PI430048170	4.66798e-05	0.101451	9.85693	down	4.34893	4.12757	4.42058	7.67063	7.50936	7.63156	LNCV6_136122_PI430048170	mRNA	AATAAAATGGTAGAGTGAACCTCCATGTACCCAGCATCCAGCTCCAGTAACCATCAACGT	NM_000262	RefSeq	chr22	-	42058333	42070842	NAGA	4668	"Homo sapiens alpha-N-acetylgalactosaminidase (NAGA), transcript variant 1, mRNA"	GO:0005737|GO:0016052|GO:0009311|GO:0046477|GO:0019377|GO:0016139|GO:0004557|GO:0008456|GO:0005764|GO:0042803|GO:0070062	-
LNCV6_138822_PI430048170	0.00176567	0.392883	2.54528	down	6.64476	6.69315	6.62427	7.84841	8.06659	8.08002	LNCV6_138822_PI430048170	mRNA	CCTGGGTTTCTCTTACTCAATCCCTGGAGTGTAAGCATTTGGATTGTGTCACAGATTACC	NM_024709	RefSeq	chr1	+	220690285	220699157	C1orf115	79762	"Homo sapiens chromosome 1 open reading frame 115 (C1orf115), mRNA"	GO:0016021	-
LNCV6_131164_PI430048170	0.0470019	2.61689	2.61689	up	6.91029	6.86923	6.9874	5.48415	6.02532	4.8695	LNCV6_131164_PI430048170	mRNA	CAGCTGCTATCAAAATTTTGGATATGATTTCTTAGGGTCTGTGTACTTTGGTTGTATTCT	NM_001300968	RefSeq	chr1	-	169394869	169460669	CCDC181	57821	"Homo sapiens coiled-coil domain containing 181 (CCDC181), transcript variant 1, mRNA"	GO:0005654	-
LNCV6_25194_PI430048170	0.00185179	0.475981	2.10092	down	9.54912	9.74574	9.72384	10.7139	10.7511	10.774	LNCV6_25194_PI430048170	mRNA	CCCCATGTTTCTCTCCCTCTGCGTCTTAGCACCTTTCTTCTGTTCAAAGTTTTCTGTAAA	NM_003075	RefSeq	chr12	-	56162358	56189574	SMARCC2	6601	"Homo sapiens SWI/SNF related, matrix associated, actin dependent regulator of chromatin subfamily c member 2 (SMARCC2), transcript variant 1, mRNA"	GO:0005515|GO:0071565|GO:0000790|GO:0006357|GO:0043044|GO:0003713|GO:0031492|GO:0006325|GO:0000122|GO:0006337|GO:0000978|GO:0071564|GO:0006351|GO:0043234|GO:0016514|GO:0017053|GO:0000980|GO:0005654|GO:0006338|GO:0045893|GO:0045892|GO:0021882	-
LNCV6_145236_PI430048170	0.00217129	0.458609	2.18051	down	11.5789	11.5676	11.5654	12.6662	12.7969	12.6166	LNCV6_145236_PI430048170	mRNA	CTTTGTTACCAGTGTGCATGTGTTTGTGTGTTTTTTAATAAAATATTGACTCGGCCAGTT	NM_138410	RefSeq	chr3	+	32391670	32454844	CMTM7	112616	"Homo sapiens CKLF like MARVEL transmembrane domain containing 7 (CMTM7), transcript variant 1, mRNA"	GO:0016020|GO:0006935|GO:0002337|GO:0016021|GO:0005615|GO:0005125	-
LNCV6_65678_PI430048170	9.82368e-07	4.7074	4.7074	up	6.57721	6.63475	6.67422	4.33903	4.45052	4.39133	LNCV6_65678_PI430048170	mRNA	TACATCTAAATGACATTTACTCTGTGGTGGGGATTCCTGTGTTCAGGGTTTCCCTAGCCA	NM_025264	RefSeq	chr2	-	39736059	39779276	THUMPD2	80745	"Homo sapiens THUMP domain containing 2 (THUMPD2), transcript variant 1, mRNA"	GO:0003723|GO:0008168|GO:0032259	-
LNCV6_144802_PI430048170	0.0195861	0.190449	5.25074	down	4.15701	4.07484	4.17409	6.69213	6.88329	5.79407	LNCV6_144802_PI430048170	mRNA	GCTGGTACATATTCGTACGCATTACTTTTCAGAATCAATACGCACTTTCAGATATTCTTA	NM_001098484	RefSeq	chr4	+	71187285	71572087	SLC4A4	8671	"Homo sapiens solute carrier family 4 member 4 (SLC4A4), transcript variant 1, mRNA"	GO:0005515|GO:0005886|GO:0055085|GO:0016323|GO:0005452|GO:0005887|GO:0006810|GO:0015701|GO:0051453|GO:0035725|GO:0008510|GO:0006811|GO:0070062	-
LNCV6_132473_PI430048170	0.0121056	0.447919	2.23255	down	4.84771	4.45144	4.55671	5.38721	6.04208	5.85613	LNCV6_132473_PI430048170	mRNA	GCTGGAAGCTTGATCAAGTCCTGTTTCTTCTTGACACAGACTGATTAAAAATTAAAAGAA	NM_017982	RefSeq	chr1	-	223220818	223364202	SUSD4	55061	"Homo sapiens sushi domain containing 4 (SUSD4), transcript variant 1, mRNA"	GO:0030449|GO:0045959|GO:0045957|GO:0016021	-
LNCV6_142836_PI430048170	0.0262009	3.98421	3.98421	up	4.35503	3.9359	4.38985	2.93829	1.83394	1.58944	LNCV6_142836_PI430048170	mRNA	ATGTGGTCCTGAATTGGCTACTAGTTTAAGCAAATAAACTGTAAGTCATTTATGGGTTAG	NM_003666	RefSeq	chr1	+	169367878	169396544	BLZF1	8548	"Homo sapiens basic leucine zipper nuclear factor 1 (BLZF1), transcript variant 1, mRNA"	GO:0003700|GO:0006357|GO:0043001|GO:0005796|GO:0008283|GO:0005634|GO:0001558|GO:0003677|GO:0005737|GO:0000139|GO:0007030|GO:0005654|GO:0000278|GO:0019899|GO:0031625	-
LNCV6_139734_PI430048170	1.95093e-05	0.0514632	19.4314	down	6.69956	6.71465	6.78723	10.9292	10.9747	11.1321	LNCV6_139734_PI430048170	mRNA	CTGGGTGACGCATGCCTCTGGTCTAATAAACTGGGTTTCAACCATCTCCTCTTCAAAAAA	NM_020039	RefSeq	chr12	+	50057636	50083622	ASIC1	41	"Homo sapiens acid sensing ion channel subunit 1 (ASIC1), transcript variant 1, mRNA"	GO:0005515|GO:0005886|GO:0050915|GO:0055085|GO:0071467|GO:0070207|GO:0007165|GO:0015280|GO:0034220|GO:0005887|GO:0006810|GO:0006816|GO:0035725|GO:0006814|GO:0009268	-
LNCV6_108642_PI430048170	0.0011226	2.09995	2.09995	up	11.7691	11.6594	11.6666	10.5649	10.7705	10.54	LNCV6_108642_PI430048170	mRNA	ATTCAACAAAGTTGATGGATAACTTTCTTTGACTGCTCTACCTGAATTTAGACTAAGCAG	NM_001127178	RefSeq	chr4	+	499199	539921	PIGG	54872	"Homo sapiens phosphatidylinositol glycan anchor biosynthesis class G (PIGG), transcript variant 1, mRNA"	GO:0006501|GO:0016780|GO:0016020|GO:0005783|GO:0051267|GO:0016254|GO:0005789|GO:0016021|GO:0044267|GO:0006506|GO:0043687	-
LNCV6_144778_PI430048170	0.00874331	6.02166	6.02166	up	7.79747	7.77401	7.7998	5.51584	5.28116	4.68139	LNCV6_144778_PI430048170	mRNA	GTCACAGAACGCATGGTATTTCACTTGTTTTTCTCATTAAAAGTGATTACCTTTGCTGTA	NM_001136116	RefSeq	chr5	+	179023751	179034387	ZNF879	345462	"Homo sapiens zinc finger protein 879 (ZNF879), transcript variant 1, mRNA"	GO:0006355|GO:0003700|GO:0005634|GO:0003677|GO:0046872|GO:0006351	-
LNCV6_120278_PI430048170	0.000436313	0.359321	2.78303	down	11.4962	11.6365	11.5379	12.9739	13.1853	12.9322	LNCV6_120278_PI430048170	mRNA	TAAGGATGACCCGTCCAAGCCGGTCCACCTCACAGCCTTCCTGGGATACAAGGCTGGCAT	NM_000967	RefSeq	chr22	-	39312881	39319665	RPL3	6122	"Homo sapiens ribosomal protein L3 (RPL3), transcript variant 1, mRNA"	GO:0010467|GO:0003735|GO:0019083|GO:0006614|GO:0003723|GO:0019058|GO:0005730|GO:0005634|GO:0006415|GO:0006412|GO:0006413|GO:0005829|GO:0006414|GO:0005737|GO:0000184|GO:0016032|GO:0071353|GO:0005654|GO:0022625|GO:0044267|GO:0005925|GO:0070062	-
LNCV6_126751_PI430048170	8.48524e-05	0.138395	7.22571	down	7.52313	7.42208	7.5423	10.2605	10.2755	10.501	LNCV6_126751_PI430048170	mRNA	TCTTGAGGGTCCGGATGGGCTCAGGTAATAAAGAAACGGAAGCAGCAGCCAGCCAAAAAA	NM_001300862	RefSeq	chr19	+	4343526	4360086	MPND	84954	"Homo sapiens MPN domain containing (MPND), transcript variant 3, mRNA"	GO:0006508|GO:0008233	-
LNCV6_132759_PI430048170	0.000102402	6.76101	6.76101	up	4.55973	4.61451	4.37463	1.84809	1.88372	1.53065	LNCV6_132759_PI430048170	mRNA	TTTCCTTACTGGTGCTGAAAGGAAGGATGGATAACGAGGAGAAAATAAAACTGTGAGGCT	NM_018667	RefSeq	chr16	-	68358326	68448506	SMPD3	55512	"Homo sapiens sphingomyelin phosphodiesterase 3 (SMPD3), mRNA"	GO:0006665|GO:0007049|GO:0006685|GO:0000137|GO:0006687|GO:0005886|GO:0000139|GO:0002244|GO:0004767|GO:0044281|GO:0030072|GO:0046872	-
LNCV6_131925_PI430048170	0.0483752	2.59755	2.59755	up	7.21473	7.12765	7.15662	6.07354	6.03104	5.05356	LNCV6_131925_PI430048170	mRNA	CTATGCTTCTTCAATGGTAACATCATCAAGTATCCTTGACCACTTTACTGGGGATTTTTT	NM_001101357	RefSeq	chrX	+	134237212	134246207	CCDC160	347475	"Homo sapiens coiled-coil domain containing 160 (CCDC160), transcript variant 2, mRNA"	NA	-
LNCV6_131496_PI430048170	0.00079274	0.299812	3.33542	down	7.46217	7.4269	7.50751	9.08794	9.34074	9.17102	LNCV6_131496_PI430048170	mRNA	CTGAATAAGTGTCAAACTATATCTTTAAGTGTGCTGTATGCTGAGTTACAAGTTAGGTCA	NM_014717	RefSeq	chr19	+	30372392	30558059	ZNF536	9745	"Homo sapiens zinc finger protein 536 (ZNF536), transcript variant 1, mRNA"	GO:0001078|GO:0045665|GO:0048387|GO:0044323|GO:0005634|GO:0000122|GO:0000978|GO:0046872|GO:0006351	-
LNCV6_136603_PI430048170	0.0329753	2.45181	2.45181	up	8.98232	9.0379	9.03011	7.9966	7.86296	7.18679	LNCV6_136603_PI430048170	mRNA	ATGCATCGTACCTCCAAACAGTACATATTCGGAAAGTCAAAGATTCCTGCAAAATAAATA	NM_152787	RefSeq	chrX	-	30827441	30889394	TAB3	257397	"Homo sapiens TGF-beta activated kinase 1 (MAP3K7) binding protein 3 (TAB3), mRNA"	GO:0005515|GO:0034142|GO:0005886|GO:0070423|GO:0007249|GO:0051403|GO:0035872|GO:0005829|GO:0002756|GO:0000187|GO:0005737|GO:0051092|GO:0002755|GO:0034138|GO:0070062|GO:0038124|GO:0038123|GO:0034134|GO:0007254|GO:0002224|GO:0045087|GO:0008270|GO:0005654|GO	-
LNCV6_128137_PI430048170	0.00786239	0.38723	2.58245	down	5.9082	5.93327	5.99636	7.09967	7.5572	7.25037	LNCV6_128137_PI430048170	mRNA	CCTCCTTTACCCTTTCAGATACAATCACGCCAGCCACGTTGTTTTGAAAATTTCTTTTTT	NM_001039503	RefSeq	chr16	-	31083423	31088809	PRSS53	339105	"Homo sapiens serine protease 53 (PRSS53), mRNA"	GO:0004252|GO:0006508|GO:0005576	-
LNCV6_144206_PI430048170	0.00854455	0.091402	10.9407	down	2.95524	1.74542	3.01092	5.98358	6.36902	5.99538	LNCV6_144206_PI430048170	mRNA	TGGGGAGCCAGAAGCCAATCTACAATCTCTTTTTGTTTGCCAGGACATGCAATAAAATTT	NM_003722	RefSeq	chr3	+	189631426	189897279	TP63	8626	"Homo sapiens tumor protein p63 (TP63), transcript variant 1, mRNA"	GO:0005515|GO:0010838|GO:0000790|GO:0003700|GO:0044212|GO:0007283|GO:0000989|GO:0031069|GO:0042802|GO:0045617|GO:0043523|GO:0034644|GO:0003690|GO:0007219|GO:0048745|GO:0002064|GO:0048807|GO:0006978|GO:0000785|GO:0010332|GO:0045747|GO:0005791|GO:0000122|GO	-
LNCV6_128990_PI430048170	0.0105502	4.62457	4.62457	up	9.89963	9.82699	9.85095	7.84761	7.85464	7.13788	LNCV6_128990_PI430048170	mRNA	CCTTTGTTTTTGAACATTCAATCCGTTCATTTTGTATGTATGCTTAATACGTGTCGGTCA	NM_015358	RefSeq	chr21	+	36320188	36376646	MORC3	23515	"Homo sapiens MORC family CW-type zinc finger 3 (MORC3), transcript variant 1, mRNA"	GO:0018105|GO:0051457|GO:0016605|GO:0007569|GO:0050821|GO:0048147|GO:0008270|GO:0006468|GO:0005654|GO:0045111|GO:0009791	-
LNCV6_134465_PI430048170	0.0016034	2.06035	2.06035	up	7.86697	7.85653	7.93267	6.72409	6.95204	6.84356	LNCV6_134465_PI430048170	mRNA	GTGCTTCTGTTTGTTATGGTAGAACAGCCCTGTGTTAATATATTGAAGTCACTTAACCAG	NM_006897	RefSeq	chr12	+	54000118	54003337	HOXC9	3225	"Homo sapiens homeobox C9 (HOXC9), mRNA"	GO:0043565|GO:0006355|GO:0048704|GO:0005634|GO:0009952|GO:0006351	-
LNCV6_137232_PI430048170	0.0134725	3.52882	3.52882	up	7.74754	7.91415	7.85154	6.03065	6.36934	5.54403	LNCV6_137232_PI430048170	mRNA	ATGAACTTTCTGGAATATTCTGCTAGTCTGAAATTACAGTAGGTTGTCTGGGGTAGGGGG	NM_014503	RefSeq	chr12	+	101280126	101386619	UTP20	27340	"Homo sapiens UTP20, small subunit processome component (UTP20), mRNA"	GO:0000462|GO:0005515|GO:0000472|GO:0008285|GO:0006364|GO:0032040|GO:0005730|GO:0000480|GO:0005737|GO:0005654|GO:0000447|GO:0030688|GO:0030686	-
LNCV6_138340_PI430048170	0.0008484	0.216006	4.62949	down	8.75072	8.61189	8.68353	10.8634	10.7093	11.0845	LNCV6_138340_PI430048170	mRNA	GTGCTGCCTGAATCCATTAAAAATGGGAGTACTGATGAAATAAAACTACATGGTCAACAG	NM_003786	RefSeq	chr17	+	50634856	50691702	ABCC3	8714	"Homo sapiens ATP binding cassette subfamily C member 3 (ABCC3), transcript variant 1, mRNA"	GO:0016020|GO:0005886|GO:0005887|GO:0015721|GO:0006810|GO:0042626|GO:0008514|GO:0008206|GO:0044281|GO:0055085|GO:0005524	-
LNCV6_144067_PI430048170	0.00458382	2.04905	2.04905	up	10.1655	10.0565	10.2027	9.2644	9.13621	8.89981	LNCV6_144067_PI430048170	mRNA	CACATGGGTAGAGATGATGTAAAAGCAGCCAATCTGGAAACAATACATTGTAAATAGTTT	NM_001144382	RefSeq	NW_017363813.1	+	197433	403074	PLCL2	23228	"Homo sapiens phospholipase C like 2 (PLCL2), transcript variant 1, mRNA"	GO:0006629|GO:0002322|GO:0002337|GO:0050859|GO:0007214|GO:0050811|GO:0035556|GO:0005737|GO:0004435|GO:0032228|GO:0033135|GO:0004871|GO:1900122	-
LNCV6_80402_PI430048170	1.15736e-06	0.0905131	11.0481	down	7.66449	7.57334	7.72214	11.0314	11.2091	11.1151	LNCV6_80402_PI430048170	mRNA	GTCTGATTATGCATGGTTCTAAATGGTTTCAGTGGCAAATACATAACATTGTACTACTGA	NM_178564	RefSeq	chr8	-	143833584	143840974	NRBP2	340371	"Homo sapiens nuclear receptor binding protein 2 (NRBP2), mRNA"	GO:0043524|GO:0005737|GO:0004672|GO:0030182|GO:0016242|GO:0006468|GO:0005524	-
LNCV6_136727_PI430048170	0.00657167	2.28753	2.28753	up	11.0605	11.0401	10.9956	9.77683	10.0378	9.67637	LNCV6_136727_PI430048170	mRNA	TCCGGCACAAGGTTCTTTCATGTTGAGTGTTGTTTCCTTCAATGTTTCTGCCTTTTTTAA	NM_152640	RefSeq	NW_018654718.1	-	288191	346679	DCP1B	196513	"Homo sapiens decapping mRNA 1B (DCP1B), transcript variant 1, mRNA"	GO:0005515|GO:0010467|GO:0043928|GO:0000290|GO:0005634|GO:0003729|GO:0043231|GO:0005829|GO:0031087|GO:0050790|GO:0005737|GO:0000184|GO:0016020|GO:0016787|GO:0000932|GO:0030234|GO:0000340|GO:0000288	-
LNCV6_140906_PI430048170	0.0444096	2.30321	2.30321	up	9.61851	9.61496	9.63231	8.73814	8.53469	7.83579	LNCV6_140906_PI430048170	mRNA	CGAGTGTGAATATATTTTACTCAGAGACTATGTACAAATACACTAAAGTGGTGATGGTGA	NM_001167741	RefSeq	chr5	-	79976715	79991265	MTX3	345778	"Homo sapiens metaxin 3 (MTX3), transcript variant 1, mRNA"	GO:0006626|GO:0005741	-
LNCV6_141151_PI430048170	5.23485e-05	3.10828	3.10828	up	10.5162	10.3592	10.5463	8.76039	8.89169	8.86482	LNCV6_141151_PI430048170	mRNA	GTGCATCGTGTCAACTACTGTACATGTTGGTCATGTGAAAGGAATTATATATGTATAGTA	NM_145291	RefSeq	chr4	+	4290196	4321786	ZBTB49	166793	"Homo sapiens zinc finger and BTB domain containing 49 (ZBTB49), transcript variant 1, mRNA"	GO:0006355|GO:0005634|GO:0003677|GO:0046872|GO:0006351	-
LNCV6_137926_PI430048170	0.00693918	2.20112	2.20112	up	12.2651	12.052	12.1795	11.2071	11.1034	10.7384	LNCV6_137926_PI430048170	mRNA	GTGTCATGCCTGTGTGCATACCCAATTAAACACTGGAAATAAAAATTGTTTTGGTGAATT	NM_020824	RefSeq	chr10	-	24583608	24723668	ARHGAP21	57584	"Homo sapiens Rho GTPase activating protein 21 (ARHGAP21), mRNA"	GO:0005515|GO:0005794|GO:0030054|GO:0072384|GO:0051684|GO:0051683|GO:0005100|GO:0007165|GO:0000139|GO:0032321|GO:0007030|GO:0005856|GO:0030659	-
LNCV6_112131_PI430048170	0.0111543	3.96298	3.96298	up	10.8489	10.6045	10.6807	8.98232	8.9017	8.17194	LNCV6_112131_PI430048170	mRNA	CTCTATCCTGAGTAACTAATGGACATCTTCTCATGCAAGGTTTATATGAAGCCTTTTTAA	NM_001256394	RefSeq	chr9	-	92297357	92325594	NOL8	55035	"Homo sapiens nucleolar protein 8 (NOL8), transcript variant 2, mRNA"	GO:0006260|GO:0005515|GO:0005737|GO:0000166|GO:0030307|GO:0006364|GO:0005730|GO:0005634	-
LNCV6_129475_PI430048170	6.0471e-05	0.144452	6.92272	down	4.20268	4.52246	4.54439	7.05842	7.253	7.34239	LNCV6_129475_PI430048170	mRNA	CTGTCCTCTCGACTTCCTTCCTTAGCTTCATGTGAAATAAAAGCTATTCTGGCCAAAAAA	NM_001012973	RefSeq	chr10	+	80132501	80145028	PLAC9	219348	"Homo sapiens placenta specific 9 (PLAC9), transcript variant 1, mRNA"	GO:0005576	-
LNCV6_2013_PI430048170	0.00187368	0.0739419	13.5241	down	9.24604	9.16562	9.25513	13.0682	13.2009	12.6069	LNCV6_2013_PI430048170	mRNA	CAATTACGCTGTATTTTAACACGATGTATGTCTGTTTTTGTGGTGCTCTAGTGGTAAATA	NM_001135599	RefSeq	chr1	+	218345283	218444619	TGFB2	7042	"Homo sapiens transforming growth factor beta 2 (TGFB2), transcript variant 1, mRNA"	GO:0005515|GO:0008219|GO:0030308|GO:0030307|GO:0001654|GO:0042704|GO:0009790|GO:0005615|GO:0042803|GO:0031069|GO:0005114|GO:0007507|GO:0043525|GO:0004702|GO:0030198|GO:0007411|GO:0030199|GO:0043025|GO:0007179|GO:0001942|GO:0023014|GO:0030593|GO:0030168|GO	-
LNCV6_132212_PI430048170	0.0158889	0.278391	3.59207	down	4.93139	4.21324	5.15537	6.50334	6.69573	6.77967	LNCV6_132212_PI430048170	mRNA	AACCTGTGTTTGTATTGGAGATGTGTCTACTATTGGGGGAAGAGGTTCTCGTAATCGCTC	NM_025224	RefSeq	chr20	-	63743667	63805503	ZBTB46	140685	"Homo sapiens zinc finger and BTB domain containing 46 (ZBTB46), mRNA"	GO:0006355|GO:2001200|GO:0045656|GO:0030853|GO:0005634|GO:0003676|GO:0045650|GO:2001199|GO:0046872|GO:0006351	-
LNCV6_134387_PI430048170	0.00786231	7.13432	7.13432	up	5.14325	4.85114	5.23805	1.79603	2.84705	1.8565	LNCV6_134387_PI430048170	mRNA	GTTCCTATTTCTTGTTGGCTGGCTGAGTAGAGAAAGCATATTTTACTACTTAAACCTTTT	NM_018897	RefSeq	chr2	-	195737702	196068812	DNAH7	56171	"Homo sapiens dynein axonemal heavy chain 7 (DNAH7), mRNA"	GO:0005929|GO:0001539|GO:0008152|GO:0005874|GO:0005509|GO:0005858|GO:0003341|GO:0003777|GO:0016887|GO:0005524	-
LNCV6_98099_PI430048170	0.00123686	2.14015	2.14015	up	12.6918	12.5638	12.7177	11.4666	11.7275	11.4752	LNCV6_98099_PI430048170	mRNA	CTGGGTCCTCCTTATCCGTCTTGCTTTTAACCTATGTAAATTTCTGTGGTTGCTATCTTA	NM_017822	RefSeq	chr12	-	48653210	48682252	KANSL2	54934	"Homo sapiens KAT8 regulatory NSL complex subunit 2 (KANSL2), mRNA"	GO:0043981|GO:0005515|GO:0043982|GO:0043984|GO:0043996|GO:0043995|GO:0000123|GO:0006325|GO:0046972|GO:0005654	-
LNCV6_130619_PI430048170	0.00149244	0.343903	2.90779	down	6.26771	6.31185	6.0251	7.68792	7.78214	7.76879	LNCV6_130619_PI430048170	mRNA	CGCTGTATGTTAACTATGACTGGAATTCTGTGATATTTTGGTAATAAATGAAGTGGGATC	NM_001419	RefSeq	chr19	-	7958572	8005645	ELAVL1	1994	"Homo sapiens ELAV like RNA binding protein 1 (ELAVL1), mRNA"	GO:0003725|GO:0005515|GO:0010467|GO:0019901|GO:0003723|GO:0045727|GO:0005634|GO:0007275|GO:0003729|GO:0035925|GO:2000036|GO:0005829|GO:0005737|GO:0000166|GO:0016020|GO:0017091|GO:0005654|GO:0048255|GO:0003730|GO:0070935	-
LNCV6_130560_PI430048170	0.00200896	0.32029	3.12217	down	6.07498	5.97514	6.04787	7.49701	7.66364	7.84572	LNCV6_130560_PI430048170	mRNA	ATGGGAATTTCATCATGTCCAATTCTGGGGACTATGAGATTCTTTACTGGGACGTGGCTG	NM_153265	RefSeq	chr11	-	62602218	62612765	EML3	256364	"Homo sapiens EMAP like 3 (EML3), transcript variant 3, mRNA"	GO:0005737|GO:0005874	-
LNCV6_129002_PI430048170	5.46239e-06	13.209	13.209	up	7.89633	7.72569	7.84278	3.97833	4.08534	4.22535	LNCV6_129002_PI430048170	mRNA	ATGCATCCCATGTCTTTGGGTACTAGTGTATGAATTCTAATCTCTGTAAATGAAATGTTG	NM_005118	RefSeq	chr9	-	114784634	114806128	TNFSF15	9966	"Homo sapiens TNF superfamily member 15 (TNFSF15), transcript variant 1, mRNA"	GO:0005164|GO:0005886|GO:0007250|GO:0006919|GO:0005102|GO:0050715|GO:0005123|GO:0005125|GO:0005615|GO:0007165|GO:0006955|GO:0005887|GO:0016021|GO:0042107	-
LNCV6_101033_PI430048170	0.000277471	0.381611	2.62047	down	4.8661	4.80213	5.07933	6.29849	6.17256	6.44763	LNCV6_101033_PI430048170	mRNA	TTTGAGAGCAGCTTCTGGCACATGCAGGAGAAGCTGGGCATTGTGCAGGGCATCGTAGGT	NM_002292	RefSeq	chr3	-	49121113	49133166	LAMB2	3913	"Homo sapiens laminin subunit beta 2 (LAMB2), mRNA"	GO:0072249|GO:0060041|GO:0005605|GO:0014044|GO:0045202|GO:0005576|GO:0005608|GO:0048677|GO:0043260|GO:0005604|GO:0031012|GO:0005178|GO:0072274|GO:0005198|GO:0007411|GO:0007528|GO:0014002|GO:0030198|GO:0007155|GO:0007601|GO:0070062	-
LNCV6_128308_PI430048170	0.000470232	2.34215	2.34215	up	10.0483	9.93759	10.0166	8.78678	8.76804	8.7663	LNCV6_128308_PI430048170	mRNA	TGAGCGAAGATGGCAGTAACTGTTAAATAAGCATTCTTTTCTACTTCTTGGAATCAGATG	NM_001282497	RefSeq	chr20	-	2481816	2509132	ZNF343	79175	"Homo sapiens zinc finger protein 343 (ZNF343), transcript variant 4, mRNA"	GO:0006355|GO:0005634|GO:0003677|GO:0046872|GO:0006351	-
LNCV6_141567_PI430048170	0.0016479	0.413177	2.42027	down	4.82497	4.4937	4.75574	5.99078	6.04705	5.8777	LNCV6_141567_PI430048170	mRNA	CCGCCGACCTTCAGCTTTGTGGGACTATCAGGAAAAAACAAAACAAAAACAAAATGTAGA	NM_178120	RefSeq	chr2	+	172085479	172089674	DLX1	1745	"Homo sapiens distal-less homeobox 1 (DLX1), transcript variant 1, mRNA"	GO:0045746|GO:0021544|GO:0048706|GO:0005634|GO:0009954|GO:0000122|GO:0043565|GO:0021766|GO:0043524|GO:0003682|GO:0048715|GO:0042475|GO:0021893|GO:0021882	-
LNCV6_39420_PI430048170	0.0130626	2.44883	2.44883	up	5.37506	5.41529	5.48217	3.80231	4.17929	4.36166	LNCV6_39420_PI430048170	mRNA	TTAAAAAAGAAAGACAGGGAAGTGTCTCATGCGGGAGCCTCCATGTCATCTGCTTCATCA	NM_002892	RefSeq	chr14	+	58298503	58373733	ARID4A	5926	"Homo sapiens AT-rich interaction domain 4A (ARID4A), transcript variant 1, mRNA"	GO:0003700|GO:0006357|GO:0006366|GO:0044212|GO:0080182|GO:0006325|GO:0005634|GO:0007283|GO:0003677|GO:0048821|GO:0045944|GO:0017053|GO:0036124|GO:0006349|GO:0005654|GO:0045892|GO:0034773	-
LNCV6_135918_PI430048170	0.00192974	3.28776	3.28776	up	9.06004	8.96399	9.04846	7.31876	7.46981	7.11236	LNCV6_135918_PI430048170	mRNA	AAAGACTCCCTTTAGTCCCTTTTTCAATTAAAACCTATGGTGAAAAAGGCGTTTGCACTC	NM_012118	RefSeq	chr4	+	139015758	139045939	CCRN4L	25819	"Homo sapiens nocturnin (NOCT), mRNA"	GO:0006397|GO:0048471|GO:0006355|GO:0033962|GO:0003700|GO:0006366|GO:0009991|GO:0000290|GO:0005634|GO:0003729|GO:0046872|GO:0032922|GO:0045995|GO:0004535|GO:0005737|GO:0045668|GO:0000932|GO:0010629|GO:0045600|GO:0032496|GO:0042752|GO:0007623|GO:0005654|GO	-
LNCV6_55000_PI430048170	0.000331907	0.179642	5.56662	down	2.99999	2.46036	2.80002	5.34618	5.40927	4.94313	LNCV6_55000_PI430048170	mRNA	AAGAGTAACGTTATGCCATGTGGTCATACTCTCAGCTTGCTGAGTGGATGACAAAAAGAG	NM_001136219	RefSeq	chr1	+	161505414	161519570	FCGR2A	2212	"Homo sapiens Fc fragment of IgG receptor IIa (FCGR2A), transcript variant 1, mRNA"	GO:0005886|GO:0019864|GO:0045087|GO:0016021|GO:0038096|GO:0070062	-
LNCV6_133489_PI430048170	0.00280543	2.27138	2.27138	up	8.40305	8.28982	8.35055	6.97616	7.22725	7.27409	LNCV6_133489_PI430048170	mRNA	CCATTGTTCCAAGGGTCTGAGGTTTTCCCCTTATTTCATTTATCCTAATAACAAACATTA	NM_001126049	RefSeq	NW_013171807.1	-	74983	79261	KLLN	100144748	"Homo sapiens killin, p53 regulated DNA replication inhibitor (KLLN), mRNA"	NA	-
LNCV6_62566_PI430048170	0.00119073	0.480817	2.07979	down	10.95	10.9864	10.9953	11.9337	12.0971	12.0655	LNCV6_62566_PI430048170	mRNA	GGGGGGCCTTATTTCTCAGGCCAGCTGAGTATTAGACACGATAAAGACTCTGTGGGTTCT	NM_023933	RefSeq	chr16	+	721141	722590	FAM173A	65990	"Homo sapiens family with sequence similarity 173 member A (FAM173A), transcript variant 1, mRNA"	GO:0016021	-
LNCV6_145318_PI430048170	0.0464156	2.37971	2.37971	up	7.56279	7.46941	7.60866	6.48445	6.59112	5.64363	LNCV6_145318_PI430048170	mRNA	TTTATGCTGAAGGGCTCTGATTGGGCAAAATAAAATACTCTAATCTCTCCTGAAACTAAA	NM_001127715	RefSeq	chr6	+	147204357	147390476	STXBP5	134957	"Homo sapiens syntaxin binding protein 5 (STXBP5), transcript variant 2, mRNA"	GO:0010468|GO:0045921|GO:0005737|GO:0030054|GO:0030193|GO:0017157|GO:0017075|GO:0015031|GO:0006887|GO:0030659|GO:0005892|GO:0008021	-
LNCV6_132135_PI430048170	3.78808e-05	0.0581271	17.2037	down	3.02294	3.00115	3.45696	7.06777	7.54388	7.18711	LNCV6_132135_PI430048170	mRNA	GTTTGGTATTTGCGGCGTCAGTCTTTTTCTGTTGTAACTTATGTAGATATTTGGCTTAAA	NM_003317	RefSeq	chr14	-	36516396	36519698	NKX2-1	7080	"Homo sapiens NK2 homeobox 1 (NKX2-1), transcript variant 2, mRNA"	GO:0005515|GO:0003700|GO:0044212|GO:0006366|GO:0048709|GO:0030324|GO:0003705|GO:0021983|GO:0005634|GO:0030878|GO:0010719|GO:0031128|GO:0060430|GO:0048646|GO:0021795|GO:0021798|GO:0007411|GO:0045944|GO:0007626|GO:0009725|GO:0021892|GO:0030512|GO:0005667|GO	-
LNCV6_129708_PI430048170	1.57243e-05	0.18108	5.52242	down	3.34549	3.45758	3.36872	5.81251	5.96357	5.7877	LNCV6_129708_PI430048170	mRNA	CTTGTTCTTCTCAAGAGAAAGTTGTAACTCTCTGGTCTTCATATGTCCCTGTGCTCCTTT	NM_024944	RefSeq	chr21	+	18244832	18267370	CHODL	140578	"Homo sapiens chondrolectin (CHODL), transcript variant 1, mRNA"	GO:0048471|GO:0005737|GO:0007517|GO:0005540|GO:0030246|GO:0016021	-
LNCV6_134278_PI430048170	0.000153393	2.17671	2.17671	up	12.1648	12.0622	12.1597	10.9907	11.036	10.9953	LNCV6_134278_PI430048170	mRNA	TTATATTCCGGAGGTAGAAGGCGTAGAACAGGTTATGGATGATGAATCAGATGAAAAAGA	NM_015700	RefSeq	chr2	-	69396112	69437628	NFU1	27247	"Homo sapiens NFU1 iron-sulfur cluster scaffold (NFU1), transcript variant 1, mRNA"	GO:0005739|GO:0005515|GO:0005737|GO:0051539|GO:0016226|GO:0005506|GO:0005654|GO:0005634|GO:0005829	-
LNCV6_128873_PI430048170	0.00124536	0.357473	2.79741	down	6.99901	6.78366	6.93812	8.39798	8.57714	8.17903	LNCV6_128873_PI430048170	mRNA	GTTGAAAACTCAGACTGCTTTTGTGATGTTTCAAATGAATAAAACTATCCTCCCCTCGTT	NM_017938	RefSeq	chrX	-	120258649	120311536	TMEM255A	55026	"Homo sapiens transmembrane protein 255A (TMEM255A), transcript variant 1, mRNA"	GO:0016021	-
LNCV6_134811_PI430048170	1.41956e-07	0.234479	4.26477	down	10.6593	10.6648	10.7033	12.7993	12.7396	12.7657	LNCV6_134811_PI430048170	mRNA	AAGCTACATCTCTCAACCTTGGGCAATGACAATAAAGTTTGAGAAGCTGATGGCTGTGTA	NM_032417	RefSeq	chrX	-	141697400	141698739	SPANXD	64648	"Homo sapiens SPANX family member D (SPANXD), mRNA"	GO:0005737|GO:0005634	-
LNCV6_64968_PI430048170	0.000334668	0.375695	2.66173	down	4.57451	4.46444	4.7658	6.01536	5.90421	6.1297	LNCV6_64968_PI430048170	mRNA	TTTACCTTGTTTTGTGGGGACTGGAGAGACAAGTAAACTCTCAGAGTAACTGTCCCCTCT	NM_001039885	RefSeq	chr19	+	46746045	46758575	FKRP	79147	"Homo sapiens fukutin related protein (FKRP), transcript variant 2, mRNA"	GO:0042383|GO:0005791|GO:0005794|GO:0016010|GO:0000139|GO:0016485|GO:0016021|GO:0005615|GO:0035269|GO:0016740	-
LNCV6_134849_PI430048170	0.000151671	0.0527824	18.9457	down	2.36927	1.60358	1.9126	5.85197	6.26365	6.5267	LNCV6_134849_PI430048170	mRNA	CCTCCTGAAATGGTTCCCACCCAGAACTAATTTATTTTTTATTAAAGATGGTCATGACAA	NM_001288608	RefSeq	chr1	+	150549368	150560937	ADAMTSL4	54507	"Homo sapiens ADAMTS like 4 (ADAMTSL4), transcript variant 4, mRNA"	GO:0005515|GO:0043065|GO:0006915|GO:0005575|GO:0002020|GO:0005614|GO:0036066|GO:0006493|GO:0030198|GO:0006508|GO:0005788|GO:0004222|GO:0044267|GO:0043687	-
LNCV6_143051_PI430048170	0.0174864	2.3481	2.3481	up	12.4556	12.4042	12.5043	11.193	11.5143	10.8984	LNCV6_143051_PI430048170	mRNA	CTGCTTTGGTTTTAGAGTGATTGTGAGGCATTCAATGCAAGTATACAGTTATTTTCTCAT	NM_007203	RefSeq	chr9	+	109780296	110172512	PALM2-AKAP2	445815	"Homo sapiens PALM2-AKAP2 readthrough (PALM2-AKAP2), transcript variant 1, mRNA"	NA	-
LNCV6_140570_PI430048170	0.0205601	0.415019	2.40953	down	7.21301	7.23248	7.16118	8.595	8.67189	8.07778	LNCV6_140570_PI430048170	mRNA	TATGCCTTTCAGGATGATGGTAGAGCAATATTAAACAAGCTTCCACTTTTGACTGCTAAA	NM_001243509	RefSeq	chr1	-	216503245	217076970	ESRRG	2104	"Homo sapiens estrogen related receptor gamma (ESRRG), transcript variant 9, mRNA"	GO:0005515|GO:0010467|GO:0006355|GO:0000977|GO:0006367|GO:0003707|GO:0050682|GO:0003708|GO:0001228|GO:0048384|GO:0045944|GO:0043401|GO:0005654|GO:0008270|GO:0045893|GO:0005496	-
LNCV6_52659_PI430048170	0.0337132	2.06536	2.06536	up	7.10937	7.233	7.13013	6.4695	5.73294	6.03817	LNCV6_52659_PI430048170	mRNA	ATGAACAGTGAGAAAAGTTATGATTCATTGCCCAATTTTACTGCTGCTGACTGTCTAAGG	NM_144963	RefSeq	chr8	+	123768438	123815452	FAM91A1	157769	"Homo sapiens family with sequence similarity 91 member A1 (FAM91A1), transcript variant 1, mRNA"	NA	-
LNCV6_140322_PI430048170	0.000261715	0.0768808	13.0071	down	4.75308	4.56859	4.88608	8.2107	8.29937	8.75735	LNCV6_140322_PI430048170	mRNA	TCGGGGGACCTGAAGAATCAATCTGTGTGAGTCTGTTTTTCAAAATGAAATAAAACACAC	NM_012261	RefSeq	chr20	+	9514357	9530524	LAMP5	24141	"Homo sapiens lysosomal associated membrane protein family member 5 (LAMP5), transcript variant 1, mRNA"	GO:0032590|GO:0005886|GO:0033116|GO:0031901|GO:0032584|GO:0016021|GO:0055038|GO:0030659|GO:0030425|GO:0010008	-
LNCV6_133233_PI430048170	0.00914998	3.41334	3.41334	up	6.40636	6.35715	6.43749	4.90565	4.28035	4.63535	LNCV6_133233_PI430048170	mRNA	CCATCGATTTCCCTAGCAGCATTCTAAAAGATAGCAAGTAAAATGATGTTTGTTATCCTA	NM_001142683	RefSeq	chr2	-	27625638	27628878	CCDC121	79635	"Homo sapiens coiled-coil domain containing 121 (CCDC121), transcript variant 2, mRNA"	NA	-
LNCV6_128913_PI430048170	0.0118818	2.62529	2.62529	up	10.9217	10.803	10.8451	9.62602	9.60778	9.10262	LNCV6_128913_PI430048170	mRNA	GGCATGTGCACGACTATGTTATTAGAAGCCACTTTATCATTTTCCTGCTTTAAATAGAAA	NM_012234	RefSeq	NW_011332691.1	-	49166	122044	RYBP	23429	"Homo sapiens RING1 and YY1 binding protein (RYBP), mRNA"	GO:0031519|GO:0005515|GO:0035518|GO:0005737|GO:0003714|GO:0006915|GO:0008270|GO:0007275|GO:0005654|GO:0000122|GO:0003677|GO:0006351	-
LNCV6_132362_PI430048170	0.000324598	0.262561	3.80864	down	11.1517	11.1493	11.2325	13.0334	13.0364	13.243	LNCV6_132362_PI430048170	mRNA	GGGGCAGTGGGTTGGGGTTGTTTTTACTACAAAATAAGTTACTTAGTTTTATAAAGACAA	NM_001127266	RefSeq	chr4	-	1715951	1721357	TMEM129	92305	"Homo sapiens transmembrane protein 129 (TMEM129), transcript variant 1, mRNA"	GO:0006986|GO:0008150|GO:0003674|GO:0016567|GO:0016874|GO:0005789|GO:0016021|GO:0005575|GO:0046872	-
LNCV6_142773_PI430048170	8.8194e-05	0.194045	5.15345	down	8.85853	8.6886	8.85523	10.9845	11.2494	11.2553	LNCV6_142773_PI430048170	mRNA	GTAGAGCGCGGTTTTATTTTTGTACTGACATTGGTAAGAGACTGTATAGCATCTATTTAT	NM_175709	RefSeq	chr22	-	39130771	39152650	CBX7	23492	"Homo sapiens chromobox 7 (CBX7), transcript variant 1, mRNA"	GO:0035102|GO:0000792|GO:0005515|GO:0031519|GO:0000790|GO:0003727|GO:0005634|GO:0000122|GO:0035064|GO:0006351|GO:0005737|GO:0003682|GO:0048733|GO:0005654|GO:0016568	-
LNCV6_128226_PI430048170	0.0142412	0.163594	6.1127	down	3.13258	3.07491	2.1118	5.23085	6.14419	4.53964	LNCV6_128226_PI430048170	mRNA	CAGGGTTCACTTTTGTCATAGAATTGTTTCTTGGCCCATTTAAGAGAGATACTTTGTTTA	NM_080743	RefSeq	chr6	-	89095958	89118081	SRSF12	135295	"Homo sapiens serine and arginine rich splicing factor 12 (SRSF12), mRNA"	GO:0000395|GO:0000244|GO:0048025|GO:0000166|GO:0000381|GO:0003723|GO:0016482|GO:0005654|GO:0051082|GO:0050733	-
LNCV6_12361_PI430048170	0.0218433	4.37453	4.37453	up	4.95854	4.56504	4.52958	2.89053	1.66823	2.84898	LNCV6_12361_PI430048170	mRNA	CCAAAGACGAGGTTTCATAATTGAGCTCCATTTCTTCTTATTCCCTTTCTCAGTGATATT	NM_001287444	RefSeq	chr2	+	3703591	3847411	DCDC2C	728597	"Homo sapiens doublecortin domain containing 2C (DCDC2C), transcript variant 1, mRNA"	NA	-
LNCV6_130310_PI430048170	0.000159854	2.65628	2.65628	up	7.25308	7.49524	7.42701	6.08462	5.89864	5.96838	LNCV6_130310_PI430048170	mRNA	GCGACGAGAATGCAGAAGTCAGTAACATGTGCATGTTTGTTGTGCTCCTTTTTTCTGTTG	NM_144717	RefSeq	chr3	+	136957864	137011085	IL20RB	53833	"Homo sapiens interleukin 20 receptor subunit beta (IL20RB), mRNA"	GO:0002437|GO:0032703|GO:0032753|GO:0004896|GO:0005886|GO:0032733|GO:0019221|GO:0001808|GO:0042130|GO:0048873|GO:0042015|GO:0002765|GO:0016021|GO:0032689	-
LNCV6_127051_PI430048170	0.00236035	3.56074	3.56074	up	3.52296	3.93633	3.43923	1.72939	1.95185	1.76106	LNCV6_127051_PI430048170	mRNA	GCTTAGTGTGGGGTGAACCCAGGGGTCCAAACTCTGTTTCTCTTCAGTGCTCCATTTTTT	NM_001258411	RefSeq	chr16	+	24845862	24911628	SLC5A11	115584	"Homo sapiens solute carrier family 5 member 11 (SLC5A11), transcript variant 2, mRNA"	GO:0005886|GO:0008643|GO:0006915|GO:0016021|GO:0006814|GO:0055085|GO:0015293	-
LNCV6_68627_PI430048170	0.0278791	2.29984	2.29984	up	6.06662	6.17701	6.12989	4.78848	5.30909	4.5712	LNCV6_68627_PI430048170	mRNA	GACGCAACAAGTTTGGTCAGCTAGGTCTTAATGATGAAAATGATAGGTATGTTCCTAATT	NM_022079	RefSeq	chr10	-	67921898	68075346	HERC4	26091	"Homo sapiens HECT and RLD domain containing E3 ubiquitin protein ligase 4 (HERC4), transcript variant 1, mRNA"	GO:0005737|GO:0004842|GO:0042787|GO:0016874|GO:0005634|GO:0007283|GO:0030154|GO:0005829	-
LNCV6_133628_PI430048170	0.000788338	2.88393	2.88393	up	9.33255	9.23283	9.42627	7.88737	7.91107	7.59456	LNCV6_133628_PI430048170	mRNA	CAGGAACCAAATTGGATTTTCTTTCTTTTGTCATTGGACACGGTTTGCAAAGTTGGACAT	NM_001302109	RefSeq	chr16	+	3305405	3318576	ZNF75A	7627	"Homo sapiens zinc finger protein 75a (ZNF75A), transcript variant 1, mRNA"	GO:0008150|GO:0003674|GO:0006355|GO:0005634|GO:0003677|GO:0046872|GO:0006351	-
LNCV6_128094_PI430048170	0.0172792	4.2301	4.2301	up	6.07517	6.12736	6.33332	4.40076	4.31379	3.39454	LNCV6_128094_PI430048170	mRNA	GTTATAGCATACTGTGTGCTAATTGAAAAGAATGAGGTGGAGCTGTAAATACTGTACAAA	NM_145312	RefSeq	chr10	+	43606406	43617904	ZNF485	220992	"Homo sapiens zinc finger protein 485 (ZNF485), transcript variant 2, mRNA"	GO:0006355|GO:0005634|GO:0003677|GO:0046872|GO:0006351	-
LNCV6_132986_PI430048170	0.0423817	2.06547	2.06547	up	8.86442	8.78255	8.86807	8.13993	7.79663	7.32786	LNCV6_132986_PI430048170	mRNA	GACCATTATTCACAGGTGGACAAATGTTGATGTTGTCCTGTTAATTTATAGGCGTTTTTT	NM_001032282	RefSeq	chr8	-	102648776	102653964	KLF10	7071	"Homo sapiens Kruppel like factor 10 (KLF10), transcript variant 2, mRNA"	GO:0005515|GO:0003700|GO:0008285|GO:0008283|GO:0007267|GO:0045672|GO:0005634|GO:0030282|GO:0000122|GO:0046872|GO:0006351|GO:0001501|GO:0042752|GO:0007623|GO:0007179|GO:0001046|GO:0045892|GO:0035019|GO:0009267	-
LNCV6_143648_PI430048170	0.00263083	0.392736	2.54624	down	4.63273	4.63626	4.78771	5.79923	6.17989	6.10088	LNCV6_143648_PI430048170	mRNA	TTTATTCTGTAACCTGACACTCATCTGGCCCTTTGCAGTTTGCCAGCCATATTCCCATGT	NM_015488	RefSeq	chr2	+	218270391	218346793	PNKD	25953	"Homo sapiens PNKD, MBL domain containing (PNKD), transcript variant 1, mRNA"	GO:0005739|GO:0005515|GO:0016020|GO:0032225|GO:0006750|GO:0050884|GO:0008270|GO:0005634|GO:0004416|GO:0042053	-
LNCV6_136952_PI430048170	0.0233853	2.13445	2.13445	up	9.85779	9.81315	9.80292	8.89259	8.88126	8.35693	LNCV6_136952_PI430048170	mRNA	GGAATTTTACATAAATCTTTGTTAATTACTGAGTGGGCAAGTAGACTTCCTGTCTTTGCT	NM_006714	RefSeq	chr6	+	122789048	122809720	SMPDL3A	10924	"Homo sapiens sphingomyelin phosphodiesterase acid like 3A (SMPDL3A), transcript variant 1, mRNA"	GO:0005515|GO:0008150|GO:0006685|GO:0016798|GO:0004767|GO:0005615|GO:0070062	-
LNCV6_131397_PI430048170	2.01285e-05	2.07222	2.07222	up	9.03039	9.0428	9.05747	7.96039	7.99919	8.01711	LNCV6_131397_PI430048170	mRNA	TCGCCTCCCATTCTAAGGAGGTGAGGTGGTTGGAATAAAAACAGTTCCTGTCTGAAAAAA	NM_001289394	RefSeq	chr8	-	134477787	134713049	ZFAT	57623	"Homo sapiens zinc finger and AT-hook domain containing (ZFAT), transcript variant 6, mRNA"	GO:0001077|GO:0060712|GO:0002244|GO:0045944|GO:0005634|GO:0003677|GO:0046872|GO:0006351|GO:0005829	-
LNCV6_127079_PI430048170	0.0116451	2.48456	2.48456	up	10.0838	10.0074	10.0674	8.7909	8.95043	8.43175	LNCV6_127079_PI430048170	mRNA	GTCTGTAAAGCTTAAGGTTTTAAAAATGTTGCCCGTAATGTTGAACGTGTCTGTTAGAAA	NM_017632	RefSeq	chr4	+	183444590	183449064	CDKN2AIP	55602	"Homo sapiens CDKN2A interacting protein (CDKN2AIP), transcript variant 1, mRNA"	GO:0005515|GO:0030308|GO:0001652|GO:0030307|GO:0003723|GO:0005730|GO:0005634|GO:0009967|GO:0006974|GO:0002039|GO:0005737|GO:0031647|GO:0005654	-
LNCV6_134320_PI430048170	0.000169201	0.154272	6.48206	down	5.10848	5.20953	5.1922	7.74507	8.0086	7.83537	LNCV6_134320_PI430048170	mRNA	GGACGCCCTCCAATGACATAACAACTGTTTTTGGTAATGTAATCTTGGGAAAATGTGTTA	NM_005427	RefSeq	chr1	+	3652564	3736201	TP73	7161	"Homo sapiens tumor protein p73 (TP73), transcript variant 1, mRNA"	GO:0005515|GO:0010468|GO:0060044|GO:0003700|GO:0030054|GO:0006366|GO:0044212|GO:0000981|GO:0009791|GO:0042802|GO:0043231|GO:0034644|GO:0043524|GO:0003690|GO:0006298|GO:0006978|GO:0000785|GO:0010332|GO:0005794|GO:0019901|GO:0010243|GO:0000122|GO:0000978|GO	-
LNCV6_137436_PI430048170	0.000189664	2.36122	2.36122	up	9.29393	9.21362	9.21313	8.05377	8.04572	7.8989	LNCV6_137436_PI430048170	mRNA	GCCTTGGTTATCAACAGGTGGAATGTAGATATTGTAAAGCTTTTTGTGAATTAAAAGTGC	NM_016488	RefSeq	chr12	+	42326144	42448620	PPHLN1	51535	"Homo sapiens periphilin 1 (PPHLN1), transcript variant 1, mRNA"	GO:0005737|GO:0005794|GO:0031424|GO:0005654|GO:0043231	-
LNCV6_135794_PI430048170	0.00258035	0.309586	3.23012	down	7.08748	6.93284	7.07319	8.48209	8.71951	8.93609	LNCV6_135794_PI430048170	mRNA	GACCTGTCTGTACAACTGGAAAGGCTGTATTTATTTAATGTACCTCAAGGTGTTTTAATA	NM_015307	RefSeq	NT_187660.1	-	1394880	1854904	FAM189A1	23359	"Homo sapiens family with sequence similarity 189 member A1 (FAM189A1), mRNA"	GO:0016021	-
LNCV6_141943_PI430048170	0.000797736	0.435414	2.29667	down	8.0428	7.992	8.02109	9.11946	9.28315	9.24726	LNCV6_141943_PI430048170	mRNA	AAGCTATTTTGAAGTATTCAAGCAGAGGAATTCCCTAACACTGACCCCCTTGTCTTTTTT	NM_001077416	RefSeq	chr16	-	75538116	75556286	TMEM231	79583	"Homo sapiens transmembrane protein 231 (TMEM231), transcript variant 1, mRNA"	GO:0042384|GO:0060170|GO:0035869|GO:0036038|GO:0016021|GO:0007224	-
LNCV6_126810_PI430048170	1.25575e-05	0.411049	2.4328	down	10.682	10.7583	10.7998	11.9798	12.0763	12.0326	LNCV6_126810_PI430048170	mRNA	CCTTTGCGGCTCTGTACACATTTTTAAACCTGGCAAAAGATGAAGAGAATATTGTAAATA	NM_020795	RefSeq	NW_016107299.1	+	28639	40321	NLGN2	57555	"Homo sapiens neuroligin 2 (NLGN2), mRNA"	GO:0052689|GO:0030054|GO:2000311|GO:0035418|GO:0045202|GO:0005615|GO:0097116|GO:0016337|GO:0002087|GO:0045211|GO:0050885|GO:0004872|GO:0050839|GO:0097119|GO:0007158|GO:0035641|GO:0051965|GO:0097151|GO:2000463|GO:0009986|GO:0051968|GO:0050804|GO:0072553|GO	-
LNCV6_144049_PI430048170	0.0220882	0.369576	2.7058	down	7.32105	7.18124	7.3718	8.75138	9.06736	8.25787	LNCV6_144049_PI430048170	mRNA	CCCTGTACCTGAACACTTGTTGCTGCCTCACAAGAAAATAGAACTTTTATGTTAAAAATA	NM_173511	RefSeq	chr2	+	202635177	202769757	FAM117B	150864	"Homo sapiens family with sequence similarity 117 member B (FAM117B), mRNA"	NA	-
LNCV6_131512_PI430048170	0.00241057	0.25881	3.86384	down	7.59391	7.55849	7.4871	9.57507	9.63966	9.24701	LNCV6_131512_PI430048170	mRNA	GTCCTGCTTGTCTAGTTTGTATTCGCTGACTTTCTATGTGATATAGATGCATTTGTAATA	NM_001334	RefSeq	NW_003315914.1	-	88740	118513	CTSO	1519	"Homo sapiens cathepsin O (CTSO), mRNA"	GO:0004197|GO:0006508|GO:0005764	-
LNCV6_140943_PI430048170	0.0200606	3.73633	3.73633	up	4.20069	4.34286	4.20069	2.75299	1.73611	2.37889	LNCV6_140943_PI430048170	mRNA	GAGGCCAGTTCCTTGGAGGGACATGACTAATTTATCGATTTTTATCAATTTTTATCAGTT	NM_020530	RefSeq	chr22	-	30262827	30266843	OSM	5008	"Homo sapiens oncostatin M (OSM), transcript variant 1, mRNA"	GO:0042506|GO:0008284|GO:0008285|GO:0042503|GO:0009408|GO:0008283|GO:0042508|GO:2001235|GO:0050731|GO:0005615|GO:0046888|GO:0033138|GO:0006955|GO:0002675|GO:0045944|GO:0051781|GO:0005147|GO:0007275|GO:0005125|GO:0038165|GO:0007422|GO:0043410|GO:0008083|GO	-
LNCV6_144904_PI430048170	0.0231783	4.60082	4.60082	up	8.7872	8.64335	8.78906	6.78086	6.86125	5.72399	LNCV6_144904_PI430048170	mRNA	AAGGGCTGATGTGAAGGAGCACTGTAAATTTTTATAACTTAGTAATGAGTATTCTTAGGC	NM_148893	RefSeq	chr11	-	22820262	22829862	SVIP	258010	"Homo sapiens small VCP interacting protein (SVIP), transcript variant 3, mRNA"	GO:0000836|GO:0031333|GO:0005886|GO:0000139|GO:0030868|GO:0005789|GO:0043621|GO:0070062|GO:0010508	-
LNCV6_126904_PI430048170	0.00424114	0.47812	2.09152	down	5.99475	5.78804	5.68019	6.83863	6.93607	6.89817	LNCV6_126904_PI430048170	mRNA	GAAAGTGGTTTTCAGTATTGTGACAATACAACGTTTTTACAAGGTTGTTTTCTACCACCA	NM_001452	RefSeq	chr6	+	1389833	1395597	FOXF2	2295	"Homo sapiens forkhead box F2 (FOXF2), mRNA"	GO:0005667|GO:0000977|GO:0003700|GO:0005634|GO:0048566|GO:0001837|GO:0001228|GO:0003677|GO:0048596|GO:0006351|GO:0042249|GO:0043565|GO:0030198|GO:0045944|GO:0060021|GO:0048806|GO:0045893|GO:0045892|GO:0008134	-
LNCV6_128224_PI430048170	0.000106136	2.22875	2.22875	up	10.6825	10.5812	10.6201	9.44883	9.47607	9.49175	LNCV6_128224_PI430048170	mRNA	CACCAAATTTAGTGACAGTGTCTAGCCATGTTAGCAATAATGTTAACAGAAGCTTTTGTT	NM_016470	RefSeq	chr20	-	44195938	44210906	OSER1	51526	"Homo sapiens oxidative stress responsive serine rich 1 (OSER1), mRNA"	GO:0070301	-
LNCV6_139016_PI430048170	0.00168397	0.210836	4.74302	down	5.36311	5.25791	5.60853	7.44436	7.45122	8.01647	LNCV6_139016_PI430048170	mRNA	GAAAATGGAACTTCTTTTTGAAAAGACAAGCAACCATGTTAACTGTATTGACACATCCTC	NM_005202	RefSeq	chr1	-	36095235	36125084	COL8A2	1296	"Homo sapiens collagen type VIII alpha 2 chain (COL8A2), transcript variant 1, mRNA"	GO:0005581|GO:0005578|GO:0005576|GO:0048593|GO:0001525|GO:0050673|GO:0005604|GO:0031012|GO:0016337|GO:0022617|GO:0030198|GO:0030574|GO:0005788|GO:0030674|GO:0005201	-
LNCV6_133694_PI430048170	0.000126985	0.161585	6.18869	down	2.46911	2.60912	2.86247	5.20387	5.43229	5.20932	LNCV6_133694_PI430048170	mRNA	AAGATTTAGAGAAGCACTTTTTTGCCTTTATTGATGCCCTTGCACAGTCAGGCCAGGAGG	NM_001105577	RefSeq	chr13	-	27978105	27988637	URAD	646625	"Homo sapiens ureidoimidazoline (2-oxo-4-hydroxy-4-carboxy-5-) decarboxylase (URAD), mRNA"	NA	-
LNCV6_140059_PI430048170	0.00127985	0.435795	2.29465	down	7.91675	7.76659	7.85206	8.86752	9.14797	9.10323	LNCV6_140059_PI430048170	mRNA	TAATATGGCTTCTGGTCAAAATCCCTGTGTAGCTGAATTCCCAAGCCCTGCATTGTACAG	NM_000435	RefSeq	chr19	-	15159632	15200981	NOTCH3	4854	"Homo sapiens notch 3 (NOTCH3), mRNA"	GO:0005515|GO:0010467|GO:0006355|GO:0006367|GO:0007220|GO:0005886|GO:0005509|GO:0072104|GO:0005576|GO:0048663|GO:0015629|GO:0048661|GO:0005829|GO:0043235|GO:0005737|GO:0045665|GO:0000139|GO:0007219|GO:0005789|GO:0005654|GO:0030900|GO:0016021|GO:0019899	-
LNCV6_145327_PI430048170	0.00780203	0.144413	6.92461	down	3.20973	4.05736	3.34205	6.43358	6.37368	6.32575	LNCV6_145327_PI430048170	mRNA	ATGCTGCGTTTGTAACCCCAGATCAGAAGTACTCCATGGACAACACTCCCCACACGCCAA	NM_002466	RefSeq	chr20	+	43667018	43716496	MYBL2	4605	"Homo sapiens MYB proto-oncogene like 2 (MYBL2), transcript variant 1, mRNA"	GO:0005515|GO:0003700|GO:0031523|GO:0000978|GO:0006351|GO:0001077|GO:0000086|GO:0003682|GO:0045944|GO:0051726|GO:0005654|GO:0090307|GO:0000278	-
LNCV6_145161_PI430048170	0.000248146	2.57134	2.57134	up	11.9409	11.907	11.9041	10.521	10.5136	10.6273	LNCV6_145161_PI430048170	mRNA	GCTACAGCAGGGCTCCAGGGACTCCAAATAAATGTTCAGTGACTGGCTCCAAGGAAAAAA	NM_058192	RefSeq	chr16	-	784973	788383	RPUSD1	113000	"Homo sapiens RNA pseudouridine synthase domain containing 1 (RPUSD1), transcript variant 1, mRNA"	GO:0009982|GO:0008150|GO:0003674|GO:0003723|GO:0005575|GO:0001522	-
LNCV6_71163_PI430048170	0.00212843	2.19121	2.19121	up	13.7631	13.6753	13.7919	12.5173	12.7797	12.525	LNCV6_71163_PI430048170	mRNA	CATAGCACAGTACATGCAGCATCTAATAAGAGTTTCCATTGTAGAATGTTTTCACATACT	NM_001199535	RefSeq	chr20	+	36574553	36612557	TGIF2-C20orf24	100527943	"Homo sapiens TGIF2-RAB5IF readthrough (TGIF2-RAB5IF), mRNA"	NA	-
LNCV6_142394_PI430048170	0.00697902	2.40866	2.40866	up	10.6394	10.6201	10.604	9.48961	9.41613	9.12865	LNCV6_142394_PI430048170	mRNA	GAATGCTGAAAAGCTACTAGACTGGAAAACAAACACTGCATTATGTATGTTAAGTGACTA	NM_001204517	RefSeq	chr1	-	169921328	170068915	KIFAP3	22920	"Homo sapiens kinesin associated protein 3 (KIFAP3), transcript variant 4, mRNA"	GO:0005515|GO:0008285|GO:0016939|GO:0005783|GO:0072383|GO:0036064|GO:0005829|GO:0019886|GO:0008104|GO:0015630|GO:0061024|GO:0005876|GO:0007017|GO:0070062|GO:0007018|GO:0005813|GO:0000794|GO:0043066|GO:0006996|GO:0005794|GO:0005930|GO:0072372|GO:0046587|GO	-
LNCV6_135696_PI430048170	0.000553025	0.302693	3.30368	down	9.65793	9.59932	9.62031	11.4221	11.3915	11.2294	LNCV6_135696_PI430048170	mRNA	CAATACCAAGACCAACTGGCATAGAGCCAACTGAGATAAATGCTATTTAAATAAAGTGTA	NM_006461	RefSeq	chr17	-	28577564	28599038	SPAG5	10615	"Homo sapiens sperm associated antigen 5 (SPAG5), mRNA"	GO:0005515|GO:0072686|GO:0005815|GO:0051988|GO:0030496|GO:0005634|GO:0035371|GO:0000070|GO:0000922|GO:0005737|GO:0007059|GO:0000777|GO:0000776|GO:0005654|GO:0007051|GO:0051301	-
LNCV6_142226_PI430048170	0.00151409	0.109336	9.14616	down	5.72485	5.67146	5.77263	8.76191	9.19467	8.74748	LNCV6_142226_PI430048170	mRNA	CCCCGAGGTGGGGCAGCCCCTTCTCATTTTATACAATAAACATTCTCCACCTACAAAAAA	NM_005052	RefSeq	chr17	+	82031655	82034204	RAC3	5881	"Homo sapiens Rac family small GTPase 3 (RAC3), transcript variant 1, mRNA"	GO:0005515|GO:0043005|GO:0048471|GO:0030036|GO:0005886|GO:0007264|GO:0003924|GO:0031175|GO:0030426|GO:0005829|GO:0071944|GO:0035556|GO:1900026|GO:0043025|GO:0050885|GO:0070062|GO:0051056|GO:0033630|GO:0005525|GO:0030027|GO:0012505|GO:0031941|GO:0030031|GO	-
LNCV6_136656_PI430048170	0.000367489	2.45932	2.45932	up	6.50558	6.54614	6.5658	5.16266	5.23109	5.32501	LNCV6_136656_PI430048170	mRNA	AAACTCAGATGTTCTCCAACTTACACTAATGTCTGGTTTTCTTGAACTATGTGAGAGAAA	NM_001104554	RefSeq	chr15	+	69314402	69407637	PAQR5	54852	"Homo sapiens progestin and adipoQ receptor family member 5 (PAQR5), transcript variant 1, mRNA"	GO:0048477|GO:0007275|GO:0004872|GO:0016021|GO:0005496	-
LNCV6_130356_PI430048170	0.000167751	0.150174	6.65894	down	6.72223	6.68766	6.6813	9.38622	9.53283	9.37283	LNCV6_130356_PI430048170	mRNA	TTCTGTGTTTTGCCTGAAACGATACCAGGTTCCCCTGAATAGCAACTTTACAAGGTCCAT	NM_001287011	RefSeq	chr9	+	36136535	36163913	GLIPR2	152007	"Homo sapiens GLI pathogenesis related 2 (GLIPR2), transcript variant 3, mRNA"	GO:0000139|GO:0010718|GO:0070374|GO:0010634|GO:0042803|GO:0070062	-
LNCV6_141468_PI430048170	0.00236848	0.194952	5.12946	down	5.70985	5.68998	5.65057	7.8692	7.95039	8.27517	LNCV6_141468_PI430048170	mRNA	AGCACTACTGGTGCCTGAAACACCTGGCCTGCTAGGAGGCTCCAATAAAGCTAACCCGGA	NM_138393	RefSeq	chr19	+	1491004	1497927	REEP6	92840	"Homo sapiens receptor accessory protein 6 (REEP6), transcript variant 2, mRNA"	GO:0008150|GO:0003674|GO:0032386|GO:0005789|GO:0045177|GO:0005634|GO:0016021|GO:0044317	-
LNCV6_141565_PI430048170	0.000762605	2.29396	2.29396	up	7.72844	7.59824	7.82119	6.33567	6.64065	6.56936	LNCV6_141565_PI430048170	mRNA	AGTTTAGCAGTGACCTCAGCAACCCCTCCTTTTTATTTTTTCCTTTAAAAACATTTCAGT	NM_004405	RefSeq	chr2	-	172099437	172102750	DLX2	1746	"Homo sapiens distal-less homeobox 2 (DLX2), mRNA"	GO:0045746|GO:0003727|GO:0003700|GO:0051216|GO:0021544|GO:0005634|GO:0009954|GO:0000122|GO:0048701|GO:0043565|GO:0021766|GO:0021772|GO:0007420|GO:0045944|GO:0003682|GO:0048715|GO:0042475|GO:0048755|GO:0021893|GO:0021882	-
LNCV6_128338_PI430048170	2.60403e-06	2.81197	2.81197	up	12.2722	12.3389	12.3151	10.8266	10.7932	10.8322	LNCV6_128338_PI430048170	mRNA	CTACACTTGGCCTGTTTTTCCAACCTATTTAATAGACATTAAAGCTAAACACACATTCCT	NM_001126121	RefSeq	chr17	-	75272979	75289449	SLC25A19	60386	"Homo sapiens solute carrier family 25 member 19 (SLC25A19), transcript variant 1, mRNA"	GO:0030302|GO:0005743|GO:0005634|GO:0016021|GO:0055085|GO:0030233	-
LNCV6_134114_PI430048170	0.00188856	3.21288	3.21288	up	9.86764	9.87082	9.82699	8.03762	8.14079	8.32143	LNCV6_134114_PI430048170	mRNA	CTCTGTTGTAAATACCCCTCACGGAGGAAATAGTTTTGCTAAGAAATAAAAGTGACTATT	NM_003378	RefSeq	chr7	-	101162508	101165571	VGF	7425	"Homo sapiens VGF nerve growth factor inducible (VGF), mRNA"	GO:0030133|GO:0032868|GO:0009409|GO:0042593|GO:0006091|GO:0031410|GO:0051591|GO:0002021|GO:0005615|GO:0003674|GO:0019953|GO:0001541|GO:0005184|GO:0008083|GO:0030073|GO:0042742	-
LNCV6_103573_PI430048170	9.06475e-07	0.375887	2.66037	down	6.72945	6.77661	6.71463	8.14133	8.13349	8.18102	LNCV6_103573_PI430048170	mRNA	AGCCAGTTCCTCATCAATGGGAAACCTTTCTATTTCCACGGTGTCAACAAGCATGAGGAT	NM_000181	RefSeq	chr7	-	65960683	65982314	GUSB	2990	"Homo sapiens glucuronidase beta (GUSB), transcript variant 1, mRNA"	GO:0004566|GO:0005975|GO:0019904|GO:0005102|GO:0006027|GO:0044281|GO:0043231|GO:0016020|GO:0009405|GO:0030212|GO:0030214|GO:0030203|GO:0070062|GO:0043202	-
LNCV6_60074_PI430048170	0.00290419	2.45206	2.45206	up	5.28537	5.03899	5.18569	4.0427	3.60911	3.9516	LNCV6_60074_PI430048170	mRNA	GCCTTGTGCCAAAGGAGAAATATGACAAAAATGATGTTATTTTAGAGGTGACAGCTGGAA	NM_004294	RefSeq	chr13	-	41216368	41263681	MTRF1	9617	"Homo sapiens mitochondrial translation release factor 1 (MTRF1), transcript variant 5, mRNA"	GO:0005739|GO:0016149|GO:0006449|GO:0006415|GO:0003747	-
LNCV6_133293_PI430048170	0.0218026	0.487225	2.05244	down	7.15943	7.02931	7.02928	7.90388	7.93405	8.43275	LNCV6_133293_PI430048170	mRNA	GCCTGTGGCTTATTCCCCGCCAGTGATCTGTTTCCCCCAATAAAGTCTCAAATCTTTGGG	NM_145807	RefSeq	chr19	-	48661406	48673081	NTN5	126147	"Homo sapiens netrin 5 (NTN5), mRNA"	GO:0005576	-
LNCV6_136515_PI430048170	0.00818001	0.402852	2.4823	down	6.11938	6.08153	6.09589	7.5213	7.52313	7.15791	LNCV6_136515_PI430048170	mRNA	TGTCACTTCCAATCCTCTTGGCCTTCATACTAAAGTCACTGCTGTGGCAACCAGTTTCAA	NM_015412	RefSeq	chr3	-	113002443	113019708	C3orf17	25871	"Homo sapiens nucleolus and neural progenitor protein (NEPRO), transcript variant 1, mRNA"	GO:0045747|GO:0045665|GO:0005634|GO:0016021	-
LNCV6_128293_PI430048170	0.0105591	3.25912	3.25912	up	14.3213	14.1726	14.2794	12.7997	12.65	12.1329	LNCV6_128293_PI430048170	mRNA	GTTGGCAAAGAGTGCTACACCGTTTCAATGAAACAATGTATGTTTGTTTTAACTGAACTA	NM_018976	RefSeq	chr12	-	46358187	46372862	SLC38A2	54407	"Homo sapiens solute carrier family 38 member 2 (SLC38A2), transcript variant 1, mRNA"	GO:0015171|GO:0005886|GO:0005887|GO:0006865|GO:0007268|GO:0006814|GO:0055085|GO:0014047|GO:0003333|GO:0007269|GO:0015293|GO:0006811	-
LNCV6_142410_PI430048170	0.0349976	3.52247	3.52247	up	4.16113	4.51325	4.47528	3.03008	1.67515	2.70367	LNCV6_142410_PI430048170	mRNA	ACTTAATGTCCATCTTCCACACCCCACATATATATAGATATAGATACAGATGCATATGTC	NM_001277285	RefSeq	chr11	-	133908624	133956754	IGSF9B	22997	"Homo sapiens immunoglobulin superfamily member 9B (IGSF9B), mRNA"	NA	-
LNCV6_53588_PI430048170	0.000547487	4.24065	4.24065	up	10.0166	10.0625	10.0589	7.83407	8.04477	7.9984	LNCV6_53588_PI430048170	mRNA	TACTTGCCTGTGGTCATCGATAACTTCCATAATGCCTTCCGTGGAGGGGGCTCCCTGCCT	NM_000403	RefSeq	chr1	-	23795598	23800544	GALE	2582	"Homo sapiens UDP-galactose-4-epimerase (GALE), transcript variant 1, mRNA"	GO:0050662|GO:0003978|GO:0005975|GO:0003974|GO:0019388|GO:0009405|GO:0044281|GO:0042803|GO:0070062|GO:0005829	-
LNCV6_131186_PI430048170	4.69605e-05	2.3276	2.3276	up	10.5263	10.4005	10.5092	9.21145	9.27251	9.2973	LNCV6_131186_PI430048170	mRNA	TTATTTCAGCTCAGGGCGGGTAATTAACATCATTGGAACTAGCTATTAGGAAAGAAAAAA	NM_015425	RefSeq	chr2	-	86020215	86106155	POLR1A	25885	"Homo sapiens RNA polymerase I subunit A (POLR1A), mRNA"	GO:0005515|GO:0010467|GO:0006363|GO:0005730|GO:0006362|GO:0006361|GO:0005634|GO:0006360|GO:0003677|GO:0005737|GO:0005736|GO:0045814|GO:0001054|GO:0040029|GO:0005654|GO:0008270	-
LNCV6_142687_PI430048170	5.44223e-05	0.482324	2.0733	down	11.0745	11.0212	11.0144	12.0325	12.1438	12.0882	LNCV6_142687_PI430048170	mRNA	ATCATATGTAACTGGGACTTTTGTAAATAAATGTTTGTGCGCTCTGCTCCCTCCAAAAAA	NM_207111	RefSeq	chr7	-	5620040	5781730	RNF216	54476	"Homo sapiens ring finger protein 216 (RNF216), transcript variant 1, mRNA"	GO:0005515|GO:0032648|GO:0005737|GO:0016874|GO:0016032|GO:0006915|GO:0043161|GO:0008270|GO:0005654|GO:0005634|GO:0070936|GO:0050691	-
LNCV6_65225_PI430048170	0.000132175	0.407872	2.45175	down	10.312	10.3861	10.2768	11.5219	11.7059	11.6249	LNCV6_65225_PI430048170	mRNA	GGGTTTAAGGGACTTGGGGAGCCACTGGAAGAATAATAAAAGTGTTGCTCTTTATCATCT	NM_012267	RefSeq	chr19	-	55262222	55280383	HSPBP1	23640	"Homo sapiens HSPA (Hsp70) binding protein 1 (HSPBP1), transcript variant 1, mRNA"	GO:0005515|GO:0004857|GO:0006457|GO:0032436|GO:0031398|GO:0043086	-
LNCV6_133203_PI430048170	0.0395108	5.2857	5.2857	up	4.89956	4.82416	5.08943	1.78822	1.72019	3.41939	LNCV6_133203_PI430048170	mRNA	ACTTGCTGGAACTTGTGACTGTCAAAGCTCCATTAATAAATTACATGCACCTGGAAAAAA	NM_001168247	RefSeq	chr1	-	41015596	41021755	SLFNL1	200172	"Homo sapiens schlafen like 1 (SLFNL1), transcript variant 2, mRNA"	GO:0005524	-
LNCV6_132028_PI430048170	0.0235819	2.47361	2.47361	up	7.15559	7.18937	7.3361	6.27173	5.91619	5.46962	LNCV6_132028_PI430048170	mRNA	GAAATGAATGCATTGTGGTAATTTAGAATGGTGATAGCAATACCTTCTTCTTGCATATGG	NM_001813	RefSeq	chr4	-	103105805	103198409	CENPE	1062	"Homo sapiens centromere protein E (CENPE), transcript variant 1, mRNA"	GO:0005515|GO:0008017|GO:0005634|GO:0007079|GO:0005829|GO:0019886|GO:0051315|GO:0005737|GO:0051382|GO:0007059|GO:0045860|GO:0015630|GO:0016887|GO:0007018|GO:0005871|GO:0005694|GO:0005874|GO:0030496|GO:0007275|GO:0003777|GO:0005524|GO:0000940|GO:0016020|GO	-
LNCV6_134352_PI430048170	0.00129161	2.95622	2.95622	up	9.81082	9.63921	9.70582	8.06925	8.36226	8.01346	LNCV6_134352_PI430048170	mRNA	GGCACCTTTCAACATCATTTGCTTCCTTATCTACAGTTGATTCAGAAATCTGCATTTTTT	NM_017671	RefSeq	chr20	-	6074844	6123544	FERMT1	55612	"Homo sapiens fermitin family member 1 (FERMT1), mRNA"	GO:0090162|GO:0051546|GO:0031941|GO:0030054|GO:0032587|GO:0007155|GO:0043616|GO:0005925|GO:0005829	-
LNCV6_130204_PI430048170	0.000444622	2.62408	2.62408	up	12.4787	12.401	12.3302	10.9892	11.0218	11.027	LNCV6_130204_PI430048170	mRNA	TTCCCACTGCCCAGTTGTTTGTCCACATCAGGAGTTGCTGATTGAATTCTTGCTACTCTT	NM_139179	RefSeq	chr7	-	6409115	6448012	DAGLB	221955	"Homo sapiens diacylglycerol lipase beta (DAGLB), transcript variant 1, mRNA"	GO:0019369|GO:0016042|GO:0005886|GO:0007596|GO:0030168|GO:0042136|GO:0016021|GO:0005765|GO:0046872|GO:0016298|GO:0007405	-
LNCV6_130010_PI430048170	0.0233472	4.345	4.345	up	4.64644	4.40735	4.66838	2.6997	1.6233	2.79135	LNCV6_130010_PI430048170	mRNA	AACTCAGGCGCATATGCATATTTTCCCTGCAAGATTAGAATGGTGCTCTTCACGTTTTGA	NM_020903	RefSeq	chr19	+	57120140	57131926	USP29	57663	"Homo sapiens ubiquitin specific peptidase 29 (USP29), mRNA"	GO:0004197|GO:0016579|GO:0004843|GO:0061136|GO:0043161|GO:0005634|GO:0005575	-
LNCV6_132199_PI430048170	0.00147539	0.343015	2.91532	down	7.51161	7.58538	7.65246	8.91938	9.22069	9.22315	LNCV6_132199_PI430048170	mRNA	GTGCTTTTTTGTTTCTTTTGTTATTTTTGGTTGGGTGGGTGGGAAGGTCTCTTTAAAATG	NM_005704	RefSeq	chr1	+	29236515	29326813	PTPRU	10076	"Homo sapiens protein tyrosine phosphatase, receptor type U (PTPRU), transcript variant 3, mRNA"	GO:0005515|GO:0030336|GO:0008285|GO:0005886|GO:0008013|GO:0031100|GO:0051384|GO:0035335|GO:0030154|GO:0034109|GO:0016337|GO:0006470|GO:0005001|GO:0005887|GO:0005911|GO:0034394|GO:0007185|GO:0007155|GO:0060070|GO:0004725	-
LNCV6_134080_PI430048170	6.77104e-06	0.374957	2.66697	down	10.5885	10.5283	10.644	11.9679	12.0644	11.9744	LNCV6_134080_PI430048170	mRNA	GGCCCCTGCCTTAGGCCTACCTGATCAAAATAAAGCCTCAGCCACATTTGCTATAAAAAA	NM_000850	RefSeq	chr1	+	109656075	109661709	GSTM4	2948	"Homo sapiens glutathione S-transferase mu 4 (GSTM4), transcript variant 1, mRNA"	GO:0043295|GO:0005737|GO:0006805|GO:0018916|GO:0042178|GO:0006749|GO:0044281|GO:0019899|GO:0004364|GO:0042803|GO:0005829	-
LNCV6_131197_PI430048170	0.00177463	0.384701	2.59942	down	4.84658	4.52999	4.58498	6.04653	5.96522	6.10134	LNCV6_131197_PI430048170	mRNA	CTCCAGGCCTCAATTTTCCCTTCTTGTAAAATGGAATCTATATCTATAAAGGTTTCTTCA	NM_016533	RefSeq	chr12	-	564295	663741	NINJ2	4815	"Homo sapiens ninjurin 2 (NINJ2), transcript variant 1, mRNA"	GO:0005887|GO:0042246|GO:0007399|GO:0007158	-
LNCV6_143878_PI430048170	0.0067988	2.2747	2.2747	up	6.6543	6.49021	6.72479	5.66752	5.45969	5.14834	LNCV6_143878_PI430048170	mRNA	GGTTGGACAATTTACCCTAAACAAATTAAACCATGGAAAGTGCAAACACATGAATGAAAC	NM_017913	RefSeq	chr9	+	4679552	4708399	CDC37L1	55664	"Homo sapiens cell division cycle 37 like 1 (CDC37L1), mRNA"	GO:0005515|GO:0005737|GO:0006457|GO:0031072|GO:0051087|GO:0050821|GO:0051082	-
LNCV6_134349_PI430048170	0.0101977	0.349189	2.86378	down	3.9403	3.75346	3.38771	5.10608	5.64591	4.80976	LNCV6_134349_PI430048170	mRNA	TAACAACCGCTGGGGTGAATATCACCCTTATAGTAATGTGCTCTGGTTACATTACCTGAC	NM_031965	RefSeq	chr17	+	3723902	3726699	GSG2	83903	"Homo sapiens histone H3 associated protein kinase (HASPIN), mRNA"	GO:0090231|GO:0005515|GO:0005813|GO:0005694|GO:0005819|GO:2000134|GO:0005634|GO:0071459|GO:0003677|GO:0005524|GO:0072354|GO:0035556|GO:0005737|GO:0004672|GO:2000751|GO:0006468|GO:0007064	-
LNCV6_70150_PI430048170	0.0234074	4.08221	4.08221	up	8.01137	7.96047	7.94768	6.13818	6.26619	5.2211	LNCV6_70150_PI430048170	mRNA	CAGCAGAAATTAAGATTAGAAACTGACTGCTTCAGGGCTCAGCTGGAAGAAGAAAAAAGA	NM_033395	RefSeq	chr11	+	93661649	93730356	CEP295	85459	"Homo sapiens centrosomal protein 295 (CEP295), mRNA"	GO:0005813|GO:0005737|GO:0005814|GO:0005856	-
LNCV6_137995_PI430048170	0.00321802	0.123132	8.12138	down	4.3017	3.89223	4.68265	7.22359	7.4508	7.36558	LNCV6_137995_PI430048170	mRNA	ACACAGTCATGCTTCCTGGATTTTGGAGTCGAGGCTTTCTACAGAAAAGAAAGTTCTGAT	NM_001193532	RefSeq	chr1	+	28592494	28595443	RAB42	115273	"Homo sapiens RAB42, member RAS oncogene family (RAB42), transcript variant 1, mRNA"	GO:0006184|GO:0005794|GO:0016020|GO:0003924|GO:0032482|GO:0019003|GO:0005525|GO:0006886	-
LNCV6_68187_PI430048170	0.00622422	2.55248	2.55248	up	8.60884	8.58708	8.67696	7.14301	7.51029	7.13247	LNCV6_68187_PI430048170	mRNA	CTAACCTAACGTAGTTGGGAAAGGTAGATTGAATGAGACATGTTTTCTGTGCTTCTAAGT	NM_207043	RefSeq	chr1	-	150623277	150629622	ENSA	2029	"Homo sapiens endosulfine alpha (ENSA), transcript variant 2, mRNA"	GO:0007584|GO:0004864|GO:0008601|GO:0005102|GO:0019212|GO:0043086|GO:0009749|GO:0050790|GO:0005737|GO:0007067|GO:0050796|GO:0000086|GO:0019870|GO:0006810|GO:0005654|GO:0000278|GO:0008200|GO:0051721|GO:0051301	-
LNCV6_134999_PI430048170	0.00178523	0.241881	4.13426	down	4.4055	4.38768	4.43982	6.31772	6.63869	6.40042	LNCV6_134999_PI430048170	mRNA	CCTGAGAGCAGTATGAGGCCTGCAAGAAAGTGATCATATAATTGTATCTTCACTTTCTTT	NM_006735	RefSeq	chr7	-	27100353	27102775	HOXA2	3199	"Homo sapiens homeobox A2 (HOXA2), mRNA"	GO:0003700|GO:0007379|GO:0071300|GO:0001709|GO:0021658|GO:0021568|GO:0048703|GO:0000122|GO:0009953|GO:0009952|GO:0006351|GO:0043565|GO:0008045|GO:0045668|GO:0045665|GO:0002076|GO:0045944|GO:0035284|GO:0042474|GO:0005654	-
LNCV6_135146_PI430048170	0.00484775	0.479965	2.08349	down	5.08623	4.7883	4.60433	5.89321	5.68061	6.09393	LNCV6_135146_PI430048170	mRNA	GGGAACAAGAGACAGTGTAGTTGTATATGACAGTAAATACAGTACAAGTTCACTATCAAA	NM_004267	RefSeq	chr3	+	143119775	143124014	CHST2	9435	"Homo sapiens carbohydrate sulfotransferase 2 (CHST2), mRNA"	GO:0005802|GO:0006790|GO:0005975|GO:0031228|GO:0006044|GO:0007275|GO:0044281|GO:0042339|GO:0006954|GO:0000139|GO:0018146|GO:0008146|GO:0009405|GO:0001517|GO:0016021|GO:0030203	-
LNCV6_131304_PI430048170	0.00501194	0.456932	2.18851	down	6.81679	6.93142	6.88441	7.79061	8.11737	8.09431	LNCV6_131304_PI430048170	mRNA	TGTCCGTACCTATCAGAATGTTTTCTTGACACTTCCATGTTGGCTCTTCTCAGCTTTTTT	NM_207299	RefSeq	NT_187578.1	+	79951	376338	LPPR1	54886	"Homo sapiens phospholipid phosphatase related 1 (PLPPR1), transcript variant 1, mRNA"	GO:0008152|GO:0016021|GO:0003824|GO:0007399	-
LNCV6_50202_PI430048170	0.00362951	2.20381	2.20381	up	7.02383	7.20635	7.05053	6.12656	5.72479	5.98776	LNCV6_50202_PI430048170	mRNA	GAAGATGAGGATGAAGATGTTCAAGTTGAGGAGGATGAGAAAGTGCAGAAATCATCTGCC	NM_001037501	RefSeq	chr1	+	120415026	120469670	NBPF8	728841	"Homo sapiens NBPF member 8 (NBPF8), transcript variant 1, mRNA"	NA	-
LNCV6_130396_PI430048170	0.00952227	2.68406	2.68406	up	8.42197	8.2928	8.35424	7.05894	7.09531	6.59192	LNCV6_130396_PI430048170	mRNA	TGTCATTCAAAGGCATAGGGGCCTTTGAATGGAACAAATGCTTTCACATCATTTAAAGTA	NM_017832	RefSeq	chr9	+	108934392	108940958	FAM206A	54942	"Homo sapiens family with sequence similarity 206 member A (FAM206A), mRNA"	GO:0005515|GO:0016607	-
LNCV6_62220_PI430048170	0.0106994	3.07714	3.07714	up	5.8242	5.76992	5.80323	4.44967	3.84393	4.17638	LNCV6_62220_PI430048170	mRNA	ATTTGTAAGGAAAGAAAAGGAAGCAACAACATAATGCCCAGAGTTGGAGCCAATTAAACC	NM_024776	RefSeq	chr15	-	77108155	77420104	PEAK1	79834	"Homo sapiens pseudopodium enriched atypical kinase 1 (PEAK1), mRNA"	GO:0005515|GO:0005737|GO:0046777|GO:0016477|GO:0005886|GO:0034446|GO:0018108|GO:0005654|GO:0015629|GO:0005925|GO:0005524|GO:0004715	-
LNCV6_142888_PI430048170	0.00666544	5.05153	5.05153	up	11.3641	11.2445	11.2797	9.19792	9.08096	8.51342	LNCV6_142888_PI430048170	mRNA	GTGGTGATTAAATCTTGGTTACAACATCCTGGGAAGTTTCCTGAACAACTGTAAAATAAT	NM_001256487	RefSeq	chr3	-	121663198	121749767	GOLGB1	2804	"Homo sapiens golgin B1 (GOLGB1), transcript variant 3, mRNA"	GO:0005515|GO:0005801|GO:0005793|GO:0005794|GO:0016020|GO:0005795|GO:0000139|GO:0007030|GO:0016021	-
LNCV6_66730_PI430048170	0.00411997	2.58928	2.58928	up	6.33808	6.1927	6.27225	5.11899	4.83883	4.69911	LNCV6_66730_PI430048170	mRNA	GGTTGTTTCATCTCAAAGACCATTTCAAGAATCTTCTGACAATGAAGGTAGGCGGACAAC	NM_001282805	RefSeq	chr2	+	159712456	159768583	7-Mar	NA	"Homo sapiens membrane associated ring-CH-type finger 7 (MARCH7), transcript variant 1, mRNA"	NA	-
LNCV6_129069_PI430048170	0.000449845	2.03498	2.03498	up	12.5759	12.4692	12.5083	11.6037	11.4484	11.4214	LNCV6_129069_PI430048170	mRNA	TTCCTAACGTGACTCCAAACTGCATCTCTACATTTAGGAACAGAGACCCGCCTTAAGAGA	NM_001078645	RefSeq	chr13	+	114234844	114272723	CDC16	8881	"Homo sapiens cell division cycle 16 (CDC16), transcript variant 2, mRNA"	GO:0005515|GO:0007094|GO:0005813|GO:0007088|GO:0008283|GO:0051437|GO:0005819|GO:0051436|GO:0031145|GO:0051439|GO:0005829|GO:0005737|GO:0007067|GO:0070979|GO:0005680|GO:0005654|GO:0005876|GO:0000278|GO:0051301	-
LNCV6_136235_PI430048170	0.000211765	0.214102	4.67068	down	5.15934	4.97537	5.10061	7.26965	7.47846	7.14426	LNCV6_136235_PI430048170	mRNA	TTTCAACCTGTGTTCCTCAGCCCCTGAGGAAGCTATTAAGGGGATTCATTACAAGTAAAA	NM_012310	RefSeq	chrX	+	70290028	70420924	KIF4A	24137	"Homo sapiens kinesin family member 4A (KIF4A), mRNA"	GO:0005515|GO:0008017|GO:0051256|GO:0016363|GO:0005829|GO:0019886|GO:0005737|GO:0007411|GO:0008574|GO:0005876|GO:0016887|GO:0007018|GO:0005871|GO:0006996|GO:0005694|GO:0000281|GO:0030496|GO:0003777|GO:0005524|GO:0003677|GO:0016020|GO:0007596|GO:0008152|GO	-
LNCV6_141911_PI430048170	0.00074897	2.26814	2.26814	up	12.678	12.6905	12.771	11.4003	11.5777	11.6101	LNCV6_141911_PI430048170	mRNA	GACGGACCTTGTGATTTGTACTGTTTGCTGCGGAGCTATTTAAAGATTTTGGAATAAATA	NM_024306	RefSeq	chr16	-	74712954	74774831	FA2H	79152	"Homo sapiens fatty acid 2-hydroxylase (FA2H), mRNA"	GO:0006665|GO:0042634|GO:0005506|GO:0005783|GO:0032287|GO:0001949|GO:0032286|GO:0042127|GO:0005789|GO:0006631|GO:0006633|GO:0016021|GO:0030258|GO:0080132|GO:0055114|GO:0020037	-
LNCV6_122801_PI430048170	0.00694559	0.464547	2.15263	down	3.7002	4.26578	3.98894	4.93133	5.31506	5.0551	LNCV6_122801_PI430048170	mRNA	CTCTAAGTGGATCGACGACGTCAGGACAGAGAGGGGCAGTGATGTTATCATCATGCTGGT	NM_016577	RefSeq	chr3	-	133824234	133895847	RAB6B	51560	"Homo sapiens RAB6B, member RAS oncogene family (RAB6B), transcript variant 1, mRNA"	GO:0005515|GO:0005794|GO:0006890|GO:0003924|GO:0006891|GO:0005525|GO:0006886|GO:0006184|GO:0031489|GO:0000139|GO:0042147|GO:0016023|GO:0032482|GO:0019003	-
LNCV6_99997_PI430048170	0.000579087	4.81282	4.81282	up	4.04344	4.01629	3.81376	1.67094	1.72827	1.68374	LNCV6_99997_PI430048170	mRNA	CTACTTCGCAAAAGACTAGAAGAACTGGAAACAACACAAAGAAAACAACTAGAGGAACTT	NM_016122	RefSeq	chr12	-	94308279	94459988	CEP83	51134	"Homo sapiens centrosomal protein 83 (CEP83), transcript variant 1, mRNA"	GO:0005515|GO:0042384|GO:0003674|GO:0006996|GO:0005794|GO:0005814|GO:0071539|GO:0048278|GO:0005829	-
LNCV6_128712_PI430048170	2.13038e-06	0.118328	8.45108	down	3.81956	3.9858	3.91928	7.01813	7.06132	6.88137	LNCV6_128712_PI430048170	mRNA	GGTGCAATATGTTTTTTGAACCAGCTATAAAAGAAATTAAGAGGTACATGTGAGGGTAGA	NM_001003818	RefSeq	chr11	+	5596634	5612958	TRIM6	117854	"Homo sapiens tripartite motif containing 6 (TRIM6), transcript variant 1, mRNA"	GO:0003674|GO:0070206|GO:0005737|GO:0008270	-
LNCV6_60332_PI430048170	0.0177827	5.4857	5.4857	up	5.84178	5.67006	5.60197	3.82848	3.09686	2.54307	LNCV6_60332_PI430048170	mRNA	CCGAGATGTGACTAATAACCAAGAGAAGCATTTCTATACTTTCACTAATGAGCACCATAG	NM_014953	RefSeq	chr13	-	72755401	72782128	DIS3	22894	"Homo sapiens DIS3 homolog, exosome endoribonuclease and 3'-5' exoribonuclease (DIS3), transcript variant 1, mRNA"	GO:0005515|GO:0016075|GO:0010467|GO:0090305|GO:0003723|GO:0006364|GO:0005730|GO:0043928|GO:0071034|GO:0000178|GO:0005829|GO:0043547|GO:0005085|GO:0004519|GO:0016020|GO:0000175|GO:0000176|GO:0005654|GO:0000288	-
LNCV6_138975_PI430048170	7.13262e-05	0.173122	5.77627	down	5.01836	5.03588	4.99854	7.61041	7.54777	7.48242	LNCV6_138975_PI430048170	mRNA	CACCAAGATGTAATGATGATTCTATTCCATTTTGAAAAGGGTCTGAGAAAGTGTACAGGT	NM_030806	RefSeq	chr1	+	184387015	184629021	C1orf21	81563	"Homo sapiens chromosome 1 open reading frame 21 (C1orf21), mRNA"	NA	-
LNCV6_131631_PI430048170	0.000425493	3.40756	3.40756	up	3.44102	3.34851	3.31392	1.60208	1.59398	1.60416	LNCV6_131631_PI430048170	mRNA	AAATGAAAGTCCTGGAGTTTGTGGCCAAGCTCAATGATACCGTTGCCAGTACCTACAAGT	NM_001277307	RefSeq	chrX	+	16167480	16171393	MAGEB17	645864	"Homo sapiens MAGE family member B17 (MAGEB17), mRNA"	NA	-
LNCV6_139128_PI430048170	2.8283e-05	3.54467	3.54467	up	9.31827	9.28149	9.28124	7.41144	7.5068	7.48441	LNCV6_139128_PI430048170	mRNA	AGGTAGGAACGGAATTTTGAGGGCAAAGAAACCTGTGTTTCCATGGAATTGCTGAGACGT	NM_018425	RefSeq	chr10	+	97640685	97676434	PI4K2A	55361	"Homo sapiens phosphatidylinositol 4-kinase type 2 alpha (PI4K2A), mRNA"	GO:0005515|GO:0004430|GO:0043005|GO:0030054|GO:0031224|GO:0044281|GO:0005765|GO:0030425|GO:0005829|GO:0005739|GO:0002561|GO:0043025|GO:0043204|GO:0030672|GO:0005794|GO:0000287|GO:0035651|GO:0006661|GO:0031410|GO:0005524|GO:0046854|GO:0042734|GO:0035838|GO	-
LNCV6_24142_PI430048170	0.000193133	2.78106	2.78106	up	9.9325	9.77981	9.92289	8.26717	8.41173	8.52306	LNCV6_24142_PI430048170	mRNA	ACCTGCCAGGTTTATCTGTTATACCTGTGGCATTCTTATTATGTCAGACAAGTTATTATA	NM_004041	RefSeq	chr11	-	75260121	75351831	ARRB1	408	"Homo sapiens arrestin beta 1 (ARRB1), transcript variant 1, mRNA"	GO:0005515|GO:0032717|GO:0006366|GO:0044212|GO:0005159|GO:0032715|GO:0015031|GO:0005765|GO:0007219|GO:0070374|GO:0031397|GO:0000785|GO:0031625|GO:0043027|GO:0006892|GO:0030168|GO:0031434|GO:0002031|GO:0043547|GO:0005654|GO:0008134|GO:0090240|GO:0016567|GO	-
LNCV6_134405_PI430048170	0.0137218	2.99068	2.99068	up	8.81427	8.71248	8.59629	7.41692	7.20925	6.66286	LNCV6_134405_PI430048170	mRNA	GTTCAGGATGGGCAATAAATTATTTCTAAAGGAGGTCTAAAAGTGGAAAGAATGGTTTGA	NM_006572	RefSeq	chr17	-	65009288	65056802	GNA13	10672	"Homo sapiens G protein subunit alpha 13 (GNA13), transcript variant 1, mRNA"	GO:0005515|GO:0005886|GO:0008360|GO:0003924|GO:0006928|GO:0005634|GO:0007266|GO:0031526|GO:0031702|GO:0007204|GO:0046872|GO:0030154|GO:0004871|GO:0070062|GO:0030334|GO:0031584|GO:0042470|GO:0001569|GO:0005834|GO:0030168|GO:0005525|GO:0031683|GO:0001701|GO	-
LNCV6_138929_PI430048170	0.000859985	0.401796	2.48883	down	9.73244	9.69627	9.68601	10.9359	11.0027	11.1171	LNCV6_138929_PI430048170	mRNA	GAGTGTGAACTAAAAGGTAACATTTTCCACTCTCAAGTTTTCTACTTTGTCTTTGAACTG	NM_001242767	RefSeq	chr6	+	150865678	151101887	MTHFD1L	25902	"Homo sapiens methylenetetrahydrofolate dehydrogenase (NADP+ dependent) 1 like (MTHFD1L), transcript variant 1, mRNA"	GO:0015942|GO:0004329|GO:0004477|GO:0005524|GO:0042803|GO:0005829|GO:0035999|GO:0005739|GO:0004488|GO:0006760|GO:0016020|GO:0046653|GO:0009396|GO:0006730|GO:0055114	-
LNCV6_128814_PI430048170	0.00512715	0.487749	2.05023	down	6.83507	6.78376	6.82176	7.76356	8.01025	7.76012	LNCV6_128814_PI430048170	mRNA	CTAACACAAGACCCTGTAAATACATGATAATTGCACACAGATTTTACATATTTGCAGACC	NM_001206998	RefSeq	chr22	+	28883766	29057488	ZNRF3	84133	"Homo sapiens zinc and ring finger 3 (ZNRF3), transcript variant 1, mRNA"	GO:0005515|GO:0006511|GO:0004842|GO:0016567|GO:0005886|GO:0016874|GO:0072089|GO:0005109|GO:2000051|GO:0038018|GO:0005887|GO:0008270|GO:0090090|GO:0060070|GO:0060071	-
LNCV6_133401_PI430048170	0.00124058	3.14218	3.14218	up	11.3158	11.2968	11.2593	9.50157	9.65172	9.75297	LNCV6_133401_PI430048170	mRNA	TGCAGCCCTGCGCCTTCCAGAAGCAGGTCCCAAATAAAGCCAGTGCCCACCTGCAAAAAA	NM_182981	RefSeq	chr16	+	83953221	83966332	OSGIN1	29948	"Homo sapiens oxidative stress induced growth inhibitor 1 (OSGIN1), mRNA"	GO:0030308|GO:0043065|GO:0007275|GO:0005575|GO:0008083|GO:0030154	-
LNCV6_145605_PI430048170	0.000639765	2.02223	2.02223	up	9.05574	9.01724	9.14055	7.96193	8.01983	8.17795	LNCV6_145605_PI430048170	mRNA	TGGAAATACTCAATGTGGCTCTTCTATAGGCTTCTAGAATAAACCGTGGGGACCCGCAAA	NM_019885	RefSeq	chr2	-	72129237	72147862	CYP26B1	56603	"Homo sapiens cytochrome P450 family 26 subfamily B member 1 (CYP26B1), transcript variant 1, mRNA"	GO:0006805|GO:0071300|GO:0061436|GO:0009954|GO:0007283|GO:0030326|GO:0044281|GO:0005737|GO:2001037|GO:0005506|GO:0001709|GO:0070268|GO:0010628|GO:0048384|GO:0006766|GO:0048387|GO:0034653|GO:0060349|GO:0001972|GO:0008401|GO:0005789|GO:0043587|GO:0020037|GO	-
LNCV6_90887_PI430048170	0.0329911	2.60083	2.60083	up	6.81017	6.62494	6.77185	5.49091	5.67889	4.75018	LNCV6_90887_PI430048170	mRNA	CTGTGTTAGTTTTGCTGGTGTTGATAGCCTGGATGATGTTAAAAATCATACATACAATGA	NM_001112736	RefSeq	chr3	-	56620131	56683107	FAM208A	23272	"Homo sapiens transcription activation suppressor (TASOR), transcript variant 1, mRNA"	NA	-
LNCV6_133292_PI430048170	0.00470988	3.65828	3.65828	up	8.20778	8.17535	8.28284	6.41539	6.54757	6.04609	LNCV6_133292_PI430048170	mRNA	GCCACAAATAAATTAAGGAATTCCAGAATTTCTTCATCTACTTCTGCAGTCTTAACTCTG	NM_032765	RefSeq	chr5	-	181255146	181261118	TRIM52	84851	"Homo sapiens tripartite motif containing 52 (TRIM52), transcript variant 1, mRNA"	GO:0005622|GO:0051092|GO:0008270	-
LNCV6_136607_PI430048170	0.00200483	2.28006	2.28006	up	13.6399	13.7045	13.6637	12.4283	12.6152	12.3878	LNCV6_136607_PI430048170	mRNA	AGGGGGAAGTGTCTGCCTTTATGTCCTTTCTTCTGAAATAAAAGTAAAAGCATTTCTGGA	NM_001283	RefSeq	chr7	+	101154397	101161277	AP1S1	1174	"Homo sapiens adaptor related protein complex 1 subunit sigma 1 (AP1S1), mRNA"	GO:0030121|GO:0006892|GO:0005765|GO:0009615|GO:0032588|GO:0006886|GO:0006898|GO:0050690|GO:0005829|GO:0019886|GO:0005905|GO:0000139|GO:0016020|GO:0008565|GO:0061024|GO:0016032|GO:0030659|GO:0070062	-
LNCV6_72684_PI430048170	0.00440917	2.03494	2.03494	up	5.30487	5.45463	5.62368	4.29246	4.3032	4.69308	LNCV6_72684_PI430048170	mRNA	TATCGGCTGGATGAAGCTCCCAAGGACATTAAGGGTTATTACTACAATGGTGACTCTGCT	NM_006395	RefSeq	chr3	+	11272323	11557665	ATG7	10533	"Homo sapiens autophagy related 7 (ATG7), transcript variant 1, mRNA"	GO:0005515|GO:0045732|GO:0021987|GO:0016567|GO:0009791|GO:0015031|GO:0021860|GO:0042803|GO:0070257|GO:0031401|GO:0005829|GO:0030163|GO:0005737|GO:2000619|GO:0021680|GO:0006497|GO:0007628|GO:0034727|GO:0061025|GO:0031396|GO:0009267|GO:0016239|GO:0006995|GO	-
LNCV6_134585_PI430048170	4.08768e-06	2.1158	2.1158	up	9.56592	9.51252	9.5828	8.47071	8.50225	8.44504	LNCV6_134585_PI430048170	mRNA	ATGACATTCACTTAGTGACATTATGTGTGACAGAATTAAATGACCGGGAAGAAAACGAAA	NM_173474	RefSeq	NT_187607.1	+	613599	631834	NTAN1	123803	"Homo sapiens N-terminal asparagine amidase (NTAN1), transcript variant 1, mRNA"	GO:0008344|GO:0005737|GO:0008418|GO:0008152|GO:0007613|GO:0005634	-
LNCV6_143369_PI430048170	0.000869677	2.50451	2.50451	up	13.7717	13.7165	13.7261	12.4864	12.2991	12.4491	LNCV6_143369_PI430048170	mRNA	AACCCACCTTAGCATGTATCACTCTGTGGAGAATAAAGCACCCTATGTACACAGCCAAAA	NM_014623	RefSeq	chr6	-	43012012	43013914	MEA1	4201	"Homo sapiens male-enhanced antigen 1 (MEA1), transcript variant 1, mRNA"	GO:0005515|GO:0005737|GO:0007283|GO:0030154|GO:0008584	-
LNCV6_128006_PI430048170	0.0338096	2.07399	2.07399	up	12.0329	11.829	12.0072	11.1302	11.0708	10.4169	LNCV6_128006_PI430048170	mRNA	CCTTTCAACTGGATTTATGTTTGTTTCTGCTGCTGTGAAACCCCAAAGTAATGCAGTAGG	NM_033505	RefSeq	chr2	+	26346085	26395891	EPT1	85465	"Homo sapiens selenoprotein I (SELENOI), transcript variant 1, mRNA"	GO:0006646|GO:0004307|GO:0005789|GO:0044281|GO:0016021|GO:0006644|GO:0046872|GO:0046474	-
LNCV6_26217_PI430048170	0.0117442	2.24834	2.24834	up	8.88604	8.83862	8.88483	7.71098	7.90876	7.44681	LNCV6_26217_PI430048170	mRNA	CACGAAAGTATGATGCAAAATTCACAGACTTCAGCTTACCTCCCAGTAGAAAACAGAAAA	NM_012345	RefSeq	chr13	-	44939248	44989478	NUFIP1	26747	"Homo sapiens nuclear FMR1 interacting protein 1 (NUFIP1), mRNA"	GO:0005515|GO:0048786|GO:0006396|GO:0003723|GO:0070761|GO:0005730|GO:0000492|GO:0005634|GO:0003677|GO:0008023|GO:0046872|GO:0016363|GO:0042802|GO:0005726|GO:0043234|GO:0030515|GO:0022626|GO:0045944|GO:0005654|GO:0030674	-
LNCV6_128954_PI430048170	0.000311918	0.106587	9.382	down	3.69462	3.16253	3.5273	6.67542	6.57152	6.86211	LNCV6_128954_PI430048170	mRNA	CACCAGCTCCAAATAAATGGACGCATGTTCAAACCCAAAGGCTCTTTTCAGAGCCACTTA	NM_003524	RefSeq	chr6	+	26251650	26252075	HIST1H2BH	8345	"Homo sapiens histone cluster 1 H2B family member h (HIST1H2BH), mRNA"	GO:0046982|GO:0006334|GO:0006325|GO:0005654|GO:0005634|GO:0000786|GO:0003677|GO:0070062	-
LNCV6_92172_PI430048170	0.0139558	2.5999	2.5999	up	7.37123	7.35776	7.37062	6.14529	6.12781	5.63554	LNCV6_92172_PI430048170	mRNA	TTCTTCATCAAGAAAAAGTGGAACCAGCTGTCCCTCCAGCAAAAACAGCAGCCCTAATAG	NM_032582	RefSeq	chr17	-	60177329	60392225	USP32	84669	"Homo sapiens ubiquitin specific peptidase 32 (USP32), mRNA"	GO:0005515|GO:0004197|GO:0016579|GO:0005737|GO:0005794|GO:0004843|GO:0016020|GO:0061136|GO:0005509|GO:0043161	-
LNCV6_139044_PI430048170	0.000158479	0.233203	4.28811	down	8.444	8.45181	8.49693	10.471	10.5806	10.6378	LNCV6_139044_PI430048170	mRNA	GCTGCTTTTGTCTTTGTACCTTTGCATCCTTTGTAATGAAACGTAATAAAAATCCAACGT	NM_001098482	RefSeq	chr19	+	18683614	18782333	CRTC1	23373	"Homo sapiens CREB regulated transcription coactivator 1 (CRTC1), transcript variant 3, mRNA"	GO:0005515|GO:0005886|GO:0005634|GO:0006351|GO:0032793|GO:0060081|GO:0005737|GO:0008140|GO:0051289|GO:0045944|GO:0016032|GO:0005654|GO:0007613|GO:0048511|GO:0043153	-
LNCV6_117813_PI430048170	0.0195773	2.02807	2.02807	up	9.48708	9.51945	9.5411	8.68588	8.56889	8.18731	LNCV6_117813_PI430048170	mRNA	GCATGTCACTGTACATCATACCTTGCAATAAATATTCTGTTAAATTGTGCTGGTGCAATT	NM_002486	RefSeq	chr9	+	97633422	97673748	NCBP1	4686	"Homo sapiens nuclear cap binding protein subunit 1 (NCBP1), transcript variant 1, mRNA"	GO:0005515|GO:0000339|GO:0008380|GO:0006369|GO:0010467|GO:0006368|GO:0006366|GO:0003723|GO:0031124|GO:0005634|GO:0031047|GO:0005829|GO:0005739|GO:0005737|GO:0006406|GO:0000184|GO:0016032|GO:0006379|GO:0008334|GO:0045292|GO:0006370|GO:0034660|GO:0000387|GO	-
LNCV6_145718_PI430048170	0.00151029	0.465491	2.14827	down	6.0085	5.88794	5.99596	7.16711	7.12086	6.90347	LNCV6_145718_PI430048170	mRNA	CCACAAAATCAGCTGCAAGTAAATCCTTCTGGATGGTGCCACCAAATGTTCCTACAAGTC	NM_001164416	RefSeq	chrX	+	104039948	104042454	H2BFM	286436	"Homo sapiens H2B histone family member M (H2BFM), mRNA"	NA	-
LNCV6_135188_PI430048170	7.54255e-05	0.355703	2.81134	down	10.567	10.508	10.6681	12.03	12.1194	12.0706	LNCV6_135188_PI430048170	mRNA	TTTCACTTTCTGATCACGGTACGTCCATAAAGCCAGTATTACACTTAAATGAAGTATTCT	NM_001136191	RefSeq	chr19	-	11164266	11197567	KANK2	25959	"Homo sapiens KN motif and ankyrin repeat domains 2 (KANK2), transcript variant 2, mRNA"	GO:0005739|GO:0005515|GO:0070563|GO:0043069|GO:0005737|GO:0008285|GO:0006915|GO:2000134|GO:0033147|GO:0000122|GO:0006351	-
LNCV6_135469_PI430048170	0.00973261	3.20941	3.20941	up	10.0404	9.90943	10.0701	8.53459	8.45895	7.90701	LNCV6_135469_PI430048170	mRNA	ATGCTGGCCAAAATTACAAATTACAGTTTGTTGCATCAGTTTCAAAAGCCATGCTTTCAT	NM_001300791	RefSeq	chr5	-	132692626	132737578	KIF3A	11127	"Homo sapiens kinesin family member 3A (KIF3A), transcript variant 1, mRNA"	GO:0005515|GO:0008017|GO:0005813|GO:0006996|GO:0016939|GO:0072383|GO:0030507|GO:0072372|GO:0003777|GO:0005524|GO:0005829|GO:0042384|GO:0019886|GO:0007596|GO:0060271|GO:0008152|GO:0008574|GO:0015630|GO:0061024|GO:0005876|GO:0016887|GO:0070062|GO:0022008|GO	-
LNCV6_127301_PI430048170	0.0055278	4.49575	4.49575	up	7.36891	7.32992	7.31741	4.88491	5.10483	5.46185	LNCV6_127301_PI430048170	mRNA	TCCAAGCCAACAAGGCTACACTGGTGTGTCTCATGAATGACTTTTATCCGGGAATCTTGA	NM_020070	RefSeq	chr22	-	23573124	23580308	IGLL1	3543	"Homo sapiens immunoglobulin lambda like polypeptide 1 (IGLL1), transcript variant 1, mRNA"	GO:0006955|GO:0016020|GO:0070062	-
LNCV6_129741_PI430048170	3.51937e-05	2.62901	2.62901	up	10.4563	10.2854	10.3936	9.03735	9.01561	8.90028	LNCV6_129741_PI430048170	mRNA	ACAACTGTTGCATTTTGGGGTACTAATAAATGATTGCCGATGAGTTATGAGGGCAAAAAA	NM_015994	RefSeq	chr14	-	67337863	67360003	ATP6V1D	51382	"Homo sapiens ATPase H+ transporting V1 subunit D (ATP6V1D), mRNA"	GO:0005515|GO:0008286|GO:0005813|GO:0033176|GO:0051701|GO:0042626|GO:0005765|GO:0055085|GO:0005829|GO:0006879|GO:0005929|GO:0033572|GO:0042384|GO:0016020|GO:0090382|GO:0070062|GO:0015992	-
LNCV6_130956_PI430048170	0.000974505	16.0584	16.0584	up	6.08067	5.85703	6.07087	1.76113	2.38131	1.76998	LNCV6_130956_PI430048170	mRNA	CTGTTTTTTGCACTTCAGGGGTAAGGTCTGATGACATGTAAAAGATGATCGTTTAATAAA	NM_175056	RefSeq	chr3	+	102435014	102479841	ZPLD1	131368	"Homo sapiens zona pellucida like domain containing 1 (ZPLD1), transcript variant 1, mRNA"	GO:0016021	-
LNCV6_130969_PI430048170	0.00813764	12.3332	12.3332	up	6.20462	6.24091	6.35699	2.92442	2.91392	1.86003	LNCV6_130969_PI430048170	mRNA	GTCAGATTTCATGTCACTAAACAAGAAATCTGACAATAGTGCCAGGAAACTAATTTCCTG	NM_001287426	RefSeq	chr7	+	48088602	48108733	UPP1	7378	"Homo sapiens uridine phosphorylase 1 (UPP1), transcript variant 3, mRNA"	GO:0046135|GO:0006139|GO:0044206|GO:0055086|GO:0044281|GO:0043097|GO:0042149|GO:0046108|GO:0009166|GO:0006206|GO:0004850|GO:0005829	-
LNCV6_129113_PI430048170	0.000129701	5.38741	5.38741	up	11.5838	11.6688	11.6849	9.07273	9.27685	9.29106	LNCV6_129113_PI430048170	mRNA	CATATCAGCCCCTTCATTCCATGTATTCCAGTTGTAAAACAAGTATCAAAATATTGGGAA	NM_001004323	RefSeq	chr7	-	100456614	100464271	C7orf61	402573	"Homo sapiens chromosome 7 open reading frame 61 (C7orf61), mRNA"	GO:0005634	-
LNCV6_139986_PI430048170	0.000536843	2.10783	2.10783	up	7.80238	7.7372	7.77798	6.64415	6.65163	6.79051	LNCV6_139986_PI430048170	mRNA	ACAATAAATGATGTTTTTATGTGCCTCCCCTAAGAATAATTAGCACCGGGGCGGAAAAAA	NM_018380	RefSeq	chr16	-	68021273	68023867	DDX28	55794	"Homo sapiens DEAD-box helicase 28 (DDX28), mRNA"	GO:0042645|GO:0005739|GO:0005737|GO:0008152|GO:0005730|GO:0004386|GO:0005634|GO:0005524	-
LNCV6_137183_PI430048170	0.0310373	2.29629	2.29629	up	11.0334	10.9968	11.1294	10.0571	10.0488	9.35222	LNCV6_137183_PI430048170	mRNA	CCATCTATCCAGTCTTACACTTATGGTTGGCCTCAAATCTATTGCATTTATGATAATGTA	NM_020399	RefSeq	chr6	-	117560268	117602542	GOPC	57120	"Homo sapiens golgi associated PDZ and coiled-coil motif containing (GOPC), transcript variant 1, mRNA"	GO:0005515|GO:0030054|GO:0005886|GO:0007289|GO:0043004|GO:0015031|GO:0030425|GO:0042803|GO:0005109|GO:0005737|GO:0005083|GO:0045211|GO:0051260|GO:0030140|GO:0005794|GO:0014069|GO:0045176|GO:0006893|GO:0008022|GO:0044325|GO:0006888|GO:0043234|GO:0050790|GO	-
LNCV6_54402_PI430048170	0.00109482	0.425953	2.34768	down	4.77043	5.03094	4.69737	6.16139	5.94224	6.1017	LNCV6_54402_PI430048170	mRNA	GACTCCTGTGCAACTTTCCCAATGTGGCCTAAAAATGCAACTTCTTTTTATTTTCTTTTG	NM_001078	RefSeq	chr1	+	100719639	100739045	VCAM1	7412	"Homo sapiens vascular cell adhesion molecule 1 (VCAM1), transcript variant 1, mRNA"	GO:0060710|GO:0019221|GO:0010043|GO:0005615|GO:0050901|GO:0007507|GO:0030198|GO:0071356|GO:0032496|GO:0050839|GO:0060333|GO:0070062|GO:0002526|GO:0005794|GO:0009986|GO:0007568|GO:0008131|GO:0005178|GO:0050776|GO:0009897|GO:0055114|GO:0035924|GO:0005886|GO	-
LNCV6_145629_PI430048170	0.00514048	2.49002	2.49002	up	8.85496	8.93609	8.89084	7.35418	7.64178	7.71405	LNCV6_145629_PI430048170	mRNA	CAGTCCCCTTGATCTTTCTATATAATAAATAACACAGGAGTGAACATCCTGAATCAGAAA	NM_000195	RefSeq	chr10	-	98416197	98446963	HPS1	3257	"Homo sapiens HPS1, biogenesis of lysosomal organelles complex 3 subunit 1 (HPS1), transcript variant 1, mRNA"	GO:0005515|GO:0060041|GO:0030318|GO:0005764|GO:0032816|GO:0005737|GO:0031085|GO:0005887|GO:0007596|GO:0033299|GO:0048069|GO:0046983|GO:0016023|GO:0007040|GO:0007601	-
LNCV6_107655_PI430048170	0.000327736	0.161792	6.18078	down	6.3477	6.38008	6.25046	8.78106	9.11599	8.94827	LNCV6_107655_PI430048170	mRNA	CAGTACATTAAGTTTGAAATGCCGGTGCTGGACAGTTTTGTTGAAAAATTAAAAGAAGAG	NM_032023	RefSeq	chr10	+	44959770	44994724	RASSF4	83937	"Homo sapiens Ras association domain family member 4 (RASSF4), mRNA"	GO:0005515|GO:0007165|GO:0007049	-
LNCV6_140866_PI430048170	0.0121525	2.38517	2.38517	up	7.47831	7.4629	7.52304	6.1727	5.99124	6.49333	LNCV6_140866_PI430048170	mRNA	GGATACAGAACACAAGTCTTGGCACATATGTGATGGAAATAAAGTGTTTTGCAATCTTTA	NM_138456	RefSeq	chr11	-	64987944	64997045	BATF2	116071	"Homo sapiens basic leucine zipper ATF-like transcription factor 2 (BATF2), transcript variant 1, mRNA"	GO:0043565|GO:0005515|GO:0003700|GO:0006357|GO:0042832|GO:0005634|GO:0043011|GO:0006351	-
LNCV6_127009_PI430048170	0.00815416	2.28449	2.28449	up	9.05496	9.00903	9.01677	7.59942	7.9186	7.96117	LNCV6_127009_PI430048170	mRNA	TTGTCCCGGAAAACCCACCAACGTTTGTAACTTTGATTAAACTTCACTTTGTACAAAAAA	NM_138466	RefSeq	chr19	-	58367622	58381022	ZNF837	116412	"Homo sapiens zinc finger protein 837 (ZNF837), transcript variant 2, mRNA"	NA	-
LNCV6_139888_PI430048170	0.0180884	2.43684	2.43684	up	6.61291	6.38301	6.50152	5.5041	5.27445	4.78177	LNCV6_139888_PI430048170	mRNA	ATCCACTTGCAATGGTAAGAAATTGAAGTATCCTTAAAGGCCATGAAGCCATATGTCCCT	NM_001744	RefSeq	chr5	+	111224236	111494886	CAMK4	814	"Homo sapiens calcium/calmodulin dependent protein kinase IV (CAMK4), transcript variant 1, mRNA"	GO:0005516|GO:0007268|GO:0033081|GO:0007202|GO:0005829|GO:0046827|GO:0006954|GO:0007173|GO:0043011|GO:0004683|GO:0070062|GO:0048011|GO:0006996|GO:0007616|GO:0005730|GO:0045670|GO:0005524|GO:0006913|GO:0007270|GO:0007165|GO:0008543|GO:0045087|GO:0006468|GO	-
LNCV6_136542_PI430048170	1.39699e-05	3.98317	3.98317	up	13.1166	13.08	13.1265	11.1009	11.1691	11.0699	LNCV6_136542_PI430048170	mRNA	CTGGATTTGGATTTCTTGAAGCAGGCAGCTTCATATTATACCGATTTGTTCTCTGTCAAA	NM_001129765	RefSeq	chrX	+	152830966	152869363	NSDHL	50814	"Homo sapiens NAD(P) dependent steroid dehydrogenase-like (NSDHL), transcript variant 2, mRNA"	GO:0005811|GO:0006695|GO:0005783|GO:0044281|GO:0003854|GO:0007224|GO:0043231|GO:0047012|GO:0005789|GO:0060716|GO:0016021|GO:0001942|GO:0055114	-
LNCV6_95279_PI430048170	0.000297021	0.0923868	10.8241	down	4.53518	4.82768	4.70116	8.26407	8.27982	7.79239	LNCV6_95279_PI430048170	mRNA	AACAGGTCAAGACATGAAAATACAAGCCAGGTACCATTGCAGGAGTCCAGGACAAGAAAG	NM_002016	RefSeq	chr1	-	152302174	152325203	FLG	2312	"Homo sapiens filaggrin (FLG), mRNA"	GO:0005882|GO:0005515|GO:0030216|GO:0005198|GO:0005509|GO:0061436|GO:0016023|GO:0007275|GO:0005634	-
LNCV6_145560_PI430048170	0.0123426	0.497419	2.01038	down	6.30488	6.36549	6.45346	7.37716	7.60448	7.12952	LNCV6_145560_PI430048170	mRNA	AGGATGATGTGCTGTATGCGCTGAAAGACGAGTAAAGGGGCTTCACAAGTTAAAAGACTG	NM_004153	RefSeq	chr1	-	52372828	52404471	ORC1	4998	"Homo sapiens origin recognition complex subunit 1 (ORC1), transcript variant 1, mRNA"	GO:0005515|GO:0000808|GO:0005886|GO:0005730|GO:0005634|GO:0003677|GO:0005524|GO:0005829|GO:0006260|GO:0000082|GO:0005737|GO:0000083|GO:0006270|GO:0003682|GO:0005654|GO:0005664|GO:0000278	-
LNCV6_130121_PI430048170	0.00534747	0.285318	3.50486	down	9.29364	9.22095	9.19975	11.1713	11.1915	10.7374	LNCV6_130121_PI430048170	mRNA	GTCTGTACGAATCTGCCTTGACTGTATATTTCATACTGCCCAACAAAACAATAAAAAACA	NM_004101	RefSeq	chr5	-	76615481	76623434	F2RL2	2151	"Homo sapiens coagulation factor II thrombin receptor like 2 (F2RL2), transcript variant 1, mRNA"	GO:0005515|GO:0016324|GO:0005886|GO:0070493|GO:0015057|GO:0007596|GO:0005887|GO:0004435|GO:0008152|GO:0009611|GO:0030168|GO:0005576	-
LNCV6_127092_PI430048170	0.00643625	14.4017	14.4017	up	7.72395	7.77657	7.76041	3.47565	4.46709	3.55086	LNCV6_127092_PI430048170	mRNA	CCAGTAAGCTTCCACCGTAGTTCCGTGAGCATCAATATATCTTTTCTTGGTCTTTTAATA	NM_145020	RefSeq	chr18	-	50227192	50266522	CFAP53	220136	"Homo sapiens cilia and flagella associated protein 53 (CFAP53), mRNA"	GO:0008150|GO:0005929|GO:0003674|GO:0005575	-
LNCV6_133215_PI430048170	1.18247e-06	2.24171	2.24171	up	12.6118	12.5544	12.6005	11.4062	11.4547	11.4121	LNCV6_133215_PI430048170	mRNA	AGTGCAATCTATGTGATGTCTTCCAACGTTAATAAATCACACAGCCTCCCAGGAGGGAGA	NM_001029885	RefSeq	chr1	+	1324762	1328896	CPTP	80772	"Homo sapiens ceramide-1-phosphate transfer protein (CPTP), mRNA"	GO:0005640|GO:0051861|GO:0005794|GO:0005543|GO:0005886|GO:0046836|GO:0005548|GO:0010008|GO:0005829	-
LNCV6_128877_PI430048170	0.000704778	0.463661	2.15675	down	9.36635	9.31788	9.38303	10.3743	10.4609	10.5538	LNCV6_128877_PI430048170	mRNA	TCATTACCCTGTATTTTTGTGCATACTGAATTGTATATCACCGGGTAAAACTGTTCAGAT	NM_203434	RefSeq	chr9	-	129175551	129178261	IER5L	389792	"Homo sapiens immediate early response 5 like (IER5L), mRNA"	NA	-
LNCV6_135476_PI430048170	0.0204184	8.26437	8.26437	up	5.40979	5.3922	5.69198	1.79283	3.27655	1.73362	LNCV6_135476_PI430048170	mRNA	GGGTTATAGAAATCTGGAAATAAGAAAGGAAGAGCTCTCTGTATTCTATAATTGGAAGAG	NM_020760	RefSeq	chr2	-	196194369	196592684	HECW2	57520	"Homo sapiens HECT, C2 and WW domain containing E3 ubiquitin protein ligase 2 (HECW2), transcript variant 1, mRNA"	GO:0005737|GO:0004842|GO:0042787|GO:0016874|GO:0005634	-
LNCV6_139268_PI430048170	0.00393274	3.16716	3.16716	up	7.59529	7.6853	7.65456	5.73873	6.02176	6.15569	LNCV6_139268_PI430048170	mRNA	AAATATTAGTAACTATGACTGACGTCCCCAGAAGTTTCTGGGTCTACCACACTCCCCAAC	NM_002084	RefSeq	chr5	+	151020411	151028993	GPX3	2878	"Homo sapiens glutathione peroxidase 3 (GPX3), transcript variant 1, mRNA"	GO:0004602|GO:0008430|GO:0006982|GO:0051289|GO:0005576|GO:0042744|GO:0005615|GO:0000302|GO:0070062|GO:0055114|GO:0008134	-
LNCV6_121820_PI430048170	0.003508	2.44351	2.44351	up	10.0947	10.0569	9.91095	8.80194	8.89094	8.47723	LNCV6_121820_PI430048170	mRNA	TGGTAACCTACAATTAAGGAACAAAGAAGTGACTTGGGAAGTACTAGAAGGAGAGGTGGA	NM_001294145	RefSeq	chr2	+	169799027	169812064	SSB	6741	"Homo sapiens Sjogren syndrome antigen B (SSB), transcript variant 2, mRNA"	GO:0005515|GO:0000049|GO:0008334|GO:0000166|GO:0030529|GO:0005634|GO:0003729|GO:0006400	-
LNCV6_145751_PI430048170	0.00430201	2.66145	2.66145	up	10.3313	10.278	10.4073	9.02669	9.05363	8.672	LNCV6_145751_PI430048170	mRNA	GGAAACGGCAAATTGTGTTTTAAAGCTCTTTGTATTTCTCCAGTTTCTGACCTTGTAAAT	NM_015308	RefSeq	NW_019805496.1	-	148860	199845	FNBP4	23360	"Homo sapiens formin binding protein 4 (FNBP4), transcript variant 2, mRNA"	GO:0005515|GO:0005654	-
LNCV6_133057_PI430048170	0.0159633	3.0887	3.0887	up	10.743	10.6446	10.7501	9.32474	9.22609	8.60983	LNCV6_133057_PI430048170	mRNA	CTGTTCGAAGATTTTTGGAAGAATACTGAGAACGGCATAAAGTGAAGATCGACATTTAAA	NM_016424	RefSeq	chr17	+	50719564	50752711	LUC7L3	51747	"Homo sapiens LUC7 like 3 pre-mRNA splicing factor (LUC7L3), transcript variant 1, mRNA"	GO:0008380|GO:0005515|GO:0016607|GO:0006376|GO:0005654|GO:0005634|GO:0003729|GO:0003677|GO:0005685	-
LNCV6_142129_PI430048170	0.00958955	0.179887	5.55903	down	3.22447	2.01775	2.85922	4.92875	5.42762	5.36841	LNCV6_142129_PI430048170	mRNA	ATTCTCTCCTTTCCTCAAACACATTTGGAACTCAAGTAAATCCAATGCATGTTGGGTGAA	NM_032611	RefSeq	NT_187574.1	+	93843	104910	PTP4A3	11156	"Homo sapiens protein tyrosine phosphatase type IVA, member 3 (PTP4A3), transcript variant 1, mRNA"	GO:0005886|GO:0043542|GO:0004727|GO:0035335|GO:0005769	-
LNCV6_74202_PI430048170	0.000203049	0.269566	3.70967	down	4.41167	4.72529	4.64731	6.40168	6.3551	6.69542	LNCV6_74202_PI430048170	mRNA	AAAGAGAGAGAGAGATCTTGAGAGAGAAATGCTGTTCGTTCAAAAGTGGAGTTGTTTTAA	NM_001145847	RefSeq	chr4	-	15968225	16083971	PROM1	8842	"Homo sapiens prominin 1 (PROM1), transcript variant 2, mRNA"	GO:0005515|GO:0072112|GO:0005793|GO:0045296|GO:0005886|GO:0009986|GO:0042622|GO:0005783|GO:0060042|GO:0042805|GO:0032420|GO:0031528|GO:0010842|GO:0045494|GO:0005615|GO:0031982|GO:0060219|GO:0005903|GO:2000768|GO:0072139|GO:0016324|GO:0005887|GO:0070062|GO	-
LNCV6_132839_PI430048170	0.0209909	4.42274	4.42274	up	5.79904	5.87312	5.7253	4.19878	3.49065	3.03545	LNCV6_132839_PI430048170	mRNA	GAACCATGTAGCTGAGATGTATTTGTTTAGATGAAAAGTCTACACTGGTTCTTAATGTGA	NM_178566	RefSeq	chr9	-	14611070	14693546	ZDHHC21	340481	"Homo sapiens zinc finger DHHC-type containing 21 (ZDHHC21), transcript variant 8, mRNA"	GO:0018345|GO:0005794|GO:0005886|GO:0018230|GO:0050999|GO:0044281|GO:0000139|GO:0048733|GO:0016409|GO:0008270|GO:0046209|GO:0016021|GO:0001942|GO:0019706	-
LNCV6_133296_PI430048170	7.9851e-05	4.50833	4.50833	up	4.11163	3.85102	4.14034	1.76457	2.05014	1.76879	LNCV6_133296_PI430048170	mRNA	CAGAAATAGTCCCATGTATACCTTTTCCATATTACTGTGAACTTTCAACTACTATCAAGG	NM_178125	RefSeq	chr7	-	73312535	73328082	TRIM50	135892	"Homo sapiens tripartite motif containing 50 (TRIM50), transcript variant 1, mRNA"	GO:0005737|GO:0016874|GO:0008152|GO:0008270	-
LNCV6_113988_PI430048170	0.0134246	0.395541	2.52818	down	6.22221	6.78186	6.48571	7.84975	7.83056	7.87774	LNCV6_113988_PI430048170	mRNA	ATTCTGGGTCTCCCTGGCTCGAGAGGTGAACGTGGTCTACCAGGTGTTGCTGGTGCTGTG	NM_000089	RefSeq	chr7	+	94394560	94431232	COL1A2	1278	"Homo sapiens collagen type I alpha 2 chain (COL1A2), mRNA"	GO:0005515|GO:0046332|GO:0007266|GO:0050900|GO:0005615|GO:0046872|GO:0005584|GO:0042802|GO:0070208|GO:0071230|GO:0022617|GO:0030198|GO:0030199|GO:0030574|GO:0042476|GO:0007179|GO:0030674|GO:0070062|GO:0001568|GO:0048407|GO:0030168|GO:0005576|GO:0006898|GO	-
LNCV6_133028_PI430048170	0.0359891	2.35111	2.35111	up	9.0985	9.03448	9.02284	8.16899	7.85459	7.30534	LNCV6_133028_PI430048170	mRNA	GCCTGTGTGGTAAATAGTAAATACAATGGCATAAAAGTAACTTTCTCTGAAGATGTGATG	NM_001174116	RefSeq	chr15	-	51447723	51622770	DMXL2	23312	"Homo sapiens Dmx like 2 (DMXL2), transcript variant 1, mRNA"	GO:0017137|GO:0030054|GO:0030672|GO:0005615|GO:0008021	-
LNCV6_131177_PI430048170	0.00122601	0.342638	2.91854	down	5.69948	5.70614	5.71173	7.14173	7.32518	7.27993	LNCV6_131177_PI430048170	mRNA	GATGTCCTGAAAATGGTATTTCAATGAGGCATATGTTCAGGATTTCAGAAACAAGAAGTT	NM_004334	RefSeq	chr4	+	15702949	15732173	BST1	683	"Homo sapiens bone marrow stromal cell antigen 1 (BST1), mRNA"	GO:0003953|GO:0016849|GO:0005886|GO:0030890|GO:0050135|GO:0006959|GO:0008152|GO:0007275|GO:0031225|GO:0016740|GO:0070062|GO:0019898	-
LNCV6_134788_PI430048170	1.07781e-06	0.224121	4.46188	down	6.55415	6.60794	6.65637	8.70034	8.80415	8.78661	LNCV6_134788_PI430048170	mRNA	GTGTGATCTGCATTTGAAATGTTGTAAACTTGGTCAGTATTTCCATTAAAATATCAGGGC	NM_001145358	RefSeq	chr15	-	75369378	75451746	SIN3A	25942	"Homo sapiens SIN3 transcription regulator family member A (SIN3A), transcript variant 1, mRNA"	GO:0005515|GO:0010467|GO:0003700|GO:0002218|GO:0032403|GO:0016580|GO:0017053|GO:0031937|GO:0044255|GO:0001103|GO:0001102|GO:0000976|GO:0001106|GO:0007568|GO:0010243|GO:0000122|GO:0001701|GO:0033558|GO:0010971|GO:0051595|GO:0002230|GO:0000776|GO:0005654|GO	-
LNCV6_141504_PI430048170	0.000213433	13.7991	13.7991	up	13.1433	13.1238	13.1308	9.27473	9.46078	9.29566	LNCV6_141504_PI430048170	mRNA	CTGAGGAAGGCTTGTGTGTCCTCAGTTAAAACTGTGCATATCGAAATATATTTTGTTATT	NM_016354	RefSeq	chr20	+	62642444	62672295	SLCO4A1	28231	"Homo sapiens solute carrier organic anion transporter family member 4A1 (SLCO4A1), mRNA"	GO:0005215|GO:0005886|GO:0043252|GO:0016021|GO:0055085	-
LNCV6_141485_PI430048170	0.000217181	0.340331	2.93831	down	5.02039	4.94344	4.97958	6.43172	6.59964	6.57247	LNCV6_141485_PI430048170	mRNA	GGGTAGATCACTTTAGCTATTAGGAAGAGGATGGGGTAGTGTACAGTATATATTTTTAAA	NM_002540	RefSeq	chr9	+	128456005	128501292	ODF2	4957	"Homo sapiens outer dense fiber of sperm tails 2 (ODF2), transcript variant 9, mRNA"	GO:0005515|GO:0017137|GO:0005813|GO:0006996|GO:0005814|GO:0005874|GO:0007286|GO:0005634|GO:0007275|GO:0072372|GO:0036064|GO:0001520|GO:0005829|GO:0000922|GO:0005198|GO:0000086|GO:0000278	-
LNCV6_93872_PI430048170	0.000749196	0.462849	2.16053	down	6.02228	5.8558	6.05482	7.13683	6.91989	7.20317	LNCV6_93872_PI430048170	mRNA	ACACGTCTCCCGAGAAGAAGAAGGCCAAGGAGCTCCCTGAAATGGACGCCACCTCCAGCC	NM_015133	RefSeq	chr16	+	1706182	1770317	MAPK8IP3	23162	"Homo sapiens mitogen-activated protein kinase 8 interacting protein 3 (MAPK8IP3), transcript variant 1, mRNA"	GO:0010468|GO:0048286|GO:0007585|GO:0060425|GO:0031434|GO:0030159|GO:0031435|GO:0007257|GO:0009791|GO:0001701|GO:0030425|GO:0005790|GO:0046328|GO:0005737|GO:0008104|GO:0000139|GO:0045666|GO:0007411|GO:0030900|GO:0030673|GO:0019894|GO:0008432|GO:0016192|GO	-
LNCV6_132991_PI430048170	0.0128132	3.0343	3.0343	up	8.9253	8.95391	8.89663	7.36312	7.59177	6.94465	LNCV6_132991_PI430048170	mRNA	TGTCATCTTACGTTCCTCTTCCTCGCATTGGATTTATTGCTAAAACCTGGTAAACACTTT	NM_019041	RefSeq	chr6	-	152987365	153002815	MTRF1L	54516	"Homo sapiens mitochondrial translational release factor 1 like (MTRF1L), transcript variant 1, mRNA"	GO:0005739|GO:0070126|GO:0032543|GO:0006996|GO:0016149|GO:0005759	-
LNCV6_141723_PI430048170	0.00180224	2.3681	2.3681	up	9.53016	9.55619	9.5851	8.19209	8.31773	8.42183	LNCV6_141723_PI430048170	mRNA	ACATTAAGCCAGAATTTGACTTGACGGGATGGCTTACAAGTCCTGCCTGATACCTACACA	NM_017873	RefSeq	chr9	-	129634603	129642169	ASB6	140459	"Homo sapiens ankyrin repeat and SOCS box containing 6 (ASB6), transcript variant 1, mRNA"	GO:0035556|GO:0005737|GO:0016567	-
LNCV6_140514_PI430048170	0.0243027	2.74744	2.74744	up	10.1953	10.144	10.166	8.88353	8.94034	8.1957	LNCV6_140514_PI430048170	mRNA	ATTTACTGGTTTTTCTTGTATCTGGTGCATAGCCAGAGTTCCACAGTAACAAATAATTTG	NM_024685	RefSeq	chr12	-	76344485	76348442	BBS10	79738	"Homo sapiens Bardet-Biedl syndrome 10 (BBS10), mRNA"	GO:0005515|GO:0001103|GO:0005929|GO:0001895|GO:0043254|GO:0051131|GO:0045494|GO:0035058|GO:0044267|GO:0007601|GO:0005524|GO:0050896	-
LNCV6_30130_PI430048170	0.000381797	3.81746	3.81746	up	8.26576	8.17999	8.431	6.12942	6.42433	6.50958	LNCV6_30130_PI430048170	mRNA	ATGTGGCAGTTTCAAAGGATTACTTGATGCAAAGTATGTTTCCTTTCAAAGGGATCTTGA	NM_144775	RefSeq	NW_017363819.1	+	75653	88430	SMCR8	140775	"Homo sapiens Smith-Magenis syndrome chromosome region, candidate 8 (SMCR8), mRNA"	GO:0005654	-
LNCV6_104548_PI430048170	0.00941027	8.59153	8.59153	up	5.45128	5.45654	5.38018	1.98364	2.88318	1.89471	LNCV6_104548_PI430048170	mRNA	TTGTTGGGGGTTTCTGTAGTCGTCTTGTTTGGATCAACTCCTAGAGGCTGGTTTAGAACA	NM_003061	RefSeq	chr10	-	96998037	97185926	SLIT1	6585	"Homo sapiens slit guidance ligand 1 (SLIT1), mRNA"	GO:0031290|GO:0051964|GO:0021510|GO:0005509|GO:0050919|GO:0048843|GO:0043395|GO:0048846|GO:0005615|GO:0048495|GO:0048853|GO:0033563|GO:0021834|GO:0008045|GO:0040023|GO:0007411	-
LNCV6_133076_PI430048170	1.50575e-05	0.41598	2.40396	down	6.86125	6.76469	6.74477	8.051	8.11922	7.99683	LNCV6_133076_PI430048170	mRNA	TGACAGGACCCACTCTTTCATTGAAAGGTGATGAAAATCAAATAAAGAATCTCTTCACAT	NM_018659	RefSeq	chr4	-	5014585	5019470	CYTL1	54360	"Homo sapiens cytokine like 1 (CYTL1), mRNA"	GO:0007165|GO:0051091|GO:0050650|GO:0048839|GO:0002062|GO:0045944|GO:0005102|GO:0005615	-
LNCV6_139889_PI430048170	0.00871916	2.10347	2.10347	up	10.4019	10.344	10.4069	9.46446	9.35577	9.08993	LNCV6_139889_PI430048170	mRNA	GCATTTTATCACATTTTCTGAAAACAATTGTTCTTGGTTTGCTTATGTAGAGTCCTGCCT	NM_001326	RefSeq	chr11	-	33084583	33161491	CSTF3	1479	"Homo sapiens cleavage stimulation factor subunit 3 (CSTF3), transcript variant 1, mRNA"	GO:0008380|GO:0006379|GO:0010467|GO:0006378|GO:0006369|GO:0006366|GO:0000398|GO:0003723|GO:0031124|GO:0005654|GO:0005634|GO:0003729	-
LNCV6_130707_PI430048170	0.00259022	0.352778	2.83464	down	6.05872	6.00477	5.98118	7.40096	7.43526	7.70012	LNCV6_130707_PI430048170	mRNA	TACTGTGACCCTCCCGGTCTTCATTGGCAATATTGCTGTGAACCATGCCCCAGTGAGCCC	NM_152285	RefSeq	chr9	+	137605639	137615360	ARRDC1	92714	"Homo sapiens arrestin domain containing 1 (ARRDC1), transcript variant 1, mRNA"	GO:0005886|GO:0031410|GO:0070062	-
LNCV6_141614_PI430048170	0.0314933	0.376858	2.65352	down	7.88329	7.8096	7.90825	9.40879	9.55903	8.73213	LNCV6_141614_PI430048170	mRNA	GCTGTCTGTCATTTACCTACTTCTTTCCCACTAAATAAAAGAATTCTTCAGTTTCCCTGT	NM_002497	RefSeq	chr1	-	211662771	211675630	NEK2	4751	"Homo sapiens NIMA related kinase 2 (NEK2), transcript variant 1, mRNA"	GO:0005515|GO:0005634|GO:0031145|GO:0046872|GO:0005829|GO:0005737|GO:0046777|GO:0007059|GO:0000086|GO:0090307|GO:0051321|GO:0000794|GO:0005813|GO:0007088|GO:0006996|GO:0051988|GO:0019903|GO:0001824|GO:0005874|GO:0046602|GO:0005730|GO:0030496|GO:0051225|GO	-
LNCV6_128684_PI430048170	2.17424e-05	0.0884481	11.3061	down	8.13784	8.24955	8.21024	11.5673	11.7684	11.7526	LNCV6_128684_PI430048170	mRNA	CTGGGCACTGTGGTTTTATTTCCTAATTGATTTAAGAAATAAACCTGAAGACCGTCAAAA	NM_198580	RefSeq	chr19	+	17470443	17506168	SLC27A1	376497	"Homo sapiens solute carrier family 27 member 1 (SLC27A1), mRNA"	GO:0006646|GO:0001579|GO:0001676|GO:0071902|GO:0005886|GO:0005783|GO:0033211|GO:0009409|GO:0044281|GO:0042803|GO:0000166|GO:0032049|GO:0031957|GO:0006654|GO:0006655|GO:0044255|GO:0006656|GO:0015245|GO:0032868|GO:0006661|GO:0071072|GO:0055085|GO:0004467|GO	-
LNCV6_143851_PI430048170	4.31883e-05	3.11835	3.11835	up	8.79886	8.65661	8.76019	7.03785	7.03965	7.21248	LNCV6_143851_PI430048170	mRNA	GAGAAGGTTCGTGGGAGGGGCCTCCAAAATAAAAATGGAAACTGCATTGAAAATCAAAAA	NM_203397	RefSeq	chr7	+	100126693	100128498	MBLAC1	255374	"Homo sapiens metallo-beta-lactamase domain containing 1 (MBLAC1), mRNA"	GO:0016787|GO:0008152|GO:0046872	-
LNCV6_136072_PI430048170	0.0393507	2.80373	2.80373	up	4.44651	4.68475	4.24503	2.27277	3.54813	2.84455	LNCV6_136072_PI430048170	mRNA	CAGGGTGGAGAGGAATAAGAGACTAAGTATATGCTTCAAGTTTTAAATTAATACCTCAAG	NM_006495	RefSeq	chr17	-	31303769	31314112	EVI2B	2124	"Homo sapiens ecotropic viral integration site 2B (EVI2B), mRNA"	GO:0005887	-
LNCV6_136911_PI430048170	0.0170688	2.96678	2.96678	up	7.48193	7.42028	7.56142	6.15195	6.07307	5.43385	LNCV6_136911_PI430048170	mRNA	CCAGAGCCCAGAGATTATAAACAGTAGGTGAAATAGATTTATGACTTACGAAATATGTTG	NM_016010	RefSeq	chr8	+	78666046	78719765	ZC2HC1A	51101	"Homo sapiens zinc finger C2HC-type containing 1A (ZC2HC1A), transcript variant 1, mRNA"	GO:0046872	-
LNCV6_133701_PI430048170	0.00148408	0.363194	2.75335	down	5.71166	5.64501	5.75863	7.08087	7.06264	7.34053	LNCV6_133701_PI430048170	mRNA	GTCCCTGTTCTCCAGAATTTGCAAAACCATTAAAAAAGCACCTACTTTAAGCCATTTTTT	NM_054114	RefSeq	chr6	-	159034467	159045152	TAGAP	117289	"Homo sapiens T cell activation RhoGTPase activating protein (TAGAP), transcript variant 2, mRNA"	GO:0043547|GO:0005085|GO:0051056|GO:0007264|GO:0005829	-
LNCV6_100578_PI430048170	5.60421e-05	3.00237	3.00237	up	5.5143	5.6794	5.6234	3.97253	4.14171	3.94126	LNCV6_100578_PI430048170	mRNA	TTAACAATTTGTAAGCTGCAAAAATGGCAATGGGCCAACCAAGAACAGCTACAATTTGAA	NM_015093	RefSeq	chr6	+	149318299	149411613	TAB2	23118	"Homo sapiens TGF-beta activated kinase 1 (MAP3K7) binding protein 2 (TAB2), transcript variant 1, mRNA"	GO:0005515|GO:0050852|GO:0034142|GO:0005886|GO:0070423|GO:0007249|GO:0051403|GO:0035872|GO:0005829|GO:0007507|GO:0002756|GO:0000187|GO:0051092|GO:0002755|GO:0045860|GO:0043123|GO:0034138|GO:0070530|GO:0038124|GO:0038123|GO:0034134|GO:0007254|GO:0002224|GO	-
LNCV6_133016_PI430048170	0.0028885	3.87688	3.87688	up	4.62189	4.88491	4.7892	2.88448	2.4543	3.04254	LNCV6_133016_PI430048170	mRNA	TGAAACAGCAGTATCCAAATACAGCAATTTGGATGCTGAAACGATGTGAGACAGGGATGG	NM_032174	RefSeq	chr1	+	161225938	161230746	TOMM40L	84134	"Homo sapiens translocase of outer mitochondrial membrane 40 like (TOMM40L), transcript variant 1, mRNA"	GO:0046930|GO:0043234|GO:0008150|GO:0003674|GO:0015288|GO:0005741|GO:0015031|GO:0055085|GO:0006811	-
LNCV6_90908_PI430048170	0.00288495	3.33819	3.33819	up	7.71549	7.69767	7.71941	6.13308	5.96205	5.80124	LNCV6_90908_PI430048170	mRNA	TCCGATCAGTAGAGATTGGAAAGATTGTTGGGAGTGGCACACCACTAGGGAAAAGAAGAA	NM_016607	RefSeq	chrX	+	101623129	101627841	ARMCX3	51566	"Homo sapiens armadillo repeat containing X-linked 3 (ARMCX3), transcript variant 1, mRNA"	GO:0045944|GO:0034613|GO:0031307	-
LNCV6_138949_PI430048170	6.78031e-06	0.0446097	22.4166	down	1.95088	1.65405	1.86932	6.25371	6.43521	6.25315	LNCV6_138949_PI430048170	mRNA	GTTCCACGTGTTTTATTCCTGTATGTTGTCCAATTGTTGACAGTTCTGAAGAATTCTAAT	NM_000222	RefSeq	chr4	+	54657927	54740715	KIT	3815	"Homo sapiens KIT proto-oncogene receptor tyrosine kinase (KIT), transcript variant 1, mRNA"	GO:0005515|GO:0008360|GO:0019221|GO:0007286|GO:0007283|GO:0002020|GO:0005615|GO:0042803|GO:0035234|GO:0043069|GO:0043552|GO:0007173|GO:0042127|GO:0031274|GO:0002327|GO:0038162|GO:0023014|GO:0002320|GO:0043303|GO:0030335|GO:0006687|GO:0031532|GO:0032762|GO	-
LNCV6_104602_PI430048170	0.00083608	0.358018	2.79316	down	5.76587	5.51158	5.65391	6.90452	7.17572	7.28223	LNCV6_104602_PI430048170	mRNA	AGGGGGCACCTACCTAGGAATAGCCACGGGGTAGAGCTACAGTGATTAAGAGGAAAGCAA	NM_001174064	RefSeq	chr8	-	38411137	38468834	FGFR1	2260	"Homo sapiens fibroblast growth factor receptor 1 (FGFR1), transcript variant 11, mRNA"	GO:0060045|GO:0005515|GO:0001657|GO:0007605|GO:0048705|GO:0001759|GO:0042803|GO:0042802|GO:0046777|GO:0007173|GO:0007411|GO:0000165|GO:0002062|GO:0048339|GO:0042472|GO:0017134|GO:0010518|GO:0014068|GO:0018108|GO:0000122|GO:0045787|GO:0001701|GO:0043235|GO	-
LNCV6_129596_PI430048170	8.49837e-05	2.21645	2.21645	up	11.1602	11.0186	11.1178	9.85677	10.0335	9.95975	LNCV6_129596_PI430048170	mRNA	TGTGTGGTTTTACGGTTCAAGGAACTACTTGATGATTTTGAGGAAACACTTGCCAGAAAC	NM_016510	RefSeq	chr2	+	238060923	238099413	SCLY	51540	"Homo sapiens selenocysteine lyase (SCLY), mRNA"	GO:0006520|GO:0030170|GO:0009000|GO:0016740|GO:0005829	-
LNCV6_140938_PI430048170	0.000146723	0.288345	3.46806	down	11.2783	11.1564	11.1724	13.1074	12.8683	13.007	LNCV6_140938_PI430048170	mRNA	GGCTGTGGCATTGTTGATGCTCACATATGATAAAAAAGTGTCCTATAATTCTATTGAAAG	NM_003469	RefSeq	chr2	-	223596939	223602499	SCG2	7857	"Homo sapiens secretogranin II (SCG2), mRNA"	GO:2001237|GO:0009306|GO:0006928|GO:0001525|GO:0005125|GO:0005615|GO:0042056|GO:0050918|GO:0050930|GO:0035556|GO:0006954|GO:0001938|GO:0000165|GO:0001937|GO:0043542|GO:0048245|GO:2000352|GO:0030141	-
LNCV6_105726_PI430048170	0.000394975	4.96791	4.96791	up	6.98298	6.62854	6.97456	4.73397	4.65411	4.24069	LNCV6_105726_PI430048170	mRNA	TGTAAAAGTGTGGTTGAGTGTAAACAGCACAAAGGAGATTATAGTGGACTTAACCAATGT	NM_015852	RefSeq	chr7	-	64974451	64991036	ZNF117	51351	"Homo sapiens zinc finger protein 117 (ZNF117), mRNA"	GO:0006355|GO:0003700|GO:0008270|GO:0005634|GO:0003677|GO:0006351	-
LNCV6_135268_PI430048170	2.81138e-06	0.12912	7.74473	down	7.29965	7.16199	7.34842	10.2845	10.2612	10.1253	LNCV6_135268_PI430048170	mRNA	CAGGAGCCAGAGAAATATGAATATACCAAAGTTGTTTGTTTAGCCTCCAACTTAAATTAC	NM_001039091	RefSeq	chrX	+	12791354	12824227	PRPS2	5634	"Homo sapiens phosphoribosyl pyrophosphate synthetase 2 (PRPS2), transcript variant 1, mRNA"	GO:0000287|GO:0016208|GO:0031100|GO:0005524|GO:0042803|GO:0016310|GO:0006139|GO:0006167|GO:0043531|GO:0016301|GO:0004749|GO:0006015|GO:0030246|GO:0002189|GO:0019003|GO:0070062	-
LNCV6_133461_PI430048170	5.99715e-05	0.360589	2.77324	down	8.16013	8.3346	8.30032	9.63852	9.7223	9.84713	LNCV6_133461_PI430048170	mRNA	GATGACAAACCATGATGCCTGTGTTTCTGAGTCTTTAAATAAAAATGAACATGGAGAAGG	NM_001099289	RefSeq	chr2	+	109129540	109504636	SH3RF3	344558	"Homo sapiens SH3 domain containing ring finger 3 (SH3RF3), mRNA"	GO:0005515|GO:0008270	-
LNCV6_143175_PI430048170	0.00156582	0.306628	3.26128	down	4.15637	4.17833	4.63954	5.92026	5.95524	6.24574	LNCV6_143175_PI430048170	mRNA	ATGGATCTCATACATGTTTTTAGAACATTGTTCTTCTGATTGAAGAAGTCTGATGCTCCT	NM_001168214	RefSeq	chr3	+	160225635	160228213	C3orf80	401097	"Homo sapiens chromosome 3 open reading frame 80 (C3orf80), mRNA"	GO:0016021	-
LNCV6_131958_PI430048170	0.0129963	3.75147	3.75147	up	5.70188	5.42804	5.4285	4.10936	3.38061	3.19475	LNCV6_131958_PI430048170	mRNA	AGAACCCTTTAAGCCCTTAGCCTAAGCTTTCAGACTAAATGTGATTATAGAATAAGATGA	NM_004215	RefSeq	chr8	+	109540074	109565996	EBAG9	9166	"Homo sapiens estrogen receptor binding site associated, antigen, 9 (EBAG9), transcript variant 1, mRNA"	GO:0016505|GO:0005794|GO:0005886|GO:0000139|GO:0006915|GO:0016021|GO:0030141|GO:0005925|GO:0001558	-
LNCV6_138666_PI430048170	3.108e-05	2.78872	2.78872	up	9.84574	9.77718	9.75794	8.39308	8.29481	8.25201	LNCV6_138666_PI430048170	mRNA	ACCCATTACATAGTTACTCAGTAAACAAAAGAGAAATACCAGGTAGGAAAGAAGAGTTAC	NM_005836	RefSeq	chr8	-	98102338	98117190	HRSP12	10247	"Homo sapiens reactive intermediate imine deaminase A homolog (RIDA), mRNA"	GO:0005739|GO:0005737|GO:0004519|GO:0090305|GO:0019239|GO:0005634|GO:0006449|GO:0070062	-
LNCV6_78405_PI430048170	0.00817944	0.450214	2.22117	down	5.10042	5.60699	5.23085	6.59667	6.37455	6.46131	LNCV6_78405_PI430048170	mRNA	GACCTGGAACCCAGGGACCCGAGTCCCGACCCGGATTATCGTGGCGCTTTTCCCGGCCGG	NM_003718	RefSeq	chr7	+	39950359	40097134	CDK13	8621	"Homo sapiens cyclin dependent kinase 13 (CDK13), transcript variant 1, mRNA"	GO:0070816|GO:0030097|GO:0005515|GO:0007088|GO:0008284|GO:0019908|GO:0005794|GO:0030332|GO:0007275|GO:0005524|GO:0005615|GO:0008353|GO:0005737|GO:0004672|GO:0016607|GO:0000380|GO:0016032|GO:0005654|GO:0004693	-
LNCV6_134536_PI430048170	0.0107	3.2534	3.2534	up	8.95728	8.9203	8.93037	7.3779	7.40943	6.84955	LNCV6_134536_PI430048170	mRNA	CTCTTAGCTTGAGCTTATGCAATGATTGGTTAAGATTTTGGCATTGTAAGAATTAGGAGA	NM_001300907	RefSeq	chr11	-	68154862	68213345	SUV420H1	51111	"Homo sapiens lysine methyltransferase 5B (KMT5B), transcript variant 3, mRNA"	GO:0000780|GO:0006355|GO:0042799|GO:0007517|GO:0006351|GO:0034773|GO:0018024	-
LNCV6_133000_PI430048170	0.0263857	2.59049	2.59049	up	9.11914	9.1299	9.0885	7.99937	7.87087	7.23943	LNCV6_133000_PI430048170	mRNA	AGAATTCAGTGCTCTTTCATTTGTTAATGCTGTCCAGATTTTTCACACAGTTATACTCAG	NM_001098402	RefSeq	chr21	-	41986830	42010387	ZBTB21	49854	"Homo sapiens zinc finger and BTB domain containing 21 (ZBTB21), transcript variant 1, mRNA"	GO:0005515|GO:0008327|GO:0006355|GO:0005634|GO:0045892|GO:0046872|GO:0006351	-
LNCV6_134068_PI430048170	0.00152143	11.865	11.865	up	8.27933	8.08892	8.15166	4.21095	4.66925	4.86481	LNCV6_134068_PI430048170	mRNA	GCGTACTGCCTGTGAAAATCTGACTTTGGCAAATCAAATCCTCTTTTCCTTTTGAAAAAA	NM_000434	RefSeq	NT_167249.2	-	3160278	3164159	NEU1	4758	"Homo sapiens neuraminidase 1 (NEU1), mRNA"	GO:0006665|GO:0009313|GO:0030054|GO:0005886|GO:0006687|GO:0004308|GO:0044281|GO:0005765|GO:0005764|GO:0043231|GO:0052794|GO:0016042|GO:0052796|GO:0052795|GO:0016023|GO:0006488|GO:0044267|GO:0070062|GO:0043687|GO:0018279|GO:0043202	-
LNCV6_135731_PI430048170	7.55004e-06	0.494762	2.02117	down	10.9071	10.8774	10.8987	11.9372	11.9084	11.8828	LNCV6_135731_PI430048170	mRNA	AAAGCTAAGTGTCTGTGTGGCTGTGGAGCTCGAGGGTCTGTGAATAAAGGCGGCGGCACT	NM_207368	RefSeq	chr17	-	81822360	81833294	FAM195B	348262	"Homo sapiens MAPK regulated corepressor interacting protein 1 (MCRIP1), transcript variant 1, mRNA"	NA	-
LNCV6_143400_PI430048170	0.00690268	2.16553	2.16553	up	8.1195	8.07821	8.02603	7.07143	7.05384	6.73105	LNCV6_143400_PI430048170	mRNA	GAGAGACACGGACCACCAAAGGCTTGATTTTTCTTCATCCTACATTATATTCAAAACAAA	NM_021925	RefSeq	chr2	-	20684013	20823130	LDAH	60526	"Homo sapiens lipid droplet associated hydrolase (LDAH), transcript variant 1, mRNA"	NA	-
LNCV6_128768_PI430048170	0.00855302	2.98568	2.98568	up	9.44656	9.35577	9.45039	7.99249	7.97968	7.49483	LNCV6_128768_PI430048170	mRNA	AGCCTTCCCTACTGTCACCAACAACCAAGCTAAATAAAGTCAACAGCCTGATGTGTAAAA	NM_003821	RefSeq	chr8	+	89757746	89791064	RIPK2	8767	"Homo sapiens receptor interacting serine/threonine kinase 2 (RIPK2), mRNA"	GO:0005515|GO:0032755|GO:0050830|GO:0046330|GO:0007249|GO:0050731|GO:0042803|GO:0002756|GO:0002755|GO:0031398|GO:0046641|GO:0043123|GO:0005856|GO:0031663|GO:0050700|GO:0032729|GO:0010800|GO:0032728|GO:0038124|GO:0032760|GO:0038123|GO:0032727|GO:0034134|GO	-
LNCV6_58895_PI430048170	0.0167992	2.75487	2.75487	up	13.0141	12.921	12.9338	11.8124	11.4824	11.1037	LNCV6_58895_PI430048170	mRNA	CACAGAGAATCATGTGTACCTAACTAAGGATGATCTAGGATAAGTAACTCCTGTTTTATA	NM_001278387	RefSeq	chr12	-	46183054	46269425	SLC38A1	81539	"Homo sapiens solute carrier family 38 member 1 (SLC38A1), transcript variant 3, mRNA"	GO:0005886|GO:0005283|GO:0006865|GO:0007268|GO:0003333|GO:0055085|GO:0015804|GO:0005887|GO:0001504|GO:0015175|GO:0016021|GO:0006814|GO:0070062|GO:0006811	-
LNCV6_137205_PI430048170	0.00406282	0.191995	5.20847	down	5.18171	5.10273	5.08557	7.16798	7.54918	7.73991	LNCV6_137205_PI430048170	mRNA	TTACTCAGCCTAAGGAAACAAGTACACTCCACACATGCATAAAGGAAATCAAATGTTATT	NM_001244950	RefSeq	chr10	-	72059033	72088773	SPOCK2	9806	"Homo sapiens SPARC (osteonectin), cwcv and kazal like domains proteoglycan 2 (SPOCK2), transcript variant 3, mRNA"	GO:0019800|GO:0007165|GO:0030198|GO:0010811|GO:0005509|GO:0050840|GO:0005578|GO:0045595|GO:0005539|GO:0007416	-
LNCV6_127750_PI430048170	0.000895353	0.457565	2.18548	down	12.0036	11.9674	11.9739	13.1897	13.0995	13.0357	LNCV6_127750_PI430048170	mRNA	AGAGCCGGGTTTCATCTGGAATTAACTGGATGGAAGGGAAAATAAAGCTATCTAGCGGTG	NM_198949	RefSeq	chr7	+	2242221	2251145	NUDT1	4521	"Homo sapiens nudix hydrolase 1 (NUDT1), transcript variant 2B, mRNA"	GO:0046061|GO:0006203|GO:0006200|GO:0003924|GO:0005634|GO:0044281|GO:0046872|GO:0005829|GO:0005739|GO:0035539|GO:0006195|GO:0005737|GO:0030515|GO:0005759|GO:0008413|GO:0006979|GO:0070062|GO:0055086|GO:0050072|GO:0006184|GO:0006281|GO:0034656|GO:0042262|GO	-
LNCV6_145248_PI430048170	0.000276785	2.43826	2.43826	up	6.96061	6.83945	7.0786	5.5374	5.67086	5.80988	LNCV6_145248_PI430048170	mRNA	CTTGGGAGGCAATGCTCCATCCCCATTATATTACAAATAAAGATGCCCTAAATGAGTGTG	NM_138558	RefSeq	chr1	+	27830813	27851672	PPP1R8	5511	"Homo sapiens protein phosphatase 1 regulatory subunit 8 (PPP1R8), transcript variant 2, mRNA"	GO:0008380|GO:0005515|GO:0006397|GO:0006355|GO:0008283|GO:0003723|GO:0004865|GO:0005634|GO:0043086|GO:0003677|GO:0006351|GO:0006401|GO:0008599|GO:0005737|GO:0004519|GO:0016607|GO:0005654|GO:0005681|GO:0008995	-
LNCV6_144552_PI430048170	0.0305678	2.99621	2.99621	up	10.2272	10.1501	10.3105	8.87682	8.91007	7.97708	LNCV6_144552_PI430048170	mRNA	GCCCAGATCCCAGTTATCCTTGTATCCATGTAATTTCAGATGAATTATTAAGCAAACATT	NM_013254	RefSeq	chr12	+	64452059	64502119	TBK1	29110	"Homo sapiens TANK binding kinase 1 (TBK1), mRNA"	GO:0051219|GO:0005515|GO:0034142|GO:0050830|GO:0007249|GO:0005829|GO:0002756|GO:0051607|GO:0005737|GO:0033138|GO:0006954|GO:0045944|GO:0016032|GO:0032606|GO:0032481|GO:0043123|GO:0032480|GO:0034138|GO:0032728|GO:0032727|GO:0009615|GO:0003676|GO:0002224|GO	-
LNCV6_132195_PI430048170	6.36885e-06	12.2836	12.2836	up	12.4869	12.5215	12.5258	8.85418	8.95208	8.87033	LNCV6_132195_PI430048170	mRNA	CCTTGGGTGACAAATTCCTCTTTGATGAATGTACCCTGTGGGGATGTTTCATACTGACAG	NM_002309	RefSeq	chr22	-	30240446	30246851	LIF	3976	"Homo sapiens LIF, interleukin 6 family cytokine (LIF), transcript variant 1, mRNA"	GO:0060426|GO:0008284|GO:0008285|GO:0042503|GO:0006366|GO:0050731|GO:0033141|GO:1900182|GO:0005615|GO:0046888|GO:0048644|GO:0046697|GO:0006955|GO:0005737|GO:0033138|GO:0048666|GO:0045944|GO:0072307|GO:0070373|GO:0005146|GO:0048286|GO:0007566|GO:0060708|GO	-
LNCV6_135079_PI430048170	0.000225277	0.39465	2.53389	down	5.5579	5.32042	5.33265	6.61343	6.76502	6.85865	LNCV6_135079_PI430048170	mRNA	ATTTCACAGAAGTGCCTGAGACGCGGAGACATGGCTGGTGTTAAATGGAGCTATTCAATA	NM_001303474	RefSeq	chr7	+	1055274	1059269	GPR146	115330	"Homo sapiens G protein-coupled receptor 146 (GPR146), transcript variant 1, mRNA"	GO:0007186|GO:0005886|GO:0004930|GO:0016021	-
LNCV6_131914_PI430048170	0.0429287	2.34162	2.34162	up	11.1476	10.9921	11.1302	10.1273	10.0661	9.24178	LNCV6_131914_PI430048170	mRNA	CCTGCAGATACGTAATGTGACCACTGTTTTGTGTTGACAATATTGCTTTATACAGTTCTT	NM_145049	RefSeq	chr5	+	159263066	159286040	UBLCP1	134510	"Homo sapiens ubiquitin like domain containing CTD phosphatase 1 (UBLCP1), mRNA"	GO:0016311|GO:0005730|GO:0005634|GO:0004721	-
LNCV6_54642_PI430048170	0.00150617	2.55331	2.55331	up	11.3575	11.4802	11.3466	10.0535	10.1953	9.86312	LNCV6_54642_PI430048170	mRNA	TGTTTACTCATTGGAGGAACAGTACCTTGGCTTGGCTCTTGACGTGGACAGAACTAAAAA	NM_001278267	RefSeq	chr1	-	145289899	145405778	NBPF20	100288142	"Homo sapiens NBPF member 20 (NBPF20), mRNA"	NA	-
LNCV6_141891_PI430048170	0.00133433	3.43013	3.43013	up	9.17257	9.14557	9.1714	7.51092	7.27004	7.36368	LNCV6_141891_PI430048170	mRNA	GCTTGGAGATAGAAAGGAATTCAACAATATATCAAATACTTTCCTTCCCACCTTTTTCCT	NM_007207	RefSeq	chr1	-	221701419	221742176	DUSP10	11221	"Homo sapiens dual specificity phosphatase 10 (DUSP10), transcript variant 1, mRNA"	GO:0033549|GO:0005794|GO:0048709|GO:0006950|GO:0007254|GO:0005634|GO:0090335|GO:0060266|GO:0035335|GO:0000188|GO:0002819|GO:0016791|GO:0005737|GO:0046329|GO:0006470|GO:0044387|GO:0048715|GO:0032496|GO:0004721|GO:0005654|GO:0008138|GO:0043508|GO:0017017|GO	-
LNCV6_133439_PI430048170	0.00132943	2.10563	2.10563	up	9.91009	9.88983	9.91815	8.82896	8.9102	8.75197	LNCV6_133439_PI430048170	mRNA	TTCGTTAGCCACAAAGAGAAATATCTGAAAGTCAACATGATGCTTCTTGCATATTATCCA	NM_018077	RefSeq	chr7	-	128310382	128343908	RBM28	55131	"Homo sapiens RNA binding motif protein 28 (RBM28), transcript variant 1, mRNA"	GO:0008380|GO:0006397|GO:0000166|GO:0005730|GO:0005681	-
LNCV6_137253_PI430048170	0.0303102	2.57945	2.57945	up	6.32845	6.28992	6.26506	4.6982	5.38327	4.56116	LNCV6_137253_PI430048170	mRNA	TCACTTAGCACAGATTTGTAATTATGCATGTAATAAAGCACAGCCTTATCCACCCTGAAA	NM_001127899	RefSeq	chrX	+	49922614	50099235	CLCN5	1184	"Homo sapiens chloride voltage-gated channel 5 (CLCN5), transcript variant 1, mRNA"	GO:0007588|GO:0005247|GO:0045177|GO:0005765|GO:0055085|GO:0005254|GO:0005524|GO:0006897|GO:0044070|GO:0015297|GO:0034220|GO:0000139|GO:0016020|GO:0005887|GO:0006810|GO:0010008	-
LNCV6_52468_PI430048170	0.00112911	0.167105	5.98425	down	4.59396	4.4017	4.89851	7.19813	7.14856	7.32888	LNCV6_52468_PI430048170	mRNA	CACAGCTATTGACTCTATTTTCTGAAGGCAAAAATGCATGTTTGTTAGAATGGAAACAGA	NM_012093	RefSeq	chr1	+	77282601	77559969	AK5	26289	"Homo sapiens adenylate kinase 5 (AK5), transcript variant 2, mRNA"	GO:0046034|GO:0015949|GO:0005815|GO:0004550|GO:0009220|GO:0055086|GO:0044281|GO:0004017|GO:0009142|GO:0019206|GO:0005524|GO:0005829|GO:0006165|GO:0005737|GO:0006172|GO:0006173	-
LNCV6_139505_PI430048170	4.87953e-06	0.411866	2.42797	down	9.0029	8.97568	8.92776	10.2015	10.295	10.2485	LNCV6_139505_PI430048170	mRNA	ACACTGCTGTTTTGGAATGTTCAGAAATAAAGACTCTATTTCAGCAATATCAGGTCATGC	NM_001242868	RefSeq	chr13	+	77697853	77764242	SLAIN1	122060	"Homo sapiens SLAIN motif family member 1 (SLAIN1), transcript variant 3, mRNA"	NA	-
LNCV6_119751_PI430048170	0.0230775	4.25804	4.25804	up	6.74271	6.74168	6.82037	4.96166	4.92715	3.92976	LNCV6_119751_PI430048170	mRNA	CAACTTGCTCTTTCATATGAGTTGGTCATAGCATGTAAGAACCAATCTTGAAATATCGTT	NM_018351	RefSeq	chr12	-	95076748	95217464	FGD6	55785	"Homo sapiens FYVE, RhoGEF and PH domain containing 6 (FGD6), mRNA"	GO:0005794|GO:0030036|GO:0031267|GO:0008360|GO:0001726|GO:0046872|GO:0030027|GO:0043088|GO:0043547|GO:0005085|GO:0005737|GO:0032321|GO:0007010|GO:0046847|GO:0005089|GO:0005856	-
LNCV6_133507_PI430048170	0.00116128	0.311799	3.20719	down	9.97882	9.98947	10.0455	11.5301	11.734	11.7823	LNCV6_133507_PI430048170	mRNA	TTATATATTAAAAAACGTATCATGCACCAACTGTGAATAGCTGCCGCTTGCGCAGAGGAC	NM_015103	RefSeq	chr3	-	129555212	129606739	PLXND1	23129	"Homo sapiens plexin D1 (PLXND1), mRNA"	GO:0005515|GO:0030334|GO:0001569|GO:0005886|GO:0019904|GO:0045765|GO:0001525|GO:0007416|GO:0003151|GO:0030027|GO:0032092|GO:0005622|GO:0017154|GO:0043542|GO:0005887|GO:0007411|GO:0060666|GO:0071526	-
LNCV6_137169_PI430048170	0.000491322	12.8426	12.8426	up	5.78951	5.63409	5.80911	1.7519	2.20899	2.1853	LNCV6_137169_PI430048170	mRNA	CTTTTCTTTCTTACTGGGAAATTGAAGTAGCATGTCCTCTGAGTTGCATGTTTTAGATAA	NM_025145	RefSeq	chr10	-	104129887	104232377	CFAP43	80217	"Homo sapiens cilia and flagella associated protein 43 (CFAP43), mRNA"	GO:0042995	-
LNCV6_126945_PI430048170	0.000294887	0.269823	3.70613	down	5.63738	5.71295	5.63982	7.42987	7.57433	7.64848	LNCV6_126945_PI430048170	mRNA	AAGAATCTTAGCAGAGATTGGGATGCCTTACTCAATAAAGCTAAGATGACTATGCTGAAA	NM_001979	RefSeq	chr8	+	27491001	27544922	EPHX2	2053	"Homo sapiens epoxide hydrolase 2 (EPHX2), transcript variant 1, mRNA"	GO:0019369|GO:0090181|GO:0006805|GO:0017144|GO:0044281|GO:0042803|GO:0005829|GO:0016791|GO:0005737|GO:0042577|GO:0006954|GO:0045909|GO:0033885|GO:0070062|GO:0005777|GO:0042632|GO:0000287|GO:0019373|GO:0072593|GO:0006874|GO:0005102|GO:0009636|GO:0010628|GO	-
LNCV6_131788_PI430048170	0.0406277	2.72073	2.72073	up	6.19973	6.05968	6.13667	4.51639	5.2178	4.11204	LNCV6_131788_PI430048170	mRNA	ACTGAGGCTGTAGAAGCAGCGAATTGTCTAGCCATTTAAGTTATTTTTGTAAAATTCAGC	NM_001190848	RefSeq	chr7	-	135387069	135510127	CNOT4	4850	"Homo sapiens CCR4-NOT transcription complex subunit 4 (CNOT4), transcript variant 4, mRNA"	GO:0005515|GO:0010467|GO:0004842|GO:0000166|GO:0016874|GO:0008270|GO:0005634|GO:0030014|GO:0000289|GO:0051865|GO:0005829|GO:0000288	-
LNCV6_131442_PI430048170	0.000214608	0.250613	3.99022	down	4.94703	4.73133	5.10603	6.80559	6.9063	7.07344	LNCV6_131442_PI430048170	mRNA	AACACCAATTTCTTCACCACTGCTCATGTGAGGTGAAGCAGCAGCTAACCCTAGAAAAAA	NM_024650	RefSeq	chr11	+	66744735	66843516	C11orf80	79703	"Homo sapiens chromosome 11 open reading frame 80 (C11orf80), transcript variant 1, mRNA"	NA	-
LNCV6_144513_PI430048170	2.73449e-05	0.251615	3.97432	down	6.48732	6.26393	6.38863	8.36233	8.28947	8.46355	LNCV6_144513_PI430048170	mRNA	TTTAATGTGTACCTGAAAGCTCCTGGCAATGCTGGAAAATTTTTATCCCAGAGGGGTGGG	NM_012133	RefSeq	chr7	-	130506237	130668758	COPG2	26958	"Homo sapiens coatomer protein complex subunit gamma 2 (COPG2), transcript variant 1, mRNA"	GO:0030126|GO:0005198|GO:0006890|GO:0006891|GO:0006886|GO:0005829	-
LNCV6_128767_PI430048170	0.000231909	0.197685	5.05855	down	3.8528	3.6727	3.76742	5.93811	6.07602	6.27996	LNCV6_128767_PI430048170	mRNA	CTGAGATCAAATATCTCATCAGATGACTGGATGCTTAGAATCGGGTTAACTTGATTAAAT	NM_004263	RefSeq	chr2	+	74654227	74683854	SEMA4F	10505	"Homo sapiens ssemaphorin 4F (SEMA4F), transcript variant 1, mRNA"	GO:0031290|GO:0016020|GO:0005886|GO:0030517|GO:0007411|GO:0005887|GO:0005783|GO:0045211|GO:0007267|GO:0004872|GO:0007399	-
LNCV6_107290_PI430048170	9.35192e-05	2.45793	2.45793	up	7.64841	7.81848	7.66959	6.48799	6.37237	6.38705	LNCV6_107290_PI430048170	mRNA	ACACCTCTTACAAAGGCAGCAGATATCAGCTTAGACAATTTGGTGGAAGGGAAGCGGAAA	NM_005657	RefSeq	chr15	-	43403063	43510728	TP53BP1	7158	"Homo sapiens tumor protein p53 binding protein 1 (TP53BP1), transcript variant 3, mRNA"	GO:0005515|GO:0001102|GO:0000781|GO:0001104|GO:0006366|GO:0005657|GO:0042162|GO:0005634|GO:0035064|GO:0006974|GO:0006302|GO:0003684|GO:0002039|GO:0051091|GO:0005737|GO:0006281|GO:0000724|GO:0045944|GO:0000777|GO:0005654|GO:0045893	-
LNCV6_130843_PI430048170	0.0340561	0.433239	2.30819	down	4.65438	4.74629	4.7013	5.85609	5.48722	6.27327	LNCV6_130843_PI430048170	mRNA	GCGTCCAGCACACAAATAAAAGACCCTTGGGCCCTGGCTCTGAGCCCATCCTGCAAAAAA	NM_003834	RefSeq	chr16	-	268300	275943	RGS11	8786	"Homo sapiens regulator of G protein signaling 11 (RGS11), transcript variant 2, mRNA"	GO:0031681|GO:0005886|GO:0005834|GO:0038032|GO:0044292|GO:0035556|GO:0043547|GO:0043234|GO:0005737|GO:0008277|GO:0007186|GO:0004871|GO:0005096	-
LNCV6_128336_PI430048170	0.000616142	0.354335	2.82219	down	7.57796	7.66721	7.61768	9.05977	9.24892	9.03644	LNCV6_128336_PI430048170	mRNA	GAAAATAACATTTTCTGACTTCTTTCTATTTTCTTGCCCTGCACAGACCCTACCTGGTAC	NM_020645	RefSeq	chr11	-	8980575	9004049	NRIP3	56675	"Homo sapiens nuclear receptor interacting protein 3 (NRIP3), mRNA"	GO:0006508|GO:0004190	-
LNCV6_58370_PI430048170	0.0195716	2.50745	2.50745	up	5.51184	5.32779	5.49381	4.5244	3.89677	3.83559	LNCV6_58370_PI430048170	mRNA	CTTCTGTCTTGTGAACCATACGGAGCCTATTATTTTAAAATATGATCAGACAAGTAAGGC	NM_025004	RefSeq	chr11	+	124954120	125041489	CCDC15	80071	"Homo sapiens coiled-coil domain containing 15 (CCDC15), mRNA"	GO:0005813	-
LNCV6_139440_PI430048170	0.00243392	0.35643	2.8056	down	3.98131	4.03764	4.19359	5.50773	5.34581	5.79594	LNCV6_139440_PI430048170	mRNA	TTTGGCGGTTAAGGTTGCTGATTTCTCCACAGCTTGCATTTCTGAACCAAAGGCCCTTTT	NM_003538	RefSeq	chr6	+	26021678	26022050	HIST1H4A	8359	"Homo sapiens histone cluster 1 H4 family member a (HIST1H4A), mRNA"	GO:0005515|GO:0010467|GO:0006325|GO:0005634|GO:0045653|GO:0000723|GO:0000183|GO:0000786|GO:0070062|GO:0035574|GO:0035575|GO:0046982|GO:0006334|GO:0006335|GO:0005576|GO:0006336|GO:0000228|GO:0003677|GO:0032776|GO:0034080|GO:0043234|GO:0016020|GO:0045814|GO	-
LNCV6_101975_PI430048170	0.0120268	0.429083	2.33055	down	5.59286	5.65016	5.52388	6.77111	6.54278	7.06923	LNCV6_101975_PI430048170	mRNA	ACCTATGGTGGTTGTTACGGCAACAAGAACAACTTTGAGGAAGAGCAGCAGTGCCTCGAG	NM_181642	RefSeq	chr15	+	40844047	40857655	SPINT1	6692	"Homo sapiens serine peptidase inhibitor, Kunitz type 1 (SPINT1), transcript variant 1, mRNA"	GO:0010951|GO:0060674|GO:0016020|GO:0030198|GO:0004867|GO:0060670|GO:0005576|GO:0005615|GO:0070062	-
LNCV6_133885_PI430048170	0.00785748	6.42952	6.42952	up	9.05643	8.9904	9.14348	6.54355	6.65046	5.81072	LNCV6_133885_PI430048170	mRNA	TCTCCGAACTGTAGTATTTCCTTCTCACTACCTTGTACCTTTATACTTAGATTGGAATTC	NM_025114	RefSeq	chr12	-	88049012	88142216	CEP290	80184	"Homo sapiens centrosomal protein 290 (CEP290), mRNA"	GO:0005515|GO:0060041|GO:0034451|GO:0048793|GO:0036038|GO:0005634|GO:0015031|GO:0036064|GO:0005829|GO:0005737|GO:0000086|GO:0070201|GO:0000930|GO:0051011|GO:0030814|GO:0005813|GO:0006996|GO:0030916|GO:0090316|GO:0042384|GO:0043234|GO:0007163|GO:0016020|GO	-
LNCV6_132155_PI430048170	0.00203544	2.3362	2.3362	up	5.64161	5.29083	5.54447	4.32449	4.01913	4.44983	LNCV6_132155_PI430048170	mRNA	GAGTTCACAGTGGTAAGACTCATATGCCTGTATGTGTTGCTAATAAATTAGATTTTGGAT	NM_144715	RefSeq	chr3	-	19879471	19934214	EFHB	151651	"Homo sapiens EF-hand domain family member B (EFHB), transcript variant 1, mRNA"	GO:0005509	-
LNCV6_137016_PI430048170	9.43488e-05	0.413899	2.41605	down	10.8307	10.659	10.7426	11.9262	12.1264	11.9955	LNCV6_137016_PI430048170	mRNA	GTTAGCTAAGGTTATTGCTTTTTGTGGCAAATCTAATTAAATGACAGGAATCTCTTCACG	NM_001206710	RefSeq	chr12	-	49002271	49018748	PRKAG1	5571	"Homo sapiens protein kinase AMP-activated non-catalytic subunit gamma 1 (PRKAG1), transcript variant 4, mRNA"	GO:0005515|GO:0008286|GO:0004679|GO:0008603|GO:0005634|GO:0007283|GO:0051291|GO:0005829|GO:0045860|GO:0061024|GO:0007050|GO:0006633|GO:0070062|GO:0006996|GO:0016208|GO:0019901|GO:0031588|GO:0005524|GO:0010628|GO:0006110|GO:0007165|GO:0004672|GO:0016020|GO	-
LNCV6_131398_PI430048170	0.000195213	4.79533	4.79533	up	13.981	14.0381	14.0898	11.7231	11.6762	11.9156	LNCV6_131398_PI430048170	mRNA	CCTTCAAATAAAAGTCACCCCTGCATGGTGAAGTCTTCCCTCTGCTTCTCTCATAAAAAA	NM_001012662	RefSeq	chr11	+	62856011	62888883	SLC3A2	6520	"Homo sapiens solute carrier family 3 member 2 (SLC3A2), transcript variant 2, mRNA"	GO:0005515|GO:0003725|GO:0005886|GO:0043169|GO:0006865|GO:0005634|GO:0003824|GO:0050900|GO:0005432|GO:0005737|GO:0016324|GO:0015175|GO:0006816|GO:0035725|GO:0060356|GO:0070062|GO:0006811|GO:0042470|GO:0009986|GO:0005975|GO:0055085|GO:0015827|GO:0016020|GO	-
LNCV6_126845_PI430048170	0.00183407	3.7804	3.7804	up	7.15698	7.10482	7.18033	5.02264	5.30101	5.34334	LNCV6_126845_PI430048170	mRNA	GATCCTGAAGCTTACTATGCAGCCTACAAACAGCCTTAGTAATTAAAACATTTTATACCA	NM_018725	RefSeq	chr3	+	53846549	53865800	IL17RB	55540	"Homo sapiens interleukin 17 receptor B (IL17RB), mRNA"	GO:0030368|GO:0005737|GO:0004896|GO:0016020|GO:0009986|GO:0005887|GO:0019221|GO:0006952|GO:0005576|GO:0001558	-
LNCV6_137809_PI430048170	0.013225	22.4041	22.4041	up	7.52187	7.42412	7.39918	3.64209	1.75394	2.91567	LNCV6_137809_PI430048170	mRNA	TTAGACAAAGCTGATGGCACTATGTTTTGTATCATGTTCCTTGAAACTGTAAATTCAGTG	NM_194250	RefSeq	chr2	+	184598365	184939487	ZNF804A	91752	"Homo sapiens zinc finger protein 804A (ZNF804A), mRNA"	GO:0046872	-
LNCV6_133835_PI430048170	0.00129494	0.0998429	10.0157	down	5.20878	5.2911	5.16619	8.26877	8.528	8.79652	LNCV6_133835_PI430048170	mRNA	TTTCTTCACGGTCACTATTTATTCTTTGTTCCTTTTTCTTTTTGTAAGAAACATTCACAA	NM_001258320	RefSeq	chr11	-	44932347	44950208	TP53I11	9537	"Homo sapiens tumor protein p53 inducible protein 11 (TP53I11), transcript variant 1, mRNA"	GO:0008285|GO:0006950|GO:0016021	-
LNCV6_126744_PI430048170	2.32874e-05	2.31706	2.31706	up	10.1762	10.2456	10.2246	8.94877	9.00049	9.05899	LNCV6_126744_PI430048170	mRNA	TTTCAATACTGAAAGATTAAAATGGGGAGGTTGCAGGGAGCAGAGCTTTTCCCTAGCACC	NM_024098	RefSeq	chr11	+	60841955	60851088	CCDC86	79080	"Homo sapiens coiled-coil domain containing 86 (CCDC86), mRNA"	GO:0005515|GO:0005730|GO:0016032|GO:0005654|GO:0005634	-
LNCV6_137198_PI430048170	0.000158471	2.38672	2.38672	up	9.21485	9.23113	9.18636	7.94659	7.90138	8.01727	LNCV6_137198_PI430048170	mRNA	ATCTTCATTAGCATGATCCTCTTCATTCGAATCATGCCTAAACTCAAATAAAGACCCCCG	NM_018467	RefSeq	chr19	+	17215345	17219829	USE1	55850	"Homo sapiens unconventional SNARE in the ER 1 (USE1), mRNA"	GO:0006888|GO:0005515|GO:0030163|GO:0060628|GO:0005783|GO:0071786|GO:0005789|GO:0007041|GO:0016021|GO:0015031|GO:0032940|GO:0005764	-
LNCV6_75876_PI430048170	0.0167362	3.64537	3.64537	up	4.29462	3.83322	4.13919	1.85224	2.8145	1.79985	LNCV6_75876_PI430048170	mRNA	GTGCCTACAAAACCTTAAAGGAAAAGCTTTCAAAGGATATTGATTACCTTATTGGTAAGG	NM_018700	RefSeq	chr5	-	115124761	115180546	TRIM36	55521	"Homo sapiens tripartite motif containing 36 (TRIM36), transcript variant 1, mRNA"	GO:0004842|GO:0016567|GO:0001669|GO:0016874|GO:0051726|GO:0008270|GO:0007340|GO:0005856|GO:0070062	-
LNCV6_143994_PI430048170	0.0130181	2.14732	2.14732	up	11.1294	10.9478	11.109	10.1181	10.0964	9.61761	LNCV6_143994_PI430048170	mRNA	GATGGGGAGGATCCTTGGACTTTGTGTTTTTGATTGTATGTTGATATTCTAAAAACATCT	NM_001303096	RefSeq	chr2	+	189441432	189475562	WDR75	84128	"Homo sapiens WD repeat domain 75 (WDR75), transcript variant 2, mRNA"	GO:0005730|GO:0005654	-
LNCV6_134021_PI430048170	0.00230409	0.241481	4.14112	down	4.57959	4.57401	4.64781	6.43916	6.64644	6.83938	LNCV6_134021_PI430048170	mRNA	TGAAGGAAACAACACATTTATACGGATTTCATATTTCTACCCGCCTTTCCTGACTCTGTG	NM_001405	RefSeq	chr19	+	1286153	1301431	EFNA2	1943	"Homo sapiens ephrin A2 (EFNA2), mRNA"	GO:0031594|GO:0048013|GO:0046875|GO:0046849|GO:0021772|GO:0005886|GO:0007411|GO:0030316|GO:0007267|GO:0043204|GO:0005576|GO:0031225	-
LNCV6_127835_PI430048170	0.00050011	0.275382	3.63132	down	6.00514	6.27968	6.16865	7.97942	7.98811	8.07846	LNCV6_127835_PI430048170	mRNA	ATGTTCTTAAGCACAGGGACTGTATCATGCAGGGGCCAATAAAGCTCAAGAAAACGAGTA	NM_001032296	RefSeq	chr13	-	98450198	98577151	STK24	8428	"Homo sapiens serine/threonine kinase 24 (STK24), transcript variant 2, mRNA"	GO:0023014|GO:0005515|GO:0042542|GO:0030336|GO:0008631|GO:0005730|GO:0097194|GO:0006915|GO:0005634|GO:0005524|GO:0048679|GO:0046872|GO:0006921|GO:0005829|GO:0007165|GO:0005737|GO:0046777|GO:0004672|GO:0016020|GO:0004702|GO:0004674|GO:0005654|GO:0006468|GO	-
LNCV6_105828_PI430048170	0.000292882	0.264749	3.77716	down	7.06294	7.10924	6.99883	8.85118	9.10409	8.95857	LNCV6_105828_PI430048170	mRNA	TTTTTCGGGAAGTCCACCCTCCCGTTCATGGCCACGGTGTTGGAGTCCGCAGAGCACTCG	NM_024299	RefSeq	chr20	+	63520740	63522171	PPDPF	79144	"Homo sapiens pancreatic progenitor cell differentiation and proliferation factor (PPDPF), transcript variant 1, mRNA"	GO:0007275|GO:0030154	-
LNCV6_92484_PI430048170	0.00026049	0.184129	5.43097	down	6.33163	6.25774	6.29393	8.63162	8.70835	8.85861	LNCV6_92484_PI430048170	mRNA	ATTCCACCAACTCCAGCGAAAACATGTACACTATCATGAACCCCATCGGGCAGGGCGCCG	NM_032627	RefSeq	chr19	+	18419335	18434562	SSBP4	170463	"Homo sapiens single stranded DNA binding protein 4 (SSBP4), transcript variant 1, mRNA"	GO:0003697|GO:0005634	-
LNCV6_136238_PI430048170	0.000386229	0.215094	4.64913	down	4.9526	4.45612	4.81346	6.77614	7.18989	6.92039	LNCV6_136238_PI430048170	mRNA	GTGTTCTATGCATTTATTGGCTCTTGAATTTCCTCATCTATGAATTGTCATTCATACACC	NM_004155	RefSeq	chr6	-	2887264	2903312	SERPINB9	5272	"Homo sapiens serpin family B member 9 (SERPINB9), mRNA"	GO:0005515|GO:0002448|GO:0043066|GO:0004867|GO:0071391|GO:0005634|GO:0002020|GO:0005615|GO:0005829|GO:0010951|GO:0005737|GO:0006955|GO:0016020|GO:0043154|GO:0043027|GO:0070062	-
LNCV6_126818_PI430048170	0.00574724	3.87182	3.87182	up	4.63551	4.40503	4.74071	2.18421	2.69156	2.96196	LNCV6_126818_PI430048170	mRNA	TGCATTTCCAAATCAAAGGACAAGCGGACAAAATGCATCCCAAGATCAAGGAAGGGACAG	NM_001164761	RefSeq	chr7	-	549196	713207	PRKAR1B	5575	"Homo sapiens protein kinase cAMP-dependent type I regulatory subunit beta (PRKAR1B), transcript variant 1, mRNA"	GO:0034236|GO:0005886|GO:0008603|GO:0007202|GO:0044281|GO:0005829|GO:0030552|GO:0007173|GO:0071377|GO:0007611|GO:0006833|GO:0034199|GO:2000480|GO:0005952|GO:0048011|GO:0055085|GO:0003091|GO:0007165|GO:0006112|GO:0050796|GO:0007596|GO:0008543|GO:0045087|GO	-
LNCV6_136625_PI430048170	0.0132028	5.02271	5.02271	up	9.31545	9.30959	9.25711	7.39154	6.92219	6.42326	LNCV6_136625_PI430048170	mRNA	CAGACCTAACTAGTGAATGTATTAATGAAAATGCATCTATTTCAGAGCTGACATGAAGAG	NM_181453	RefSeq	chr2	+	108449120	108509398	GCC2	9648	"Homo sapiens GRIP and coiled-coil domain containing 2 (GCC2), transcript variant 1, mRNA"	GO:0005515|GO:0005802|GO:0005794|GO:0034453|GO:0043001|GO:0090161|GO:0005634|GO:0071955|GO:0042802|GO:0070861|GO:0005737|GO:0016020|GO:0034499|GO:0031023|GO:0034067|GO:0006622|GO:0042147|GO:0005654|GO:0000042	-
LNCV6_126788_PI430048170	2.00946e-05	0.197807	5.05543	down	9.84287	9.67725	9.87684	12.2058	12.2106	11.9911	LNCV6_126788_PI430048170	mRNA	TGTTCTCACAGGACATGTACCTAATTATGGTACTTATTTATGTAGTCACTGTATTTCTGG	NM_001143981	RefSeq	chrX	-	110673855	110796058	CHRDL1	91851	"Homo sapiens chordin like 1 (CHRDL1), transcript variant 1, mRNA"	GO:0030514|GO:0048749|GO:0001503|GO:0030182|GO:0001654|GO:0005576|GO:0030509	-
LNCV6_129120_PI430048170	0.000125295	0.0923067	10.8335	down	8.07347	8.00212	8.10023	11.3425	11.6137	11.5206	LNCV6_129120_PI430048170	mRNA	GTGAATTGGGCAACTCCTTATAGTGTTGTGCACACAAAAGCATCAAATAAAGAACATTTA	NM_001113205	RefSeq	chr1	-	161037630	161038984	TSTD1	100131187	"Homo sapiens thiosulfate sulfurtransferase like domain containing 1 (TSTD1), transcript variant 3, mRNA"	GO:0005739|GO:0048471|GO:0005737	-
LNCV6_138094_PI430048170	0.00222583	6.667	6.667	up	8.27047	8.35433	8.42345	5.79087	5.7332	5.26087	LNCV6_138094_PI430048170	mRNA	ACACCTTAAGGGTCTAACTTGTAATGAAGACAGAAATATGTATGAGGATGATCACTGAAA	NM_015394	RefSeq	chr12	+	133130627	133159465	ZNF10	7556	"Homo sapiens zinc finger protein 10 (ZNF10), mRNA"	GO:0005515|GO:0006355|GO:0005634|GO:0003677|GO:0046872|GO:0006351	-
LNCV6_145635_PI430048170	4.25225e-05	2.1467	2.1467	up	12.2267	12.127	12.1183	11.0719	11.1164	10.9763	LNCV6_145635_PI430048170	mRNA	GCCTTAAAATAGTAGCCTGCTACAATGACTTCTTTGGGTAGCCATTTTCATAAGAAATAA	NM_052865	RefSeq	chr20	+	17968890	17991122	MGME1	92667	"Homo sapiens mitochondrial genome maintenance exonuclease 1 (MGME1), transcript variant 2, mRNA"	GO:0005739|GO:0008297|GO:0043504|GO:0006264|GO:0000738	-
LNCV6_132068_PI430048170	0.00994134	3.35091	3.35091	up	3.37759	3.66384	3.063	1.63942	1.6401	1.65338	LNCV6_132068_PI430048170	mRNA	GGTTAAAATATGTGGGGAGTTGTGCCTATATAAATTCTTATGTGTGATGATTACTGCTAG	NM_001195576	RefSeq	chrX	+	111876050	111903990	TRPC5OS	100329135	"Homo sapiens TRPC5 opposite strand (TRPC5OS), transcript variant 1, mRNA"	NA	-
LNCV6_128721_PI430048170	0.0122671	5.50014	5.50014	up	4.48838	4.44521	4.58163	2.56391	1.78973	1.59671	LNCV6_128721_PI430048170	mRNA	CATAGCTCTTTGGAGAACTAGGTGTTGTAATTCAGTTATGAAGCTATTTTCTCTGTAACA	NM_178438	RefSeq	chr1	+	152510843	152512177	LCE5A	254910	"Homo sapiens late cornified envelope 5A (LCE5A), mRNA"	GO:0031424	-
LNCV6_128909_PI430048170	0.000130849	0.286158	3.49457	down	8.09528	8.04977	8.22541	9.76742	10.0218	9.98937	LNCV6_128909_PI430048170	mRNA	CAGTGGTGTGTTTGATTCTTTTTTAGACTGGCTTCAGCATTGTGCAGTTTAAAAATAAGT	NM_001242903	RefSeq	chr17	+	57085716	57121344	AKAP1	8165	"Homo sapiens A-kinase anchoring protein 1 (AKAP1), transcript variant 3, mRNA"	GO:0005739|GO:0005515|GO:0016020|GO:0007596|GO:0003723|GO:0005741|GO:0016021|GO:0005829	-
LNCV6_130241_PI430048170	0.0321752	0.308599	3.24045	down	8.4835	7.2603	7.89798	9.69357	9.7723	9.5058	LNCV6_130241_PI430048170	mRNA	TGGGGCAAAGGGGTGGGCGATTTCTTTTGTAAGTGTAAAATAAATGAACACGCATTGAAT	NM_003325	RefSeq	chr22	-	19330700	19431696	HIRA	7290	"Homo sapiens histone cell cycle regulator (HIRA), mRNA"	GO:0005515|GO:0000790|GO:0003700|GO:0007369|GO:0006357|GO:0003714|GO:0005634|GO:0006336|GO:0009653|GO:0001649|GO:0006351|GO:0042692|GO:0043234|GO:0016605|GO:0003682|GO:0005654|GO:0070062|GO:0016568	-
LNCV6_94794_PI430048170	0.000421682	0.230052	4.34684	down	3.54212	3.23498	3.46649	5.46109	5.59389	5.56264	LNCV6_94794_PI430048170	mRNA	CCTGGAGATAGCCTTTGCGATATTTAAATGTCCGTGGATACAGAAATCTCTGCAGGCAAG	NM_004616	RefSeq	chr12	-	71125096	71157999	TSPAN8	7103	"Homo sapiens tetraspanin 8 (TSPAN8), mRNA"	GO:0030195|GO:0016021|GO:0070062	-
LNCV6_119776_PI430048170	0.00919565	6.55695	6.55695	up	7.43167	7.45923	7.52696	5.05541	4.16781	4.91023	LNCV6_119776_PI430048170	mRNA	ACGCAAAATGCCCTTCAATGGCGAGAAGCAGTGTGTGGGAGAGGACCAGCCAAGCGATTC	NM_152772	RefSeq	chr12	+	106302790	106347015	TCP11L2	255394	"Homo sapiens t-complex 11 like 2 (TCP11L2), transcript variant 1, mRNA"	NA	-
LNCV6_136648_PI430048170	2.45377e-05	0.235	4.25531	down	5.18164	4.98772	5.15564	7.06656	7.29853	7.22563	LNCV6_136648_PI430048170	mRNA	CACCTTTCCTCCACACACCTTCATTTTGATGTTCGGGTTTTTGTGTTAAGTTAATCTGTA	NM_004655	RefSeq	chr17	-	65528562	65561622	AXIN2	8313	"Homo sapiens axin 2 (AXIN2), mRNA"	GO:0005515|GO:0005881|GO:0008285|GO:0005886|GO:0008013|GO:0008283|GO:0003413|GO:0090263|GO:0030877|GO:0003139|GO:0010718|GO:0038032|GO:0005634|GO:0030282|GO:0090244|GO:0035414|GO:0009950|GO:0005829|GO:0005737|GO:0015630|GO:0042476|GO:0048255|GO:0090090|GO	-
LNCV6_141275_PI430048170	0.00534168	0.384518	2.60066	down	7.60119	7.60831	7.61022	8.82646	8.93908	9.16939	LNCV6_141275_PI430048170	mRNA	GGCTTCTGTCGGGGGGAGAGTATATAATGGAGGAAATATTATGTATTGAGATTATATTTA	NM_001172659	RefSeq	chr4	-	2269596	2364877	ZFYVE28	57732	"Homo sapiens zinc finger FYVE-type containing 28 (ZFYVE28), transcript variant 1, mRNA"	GO:0005515|GO:0031901|GO:0007175|GO:0042059|GO:0032266|GO:0046872|GO:0005829	-
LNCV6_136453_PI430048170	0.000517663	0.243554	4.10586	down	5.79426	5.71885	5.65033	7.67351	7.94388	7.64333	LNCV6_136453_PI430048170	mRNA	TTCCTCCTATTGTCTTGTAAATCAAACTCTAAGTGAAAACTTCCCATTTGTCCCTTCAAA	NM_152259	RefSeq	chr15	+	89575586	89628023	TICRR	90381	"Homo sapiens TOPBP1 interacting checkpoint and replication regulator (TICRR), transcript variant 2, mRNA"	GO:0006260|GO:0005515|GO:0030174|GO:0006281|GO:0001731|GO:0010212|GO:0003682|GO:0000075|GO:0005654|GO:0005634|GO:0033314	-
LNCV6_144858_PI430048170	0.00369998	3.32765	3.32765	up	9.23923	9.11335	9.19517	7.35125	7.2562	7.70074	LNCV6_144858_PI430048170	mRNA	CAAAAAGTCAGTTGATATGACACAGTCACAGACAGAACAGTCAGCAGCCCAAGAAAGGTC	NM_002198	RefSeq	chr5	-	132481608	132490773	IRF1	3659	"Homo sapiens interferon regulatory factor 1 (IRF1), transcript variant 1, mRNA"	GO:0005515|GO:0000790|GO:0008285|GO:0006366|GO:0035458|GO:0019221|GO:0005634|GO:0005829|GO:0051607|GO:0005737|GO:0060337|GO:0045944|GO:0051726|GO:0007050|GO:0032481|GO:0060333|GO:0032728|GO:2000564|GO:0006915|GO:0000978|GO:0003677|GO:0002819|GO:0001077|GO	-
LNCV6_128949_PI430048170	0.00569785	0.46726	2.14014	down	5.31781	5.29415	5.36441	6.50174	6.52322	6.22692	LNCV6_128949_PI430048170	mRNA	CTTGACATCTGTTGCTCTACAGTTGTCAACTAGAAAATTAGGCATAGAGTTTCACATTAT	NM_025152	RefSeq	chr14	+	31561384	31861224	NUBPL	80224	"Homo sapiens nucleotide binding protein like (NUBPL), transcript variant 1, mRNA"	GO:0005739|GO:0032981|GO:0051539|GO:0070584|GO:0005524|GO:0046872	-
LNCV6_141657_PI430048170	0.000319604	0.436861	2.28906	down	7.91107	7.79394	7.80701	8.90506	9.1033	9.08269	LNCV6_141657_PI430048170	mRNA	GCGGGAGACAAAAACCACACCTCTTTTTATATAAGGTTTCATATTTAATTTGGTCATGGA	NM_015178	RefSeq	chr8	+	22999578	23020197	RHOBTB2	23221	"Homo sapiens Rho related BTB domain containing 2 (RHOBTB2), transcript variant 3, mRNA"	GO:0051056|GO:0005886|GO:0007264|GO:0005525|GO:0005829	-
LNCV6_98149_PI430048170	0.00303522	16.1534	16.1534	up	6.23991	6.23713	6.16645	2.59749	1.79896	2.09191	LNCV6_98149_PI430048170	mRNA	AGGAAAACTCATTAGAATTCTTAAGTGATCTTACACCGGGAGATCAGGACCCATCTCAGA	NM_001278432	RefSeq	chr13	-	32432487	32538885	N4BP2L2	10443	"Homo sapiens NEDD4 binding protein 2 like 2 (N4BP2L2), transcript variant 3, mRNA"	GO:0005515|GO:0003674|GO:0001106|GO:0017053|GO:0000122|GO:0019899|GO:0070062	-
LNCV6_140488_PI430048170	0.0126934	0.470003	2.12764	down	4.8733	5.43319	4.86475	5.81526	6.28769	6.35491	LNCV6_140488_PI430048170	mRNA	AATTCCTTCAAAGCCAGCCCTGAGCGACGGAACAGTGGGCGGTGTCTCCAGAAGTGGTTT	NM_001199206	RefSeq	chr11	+	94305636	94307692	IZUMO1R	390243	"Homo sapiens IZUMO1 receptor, JUNO (IZUMO1R), mRNA"	GO:0007338|GO:0005515|GO:0035036|GO:0005542|GO:0005886|GO:0007342|GO:0004872|GO:0031225|GO:0007155	-
LNCV6_144380_PI430048170	6.25498e-05	0.0514	19.4553	down	6.972	6.67614	6.90491	10.9441	11.4088	11.0184	LNCV6_144380_PI430048170	mRNA	AAGGGTTTGCACTGGTCTTGAGTGTTGTGCTTTTCTGTGTTGTGTGTTTTGATTTTTGTC	NM_001142651	RefSeq	chr5	+	172641265	172691540	NEURL1B	54492	"Homo sapiens neuralized E3 ubiquitin protein ligase 1B (NEURL1B), transcript variant 1, mRNA"	GO:0005737|GO:0016567|GO:0007219|GO:0016874|GO:0008270	-
LNCV6_61880_PI430048170	0.0008529	2.49796	2.49796	up	6.74868	6.73147	6.97154	5.63038	5.5649	5.28382	LNCV6_61880_PI430048170	mRNA	ACAACAAAAAAGGCAGGAAACAGGAAGAGAGGATGGTGGCACATTGGCTAAAGGCTCTTT	NM_001128610	RefSeq	chr15	+	50424376	50501083	USP8	9101	"Homo sapiens ubiquitin specific peptidase 8 (USP8), transcript variant 2, mRNA"	GO:0071108|GO:0005515|GO:0017124|GO:0016579|GO:0004843|GO:0005794|GO:0001669|GO:0000281|GO:0008283|GO:0030496|GO:0007265|GO:0005829|GO:0004197|GO:0005737|GO:0070536|GO:0061136|GO:0031313|GO:0043161|GO:0005654|GO:0007032|GO:0019897|GO:0005769	-
LNCV6_133630_PI430048170	0.00295159	5.36646	5.36646	up	6.59181	6.58486	6.67431	4.38833	4.2624	3.88359	LNCV6_133630_PI430048170	mRNA	CCTTGTATGCCAGCACCTGGTAACAGTAGAGATTTTTATACATTAATCTTGATCTGTTTT	NM_015904	RefSeq	chr2	+	99337370	99400265	EIF5B	9669	"Homo sapiens eukaryotic translation initiation factor 5B (EIF5B), mRNA"	GO:0005515|GO:0010467|GO:0006446|GO:0003924|GO:0003743|GO:0005525|GO:0044267|GO:0006412|GO:0006413|GO:0005829	-
LNCV6_68652_PI430048170	4.257e-06	0.301468	3.3171	down	7.60978	7.57994	7.51202	9.32296	9.30986	9.25964	LNCV6_68652_PI430048170	mRNA	CTGGCCGTGTCTAATAAAAAGTATTTGAACCTTGGGAGCACCCAAGCTTGCTCATGTGGC	NM_182687	RefSeq	chr16	-	2972790	2980539	PKMYT1	9088	"Homo sapiens protein kinase, membrane associated tyrosine/threonine 1 (PKMYT1), transcript variant 2, mRNA"	GO:0005515|GO:0007088|GO:0005794|GO:0005783|GO:0000079|GO:0005524|GO:0046872|GO:0005829|GO:0007067|GO:0000082|GO:0004672|GO:0016020|GO:0000139|GO:0016301|GO:0004674|GO:0010923|GO:0000086|GO:0051726|GO:0005789|GO:0006468|GO:0005654|GO:0000278	-
LNCV6_144596_PI430048170	0.000387883	0.386195	2.58936	down	6.69068	6.53527	6.57412	7.81424	8.04815	8.04766	LNCV6_144596_PI430048170	mRNA	GGTGGAGAGAATAAAGAACCATTGCACATCTTACATCCACAGTAATGAGTCATAATATTA	NM_182985	RefSeq	NT_187605.1	+	59738	91200	TRIM69	140691	"Homo sapiens tripartite motif containing 69 (TRIM69), transcript variant a, mRNA"	GO:0005737|GO:0004842|GO:0016567|GO:0016607|GO:0005886|GO:0016874|GO:0006915|GO:0008270|GO:0005634	-
LNCV6_135482_PI430048170	0.0132618	2.73492	2.73492	up	6.93526	6.97544	6.881	5.17677	5.79617	5.39637	LNCV6_135482_PI430048170	mRNA	AGATCTATGTGTCACTGATCATTGTAAATAAAGTGGACCTGCTTTTACAGCCCTGTCACT	NM_207334	RefSeq	chr1	+	20552438	20555020	FAM43B	163933	"Homo sapiens family with sequence similarity 43 member B (FAM43B), mRNA"	NA	-
LNCV6_130742_PI430048170	0.0120867	9.33302	9.33302	up	9.09757	9.06354	9.12811	6.49035	5.58821	5.24662	LNCV6_130742_PI430048170	mRNA	TCACTTGGAGGCTAAAAATCTCCAGTGAAAACAAAACGAAAACCTTTAAGAGAATGTAGA	NM_005977	RefSeq	chr13	-	26212767	26222371	RNF6	6049	"Homo sapiens ring finger protein 6 (RNF6), transcript variant 1, mRNA"	GO:0005515|GO:0085020|GO:0006511|GO:0030424|GO:0004842|GO:0006355|GO:0031965|GO:0016874|GO:0060765|GO:0005634|GO:0050681|GO:0044314|GO:0003677|GO:0043231|GO:0005737|GO:0030517|GO:0016605|GO:0008270|GO:0070936|GO:0045893	-
LNCV6_143322_PI430048170	0.00047478	7.71351	7.71351	up	8.56688	8.54984	8.53168	5.59653	5.47504	5.72413	LNCV6_143322_PI430048170	mRNA	GACCATTATATTCTACTGTGAGAAGTGCAGTCTGCACTATATTGTTTTAAAAACGAAGAG	NM_032829	RefSeq	chr12	+	109714381	109770507	FAM222A	84915	"Homo sapiens family with sequence similarity 222 member A (FAM222A), mRNA"	NA	-
LNCV6_132072_PI430048170	0.00022625	2.03896	2.03896	up	10.3385	10.2557	10.2873	9.20515	9.35248	9.2374	LNCV6_132072_PI430048170	mRNA	TCATGTCACTGAGTTCCAGCCGCTTTTAGAGTAAAGTCGTTTATCATCAAAGCCAAAAAA	NM_014698	RefSeq	chr1	-	225845531	225882720	TMEM63A	9725	"Homo sapiens transmembrane protein 63A (TMEM63A), mRNA"	GO:0000166|GO:0016021|GO:0005765|GO:0070062|GO:0006811	-
LNCV6_141797_PI430048170	0.0018887	0.338751	2.95202	down	8.37953	8.37378	8.35139	9.78712	10.0284	9.96378	LNCV6_141797_PI430048170	mRNA	CCACTCTCCCCACTTTTATCTTTTCCAGTGGTCTTCTGTTAATGTAGTGTCTTTTACAAG	NM_206943	RefSeq	chr2	+	32947301	33399509	LTBP1	4052	"Homo sapiens latent transforming growth factor beta binding protein 1 (LTBP1), transcript variant 1, mRNA"	GO:0005515|GO:0035583|GO:0050431|GO:0005509|GO:0005578|GO:0001527|GO:0005576|GO:0050436|GO:0031012|GO:0043234|GO:0030198|GO:0005024|GO:0007178	-
LNCV6_129318_PI430048170	0.00418661	0.302245	3.30858	down	5.04749	5.04047	5.16704	6.62894	6.68271	7.08187	LNCV6_129318_PI430048170	mRNA	CACTTGGAGGGTGAGACTGCAGTGGGGGTTGTTTTTATTAAAAGCATCATGGACACAGCA	NM_001033113	RefSeq	chr9	-	137434363	137441449	ENTPD8	377841	"Homo sapiens ectonucleoside triphosphate diphosphohydrolase 8 (ENTPD8), transcript variant 1, mRNA"	GO:0017111|GO:0017110|GO:0005886|GO:0009124|GO:0016021|GO:0009133|GO:0005524|GO:0046872	-
LNCV6_130841_PI430048170	0.00464566	5.86625	5.86625	up	9.79285	9.71318	9.76969	7.37433	7.36531	6.81117	LNCV6_130841_PI430048170	mRNA	CTGCCAAAACTGTGGCATTTTCATTACAGGAGAGTTTACTATGCTAAAAGCAAAAAACAA	NM_012419	RefSeq	chr6	-	153010890	153131254	RGS17	26575	"Homo sapiens regulator of G protein signaling 17 (RGS17), mRNA"	GO:0043547|GO:0005737|GO:0005886|GO:0038032|GO:0005634|GO:0005096	-
LNCV6_142149_PI430048170	0.0200209	2.14286	2.14286	up	4.71854	4.40644	4.45214	3.59563	3.63517	2.97888	LNCV6_142149_PI430048170	mRNA	GTCTCTGTGTACTTTGAATTATTTTGCAGTTATGTAGGTATCCTAATGAGTGAATGGTAC	NM_145756	RefSeq	chr18	-	35366696	35377337	ZNF396	252884	"Homo sapiens zinc finger protein 396 (ZNF396), transcript variant 3, mRNA"	GO:0006355|GO:0005737|GO:0003700|GO:0005634|GO:0003677|GO:0046872|GO:0006351	-
LNCV6_140774_PI430048170	0.0367507	8.24485	8.24485	up	6.33932	6.33926	6.2968	3.55318	1.75215	3.81448	LNCV6_140774_PI430048170	mRNA	AGAGAGCCCTTACCAGGAATTAAACCTGCTAATCCCTATTTTAATTAGAACAGTGAGAAA	NM_001145649	RefSeq	chr19	-	36543614	36605276	ZNF529	57711	"Homo sapiens zinc finger protein 529 (ZNF529), transcript variant 1, mRNA"	GO:0006355|GO:0005634|GO:0003677|GO:0046872|GO:0006351	-
LNCV6_141454_PI430048170	0.0126909	3.6265	3.6265	up	9.90495	9.79477	9.83179	8.28029	8.05775	7.51746	LNCV6_141454_PI430048170	mRNA	AGTGACAATCAGAACAAGTTTCAGTATCAGATGTTCAAGAGGAAGTTGCTATTGCATTGA	NM_001297598	RefSeq	chr5	-	56919601	56952130	MIER3	166968	"Homo sapiens MIER family member 3 (MIER3), transcript variant 1, mRNA"	GO:0006355|GO:0003682|GO:0005634|GO:0003677|GO:0006351	-
LNCV6_136823_PI430048170	0.00326357	0.496301	2.01491	down	8.61564	8.56172	8.57185	9.4595	9.69851	9.61382	LNCV6_136823_PI430048170	mRNA	AGAAGGTAAAGAAGAGGCATGTCCAGTATGCTTTGCAGGGTGTGTTTGCTCTTTTCCATG	NM_017836	RefSeq	chr3	-	126006356	126084291	SLC41A3	54946	"Homo sapiens solute carrier family 41 member 3 (SLC41A3), transcript variant 2, mRNA"	GO:0005886|GO:0008324|GO:0016021	-
LNCV6_145027_PI430048170	0.00432526	0.194561	5.13978	down	5.4312	5.42883	5.60382	7.71878	7.54445	8.2084	LNCV6_145027_PI430048170	mRNA	CAAATTCTGCATCTCCAGAGGAAAATAAGAAATAAAGATGAATTGTTGCAACTCTTCCCA	NM_001288957	RefSeq	NT_187601.1	+	1225376	1231261	IFI27	3429	"Homo sapiens interferon alpha inducible protein 27 (IFI27), transcript variant 6, mRNA"	GO:0001102|GO:0006919|GO:0019221|GO:0005637|GO:0005741|GO:0000122|GO:0097190|GO:0005739|GO:0003674|GO:0060337|GO:0016021|GO:0005521|GO:0046825	-
LNCV6_140065_PI430048170	0.000787608	6.80783	6.80783	up	8.3006	8.47592	8.39962	5.49069	5.46629	5.88377	LNCV6_140065_PI430048170	mRNA	TTAGGGTAGTACAGCTGGCATTTGTTTTATAGACTCTTGTCTTTGGAATTGGGGGGAGGG	NM_014470	RefSeq	chr12	-	48857132	48865870	RND1	27289	"Homo sapiens Rho family GTPase 1 (RND1), mRNA"	GO:0005515|GO:0005886|GO:0007264|GO:0003924|GO:0005102|GO:0005525|GO:0005829|GO:0016322|GO:0007162|GO:0005912|GO:0007411|GO:0008152|GO:0007015|GO:0005856	-
LNCV6_129504_PI430048170	0.00570842	5.21592	5.21592	up	7.36279	7.14813	7.38977	5.31169	4.85082	4.48085	LNCV6_129504_PI430048170	mRNA	GAAACCCCTATAGAAAAGGAAAGCTCCAGCTAAATAGGAAGAATTAGAATATTGAGCTTT	NM_052911	RefSeq	chr18	-	21529300	21600732	ESCO1	114799	"Homo sapiens establishment of sister chromatid cohesion N-acetyltransferase 1 (ESCO1), mRNA"	GO:0016746|GO:0034421|GO:0007062|GO:0005654|GO:0000278|GO:0000785|GO:0046872|GO:0006275	-
LNCV6_105980_PI430048170	0.0403129	2.76283	2.76283	up	3.88448	3.70712	3.82108	2.32458	1.66781	2.80774	LNCV6_105980_PI430048170	mRNA	TGAGAAAGAAGAAATTGGGTCCAGAAAGGGAAGTGAGGAGAATCAGATCCCAGACCTTTG	NM_018231	RefSeq	chr16	-	58665108	58684777	SLC38A7	55238	"Homo sapiens solute carrier family 38 member 7 (SLC38A7), transcript variant 1, mRNA"	GO:0030424|GO:0005290|GO:0005313|GO:0003333|GO:0015180|GO:0015813|GO:0015821|GO:0015803|GO:0015194|GO:0015810|GO:0006867|GO:0015183|GO:0015825|GO:0006868|GO:0015182|GO:0015191|GO:0015190|GO:0043025|GO:0015186|GO:0016021|GO:0006814|GO:0015179|GO:0015817|GO	-
LNCV6_144876_PI430048170	0.00167897	5.30448	5.30448	up	9.96419	9.81357	9.92055	7.74224	7.4432	7.25276	LNCV6_144876_PI430048170	mRNA	TATGAATGTAAGGAATGTGGGAGGGCCTTTAGTCGTGGCTCAGAACTTACTCTGCATCAA	NM_001290314	RefSeq	chr19	-	37564252	37594792	ZNF571	51276	"Homo sapiens zinc finger protein 571 (ZNF571), transcript variant 1, mRNA"	GO:0006355|GO:0003700|GO:0005634|GO:0003677|GO:0046872|GO:0006351	-
LNCV6_46849_PI430048170	0.0213688	3.06163	3.06163	up	5.55896	6.52547	5.5992	4.40211	4.58792	4.01152	LNCV6_46849_PI430048170	mRNA	GACTTCAAAGCTCATTGCTGAAAAATCAGAGGCTAAAATTGCACATAAAAGAACCAGATA	NM_024854	RefSeq	chr12	+	21437603	21471252	PYROXD1	79912	"Homo sapiens pyridine nucleotide-disulphide oxidoreductase domain 1 (PYROXD1), transcript variant 1, mRNA"	GO:0016491|GO:0055114	-
LNCV6_127589_PI430048170	0.00068626	0.478476	2.08997	down	8.50644	8.5245	8.65661	9.4753	9.68333	9.71266	LNCV6_127589_PI430048170	mRNA	GAGGGTATTTGGGGTGGGGTTGTTTTTTGAGATGTGTAATTCTTTTATGGAGTTTTTAAA	NM_203327	RefSeq	chr20	-	4852355	5010293	SLC23A2	9962	"Homo sapiens solute carrier family 23 member 2 (SLC23A2), transcript variant 2, mRNA"	GO:0005886|GO:0015882|GO:0070890|GO:0006767|GO:0044281|GO:0016323|GO:0005737|GO:0016324|GO:0009925|GO:0015205|GO:0006814|GO:0015229|GO:0006979|GO:0035461|GO:0070904|GO:0015851|GO:0019852|GO:0008520|GO:0006139|GO:0016020|GO:0006766|GO:0005887|GO:0008523|GO	-
LNCV6_130584_PI430048170	0.0328297	3.49781	3.49781	up	9.983	9.98918	10.0672	8.59404	8.3549	7.43288	LNCV6_130584_PI430048170	mRNA	CTAGTCTACTAGAGTACATTTGGCTAAGTAGATAACTTACCTAAATTTGCTCCAAAGCTA	NM_002907	RefSeq	chr12	-	21468909	21501669	RECQL	5965	"Homo sapiens RecQ like helicase (RECQL), transcript variant 1, mRNA"	GO:0005515|GO:0043140|GO:0005634|GO:0006310|GO:0003677|GO:0005524|GO:0003678|GO:0006260|GO:0000733|GO:0004003|GO:0006281|GO:0016020|GO:0005654|GO:0032508	-
LNCV6_140463_PI430048170	0.00048956	14.5628	14.5628	up	5.61716	5.37065	5.71535	1.68793	1.748	1.69532	LNCV6_140463_PI430048170	mRNA	GATTATTAAAAAAGCAAAAATTTTGGTCACTTCCAAGCTAGAAGGAGGAATCAGATACCC	NM_004430	RefSeq	chr8	-	22687660	22693302	EGR3	1960	"Homo sapiens early growth response 3 (EGR3), transcript variant 1, mRNA"	GO:0033089|GO:0043066|GO:0035924|GO:0006355|GO:0035767|GO:0003700|GO:0045586|GO:0002042|GO:0005634|GO:0007274|GO:0003677|GO:0046872|GO:0044344|GO:0006351|GO:0005737|GO:0071371|GO:0007517|GO:0001938|GO:0007422|GO:0007623|GO:0071320	-
LNCV6_138014_PI430048170	0.0041454	0.269316	3.71311	down	4.51167	4.98148	4.50703	6.49395	6.64671	6.58652	LNCV6_138014_PI430048170	mRNA	AGACAATGAAGGCTGCTGGCTAATGTGGAAGGAGGCACTTTCTCCTCTAAAACACAAAAC	NM_001040272	RefSeq	chr9	+	18474080	18910950	ADAMTSL1	92949	"Homo sapiens ADAMTS like 1 (ADAMTSL1), transcript variant 4, mRNA"	GO:0006493|GO:0006508|GO:0005578|GO:0005788|GO:0008270|GO:0036066|GO:0044267|GO:0008237|GO:0043687	-
LNCV6_140111_PI430048170	0.00367678	4.92976	4.92976	up	4.22048	4.46064	3.99641	1.71642	2.38927	1.56577	LNCV6_140111_PI430048170	mRNA	CCCCAAACCTCGGACCAATATCCCTCTAAACATCAATCTATCCTCCTGTTAAAGAAAAAA	NM_001206609	RefSeq	chr12	-	108621894	108632078	SELPLG	6404	"Homo sapiens selectin P ligand (SELPLG), transcript variant 1, mRNA"	GO:0005515|GO:0016020|GO:0005886|GO:0007596|GO:0005887|GO:0005102|GO:0071354|GO:0016021|GO:0050900|GO:0007155|GO:0050901|GO:0050902	-
LNCV6_144785_PI430048170	0.000407756	0.0942069	10.6149	down	6.08005	6.07304	6.00222	9.28976	9.62451	9.44692	LNCV6_144785_PI430048170	mRNA	GCGACTGGCATACTATGTGGATGTGACAGTGGCGTTTGTAATGAGAGCACTTTCTTTTTT	NM_001299	RefSeq	chr19	+	11538716	11550323	CNN1	1264	"Homo sapiens calponin 1 (CNN1), transcript variant 1, mRNA"	GO:0005516|GO:0031032|GO:0003779|GO:0006940|GO:0005856|GO:0005925	-
LNCV6_113044_PI430048170	0.00197684	0.411786	2.42845	down	8.49693	8.55466	8.43008	9.73089	9.63231	9.94353	LNCV6_113044_PI430048170	mRNA	TTCTTTACATTTTTCCAAGGAAAGGAAAACGGAAGCAGGGTTCTTGCCTGGTAGCTCCAG	NM_130468	RefSeq	chr15	+	40470960	40473158	CHST14	113189	"Homo sapiens carbohydrate sulfotransferase 14 (CHST14), mRNA"	GO:0005975|GO:0001537|GO:0044281|GO:0050655|GO:0016051|GO:0030208|GO:0000139|GO:0042301|GO:0009405|GO:0016021|GO:0030204|GO:0030203|GO:0070062	-
LNCV6_129702_PI430048170	0.0139495	6.84689	6.84689	up	5.27539	5.07962	5.25612	2.55244	1.63491	2.84902	LNCV6_129702_PI430048170	mRNA	ATTCTCGGGTGATCAGCTCTTTCCAAGACTTCAATAAATTTGTCAGTTACAGTCAAAAAA	NM_014564	RefSeq	chr9	-	136196249	136203173	LHX3	8022	"Homo sapiens LIM homeobox 3 (LHX3), transcript variant 2, mRNA"	GO:0005667|GO:0048839|GO:0043066|GO:0006366|GO:0021521|GO:0030324|GO:0021520|GO:0021983|GO:0005634|GO:0001890|GO:0021527|GO:0021526|GO:0043565|GO:0008045|GO:0001076|GO:0045944|GO:0009887|GO:0008270|GO:0045893	-
LNCV6_104885_PI430048170	0.000326816	2.00479	2.00479	up	9.1944	9.17449	9.29822	8.1799	8.14097	8.33183	LNCV6_104885_PI430048170	mRNA	TTCCCCAGAAGTTAAGAAATATTGCTGAACGAACCAATAAAAATAATTACAGCTCCCTCA	NM_001145710	RefSeq	chr2	+	24123479	24169638	FAM228B	375190	"Homo sapiens family with sequence similarity 228 member B (FAM228B), transcript variant 1, mRNA"	NA	-
LNCV6_133251_PI430048170	0.00335754	8.64465	8.64465	up	8.41274	8.36086	8.46905	5.39885	5.54449	4.88656	LNCV6_133251_PI430048170	mRNA	CTCCTTTGTATTAGAAATCTGAACTTTGCATTTCAGCTTTGGACCTACTGACACTATTTT	NM_015496	RefSeq	chr8	-	94487776	94553518	KIAA1429	25962	"Homo sapiens vir like m6A methyltransferase associated (VIRMA), transcript variant 1, mRNA"	GO:0008380|GO:0006397|GO:0005634	-
LNCV6_130166_PI430048170	0.030631	2.03025	2.03025	up	9.50994	9.42756	9.52873	8.56889	8.69985	8.05817	LNCV6_130166_PI430048170	mRNA	GAATGCCTGAAGTCTAATCCTGACCTTACTTTGTTGCCCATAAATATCTTTCAAATTGAA	NM_018072	RefSeq	chr1	-	236549004	236604541	HEATR1	55127	"Homo sapiens HEAT repeat containing 1 (HEATR1), mRNA"	GO:0005739|GO:0005515|GO:0000462|GO:0030515|GO:0016020|GO:0045943|GO:0032040|GO:0005730|GO:0005634|GO:0034455|GO:0030686	-
LNCV6_139962_PI430048170	0.0332843	2.16616	2.16616	up	7.09589	7.01581	7.31231	6.39397	6.04622	5.52625	LNCV6_139962_PI430048170	mRNA	GCTACCCAGAAATTGAGCTTCAGAAGATTGAGGATAGCCTTTGATTGGTATTTAAAATAA	NM_001282880	RefSeq	NW_009646197.1	+	237992	249181	ZNF502	91392	"Homo sapiens zinc finger protein 502 (ZNF502), transcript variant 5, mRNA"	GO:0006355|GO:0005634|GO:0003677|GO:0046872|GO:0006351	-
LNCV6_139401_PI430048170	0.00784309	3.71893	3.71893	up	6.01516	6.14219	6.08153	3.79694	4.252	4.43561	LNCV6_139401_PI430048170	mRNA	GGTTCACATCTTGTTTCCTATAGAAATGTCCTGTATTCTGGGATCAATTTCCAAATGCTT	NM_001098527	RefSeq	chr22	-	32190434	32203477	RFPL2	10739	"Homo sapiens ret finger protein like 2 (RFPL2), transcript variant 2, mRNA"	GO:0008270	-
LNCV6_137373_PI430048170	0.0171732	0.377628	2.64811	down	7.5358	7.53423	7.58243	9.04893	9.18174	8.56764	LNCV6_137373_PI430048170	mRNA	TACATCACCTTCTCAGCTCTTGACCTCAGAAAGTATCCAAACCAAGGAGGAGAAACCTGT	NM_016341	RefSeq	chr10	+	93993988	94328392	PLCE1	51196	"Homo sapiens phospholipase C epsilon 1 (PLCE1), transcript variant 1, mRNA"	GO:0045859|GO:0005515|GO:0019722|GO:0043647|GO:0005886|GO:0008283|GO:0007200|GO:0007265|GO:0046578|GO:0044281|GO:0006940|GO:0001558|GO:0007204|GO:0032835|GO:0007205|GO:0005829|GO:0005085|GO:0007507|GO:0004629|GO:0000187|GO:0005737|GO:0007173|GO:0007010|GO	-
LNCV6_132911_PI430048170	0.000438888	7.39066	7.39066	up	9.96769	9.92478	9.90839	6.91578	7.18785	7.02775	LNCV6_132911_PI430048170	mRNA	TGCTAACTGGATAAAGTTTGTGCAGCACATTCCTGAGTGTACGATATTGACCTGTAGCCC	NM_001004354	RefSeq	chr9	-	137299630	137302251	NRARP	441478	"Homo sapiens NOTCH regulated ankyrin repeat protein (NRARP), mRNA"	NA	-
LNCV6_137606_PI430048170	0.000178242	2.33576	2.33576	up	6.15677	6.1456	6.22611	5.04489	4.92135	4.88709	LNCV6_137606_PI430048170	mRNA	ATTTAATGGAAGGTTCCACAAGTCACCCTGTGATCAACAGTACCCGTATGGGACAAAGCT	NM_000641	RefSeq	chr19	-	55364381	55370463	IL11	3589	"Homo sapiens interleukin 11 (IL11), transcript variant 1, mRNA"	GO:0008284|GO:0005142|GO:0007267|GO:0050731|GO:0005576|GO:0005125|GO:0005615|GO:0046888|GO:0005737|GO:0033138|GO:0045944|GO:0030219|GO:0030183|GO:0045444|GO:2000352|GO:0043410|GO:0008083	-
LNCV6_145722_PI430048170	6.10591e-06	0.416238	2.40247	down	10.1578	10.2116	10.2446	11.5224	11.4227	11.462	LNCV6_145722_PI430048170	mRNA	GACTGAGTTGATGTTGGGTTTTTCATTCAATAAATTGGTGATTTCTTACCGACTGCAAAA	NM_018026	RefSeq	chr11	+	66070352	66244747	PACS1	55690	"Homo sapiens phosphofurin acidic cluster sorting protein 1 (PACS1), mRNA"	GO:0005515|GO:0030137|GO:0072661|GO:0016032|GO:0050690|GO:0044325|GO:0005829|GO:0000042	-
LNCV6_132216_PI430048170	0.000423891	0.37725	2.65076	down	8.92548	8.84213	8.82016	10.2674	10.278	10.2637	LNCV6_132216_PI430048170	mRNA	AATAGGACCAGAGCGGTATCTCTGGCACCACACTAGGGACTATCAGGTAATAAAAGCTTT	NM_002836	RefSeq	chr20	+	2864194	3038669	PTPRA	5786	"Homo sapiens protein tyrosine phosphatase, receptor type A (PTPRA), transcript variant 1, mRNA"	GO:0043235|GO:0008286|GO:0005515|GO:0005886|GO:0007411|GO:0005887|GO:0005001|GO:0006468|GO:0035335|GO:0004725|GO:0070062	-
LNCV6_129072_PI430048170	9.38155e-06	0.162503	6.15374	down	7.62938	7.41413	7.55241	10.1881	10.2478	10.0234	LNCV6_129072_PI430048170	mRNA	CACCTAGATATAAATGCTAATGATACTTGGGTTTATAGCCTTCTGATCCTTTATTTCTGC	NM_001264573	RefSeq	chr17	-	44924710	44947711	KIF18B	146909	"Homo sapiens kinesin family member 18B (KIF18B), transcript variant 2, mRNA"	GO:0008017|GO:0000235|GO:0005515|GO:0005871|GO:0005886|GO:0005730|GO:0035371|GO:0005634|GO:0005524|GO:0000070|GO:0003774|GO:0005737|GO:0008574|GO:0008152|GO:0005654|GO:0019894|GO:0000278|GO:0016887|GO:0051302|GO:0007019|GO:0051301|GO:0007018	-
LNCV6_128836_PI430048170	0.0453617	4.37879	4.37879	up	5.0731	5.01394	4.79861	3.20751	1.62759	3.18507	LNCV6_128836_PI430048170	mRNA	AAGATTTCAAACTCTGTCCTGGAAGATTCCTCCGACCTAGAATCCAGAAATCTGCCCTCT	NM_178354	RefSeq	chr1	+	152776371	152776969	LCE1F	353137	"Homo sapiens late cornified envelope 1F (LCE1F), mRNA"	GO:0031424	-
LNCV6_94229_PI430048170	0.0285505	0.421802	2.37078	down	4.53006	4.24205	4.30316	5.26414	6.05517	5.37553	LNCV6_94229_PI430048170	mRNA	TTGCTCTTGAACAATAAGCTGAGTGCCCTGCCAAGCTGGGCTTTCGCCAACCTCTCCAGC	NM_001163925	RefSeq	NW_018654718.1	+	162410	178896	LRTM2	654429	"Homo sapiens leucine rich repeats and transmembrane domains 2 (LRTM2), transcript variant 2, mRNA"	GO:0016021	-
LNCV6_131849_PI430048170	0.00092152	0.434986	2.29893	down	5.12944	5.07884	5.28028	6.3778	6.19069	6.51264	LNCV6_131849_PI430048170	mRNA	GGGGCGGGTGGAGAAAGTGTTTTTATTTTAATTTAAATTGTGTTTCGTTTTGTTTGTGGA	NM_201589	RefSeq	chr8	-	143428059	143430432	MAFA	389692	"Homo sapiens MAF bZIP transcription factor A (MAFA), mRNA"	GO:0043565|GO:0006355|GO:0003700|GO:0046982|GO:0007263|GO:0045944|GO:0005634|GO:0030073|GO:0003677|GO:0042803|GO:0006351|GO:0009749	-
LNCV6_143241_PI430048170	0.00136606	0.0632523	15.8097	down	1.53958	1.55301	1.57033	5.26999	5.50825	5.78662	LNCV6_143241_PI430048170	mRNA	CTTCCACCAACCAGAGGAAACCCATTTACTAGTTTTTCTAATAAATCAATAATGCTCCAA	NM_001024858	RefSeq	chr14	-	64746282	64823380	SPTB	6710	"Homo sapiens spectrin beta, erythrocytic (SPTB), transcript variant 3, mRNA"	GO:0005515|GO:0007009|GO:0030097|GO:0008091|GO:0046982|GO:0009986|GO:0031235|GO:0030506|GO:0003779|GO:0014731|GO:0015629|GO:0051693|GO:0005829|GO:0043234|GO:0005737|GO:0051015|GO:0006779|GO:0007411|GO:0005200	-
LNCV6_145349_PI430048170	0.00186797	0.385826	2.59184	down	7.78614	7.74056	7.82076	9.25421	9.20976	8.99325	LNCV6_145349_PI430048170	mRNA	CTTGTGGTATTTGGTACTATTAGAGGAAAAACTTTGGATTCAGACCTTCTTGCAGTTTTT	NM_001003681	RefSeq	chr22	+	35257451	35295807	HMGXB4	10042	"Homo sapiens HMG-box containing 4 (HMGXB4), transcript variant 1, mRNA"	GO:0006355|GO:0003682|GO:0008333|GO:0030178|GO:0006338|GO:0016589|GO:0016055|GO:0003677	-
LNCV6_9916_PI430048170	0.0410346	0.357651	2.79602	down	4.91084	6.17607	5.83788	7.10059	7.47754	7.03058	LNCV6_9916_PI430048170	mRNA	ATAAAAGGGTGTGACTGTAATCTGGAAGGTGTTCTCCCTGAAATATGTGATGCCCACGGA	NM_198129	RefSeq	chr18	+	23689442	23955066	LAMA3	3909	"Homo sapiens laminin subunit alpha 3 (LAMA3), transcript variant 1, mRNA"	GO:0030334|GO:0034329|GO:0005102|GO:0005606|GO:0005576|GO:0035987|GO:0030155|GO:0005604|GO:0045995|GO:0005610|GO:0008544|GO:0022617|GO:0005198|GO:0030198|GO:0031581|GO:0007155|GO:0070062	-
LNCV6_136587_PI430048170	6.3692e-05	4.02883	4.02883	up	7.39961	7.23506	7.47106	5.51657	5.23404	5.31936	LNCV6_136587_PI430048170	mRNA	CGGAGTATTTTATGCCTGCCTCATTTTATTATATGATTAGCTCCTGCATTTCTTTGGTTC	NM_001199324	RefSeq	chr19	-	51991333	52008230	ZNF615	284370	"Homo sapiens zinc finger protein 615 (ZNF615), transcript variant 1, mRNA"	GO:0006355|GO:0003700|GO:0005634|GO:0003677|GO:0046872|GO:0006351	-
LNCV6_143547_PI430048170	0.00687706	3.13878	3.13878	up	7.96202	7.90115	7.96011	6.4713	6.36988	5.98882	LNCV6_143547_PI430048170	mRNA	AGTGATAGAAGCATGTCAGAATTGAGAAGACATTTTGAAGCAAGAACAATGTGATGTACC	NM_015473	RefSeq	chr14	-	31291787	31420582	HEATR5A	25938	"Homo sapiens HEAT repeat containing 5A (HEATR5A), mRNA"	NA	-
LNCV6_140326_PI430048170	0.00519718	4.46071	4.46071	up	12.1222	12.0626	12.1089	9.93759	10.1986	9.63091	LNCV6_140326_PI430048170	mRNA	CTGCTTATCTTATTGCACTGCTAGTTGTATGTAGGTATTAATTTTATTGCTGCTTACTGC	NM_203394	RefSeq	chr12	-	77021245	77065580	E2F7	144455	"Homo sapiens E2F transcription factor 7 (E2F7), mRNA"	GO:0005515|GO:0005667|GO:0032466|GO:0000977|GO:0003700|GO:0008285|GO:0030330|GO:0003714|GO:0060707|GO:0032877|GO:2000134|GO:0001047|GO:0002040|GO:0005634|GO:0000122|GO:0001890|GO:0001227|GO:0071930|GO:0006351|GO:0042802|GO:0045944|GO:0060718|GO:0070365	-
LNCV6_133403_PI430048170	0.0280446	2.14796	2.14796	up	8.02787	7.98236	7.96847	6.94047	7.15943	6.49292	LNCV6_133403_PI430048170	mRNA	GGGGTGTATTAGCAGCCAAATAAGCACATCTGATCAAAAAGAACCAGGCTTAGATTTTTT	NM_015049	RefSeq	chr2	-	201377206	201451596	TRAK2	66008	"Homo sapiens trafficking kinesin protein 2 (TRAK2), mRNA"	GO:0005739|GO:0005515|GO:0005737|GO:0006493|GO:0006357|GO:0005886|GO:0005102|GO:0005634|GO:0050811|GO:0006605|GO:0019899|GO:0005769	-
LNCV6_143286_PI430048170	0.00225981	0.386942	2.58437	down	6.22241	6.12624	6.32329	7.50885	7.818	7.43167	LNCV6_143286_PI430048170	mRNA	ATTCTCAGGGATCATACCTTAATGTTTTCAGTATGTCTGCGTTCTCCTACTAGATTGTAT	NM_198141	RefSeq	chr15	+	42274167	42353666	GANC	2595	"Homo sapiens glucosidase alpha, neutral C (GANC), transcript variant 1, mRNA"	NA	-
LNCV6_129901_PI430048170	0.030373	2.8212	2.8212	up	7.67921	7.66296	7.70395	6.38337	6.44186	5.58432	LNCV6_129901_PI430048170	mRNA	TGGCAACTGGGAAGAAGTGGCCTCAAAGGCACTTAATTTGATTTTTATTTTTTAAATGCT	NM_004850	RefSeq	chr2	-	11179758	11344585	ROCK2	9475	"Homo sapiens Rho associated coiled-coil containing protein kinase 2 (ROCK2), transcript variant 1, mRNA"	GO:0005515|GO:0008625|GO:0030036|GO:0005886|GO:2000145|GO:0051492|GO:0005634|GO:0007266|GO:0051893|GO:0030155|GO:0046872|GO:0005829|GO:0006939|GO:0000910|GO:0045616|GO:0007411|GO:0032956|GO:0048010|GO:0005813|GO:0048013|GO:2000114|GO:0010825|GO:0001843|GO	-
LNCV6_142305_PI430048170	0.000543654	3.19018	3.19018	up	11.653	11.6624	11.6298	9.88018	9.99797	10.0415	LNCV6_142305_PI430048170	mRNA	TCCTGTTGGATATCATACTTCCATCTGGCTGCCTTTGCTTAAGCCATCTTTGTGGTAGAG	NM_022171	RefSeq	chr3	+	49412205	49416476	TCTA	6988	"Homo sapiens T cell leukemia translocation altered (TCTA), mRNA"	GO:0016021	-
LNCV6_127989_PI430048170	0.00436148	2.63868	2.63868	up	16.4575	16.4986	16.4715	15.0575	15.2453	14.9055	LNCV6_127989_PI430048170	mRNA	TTCACTTTCACATAGATGTCCCTTTCTTGGCCAGTTATCCCTTCCTTTTAGCCTAGTTCA	NM_001145031	RefSeq	chr10	+	73911100	73917501	PLAU	5328	"Homo sapiens plasminogen activator, urokinase (PLAU), transcript variant 2, mRNA"	GO:0005515|GO:0033628|GO:0001666|GO:0010469|GO:0004252|GO:0005886|GO:0009986|GO:0014910|GO:0014909|GO:0005576|GO:2000097|GO:0005615|GO:0061041|GO:0007165|GO:0006935|GO:0007596|GO:0042127|GO:0006508|GO:0042730|GO:0005925|GO:0070062	-
LNCV6_135785_PI430048170	0.000517317	0.253632	3.94272	down	10.1147	10.1798	10.111	11.9869	12.2329	12.1138	LNCV6_135785_PI430048170	mRNA	TTTCCCCTCCCCCAACGATGTAGCGTTTTTCGTTGTTTGCTTTAGGTTTTTGAAACAGCC	NM_006026	RefSeq	chr3	-	129314770	129316277	H1FX	8971	"Homo sapiens H1 histone family member X (H1FX), mRNA"	GO:0006334|GO:0005730|GO:0005634|GO:0000786|GO:0003677	-
LNCV6_136221_PI430048170	0.000168028	2.27809	2.27809	up	11.4161	11.3292	11.3373	10.1478	10.2665	10.1014	LNCV6_136221_PI430048170	mRNA	GCCTATGAAAATTCTCCAGAGCTTAACCCAAGGCTTTTTAAATAAAGATCATATGGTAGT	NM_016013	RefSeq	chr15	-	41387348	41402460	NDUFAF1	51103	"Homo sapiens NADH:ubiquinone oxidoreductase complex assembly factor 1 (NDUFAF1), transcript variant 1, mRNA"	GO:0005515|GO:0005737|GO:0006461|GO:0005747|GO:0006120|GO:0051082	-
LNCV6_136672_PI430048170	0.0060997	2.86048	2.86048	up	10.4033	10.3248	10.3928	8.78792	8.64877	9.09917	LNCV6_136672_PI430048170	mRNA	CCCCGCACGTTTGTATTGTGTATAAATACATTCATTAATAAATGCATATTGTGACCGTTC	NM_001185080	RefSeq	chr7	-	101232091	101238820	CLDN15	24146	"Homo sapiens claudin 15 (CLDN15), transcript variant 1, mRNA"	GO:0016338|GO:0070830|GO:0005198|GO:0034329|GO:0016021|GO:0005923|GO:0016328|GO:0045216|GO:0042802|GO:0006811	-
LNCV6_116863_PI430048170	0.00756754	0.499558	2.00177	down	4.67092	5.07645	4.81553	5.55623	6.05443	5.9399	LNCV6_116863_PI430048170	mRNA	AGAAAACTGCATAAAGAAGGTGATCCTGGCCTCGGGGAGTTCCTGGTGTGTGCCTCCAGC	NM_001271863	RefSeq	chr1	-	205336064	205357090	KLHDC8A	55220	"Homo sapiens kelch domain containing 8A (KLHDC8A), transcript variant 1, mRNA"	NA	-
LNCV6_134969_PI430048170	9.30237e-05	3.05726	3.05726	up	7.20454	6.95264	7.05669	5.32231	5.55728	5.49847	LNCV6_134969_PI430048170	mRNA	GAACATCAAACTCCAAACCCTGGGGACAAACGACATGAAATAAATGTATTTTAAAACATC	NM_003965	RefSeq	chr3	+	46407229	46409523	CCRL2	9034	"Homo sapiens C-C motif chemokine receptor like 2 (CCRL2), transcript variant 1, mRNA"	GO:0070098|GO:0006954|GO:0007186|GO:0006935|GO:0005886|GO:0005887|GO:0048020|GO:0004950|GO:0042379	-
LNCV6_132520_PI430048170	0.0386932	2.50984	2.50984	up	10.4887	10.4134	10.4824	9.36803	9.36322	8.5178	LNCV6_132520_PI430048170	mRNA	AGTGGAGAATGTCAGCTTTTCTCCCAAGTTGTATGTTAAGTCTATTCTAATATGTACTCA	NM_005746	RefSeq	chr7	-	106248284	106285192	NAMPT	10135	"Homo sapiens nicotinamide phosphoribosyltransferase (NAMPT), mRNA"	GO:0005515|GO:0008286|GO:0014070|GO:0008284|GO:0047280|GO:0007267|GO:0019674|GO:0006767|GO:0005634|GO:0006769|GO:0044281|GO:0005615|GO:0042803|GO:0005829|GO:0008144|GO:0045944|GO:0009435|GO:0070062|GO:0007565|GO:0005125|GO:0048661|GO:0032922|GO:0007165|GO	-
LNCV6_136526_PI430048170	0.000767284	0.42757	2.3388	down	8.4598	8.36759	8.42762	9.53283	9.75596	9.63639	LNCV6_136526_PI430048170	mRNA	CAAATGGGAGACTCTTTGAAATGACATGTTCCTTTAAGGTACTGAAGCTTTATTTGCATA	NM_003222	RefSeq	chr20	+	56629301	56639283	TFAP2C	7022	"Homo sapiens transcription factor AP-2 gamma (TFAP2C), mRNA"	GO:0005515|GO:0003700|GO:0021987|GO:0006366|GO:0060750|GO:0007267|GO:0045682|GO:0005634|GO:0003334|GO:0060598|GO:0042127|GO:0045944|GO:0046983|GO:0001942|GO:0030718|GO:0035019|GO:0000977|GO:0006357|GO:0021877|GO:0001047|GO:0000122|GO:0001829|GO:0003677|GO	-
LNCV6_138387_PI430048170	0.00482325	0.458363	2.18168	down	11.2321	11.2553	11.297	12.279	12.3046	12.5608	LNCV6_138387_PI430048170	mRNA	CTCTAACACTTCCCTCCCCTGTCCCCAACATGCCCTGTAATAAAATTAGAGAAGACTAAC	NM_020451	RefSeq	chr1	+	25800175	25818222	SEPN1	57190	"Homo sapiens selenoprotein N (SELENON), transcript variant 2, mRNA"	GO:0005515|GO:0008150|GO:0003674|GO:0005509|GO:0005789	-
LNCV6_137597_PI430048170	0.0482491	2.17785	2.17785	up	5.36366	5.11635	5.56992	3.63274	4.16048	4.72017	LNCV6_137597_PI430048170	mRNA	CCAGCAGGAGTGGAGTTTGGTTTACTGATTTTACTGTTTTGTGTTCATGAATCTTTATTT	NM_017878	RefSeq	chr11	-	63552769	63563383	HRASLS2	54979	"Homo sapiens HRAS like suppressor 2 (HRASLS2), mRNA"	GO:0016042|GO:0005737|GO:0016746|GO:0016787|GO:0016021	-
LNCV6_137444_PI430048170	0.00634865	12.7011	12.7011	up	5.79678	5.82151	5.9154	2.54203	1.50882	2.29615	LNCV6_137444_PI430048170	mRNA	GGTGGAATGATAGAATGCATTTTAAATCACATTGTAAACTTCCAGGTGATCCATGGATAG	NM_138461	RefSeq	chr3	-	196323545	196338420	TM4SF19	116211	"Homo sapiens transmembrane 4 L six family member 19 (TM4SF19), transcript variant 1, mRNA"	GO:0016021	-
LNCV6_94141_PI430048170	0.0127583	4.62805	4.62805	up	3.24562	3.93749	4.0375	1.54813	1.58879	1.57331	LNCV6_94141_PI430048170	mRNA	TTCTCATTCACAGTGCAGGGAGATACCTCAGTAGAAGCATACAGTCCAGTCTTCAACTAG	NM_001303419	RefSeq	chr4	-	188091271	188105587	TRIML2	205860	"Homo sapiens tripartite motif family like 2 (TRIML2), transcript variant 1, mRNA"	GO:0016567|GO:0016874|GO:0032526	-
LNCV6_126880_PI430048170	0.0153513	0.392968	2.54474	down	5.48518	5.51032	5.51843	6.78597	6.5677	7.14368	LNCV6_126880_PI430048170	mRNA	ACACTTGAAGATGTGCTCCCTCCACGATCATCTCAGCAACCTGCCACTTGAGGGGTCCAC	NM_021733	RefSeq	chr19	-	49739753	49763258	TSKS	60385	"Homo sapiens testis specific serine kinase substrate (TSKS), mRNA"	GO:0005515|GO:0019901|GO:0001669|GO:0005814|GO:0010923	-
LNCV6_144764_PI430048170	0.000614759	3.85946	3.85946	up	13.3213	13.2702	13.2988	11.2305	11.4488	11.3579	LNCV6_144764_PI430048170	mRNA	TGCCAGCTGTTGTGCACCTTCCTGAGAAATAAATATCCTCTAAATTTTCAAACCAAAAAA	NM_014858	RefSeq	chr1	+	205227909	205273343	TMCC2	9911	"Homo sapiens transmembrane and coiled-coil domain family 2 (TMCC2), transcript variant 1, mRNA"	GO:0005515|GO:0016021	-
LNCV6_144369_PI430048170	0.000181422	0.246278	4.06046	down	4.93679	4.81028	4.85186	6.8983	6.87202	6.89629	LNCV6_144369_PI430048170	mRNA	GGCTTGTGTTTTGATTACTAGTGTAAACTGGTTATTGAGATAGATTATGACATTGGTGGA	NM_001131007	RefSeq	chr4	+	153466345	153636711	KIAA0922	23240	"Homo sapiens transmembrane 131 like (TMEM131L), transcript variant 1, mRNA"	GO:0016021	-
LNCV6_135598_PI430048170	0.00249255	0.444453	2.24996	down	10.6562	10.7595	10.7044	11.8395	11.7426	12.034	LNCV6_135598_PI430048170	mRNA	CTCCGGGTCACTGCTGTATATAACTCCCCTCCCCCAGAAAAATAAATGTCACTGCCAACG	NM_006270	RefSeq	chr19	-	49635291	49640143	RRAS	6237	"Homo sapiens RAS related (RRAS), mRNA"	GO:0005515|GO:0030336|GO:0005886|GO:0002521|GO:0003924|GO:0007268|GO:0007265|GO:0005525|GO:0032403|GO:0051896|GO:0045766|GO:0006184|GO:0060325|GO:0007411|GO:0019003|GO:0070372|GO:0005925|GO:0070062	-
LNCV6_128128_PI430048170	0.000668723	0.476021	2.10075	down	9.12694	8.95266	9.0669	10.1225	10.1556	10.0856	LNCV6_128128_PI430048170	mRNA	GAATGACTCTTCTGTGCATTCTTCTTAAAGAGCTGCTTGGTTATCCAAAAATGAAAATTC	NM_001010924	RefSeq	chr10	-	15211642	15371059	FAM171A1	221061	"Homo sapiens family with sequence similarity 171 member A1 (FAM171A1), mRNA"	GO:0016021|GO:0070062	-
LNCV6_131863_PI430048170	0.0326654	2.53464	2.53464	up	10.2354	10.1651	10.2302	9.11265	9.05653	8.30582	LNCV6_131863_PI430048170	mRNA	CTTTGTGTTTAATATATCTGGGTGATGGATCACAACACATCAATAAACTGACTTACCCTA	NM_001032410	RefSeq	chr21	+	29024616	29054488	USP16	10600	"Homo sapiens ubiquitin specific peptidase 16 (USP16), transcript variant 3, mRNA"	GO:0043130|GO:0016578|GO:0004843|GO:0006357|GO:0003713|GO:0005634|GO:0006351|GO:0006974|GO:0004197|GO:0042393|GO:0005737|GO:0007049|GO:0007067|GO:0061136|GO:0051289|GO:0035522|GO:0045944|GO:0070537|GO:0043161|GO:0008270|GO:0045893|GO:0045901|GO:0051301	-
LNCV6_139684_PI430048170	0.000167391	0.432405	2.31265	down	11.1532	10.9771	11.1781	12.2199	12.3823	12.3382	LNCV6_139684_PI430048170	mRNA	CTGTTGGAAGCTTGTTTTCCAGTCTCTTGTACAGCGTTTTAAAAGAAATGGATTCTATTT	NM_001800	RefSeq	chr19	-	10566461	10568955	CDKN2D	1032	"Homo sapiens cyclin dependent kinase inhibitor 2D (CDKN2D), transcript variant 1, mRNA"	GO:0005515|GO:0048102|GO:0030308|GO:0008285|GO:0019901|GO:0071901|GO:0007605|GO:0033280|GO:0005634|GO:0000079|GO:0005829|GO:0042326|GO:0000082|GO:0005737|GO:0000731|GO:0004861|GO:0007050|GO:0032526|GO:0043154|GO:0000278|GO:0009411	-
LNCV6_137535_PI430048170	0.00118929	3.83312	3.83312	up	7.60448	7.46296	7.55744	5.81574	5.51291	5.45797	LNCV6_137535_PI430048170	mRNA	GTAGCAATGTACAGATAAAGAGTACTTTAACGCCCATGCGTGTTCAAGACTGTTCAAGAC	NM_032494	RefSeq	chr2	-	112215861	112255087	ZC3H8	84524	"Homo sapiens zinc finger CCCH-type containing 8 (ZC3H8), mRNA"	GO:0005515|GO:0003700|GO:0015030|GO:0033085|GO:0070245|GO:0006915|GO:0035327|GO:0005634|GO:0008023|GO:0046872|GO:0042796|GO:0043565|GO:0035363|GO:0045945|GO:0042795|GO:0043029|GO:0045892|GO:0046677	-
LNCV6_141685_PI430048170	0.00101183	0.475623	2.10251	down	8.52725	8.57714	8.50204	9.51902	9.71589	9.5818	LNCV6_141685_PI430048170	mRNA	TCTACCAACCCTGTGCATGACTGATGTTGGGGAAAAAGAAAAGTAAAAAACTTCCCAACT	NM_170665	RefSeq	chr12	+	110281226	110351093	ATP2A2	488	"Homo sapiens ATPase sarcoplasmic/endoplasmic reticulum Ca2+ transporting 2 (ATP2A2), transcript variant b, mRNA"	GO:0005515|GO:0006984|GO:0005783|GO:0070296|GO:0046872|GO:0034220|GO:0014704|GO:0007155|GO:0031095|GO:0045822|GO:0014801|GO:0005509|GO:0032469|GO:0006874|GO:0010882|GO:0033017|GO:0008022|GO:0055085|GO:0005524|GO:0044548|GO:0005388|GO:0016529|GO:0008544|GO	-
LNCV6_129026_PI430048170	0.0112021	2.23671	2.23671	up	9.10637	9.01117	9.08566	8.08166	7.97826	7.62161	LNCV6_129026_PI430048170	mRNA	TTTCTGTTTGACCTTGTGTTTGCTGCCAAACCTAATACAGTTGAATTGGGAAACAAAAAA	NM_173500	RefSeq	chr15	-	42744337	42920809	TTBK2	146057	"Homo sapiens tau tubulin kinase 2 (TTBK2), mRNA"	GO:0005515|GO:0006996|GO:0005814|GO:0008360|GO:0005634|GO:0005524|GO:0005615|GO:0036064|GO:0005829|GO:0007224|GO:0042384|GO:0018105|GO:0004674|GO:0035869	-
LNCV6_130920_PI430048170	0.00934273	4.55645	4.55645	up	10.3745	10.3176	10.3548	8.45714	8.21787	7.71174	LNCV6_130920_PI430048170	mRNA	AGGTCTGAGCTGCCTCTTCAATAAAGAAGCTAATGTGTAACATTTCATATTTCCCTAAAC	NM_021163	RefSeq	chr7	+	5045921	5069488	RBAK	57786	"Homo sapiens RB associated KRAB zinc finger (RBAK), transcript variant 1, mRNA"	GO:0006355|GO:0008270|GO:0005634|GO:0003676|GO:0045892|GO:0006351	-
LNCV6_139337_PI430048170	3.47636e-05	2.47867	2.47867	up	7.42186	7.40577	7.47624	6.10331	6.07634	6.19383	LNCV6_139337_PI430048170	mRNA	GCATGAGGAGTATGGGAAAAACAGAATAAAGGAATCTGCCTTTAAGGAGCTTACAATCAT	NM_032898	RefSeq	chr3	-	196706276	196712294	CEP19	84984	"Homo sapiens centrosomal protein 19 (CEP19), mRNA"	GO:0000922|GO:0005814|GO:0036064	-
LNCV6_127765_PI430048170	9.4369e-06	2.61705	2.61705	up	10.2141	10.1241	10.2272	8.7767	8.8485	8.77732	LNCV6_127765_PI430048170	mRNA	CATTGTAAAGGTGAACTTCTACCTCTGTATCTAAATGTATACCATCCACTTGTAAATGAC	NM_172037	RefSeq	chr8	+	73294601	73325285	RDH10	157506	"Homo sapiens retinol dehydrogenase 10 (RDH10), mRNA"	GO:0008406|GO:0001656|GO:0007603|GO:0005634|GO:0048703|GO:0043583|GO:0005737|GO:0031076|GO:0060431|GO:0014032|GO:0042574|GO:0042572|GO:0004745|GO:0002138|GO:0052650|GO:0001701|GO:0001523|GO:0044297|GO:0005789|GO:0016021|GO:0035115|GO:0060449|GO:0007601|GO	-
LNCV6_130243_PI430048170	0.00032731	2.62424	2.62424	up	11.855	11.8245	11.8818	10.3701	10.49	10.5215	LNCV6_130243_PI430048170	mRNA	GTTTGTACAGACAGCCTGCGTGTTGTAAATAAAGCAGAGTGGGCTCTTTTGTGTTTATAA	NM_024297	RefSeq	chr17	-	7235027	7239506	PHF23	79142	"Homo sapiens PHD finger protein 23 (PHF23), transcript variant 1, mRNA"	GO:0008270	-
LNCV6_142881_PI430048170	0.000883981	0.261971	3.81721	down	7.74696	7.85596	7.75236	9.62162	9.60911	9.90495	LNCV6_142881_PI430048170	mRNA	TATTGCCATGGTGGCGGGGTATGCCGTCACCTCAGTAGTTTTACTGTAAAAGGGAAATTT	NM_001406	RefSeq	chr17	+	7705201	7711375	EFNB3	1949	"Homo sapiens ephrin B3 (EFNB3), mRNA"	GO:0005005|GO:0048013|GO:0046875|GO:0005886|GO:0007411|GO:0005887|GO:0016198|GO:0007628|GO:0007267|GO:0016032|GO:0007399	-
LNCV6_140803_PI430048170	0.000691532	2.15531	2.15531	up	10.4609	10.478	10.4095	9.26637	9.31091	9.44252	LNCV6_140803_PI430048170	mRNA	CCCTGTAATTTTCCAAGGAAAATAAAGAACAGACTAACTAGTGTCTTTCACCCTGAAAAA	NM_203500	RefSeq	chr19	-	10486119	10503378	KEAP1	9817	"Homo sapiens kelch like ECH associated protein 1 (KEAP1), transcript variant 1, mRNA"	GO:0005515|GO:0016567|GO:0005815|GO:0005783|GO:0032436|GO:0030496|GO:0001701|GO:0043433|GO:0006351|GO:0005829|GO:0005737|GO:0031463|GO:0071353|GO:0005654|GO:0045604|GO:0008134|GO:0010499	-
LNCV6_130020_PI430048170	0.000434835	2.10787	2.10787	up	12.837	12.7412	12.8096	11.7152	11.8163	11.6242	LNCV6_130020_PI430048170	mRNA	GATTGCTTTTGACCTTTTAGAAGATTGGTCTCCAGTAAAGGTGGACATTTTTGAGATTTT	NM_001287742	RefSeq	NW_018654717.1	-	1508762	1552526	FDFT1	2222	"Homo sapiens farnesyl-diphosphate farnesyltransferase 1 (FDFT1), transcript variant 1, mRNA"	GO:0006695|GO:0006694|GO:0051996|GO:0005783|GO:0044281|GO:0008299|GO:0045338|GO:0005789|GO:0016491|GO:0016021|GO:0044255|GO:0004310|GO:0055114	-
LNCV6_131109_PI430048170	0.00111166	0.475256	2.10413	down	4.79255	4.76474	4.64936	5.77347	5.6866	5.9569	LNCV6_131109_PI430048170	mRNA	AAACAATTCCTCTCACCCACAAAACAATGTAATCCCAGCGATGGACTGGATTCTGAAGGC	NM_015016	RefSeq	chr19	+	18097792	18151689	MAST3	23031	"Homo sapiens microtubule associated serine/threonine kinase 3 (MAST3), mRNA"	GO:0005515|GO:0000287|GO:0004674|GO:0006468|GO:0005524	-
LNCV6_59017_PI430048170	0.0112054	0.488082	2.04884	down	6.97437	7.23698	6.82075	8.08203	8.07347	8.01101	LNCV6_59017_PI430048170	mRNA	TCACTGATAAAACTCTCAATGAGGAGCAGCTCTCCCCATGAGCAAGTTCTTGCCTTCATT	NM_001242696	RefSeq	chr12	-	52205580	52210855	C12orf80	283403	"Homo sapiens chromosome 12 open reading frame 80 (C12orf80), mRNA"	NA	-
LNCV6_107093_PI430048170	0.0287198	5.46712	5.46712	up	5.09704	4.96326	4.92597	3.22467	1.63405	2.34338	LNCV6_107093_PI430048170	mRNA	GCTGCACAGTTAGCCTTCTGAACTTCTATAAGACTGAACTGAACAAGGAGGAGATGTATA	NM_014705	RefSeq	chr7	-	111726107	112206407	DOCK4	9732	"Homo sapiens dedicator of cytokinesis 4 (DOCK4), transcript variant 1, mRNA"	GO:0005515|GO:0030971|GO:0017124|GO:0007264|GO:0032420|GO:0032421|GO:0030165|GO:0032855|GO:0005829|GO:0012505|GO:0005085|GO:0048365|GO:0016020|GO:0060326|GO:0030675	-
LNCV6_130097_PI430048170	0.0244975	3.45525	3.45525	up	7.08948	7.07161	7.04211	5.41461	5.61058	4.64235	LNCV6_130097_PI430048170	mRNA	ATGAAAAAATCATTGTAACACTTGATGGAGTGAAATTCCACGCCAGGCACAGAATTTTTT	NM_197941	RefSeq	chr5	-	65148735	65481920	ADAMTS6	11174	"Homo sapiens ADAM metallopeptidase with thrombospondin type 1 motif 6 (ADAMTS6), mRNA"	GO:0006508|GO:0005578|GO:0008270|GO:0004222|GO:0008237	-
LNCV6_133748_PI430048170	0.000552125	0.307856	3.24827	down	5.94795	5.87037	5.87895	7.46564	7.69986	7.62228	LNCV6_133748_PI430048170	mRNA	GTGCTGTTCCTGGACATGAAGCCGCACAAGGAACGTTTTATTCCTAAGAAAAAGTTTCCT	NM_001287045	RefSeq	chr9	-	129007791	129028353	SH3GLB2	56904	"Homo sapiens SH3 domain containing GRB2 like, endophilin B2 (SH3GLB2), transcript variant 1, mRNA"	GO:0005515|GO:0005737|GO:0005654|GO:0005634	-
LNCV6_129751_PI430048170	0.000208819	2.73628	2.73628	up	7.41534	7.4222	7.41246	6.01004	5.94656	5.93564	LNCV6_129751_PI430048170	mRNA	GTGTGTATTTCATACACACACAAGGACCTGGATTAAAAATCCAAAAAGTGATTCTCTTCT	NM_024800	RefSeq	chr3	+	131026849	131350465	NEK11	79858	"Homo sapiens NIMA related kinase 11 (NEK11), transcript variant 1, mRNA"	GO:0035556|GO:0005515|GO:0004674|GO:0031573|GO:0031572|GO:0005730|GO:0006468|GO:0005654|GO:0005524|GO:0046872	-
LNCV6_145699_PI430048170	0.0262749	2.2417	2.2417	up	13.0316	12.9363	13.0249	11.9843	12.0372	11.3962	LNCV6_145699_PI430048170	mRNA	CACTGTAGCTCATACTGGAAAAGTCGATCAATGTTTTGCAGTTTATTGAAAGTAGTTCTA	NM_001358	RefSeq	chr4	-	24527463	24584561	DHX15	1665	"Homo sapiens DEAH-box helicase 15 (DHX15), mRNA"	GO:0003725|GO:0005515|GO:0006397|GO:0008380|GO:0003724|GO:0071008|GO:0005730|GO:0005634|GO:0005524|GO:0004004|GO:0005737|GO:0000398|GO:0005654|GO:0005689	-
LNCV6_62025_PI430048170	0.000416323	2.14856	2.14856	up	10.0203	10.05	10.1609	8.98454	9.08137	8.84967	LNCV6_62025_PI430048170	mRNA	ATATGAAAGGGACTTCGAGAGGATTTCAACAGTGGTCCGAAAAGAAGTGATACGGTTTGA	NM_003099	RefSeq	chr15	+	64095883	64144234	SNX1	6642	"Homo sapiens sorting nexin 1 (SNX1), transcript variant 1, mRNA"	GO:0005515|GO:0072673|GO:0045732|GO:0005154|GO:0005794|GO:0005158|GO:0006886|GO:0030027|GO:0043231|GO:0042802|GO:0005829|GO:0031623|GO:0043234|GO:0016050|GO:0005737|GO:0016020|GO:0034498|GO:0031901|GO:0042147|GO:0035091|GO:0010008|GO:0019898|GO:0030904	-
LNCV6_142849_PI430048170	0.00172347	0.284742	3.51195	down	4.7904	4.6008	4.86013	6.55522	6.57424	6.57093	LNCV6_142849_PI430048170	mRNA	CCTGCCAGTTAGTACTGTATTTTGCATTCATTAATAAAAGACACCGGTGGAAAGAAAAAA	NM_001159531	RefSeq	chr14	-	100537146	100568070	BEGAIN	57596	"Homo sapiens brain enriched guanylate kinase associated (BEGAIN), transcript variant 1, mRNA"	GO:0005515|GO:0005737|GO:0016020|GO:0043025|GO:0030425	-
LNCV6_83015_PI430048170	0.00104216	0.484731	2.063	down	5.32353	5.29285	5.45092	6.23677	6.47082	6.4856	LNCV6_83015_PI430048170	mRNA	TTGTCACCGTTGCTGAACAAAAGTATCAGTCTACCTTGTGGGACAAGTCCAAGAAACTGG	NM_017803	RefSeq	chr16	+	68022943	68079323	DUS2	54920	"Homo sapiens dihydrouridine synthase 2 (DUS2), transcript variant 1, mRNA"	GO:0005739|GO:0005515|GO:0003725|GO:0005737|GO:0005783|GO:0050660|GO:0060548|GO:0017150|GO:0004860|GO:0006469|GO:0055114	-
LNCV6_138877_PI430048170	0.0103368	0.404476	2.47233	down	8.51982	8.57611	8.5946	9.79285	9.64785	10.1261	LNCV6_138877_PI430048170	mRNA	CAAGGCGAGGGGAGTTACCCCTAAAACAAAGCTATTAAAGGGACAGAATACTTCCTGTTT	NM_001217	RefSeq	chr19	-	48637941	48646312	CA11	770	"Homo sapiens carbonic anhydrase 11 (CA11), transcript variant 1, mRNA"	GO:0016323|GO:0005576|GO:0004089	-
LNCV6_135055_PI430048170	0.00199481	0.445713	2.2436	down	8.48713	8.43731	8.4656	9.51105	9.73061	9.63786	LNCV6_135055_PI430048170	mRNA	GGTGGGGTCTTTAGGTTTTCTCACTTTGACAACCCCCGAATGTTTTTATAGTAGTTTTTT	NM_001135005	RefSeq	chr9	+	34990269	34998433	DNAJB5	25822	"Homo sapiens DnaJ heat shock protein family (Hsp40) member B5 (DNAJB5), transcript variant 1, mRNA"	GO:0006986|GO:0005515|GO:0006457|GO:0051087|GO:0005634|GO:0051082|GO:0000122|GO:0005829	-
LNCV6_132783_PI430048170	0.0011532	3.16022	3.16022	up	12.282	12.1868	12.2757	10.4133	10.7135	10.6235	LNCV6_132783_PI430048170	mRNA	TGCTGCCGTGTGAGTTTTGAATGATTTTGCAGTAAAGACCTGATCTTTCTCATCAAAAAA	NM_014798	RefSeq	NT_187663.1	-	126404	180935	PLEKHM1	9842	"Homo sapiens pleckstrin homology and RUN domain containing M1 (PLEKHM1), transcript variant 1, mRNA"	GO:0035556|GO:0005737|GO:0046872	-
LNCV6_55440_PI430048170	0.00209353	2.1647	2.1647	up	8.08179	7.81312	8.16907	7.10924	6.89499	6.71334	LNCV6_55440_PI430048170	mRNA	TTGGACCAGTCAGCACAGCATGCCTGGTTGTATTAAAGCAGGGATATGCTGTATTTTATA	NM_002389	RefSeq	chr1	+	207752037	207795516	CD46	4179	"Homo sapiens CD46 molecule (CD46), transcript variant a, mRNA"	GO:0005515|GO:0030449|GO:0005886|GO:0032733|GO:0035581|GO:0071636|GO:0007338|GO:0016323|GO:0043382|GO:0042102|GO:0006958|GO:0006508|GO:0016032|GO:0004872|GO:0008593|GO:0070062|GO:0004857|GO:0045296|GO:0005794|GO:0001848|GO:0009986|GO:0043086|GO:0045916|GO	-
LNCV6_127635_PI430048170	0.000139786	0.175387	5.70169	down	5.58736	5.51378	5.59866	7.94266	8.13784	8.1459	LNCV6_127635_PI430048170	mRNA	CGAGAAGTCTGTATGTGGGATCTGTGCTTGGGTTAGAATGCAAATAAAACTCACATTTGT	NM_014553	RefSeq	chr2	-	121216586	121285202	TFCP2L1	29842	"Homo sapiens transcription factor CP2 like 1 (TFCP2L1), mRNA"	GO:0006694|GO:0007565|GO:0003700|GO:0006357|GO:0003714|GO:0005634|GO:0000122|GO:0008340|GO:0006351|GO:0043565|GO:0000902|GO:0005737|GO:0016020|GO:0002070|GO:0007431|GO:0007028|GO:0045927	-
LNCV6_142033_PI430048170	1.09063e-05	0.27744	3.60438	down	10.5377	10.4065	10.4281	12.287	12.399	12.234	LNCV6_142033_PI430048170	mRNA	AAAGCGAGTGTTAGGTTGGTTAGAGGGTTTAATATTTTCTGCAATGGTTTGTAGGAATTT	NM_014033	RefSeq	chr12	+	50924750	50932517	METTL7A	25840	"Homo sapiens methyltransferase like 7A (METTL7A), mRNA"	GO:0005811|GO:0005737|GO:0016020|GO:0005783|GO:0008757|GO:0032259|GO:0070062	-
LNCV6_136633_PI430048170	0.000274464	0.119198	8.38942	down	4.40797	4.22252	4.50731	7.39565	7.71174	7.20445	LNCV6_136633_PI430048170	mRNA	GCTGCCTATGAATGGAGATTCAGTAGTCATTGTATGCATCTTTAAGTCAAATGTGTATTA	NM_003812	RefSeq	chr2	+	206443643	206621130	ADAM23	8745	"Homo sapiens ADAM metallopeptidase domain 23 (ADAM23), mRNA"	GO:0005515|GO:0005178|GO:0005887|GO:0006508|GO:0008270|GO:0005576|GO:0007417|GO:0007155|GO:0004222|GO:0008237	-
LNCV6_144827_PI430048170	0.000107889	0.132202	7.56417	down	4.95546	5.19211	5.06723	8.17945	7.98769	7.7885	LNCV6_144827_PI430048170	mRNA	TGTCCTTTTAAGAAGGGAGATATGAATCCAATAAATAAACTCAAGTCTTGGCTACCTGGA	NM_080629	RefSeq	chr1	-	102876466	103108496	COL11A1	1301	"Homo sapiens collagen type XI alpha 1 chain (COL11A1), transcript variant B, mRNA"	GO:0042472|GO:0055010|GO:0005592|GO:0007605|GO:0050840|GO:0048704|GO:0005576|GO:0006029|GO:0035987|GO:0046872|GO:0035989|GO:0001503|GO:0002063|GO:0022617|GO:0001502|GO:0030198|GO:0050910|GO:0030199|GO:0030574|GO:0005788|GO:0030674|GO:0007601|GO:0005201	-
LNCV6_145616_PI430048170	0.000467403	0.224262	4.45908	down	5.7585	5.30254	5.42062	7.77548	7.82127	7.34953	LNCV6_145616_PI430048170	mRNA	CTGGGTACTGTTACTGTGATGCTATTGACTTAGTAGCCAATTATCATTTCTCCTGTATAA	NM_018369	RefSeq	chr5	-	60596911	60700166	DEPDC1B	55789	"Homo sapiens DEP domain containing 1B (DEPDC1B), transcript variant 1, mRNA"	GO:0043547|GO:0051056|GO:0016477|GO:0007264|GO:0030177|GO:0005829|GO:0005096	-
LNCV6_133705_PI430048170	0.0261763	0.382484	2.61449	down	7.44297	7.34817	7.49043	8.99832	9.03071	8.30673	LNCV6_133705_PI430048170	mRNA	CTGTCAGTGGTTTCCTCATTTTGCCATGCTTTGTAAAAATAAAAAGAATGATCAAGTAGG	NM_001083	RefSeq	chr4	-	119494394	119628826	PDE5A	8654	"Homo sapiens phosphodiesterase 5A (PDE5A), transcript variant 1, mRNA"	GO:0004114|GO:0047555|GO:0046069|GO:0005575|GO:0046872|GO:0005829|GO:0042130|GO:0007165|GO:0030553|GO:0060282|GO:0007596|GO:0043406|GO:0055119|GO:0055118|GO:0010613|GO:0030823	-
LNCV6_104716_PI430048170	0.000502064	0.40395	2.47555	down	6.1017	5.95221	6.11522	7.39909	7.48259	7.20213	LNCV6_104716_PI430048170	mRNA	CCCAATAAATCTTCAGCTTCAATATTTATAATGATGCCTTGCCACTCTACTCCTTATTAC	NM_004855	RefSeq	chr15	+	55318934	55355648	PIGB	9488	"Homo sapiens phosphatidylinositol glycan anchor biosynthesis class B (PIGB), mRNA"	GO:0006501|GO:0000030|GO:0016254|GO:0005789|GO:0016021|GO:0044267|GO:0006506|GO:0043687	-
LNCV6_128674_PI430048170	0.0026437	0.459899	2.17439	down	4.47986	4.77697	4.63959	5.78195	5.52024	5.94053	LNCV6_128674_PI430048170	mRNA	TCTCTTTCTCTCTTTAATTTTGGTTTCTCTCAAGCTTCCAAATGGTGCTCAGTGCTCCAA	NM_198988	RefSeq	NT_187693.1	-	444089	446008	LENG9	94059	"Homo sapiens leukocyte receptor cluster member 9 (LENG9), transcript variant 1, mRNA"	GO:0046872	-
LNCV6_133386_PI430048170	0.0203021	11.3947	11.3947	up	6.18377	6.07093	6.14608	3.47752	1.70948	2.03044	LNCV6_133386_PI430048170	mRNA	ATGGGAGGCGTGTTCAGTAACTTATTCATAATGCATCTGAAATGATTGCTGTACTCAAAT	NM_002392	RefSeq	chr12	+	68808171	68845544	MDM2	4193	"Homo sapiens MDM2 proto-oncogene (MDM2), transcript variant 1, mRNA"	GO:0005515|GO:0071157|GO:0004842|GO:0034504|GO:0070301|GO:0016874|GO:0045202|GO:0071301|GO:0018205|GO:0042220|GO:0042802|GO:0009743|GO:0007173|GO:0042787|GO:0010039|GO:0032026|GO:0046677|GO:0031625|GO:0006977|GO:0071312|GO:0071391|GO:0043278|GO:0000122|GO	-
LNCV6_127464_PI430048170	1.69721e-06	0.0878836	11.3787	down	4.79367	4.83333	4.69446	8.26318	8.33445	8.25071	LNCV6_127464_PI430048170	mRNA	TCAGCCACTGGTACTACGAGAATGTTTGTATTACCCACATTTGAAATGATTTGCTATGAT	NM_006308	RefSeq	chr5	+	54455600	54456384	HSPB3	8988	"Homo sapiens heat shock protein family B (small) member 3 (HSPB3), mRNA"	GO:0006986|GO:0005737|GO:0005634	-
LNCV6_136538_PI430048170	0.0227621	2.14221	2.14221	up	6.87247	6.83075	6.94842	6.08112	5.76215	5.44334	LNCV6_136538_PI430048170	mRNA	CTGGCAGCTGAAACTGCACACAACTGATACACATATTTAATTTGTATTCCTTTGTAGTAA	NM_024838	RefSeq	chr10	+	25016578	25026664	THNSL1	79896	"Homo sapiens threonine synthase like 1 (THNSL1), mRNA"	GO:0005739|GO:0008150|GO:0003674|GO:0005737|GO:0030170|GO:0005654|GO:0005634|GO:0005575|GO:0004795|GO:0009088	-
LNCV6_129463_PI430048170	0.000262097	0.147655	6.77255	down	3.145	3.25236	3.33602	5.92439	6.21956	5.84759	LNCV6_129463_PI430048170	mRNA	AATTGTTTCAGATCATCTCATGCCTCAGGCTTTGGCAGGTATCCTGCCCTCCATCTTATT	NM_001002814	RefSeq	chr8	-	37858946	37899497	RAB11FIP1	80223	"Homo sapiens RAB11 family interacting protein 1 (RAB11FIP1), transcript variant 3, mRNA"	GO:0045055|GO:0017137|GO:0005737|GO:0030670|GO:0055037|GO:0015031|GO:0043231	-
LNCV6_71001_PI430048170	0.0258428	2.33863	2.33863	up	5.18402	5.14688	5.25359	4.28248	3.98862	3.54504	LNCV6_71001_PI430048170	mRNA	GGTTAGTAGTGAAATTCATTCTTCAATAAATAAAACACTTTGAAACTCCGGAGGACCACA	NM_001282526	RefSeq	chr20	+	18467388	18484648	POLR3F	10621	"Homo sapiens RNA polymerase III subunit F (POLR3F), transcript variant 2, mRNA"	GO:0005515|GO:0032728|GO:0010467|GO:0006386|GO:0006385|GO:0003899|GO:0006359|GO:0003677|GO:0006383|GO:0005829|GO:0051607|GO:0045089|GO:0001056|GO:0045087|GO:0005666|GO:0005654|GO:0032481	-
LNCV6_137738_PI430048170	0.000244042	0.461407	2.16729	down	8.47864	8.37552	8.34951	9.54567	9.48708	9.52126	LNCV6_137738_PI430048170	mRNA	CCAACTTCGTGTGAAATTGTGATGTTGAAGTGAATAAATGTCTATTGTGTAACTCTCATG	NM_052831	RefSeq	chr6	-	132769367	132798608	SLC18B1	116843	"Homo sapiens solute carrier family 18 member B1 (SLC18B1), mRNA"	GO:0016021|GO:0055085	-
LNCV6_131607_PI430048170	0.000599398	0.290193	3.44598	down	10.3902	10.3805	10.5068	12.1943	12.3688	12.0555	LNCV6_131607_PI430048170	mRNA	CCATAATTGATGATAGACCTAATACATTTCCTCTGTGTGTGTGTGTAACATTCCAAATAC	NM_053025	RefSeq	chr3	-	123612295	123884302	MYLK	4638	"Homo sapiens myosin light chain kinase (MYLK), transcript variant 1, mRNA"	GO:0005515|GO:0005516|GO:0051928|GO:0090303|GO:0032154|GO:0046872|GO:0005829|GO:0006939|GO:0005737|GO:0006936|GO:0005911|GO:0004687|GO:0007015|GO:0004683|GO:0070062|GO:0001725|GO:0030335|GO:0071476|GO:0014820|GO:0060414|GO:0032060|GO:0003779|GO:0005524|GO	-
LNCV6_136029_PI430048170	0.00807922	3.92864	3.92864	up	6.15885	6.2087	6.1514	4.1469	3.8683	4.51014	LNCV6_136029_PI430048170	mRNA	GTATTGAGGACAGCACTCACATACTGTGGGAAAGAATAATACTTGATTAGGACTTATTAT	NM_152943	RefSeq	chr12	+	133181408	133207112	ZNF268	10795	"Homo sapiens zinc finger protein 268 (ZNF268), transcript variant 3, mRNA"	GO:0005515|GO:0046022|GO:0043497|GO:0071157|GO:0008284|GO:0045732|GO:0008285|GO:0003700|GO:0045597|GO:0005634|GO:0015629|GO:0030154|GO:0046872|GO:0005737|GO:0045944|GO:0071356|GO:0006355|GO:0043066|GO:0090073|GO:0030335|GO:0043065|GO:0000122|GO:0003677|GO	-
LNCV6_132883_PI430048170	2.6606e-05	0.0300048	33.328	down	1.59949	1.58523	1.92022	6.73139	6.88134	6.68636	LNCV6_132883_PI430048170	mRNA	TCCTAACAGGAGGGGTGTAATGTGACATTGTTCATACTTGCTAATAAATACATTATTGCC	NM_001135691	RefSeq	chr8	-	20144854	20183206	SLC18A1	6570	"Homo sapiens solute carrier family 18 member A1 (SLC18A1), transcript variant 1, mRNA"	GO:0070083|GO:0006855|GO:0006836|GO:0005789|GO:0008504|GO:0016021|GO:0015844|GO:0055085|GO:0015238	-
LNCV6_143484_PI430048170	0.0128274	2.24319	2.24319	up	9.90871	9.85134	9.91914	8.73438	8.94965	8.45765	LNCV6_143484_PI430048170	mRNA	CAAAGTCTTTCTTACACACTCTATCCTCTGCACTGTTAATAGTAACCTATGACATAATTG	NM_025132	RefSeq	chr4	+	39182403	39285810	WDR19	57728	"Homo sapiens WD repeat domain 19 (WDR19), transcript variant 1, mRNA"	GO:0055123|GO:0042471|GO:0006996|GO:0031514|GO:0060830|GO:0031513|GO:0072372|GO:0060831|GO:0030326|GO:0048701|GO:0001701|GO:0061055|GO:0042384|GO:0005929|GO:0005737|GO:0031076|GO:0030991|GO:0050877|GO:0032391|GO:0005654|GO:0005856|GO:0035721	-
LNCV6_135884_PI430048170	0.00247048	5.99559	5.99559	up	6.85998	6.8063	7.00433	4.43369	3.92268	4.50324	LNCV6_135884_PI430048170	mRNA	GATCATTGGTCGTGGCTGAAACATCTGTCAATAAAATGGCTACACTCACTTGCTGCGAAA	NM_145053	RefSeq	chr11	-	5514392	5516726	UBQLNL	143630	"Homo sapiens ubiquilin like (UBQLNL), mRNA"	NA	-
LNCV6_141852_PI430048170	0.0176344	0.449044	2.22695	down	4.96696	5.09001	4.95525	5.96006	5.9724	6.48455	LNCV6_141852_PI430048170	mRNA	CCCCCAACCACAGGCATCAGGCAACCATTTGAAATAAAACTCCTTCAGCCTGTGAAAAAA	NM_005608	RefSeq	chr11	-	67435509	67437682	PTPRCAP	5790	"Homo sapiens protein tyrosine phosphatase, receptor type C associated protein (PTPRCAP), mRNA"	GO:0005886|GO:0006952|GO:0016021	-
LNCV6_144617_PI430048170	0.00150748	0.0593179	16.8583	down	3.42161	3.59276	3.57429	7.44739	7.29984	7.98153	LNCV6_144617_PI430048170	mRNA	GCCTTGGAAATCCAGATCTTTAAAATTTTATGTATTTATTAACATCGCCATTGGACCCCA	NM_139155	RefSeq	chr10	+	70672505	70762441	ADAMTS14	140766	"Homo sapiens ADAM metallopeptidase with thrombospondin type 1 motif 14 (ADAMTS14), transcript variant 1, mRNA"	GO:0030198|GO:0030199|GO:0030574|GO:0006508|GO:0005578|GO:0008270|GO:0005576|GO:0004222	-
LNCV6_136328_PI430048170	0.00413666	5.13008	5.13008	up	11.8093	11.8283	11.8462	9.3556	9.24282	9.75676	LNCV6_136328_PI430048170	mRNA	TGCATTTCTTTTTATACTAAATATGTGACTGACAATAAAAACAATTTTGACTTTAAAAAA	NM_175617	RefSeq	chr16	+	56625672	56627112	MT1E	4493	"Homo sapiens metallothionein 1E (MT1E), transcript variant 2, mRNA"	GO:0071294|GO:0048471|GO:0005737|GO:0008270|GO:0005634|GO:0071276|GO:0045926	-
LNCV6_39395_PI430048170	0.021262	2.22008	2.22008	up	5.96057	5.99449	6.10762	5.21293	4.7611	4.56212	LNCV6_39395_PI430048170	mRNA	GAAGAGCACAAAAAGGAGTATGAAGATGCTGAAAATACTTCAACTCAGTCCAAAGTTATG	NM_025211	RefSeq	chr9	-	83739420	83817837	GKAP1	80318	"Homo sapiens G kinase anchoring protein 1 (GKAP1), transcript variant 1, mRNA"	GO:0007165|GO:0005794	-
LNCV6_137993_PI430048170	0.00091123	0.371505	2.69175	down	7.14041	7.16925	7.15424	8.51239	8.6774	8.55476	LNCV6_137993_PI430048170	mRNA	ATTGCCTGTTAATTTGACTGTAATGAATAGGGGGTAGAAACAAAAGGATCAAGTGTGTTA	NM_198567	RefSeq	chr5	+	176238358	176345991	SIMC1	375484	"Homo sapiens SUMO interacting motifs containing 1 (SIMC1), transcript variant 2, mRNA"	GO:0032184	-
LNCV6_134026_PI430048170	5.60365e-05	0.499571	2.00172	down	9.76906	9.6501	9.6804	10.6704	10.7811	10.6509	LNCV6_134026_PI430048170	mRNA	CTGGCGAAAATGTAGGCAAAGTAGCTTCCAGTTTTAGAATAAATAACCATTTGGATTGAA	NM_001079559	RefSeq	chr11	-	62712624	62727385	HNRNPUL2	221092	"Homo sapiens heterogeneous nuclear ribonucleoprotein U like 2 (HNRNPUL2), mRNA"	GO:0008150|GO:0016020|GO:0005634	-
LNCV6_135789_PI430048170	0.00186012	0.117048	8.54352	down	3.48233	2.83611	3.34272	6.4217	6.21142	6.38088	LNCV6_135789_PI430048170	mRNA	CATGTGCAACAAATACCTCCATTAAATGGTCTAAAATGTAAATTGAATTCCCTGGCTCTC	NM_005559	RefSeq	chr18	-	6941743	7117814	LAMA1	284217	"Homo sapiens laminin subunit alpha 1 (LAMA1), mRNA"	GO:0030334|GO:0005515|GO:0002011|GO:0005102|GO:0005578|GO:0005606|GO:0005576|GO:0005608|GO:0030155|GO:0005615|GO:0045198|GO:0005604|GO:0045995|GO:0031012|GO:0061304|GO:0060441|GO:0043208|GO:0030198|GO:0007411|GO:0005911|GO:0007155|GO:0007166|GO:0060445|GO	-
LNCV6_130100_PI430048170	0.0169743	6.89222	6.89222	up	6.95081	6.83563	6.85899	4.05458	4.63863	3.2982	LNCV6_130100_PI430048170	mRNA	CTCGGCAGTACTGTGAATTTTGAAGTTAAACTAAATTTTGGTACCATACCAACTGGAATT	NM_182588	RefSeq	chr2	+	107826931	107892544	RGPD4	285190	"Homo sapiens RANBP2-like and GRIP domain containing 4 (RGPD4), mRNA"	NA	-
LNCV6_144720_PI430048170	0.00281112	0.375697	2.66172	down	9.22995	9.22622	9.18196	10.6654	10.7393	10.4563	LNCV6_144720_PI430048170	mRNA	CACAGATGAACTCTACCTTTGCTTTCAGAACCACTTAGTCCTTTTGTAACAAAGAAAAAA	NM_000168	RefSeq	chr7	-	41960948	42237019	GLI3	2737	"Homo sapiens GLI family zinc finger 3 (GLI3), mRNA"	GO:0046638|GO:0001656|GO:0005515|GO:0043627|GO:0001658|GO:0003700|GO:0008013|GO:0048593|GO:0021861|GO:0046639|GO:0007224|GO:0007507|GO:0048589|GO:0021798|GO:0016485|GO:0007411|GO:0017053|GO:0035035|GO:0033077|GO:0000122|GO:0000978|GO:0001701|GO:0005929|GO	-
LNCV6_130782_PI430048170	0.00485248	0.290539	3.44188	down	4.07074	3.58933	4.04824	5.77268	5.62462	5.70598	LNCV6_130782_PI430048170	mRNA	AAAGATTGCCAAATCATGTTTGGTAGGAGGACTTTTGAGGTAGCTTTTGAACAAATGTTT	NM_020682	RefSeq	chr10	+	102869452	102901899	AS3MT	57412	"Homo sapiens arsenite methyltransferase (AS3MT), mRNA"	GO:0030791|GO:0005739|GO:0030792|GO:0005737|GO:0008757|GO:0009404|GO:0032259|GO:0018872|GO:0005829	-
LNCV6_127559_PI430048170	0.0302371	2.11536	2.11536	up	6.89447	6.89473	6.88931	5.71394	5.48355	6.15589	LNCV6_127559_PI430048170	mRNA	AAGTCGTGAAAAAGTCATCAGGAGTTAATCCACAGAACCTTGGAGAGTACATGGCCCTGT	NM_032207	RefSeq	chr19	+	16496310	16521369	C19orf44	84167	"Homo sapiens chromosome 19 open reading frame 44 (C19orf44), transcript variant 1, mRNA"	NA	-
LNCV6_129925_PI430048170	0.00633942	0.397554	2.51538	down	4.7973	4.77407	4.652	5.81486	6.07186	6.29362	LNCV6_129925_PI430048170	mRNA	ATATATTCCTACAGTGATGTCAATTTTTATTAATCCCTGTCCCCAGGGAGGGTGGGAGCC	NM_004463	RefSeq	chrX	-	54445453	54496166	FGD1	2245	"Homo sapiens FYVE, RhoGEF and PH domain containing 1 (FGD1), mRNA"	GO:0030036|GO:0031267|GO:0007264|GO:0008360|GO:0046872|GO:0005829|GO:0005085|GO:0005737|GO:0007010|GO:0009887|GO:0046847|GO:0005856|GO:0005089|GO:0051056|GO:0048011|GO:0005794|GO:0043065|GO:0007275|GO:0001726|GO:0097190|GO:0030027|GO:0043088|GO:0043547|GO	-
LNCV6_127197_PI430048170	0.00657375	3.35617	3.35617	up	6.9968	6.69898	6.91898	5.22316	5.38967	4.68877	LNCV6_127197_PI430048170	mRNA	GGATAGGAGTGGACATATGTTTCAAATATGGGGACCCTGAAGATTTTTTAGAATGAAATA	NM_138779	RefSeq	chr13	-	102765887	102773821	TEX30	93081	"Homo sapiens testis expressed 30 (TEX30), transcript variant 1, mRNA"	NA	-
LNCV6_132546_PI430048170	0.0313331	4.40098	4.40098	up	4.84466	4.95477	4.80668	1.79706	3.07172	3.00935	LNCV6_132546_PI430048170	mRNA	TTAGGGGTGTCACTCTTAAAATCGCATATTCAACAAACAAATGCCTTCTAAGTACTGAAA	NM_001173517	RefSeq	chrX	-	136213219	136251579	MAP7D3	79649	"Homo sapiens MAP7 domain containing 3 (MAP7D3), transcript variant 3, mRNA"	GO:0008017|GO:0005813|GO:0005874|GO:0005819|GO:0000226|GO:0005634|GO:0015629|GO:0005737|GO:0046785|GO:0015631|GO:0016020|GO:0005198|GO:0005654	-
LNCV6_128044_PI430048170	0.0350896	2.51252	2.51252	up	7.85892	7.83036	7.79308	6.0582	6.96076	6.32302	LNCV6_128044_PI430048170	mRNA	GTCACCCTTAGCCCTTCAGATAAGCCTAGCCAGTACATATTTCAGCACAGGCAGTTTTTT	NM_001002901	RefSeq	chr1	+	161721543	161728143	FCRLB	127943	"Homo sapiens Fc receptor like B (FCRLB), transcript variant 1, mRNA"	GO:0005737|GO:0050777|GO:0005783	-
LNCV6_102327_PI430048170	0.0196439	0.423236	2.36275	down	4.04487	3.49692	3.63017	4.56273	5.40536	4.85367	LNCV6_102327_PI430048170	mRNA	AGGACGTGGAGATGGCCAAGCGTGAGATCCTGTCGGCGGCCGAACACTTCTCCATCATCC	NM_203304	RefSeq	chr19	-	1554668	1568058	MEX3D	399664	"Homo sapiens mex-3 RNA binding family member D (MEX3D), transcript variant 1, mRNA"	GO:0061157|GO:0010609|GO:0048471|GO:0017091|GO:0008270|GO:0005634	-
LNCV6_127435_PI430048170	0.000669024	0.179734	5.56379	down	5.42151	5.27348	5.35585	7.80513	8.02142	7.6295	LNCV6_127435_PI430048170	mRNA	AACTTTTTAGTAACTCACACGTGCATTCTTTTTTCAACGCTATCCTTAGAGTGAAAGTCA	NM_001277115	RefSeq	chr7	+	21543214	21901568	DNAH11	8701	"Homo sapiens dynein axonemal heavy chain 11 (DNAH11), mRNA"	GO:0005929|GO:0005737|GO:0030286|GO:0008152|GO:0005874|GO:0003341|GO:0003777|GO:0016887|GO:0005524	-
LNCV6_135747_PI430048170	0.0090307	3.091	3.091	up	9.57835	9.72137	9.57983	8.2805	8.0098	7.63895	LNCV6_135747_PI430048170	mRNA	TGCATACTGGAGAGAAACCCTACAAATGTGAATAATGTGATAAAGTCCAGCCTTCAGACC	NM_153363	RefSeq	chr7	+	64228473	64266931	ZNF679	168417	"Homo sapiens zinc finger protein 679 (ZNF679), mRNA"	NA	-
LNCV6_135431_PI430048170	0.00973853	3.08996	3.08996	up	6.26471	6.32526	6.10083	4.93584	4.21687	4.57542	LNCV6_135431_PI430048170	mRNA	AGTCAATTCAGCATTGACTTGAGTTTCAGTTGACTTGACATTGAGTTCAAGCATTAATTG	NM_001137674	RefSeq	chr3	+	31981773	31991736	ZNF860	344787	"Homo sapiens zinc finger protein 860 (ZNF860), mRNA"	NA	-
LNCV6_50329_PI430048170	0.00749097	3.74524	3.74524	up	4.37506	4.37241	4.02928	2.65113	1.82667	2.48586	LNCV6_50329_PI430048170	mRNA	CTGTTTCATAGAGCAGAGGAAACAGGCGAAGAATCATTTTCAGTACAAAACGGTTCGATT	NM_001277813	RefSeq	chr8	+	63168552	63212788	YTHDF3	253943	"Homo sapiens YTH N6-methyladenosine RNA binding protein 3 (YTHDF3), transcript variant 2, mRNA"	GO:0005515	-
LNCV6_80893_PI430048170	0.00609949	2.53693	2.53693	up	7.68785	7.67615	7.57907	6.54266	6.23097	6.10711	LNCV6_80893_PI430048170	mRNA	GAAACGACTAGAGTTACCAGAACATTTGAAAATCAAAGAAGACAATTTCTTCCAGGTTTC	NM_018339	RefSeq	chr9	-	76385516	76394528	RFK	55312	"Homo sapiens riboflavin kinase (RFK), mRNA"	GO:0072593|GO:0006767|GO:0006915|GO:0044281|GO:0005524|GO:0046872|GO:0005829|GO:0009231|GO:0005739|GO:0008531|GO:0006771|GO:0016310|GO:0005737|GO:0006766|GO:0009398|GO:0033864	-
LNCV6_141317_PI430048170	0.000338253	4.80665	4.80665	up	3.79293	3.77793	3.92705	1.55702	1.56902	1.5814	LNCV6_141317_PI430048170	mRNA	ACAGCCTGTAGAGTTTCAACCTCTTTGAGATATAAGTATCTTAAATATCATAGAGCACTG	NM_018409	RefSeq	chr4	-	185363877	185378998	LRP2BP	55805	"Homo sapiens LRP2 binding protein (LRP2BP), mRNA"	GO:0005515|GO:0005737	-
LNCV6_132213_PI430048170	0.00885926	0.251626	3.97415	down	6.16791	6.09901	6.1195	8.31066	8.26395	7.71121	LNCV6_132213_PI430048170	mRNA	CGAAAGAAGTCTGTATGAAAATCAGTTCTTTGCTGACACAAGTTCCATTTGTTACAAATG	NM_002839	RefSeq	chr9	-	8314245	10612723	PTPRD	5789	"Homo sapiens protein tyrosine phosphatase, receptor type D (PTPRD), transcript variant 1, mRNA"	GO:0005515|GO:0005102|GO:0006796|GO:0035335|GO:0097105|GO:0006470|GO:0005001|GO:0005887|GO:0030182|GO:0050775|GO:0007185|GO:0050839|GO:0007157|GO:0070062	-
LNCV6_134633_PI430048170	0.000809141	0.381108	2.62393	down	8.65553	8.69951	8.72535	10.052	9.99409	10.2022	LNCV6_134633_PI430048170	mRNA	GCTCCACGACAAAAGGACAAGATTTGACTTAAATTAAGTTTTTCCCTTGAGGATATTTTC	NM_001080436	RefSeq	chr19	+	34481974	34501180	WTIP	126374	"Homo sapiens WT1 interacting protein (WTIP), mRNA"	NA	-
LNCV6_130992_PI430048170	0.01259	2.30178	2.30178	up	10.6201	10.4596	10.558	9.5625	9.40677	9.01013	LNCV6_130992_PI430048170	mRNA	AGAGACTATGATGGACCAGCCCTGAGAAAGAATGAGTATTTTTGAATTGAGATGATCAAT	NM_004398	RefSeq	chr11	+	108665024	108940930	DDX10	1662	"Homo sapiens DEAD-box helicase 10 (DDX10), mRNA"	GO:0003724|GO:0008152|GO:0005524	-
LNCV6_132173_PI430048170	0.00694577	4.35079	4.35079	up	9.08258	9.01063	9.08459	7.19584	6.99233	6.55486	LNCV6_132173_PI430048170	mRNA	CTGAGCACTTCTAGTCAGATACAGATTCATCAGTGTATGCAACATCCTTTGTAATTTAAA	NM_153607	RefSeq	chr5	+	173056351	173139288	CREBRF	153222	"Homo sapiens CREB3 regulatory factor (CREBRF), transcript variant 1, mRNA"	GO:0005515|GO:0006986|GO:0032388|GO:0042711|GO:0045732|GO:0006355|GO:0034976|GO:0003700|GO:0005634|GO:0000122|GO:0051222|GO:0006351|GO:1900170|GO:0043565|GO:0016604|GO:0005737|GO:1900102|GO:0006810	-
LNCV6_126805_PI430048170	0.0116633	0.47455	2.10726	down	6.91898	6.83186	6.90022	8.05605	8.09697	7.69224	LNCV6_126805_PI430048170	mRNA	CTGCCTTCAACCACAGATCAAATACTTCAAGAGCCATTTAATAAATATGGCAGAACTATA	NM_000946	RefSeq	chr12	-	56731579	56752362	PRIM1	5557	"Homo sapiens DNA primase subunit 1 (PRIM1), mRNA"	GO:0006271|GO:0000082|GO:0016020|GO:0000723|GO:0006270|GO:0003896|GO:0000722|GO:0006269|GO:0005654|GO:0000278|GO:0046872|GO:0032201	-
LNCV6_133184_PI430048170	0.00666516	0.478214	2.09111	down	4.7174	4.70083	4.63892	5.61498	5.6708	5.94353	LNCV6_133184_PI430048170	mRNA	GGCTCGGGACGCTCATGTAAATTTGGTTTTGGTGCTCAAGGGTTCTTTCCTCCCAGGGGC	NM_005975	RefSeq	chr20	-	63528412	63537370	PTK6	5753	"Homo sapiens protein tyrosine kinase 6 (PTK6), transcript variant 1, mRNA"	GO:0005515|GO:0042506|GO:0030036|GO:0042503|GO:0071300|GO:0061099|GO:0005634|GO:0042802|GO:0060575|GO:0005737|GO:0046777|GO:0042127|GO:0038083|GO:0045926|GO:0005102|GO:0005524|GO:0001726|GO:0031234|GO:0016477|GO:0045087|GO:0010976|GO:0006468|GO:0005654|GO	-
LNCV6_143181_PI430048170	0.0101072	0.497095	2.01169	down	7.70044	7.66175	7.71749	8.69937	8.5041	8.87785	LNCV6_143181_PI430048170	mRNA	GAGTTGCTCCTTTGTTCCAAAATTAAATGTGTTAGATAAATTTGTGATTGTATGGGTGGC	NM_002857	RefSeq	chr1	-	160276808	160285151	PEX19	5824	"Homo sapiens peroxisomal biogenesis factor 19 (PEX19), transcript variant 1, mRNA"	GO:0005515|GO:0006625|GO:0072663|GO:0005634|GO:0045046|GO:0031526|GO:0005829|GO:0043231|GO:0005737|GO:0007031|GO:0051117|GO:0072321|GO:0016557|GO:0005778|GO:0016559|GO:0005777|GO:0050821|GO:0055085|GO:0036105|GO:0043234|GO:1900131|GO:0047485|GO:0061077|GO	-
LNCV6_126655_PI430048170	0.00588266	3.09071	3.09071	up	3.63648	3.59612	3.24304	2.24922	1.76722	1.50671	LNCV6_126655_PI430048170	mRNA	CTGCTGCTTTAAGAGATCAACTAATTCGAGCACTAACTATGATAGGAGCATATGAAATTA	NM_001161528	RefSeq	chr7	-	92144883	92165276	LRRD1	401387	"Homo sapiens leucine rich repeats and death domain containing 1 (LRRD1), mRNA"	NA	-
LNCV6_108114_PI430048170	5.24978e-05	0.410843	2.43402	down	5.93052	6.02678	6.10735	7.34484	7.35681	7.21415	LNCV6_108114_PI430048170	mRNA	GTGTTTGGAGTGTGGATCCTTTATATCCTCAAGTTAAATTATACTACTGAAGAATGTGAC	NM_003896	RefSeq	chr2	-	85839147	85889034	ST3GAL5	8869	"Homo sapiens ST3 beta-galactoside alpha-2,3-sialyltransferase 5 (ST3GAL5), transcript variant 1, mRNA"	GO:0008373|GO:0047291|GO:0005975|GO:0006688|GO:0030173|GO:0000139|GO:0004513|GO:0005887|GO:0001574|GO:0016021|GO:0006488|GO:0044267|GO:0018279|GO:0043687	-
LNCV6_134463_PI430048170	8.61081e-05	0.366616	2.72765	down	8.67657	8.61592	8.78883	10.037	10.2576	10.1266	LNCV6_134463_PI430048170	mRNA	ATTTTAGTGTCGATGTGAAATGCCCCGTGATCAATAATAAACCAGTGGATGTGAATTAGT	NM_014620	RefSeq	chr12	+	54016851	54056030	HOXC4	3221	"Homo sapiens homeobox C4 (HOXC4), transcript variant 1, mRNA"	GO:0043565|GO:0005515|GO:0006355|GO:0003700|GO:0051216|GO:0071837|GO:0005634|GO:0009952|GO:0006351|GO:0048562	-
LNCV6_143873_PI430048170	0.00344356	0.463097	2.15938	down	10.483	10.4195	10.3745	11.534	11.6889	11.3704	LNCV6_143873_PI430048170	mRNA	AATACTTTGTTTTGGTACATTTGGTTGTGCTTGTGGGGAAAATAAAAACGCAGAGATCCT	NM_005604	RefSeq	chr6	+	98834703	98838790	POU3F2	5454	"Homo sapiens POU class 3 homeobox 2 (POU3F2), mRNA"	GO:0005515|GO:0005667|GO:0021985|GO:0001105|GO:0008284|GO:0003700|GO:0071310|GO:0022011|GO:0021869|GO:0021979|GO:0005634|GO:0006351|GO:0042802|GO:0043565|GO:0008544|GO:0014002|GO:0045944|GO:0030182|GO:0021799|GO:0040018|GO:0050770	-
LNCV6_143682_PI430048170	0.00280451	0.258074	3.87485	down	9.80542	9.736	9.72693	11.855	11.7846	11.463	LNCV6_143682_PI430048170	mRNA	CCCGAATACTCTGTCTATAGTGACACACTGTAGGTGTCATAAATTTTAAGAAACCTGCTT	NM_001199563	RefSeq	chr6	-	105096821	105137174	BVES	11149	"Homo sapiens blood vessel epicardial substance (BVES), transcript variant C, mRNA"	GO:0090136|GO:0005886|GO:0008360|GO:0060931|GO:0016328|GO:0043088|GO:0007517|GO:0030552|GO:0032314|GO:0002027|GO:0002244|GO:0005198|GO:0042391|GO:0001921|GO:0034446|GO:0040017|GO:0005923|GO:0016021|GO:0016192	-
LNCV6_143229_PI430048170	0.000157871	0.379251	2.63677	down	6.15843	6.20906	6.12347	7.46353	7.59397	7.62599	LNCV6_143229_PI430048170	mRNA	TATTCTTGATTATAAGCAACTGGACAGAACCATGCCAAAGCTTCCCCGTTTCCCACCAAA	NM_024076	RefSeq	chr19	+	33796845	33815761	KCTD15	79047	"Homo sapiens potassium channel tetramerization domain containing 15 (KCTD15), transcript variant 1, mRNA"	GO:0051260|GO:0007275	-
LNCV6_132316_PI430048170	0.0230752	2.01386	2.01386	up	10.1313	10.0866	10.1393	9.23098	9.27585	8.76853	LNCV6_132316_PI430048170	mRNA	CTGAATCACTCCTTCTGTATTAGGGCATATACTTTCACTCTAAAACATTGTGGTAAATGA	NM_153810	RefSeq	chr10	-	118680981	118755246	CACUL1	143384	"Homo sapiens CDK2 associated cullin domain 1 (CACUL1), mRNA"	GO:0005515|GO:0031461|GO:0006511|GO:0008284|GO:0000082|GO:0019901|GO:0045860|GO:0031625	-
LNCV6_141296_PI430048170	0.00035873	2.21148	2.21148	up	13.7405	13.6434	13.6869	12.5277	12.646	12.4573	LNCV6_141296_PI430048170	mRNA	CAGCCTGTACCGGTTTGGCTGGCTTGTTTGATTTCAACATGAGTGTATTTTTTAAAATTG	NM_000876	RefSeq	chr6	+	159969098	160111504	IGF2R	3482	"Homo sapiens insulin like growth factor 2 receptor (IGF2R), mRNA"	GO:0051219|GO:0005515|GO:0005802|GO:0005215|GO:0048471|GO:0031100|GO:0031995|GO:0030139|GO:0007283|GO:0005765|GO:0009791|GO:0005615|GO:0005537|GO:0042802|GO:0030118|GO:0001965|GO:0001948|GO:0005641|GO:0004872|GO:0032526|GO:0030140|GO:0070062|GO:0043065|GO	-
LNCV6_63457_PI430048170	0.000861549	0.362426	2.75918	down	9.14264	9.1749	9.22844	10.5179	10.7623	10.6495	LNCV6_63457_PI430048170	mRNA	TCCCGGGCCTCGTCTGTCTGGGTCCTTTGGTCAATGTTGCACAGTTTTTATTGCTCCCAT	NM_001031803	RefSeq	chr17	+	75525701	75575209	LLGL2	3993	"Homo sapiens LLGL scribble cell polarity complex component 2 (LLGL2), transcript variant 3, mRNA"	GO:0005515|GO:0007049|GO:0005737|GO:0032878|GO:0005654|GO:0030165|GO:0006887|GO:0051301|GO:0043231	-
LNCV6_144642_PI430048170	0.000268725	0.3002	3.33112	down	5.33494	5.15086	5.21644	6.95237	6.95211	7.01105	LNCV6_144642_PI430048170	mRNA	GGAGAGAAGCTCTTCAATAGCTAAGCATCTCCTTACAGTCACTAATATAGTAGATTTTAA	NM_000689	RefSeq	chr9	-	72900661	72953317	ALDH1A1	216	"Homo sapiens aldehyde dehydrogenase 1 family member A1 (ALDH1A1), mRNA"	GO:0006805|GO:0001758|GO:0006069|GO:0004029|GO:0006081|GO:0004028|GO:0044281|GO:0005829|GO:0005099|GO:0005737|GO:0032320|GO:0042572|GO:0018479|GO:0005497|GO:0070062	-
LNCV6_132088_PI430048170	0.000930155	0.416552	2.40066	down	5.18686	5.27336	5.39002	6.57543	6.5591	6.51249	LNCV6_132088_PI430048170	mRNA	AAGAAACTGGGTTTTGAACCTAGAGTTCCATGGACTCTTAGGAATTAGACTACTACTACT	NM_001290043	RefSeq	NT_167249.2	-	4224830	4238073	TAP2	6891	"Homo sapiens transporter 2, ATP binding cassette subfamily B member (TAP2), transcript variant 1, A allele, mRNA"	GO:0005515|GO:0005215|GO:0002474|GO:0042825|GO:0030176|GO:0002591|GO:0046968|GO:0046967|GO:0019885|GO:0002489|GO:0015197|GO:0002481|GO:0019060|GO:0046980|GO:0002485|GO:0042590|GO:0055085|GO:0005524|GO:0016020|GO:0008152|GO:0005789|GO:0002479|GO:0015433|GO	-
LNCV6_64178_PI430048170	0.000317685	0.191367	5.22555	down	5.77252	5.62194	5.58666	7.91036	7.94862	8.25968	LNCV6_64178_PI430048170	mRNA	GTCCGCCTCGGGCACCGCGTCCAACCTCAGAGTTTGCAAATAAAGGTTGCTTAGAAGGTG	NM_017573	RefSeq	chr19	-	1481427	1490450	PCSK4	54760	"Homo sapiens proprotein convertase subtilisin/kexin type 4 (PCSK4), mRNA"	GO:0004252|GO:0006508|GO:0016021|GO:0007340|GO:0007339|GO:0048240|GO:0002080	-
LNCV6_142039_PI430048170	0.00612352	0.453785	2.20369	down	5.9014	5.85291	5.87298	6.98009	7.18749	6.86078	LNCV6_142039_PI430048170	mRNA	AAGAGCCTTTATACAATTGGACGCATTTTGGTTTTTCCTCATTGAGAATTCAAATCCTCT	NM_001199280	RefSeq	chr16	+	69105563	69117668	HAS3	3038	"Homo sapiens hyaluronan synthase 3 (HAS3), transcript variant 3, mRNA"	GO:0005886|GO:0005975|GO:0036117|GO:0044281|GO:0045226|GO:0085029|GO:1900106|GO:0005887|GO:0009405|GO:0030213|GO:0030212|GO:0050501|GO:0016021|GO:0007155|GO:0045893|GO:0030203	-
LNCV6_143200_PI430048170	0.0237105	2.11202	2.11202	up	10.9896	11.0372	11.0081	10.1253	10.0465	9.5669	LNCV6_143200_PI430048170	mRNA	CGTGCTATGATGTGTCTCACATTGGATGATATTCCACTTTGGGAATTTTAGTATTTGTAT	NM_015325	RefSeq	chr5	+	5422672	5490234	ICE1	23379	"Homo sapiens interactor of little elongation complex ELL subunit 1 (ICE1), mRNA"	GO:0042796|GO:0005515|GO:0031334|GO:0015030|GO:0035363|GO:0045945|GO:0042795|GO:0035327|GO:0090316|GO:0008023|GO:0042803	-
LNCV6_129142_PI430048170	0.000558902	0.412292	2.42547	down	9.16927	9.14505	9.19758	10.3576	10.4644	10.5204	LNCV6_129142_PI430048170	mRNA	CTGCTACAAGTAACAGATGCACTGTGAAGATTCCAGTATTAATAAAGGTGTACTGTAATT	NM_138383	RefSeq	chr16	-	70661203	70686051	MTSS1L	92154	"Homo sapiens MTSS1L, I-BAR domain containing (MTSS1L), mRNA"	GO:0007009|GO:0097178|GO:0003779	-
LNCV6_130212_PI430048170	0.00958328	2.71261	2.71261	up	10.1986	10.0976	10.1169	8.76159	8.90784	8.37575	LNCV6_130212_PI430048170	mRNA	CCCATTCTTACTGATACTTTTGTCAGATATCACCCTGTCCTTAAATCATGATCACTTAAA	NM_052936	RefSeq	chrX	+	108091666	108154671	ATG4A	115201	"Homo sapiens autophagy related 4A cysteine peptidase (ATG4A), transcript variant 1, mRNA"	GO:0006995|GO:0006501|GO:0004197|GO:0005737|GO:0000422|GO:0016485|GO:0006612|GO:0006508|GO:0051697|GO:0008234|GO:0000045|GO:0005829	-
LNCV6_135369_PI430048170	0.014026	7.36622	7.36622	up	5.81549	5.6334	5.79671	3.47986	2.19457	2.63134	LNCV6_135369_PI430048170	mRNA	CCACCATGAAGAAATATATTGGTGATGAGTTCTATTGAGGAATTTTGAAAAGAGAGAAGG	NM_001201536	RefSeq	chr1	-	222557901	222589933	TAF1A	9015	"Homo sapiens TATA-box binding protein associated factor, RNA polymerase I subunit A (TAF1A), transcript variant 3, mRNA"	GO:0005515|GO:0010467|GO:0006366|GO:0006363|GO:0006362|GO:0000120|GO:0006361|GO:0005634|GO:0006360|GO:0003677|GO:0043231|GO:0000183|GO:0045814|GO:0015630|GO:0040029|GO:0005654	-
LNCV6_140475_PI430048170	0.000798784	0.377181	2.65125	down	4.14877	4.24584	3.87693	5.60134	5.28304	5.60869	LNCV6_140475_PI430048170	mRNA	GAGGAATTTCTCGTACCCCTACTGCATGGTATCGATTTTTAATAAATTGTTGCAAATTTG	NM_005458	RefSeq	chr9	-	98288081	98709197	GABBR2	9568	"Homo sapiens gamma-aminobutyric acid type B receptor subunit 2 (GABBR2), mRNA"	GO:0005515|GO:0043005|GO:0030054|GO:0005886|GO:0004965|GO:0007268|GO:0007214|GO:0007194|GO:0038039|GO:0005737|GO:0007186|GO:0005887|GO:0045211	-
LNCV6_134126_PI430048170	0.000609991	0.169907	5.88558	down	11.6162	11.5874	11.5599	13.9966	14.2663	14.16	LNCV6_134126_PI430048170	mRNA	GCTAAGATACTGCTGATGCTGAAATAAACTAGGGTTTTGGCCTGCCTGCGTCTGAAAAAA	NM_001823	RefSeq	chr14	-	103519657	103522859	CKB	1152	"Homo sapiens creatine kinase B (CKB), transcript variant 1, mRNA"	GO:0005739|GO:0005515|GO:0004111|GO:0034641|GO:0016310|GO:0030644|GO:0021762|GO:0006600|GO:0044281|GO:0005524|GO:0070062|GO:0005829	-
LNCV6_141252_PI430048170	0.0021844	6.41501	6.41501	up	8.05431	7.96091	8.0496	5.47585	5.02869	5.47354	LNCV6_141252_PI430048170	mRNA	GGCTACACATATTATGAATAAATGAGGAAGGGCCTGAAAGTGACACACAGGCCTGCATGT	NM_022034	RefSeq	chr10	-	122832154	122846175	CUZD1	50624	"Homo sapiens CUB and zona pellucida like domains 1 (CUZD1), transcript variant 1, mRNA"	GO:0006931|GO:0007049|GO:0042589|GO:0008283|GO:0032023|GO:0016021|GO:0051301|GO:0030658	-
LNCV6_145132_PI430048170	0.007348	2.30176	2.30176	up	11.8536	11.6788	11.7231	10.7718	10.56	10.2795	LNCV6_145132_PI430048170	mRNA	AAGCATTTTCTTTCTCCTAAGGAAAAGTGAATTTCTTATCAGAATATCTGGCTGGCCCTG	NM_001130849	RefSeq	chr2	+	230713547	230821075	CAB39	51719	"Homo sapiens calcium binding protein 39 (CAB39), transcript variant 2, mRNA"	GO:0005515|GO:0008286|GO:0023014|GO:0010800|GO:0071476|GO:0071902|GO:0030295|GO:2000687|GO:0051291|GO:0005829|GO:0032147|GO:0035556|GO:0033138|GO:2000681|GO:0004674|GO:0006468|GO:0007050|GO:0043539|GO:0019900|GO:0070062	-
LNCV6_80351_PI430048170	0.000172254	3.76912	3.76912	up	7.29624	7.26485	7.36572	5.44532	5.46781	5.26436	LNCV6_80351_PI430048170	mRNA	AATTTAGAGGGGCCACCTATCAACTCATCAGTGTTCAAAGAATATGCTGGGAGCATGGGT	NM_001160354	RefSeq	chr8	+	142700110	142704170	LY6K	54742	"Homo sapiens lymphocyte antigen 6 family member K (LY6K), transcript variant 2, mRNA"	GO:0005737|GO:0005886|GO:0005730|GO:0005634|GO:0005576|GO:0031225	-
LNCV6_65639_PI430048170	0.0355587	5.07897	5.07897	up	5.56592	5.4819	6.97303	4.1024	3.78823	3.5691	LNCV6_65639_PI430048170	mRNA	AACTACAGAATGAAGCTGTATTTATGTGGACTGCTGAACTAGAAAATATAGCCACTCTCT	NM_019024	RefSeq	chr2	-	36980998	37084345	HEATR5B	54497	"Homo sapiens HEAT repeat containing 5B (HEATR5B), mRNA"	GO:0016020|GO:0070062	-
LNCV6_139426_PI430048170	0.0153453	2.45967	2.45967	up	9.09208	8.9935	9.05922	7.78778	8.0007	7.3998	LNCV6_139426_PI430048170	mRNA	GAATCACAGATGTCTCCTGAAAGAACTCTTTTAGATGAAATCATTCTACTCAAATGTACC	NM_017906	RefSeq	NW_018654713.1	+	205838	220623	PAK1IP1	55003	"Homo sapiens PAK1 interacting protein 1 (PAK1IP1), mRNA"	GO:0005886|GO:0008283|GO:0005730|GO:0060021|GO:0005654|GO:0009968	-
LNCV6_139160_PI430048170	0.0154297	2.40928	2.40928	up	9.11166	8.96201	9.08696	7.98901	7.90494	7.39731	LNCV6_139160_PI430048170	mRNA	AAGCCAACTGTTACTTGATTCTGCTTTTAGTTCTTAAGAGGATCAGGCTTTTAAATACTC	NM_018298	RefSeq	chr1	-	85018081	85048540	MCOLN3	55283	"Homo sapiens mucolipin 3 (MCOLN3), transcript variant 1, mRNA"	GO:0005737|GO:0034220|GO:0042491|GO:0005886|GO:0070588|GO:0007626|GO:0016021|GO:0055085	-
LNCV6_130937_PI430048170	8.79801e-06	0.223866	4.46695	down	6.45274	6.58386	6.55907	8.67902	8.60716	8.78512	LNCV6_130937_PI430048170	mRNA	CTAGGGCCCCTCCAAAAGAGTCCTTTTAAATAAATGAGCTATTTAGGTGCTGTGATTGTG	NM_004750	RefSeq	chr19	-	18593224	18606850	CRLF1	9244	"Homo sapiens cytokine receptor like factor 1 (CRLF1), mRNA"	GO:0005515|GO:0001657|GO:0008284|GO:0046982|GO:0042517|GO:2000672|GO:0005125|GO:0005615|GO:0005127|GO:0097058|GO:0043524|GO:0019955|GO:0004872	-
LNCV6_136576_PI430048170	0.0134766	2.75922	2.75922	up	8.63927	8.64078	8.60002	7.22505	7.39724	6.80239	LNCV6_136576_PI430048170	mRNA	GTACCTTTCTCTATGTCAAGTTTTGTGTCAGACATGGGAAATCATGTATTTGTTCAATTG	NM_001184743	RefSeq	chr6	+	28281536	28302549	PGBD1	84547	"Homo sapiens piggyBac transposable element derived 1 (PGBD1), transcript variant 1, mRNA"	GO:0006355|GO:0003700|GO:0016020|GO:0005634|GO:0006898|GO:0005044	-
LNCV6_144813_PI430048170	0.049315	0.264123	3.78612	down	3.48511	3.6719	3.48129	5.22479	6.13159	4.66824	LNCV6_144813_PI430048170	mRNA	TTTGGCAGTTGTCTGCATTAACCTGTTCATACACCCATTTTGTCCCTTTATTGAAAAAAT	NM_022893	RefSeq	chr2	-	60457193	60553498	BCL11A	53335	"Homo sapiens BCL11A, BAF complex component (BCL11A), transcript variant 1, mRNA"	GO:0032463|GO:0046982|GO:0003714|GO:0016925|GO:0005634|GO:0000122|GO:0000978|GO:0048671|GO:0046872|GO:0042803|GO:0006351|GO:0048672|GO:0001078|GO:0005737|GO:0030217|GO:0030517|GO:0045944|GO:0010976|GO:0030183|GO:0050773|GO:0010977|GO:0005654|GO:2000171	-
LNCV6_141256_PI430048170	0.00266252	3.88589	3.88589	up	10.653	10.7651	10.6801	8.74634	8.49874	8.94622	LNCV6_141256_PI430048170	mRNA	TTGGGACAAATAAAGGATTCTCATGGGAAGGGGAGGACCCCTCCTTCCCAACTTATGGCA	NM_001288724	RefSeq	chr10	+	102394109	102402529	NFKB2	4791	"Homo sapiens nuclear factor kappa B subunit 2 (NFKB2), transcript variant 3, mRNA"	GO:0005515|GO:0034142|GO:0003700|GO:0007249|GO:0005634|GO:0048536|GO:0005829|GO:0002756|GO:0005737|GO:0051092|GO:0006954|GO:0030198|GO:0045944|GO:0002755|GO:0032481|GO:0002467|GO:0033257|GO:0034097|GO:0034138|GO:0006355|GO:0038124|GO:0038123|GO:0002268|GO	-
LNCV6_131265_PI430048170	0.000545716	3.36883	3.36883	up	11.1806	11.1021	11.2141	9.50654	9.47236	9.25024	LNCV6_131265_PI430048170	mRNA	TAGGAGTACTGATAGGGGTTCATGCTTAATAAACATGTCACAATACAGTAAGTAAAGTGG	NM_005038	RefSeq	chr4	-	158709126	158723400	PPID	5481	"Homo sapiens peptidylprolyl isomerase D (PPID), mRNA"	GO:0005515|GO:0000413|GO:0019076|GO:0050714|GO:0051879|GO:0005634|GO:0015031|GO:0005737|GO:0006457|GO:0031072|GO:0045070|GO:0016018|GO:0043065|GO:0030331|GO:0005730|GO:0003755|GO:0071492|GO:0006915|GO:0000122|GO:0034389|GO:0006461|GO:0061077|GO:0030544|GO	-
LNCV6_144582_PI430048170	0.00501039	2.2282	2.2282	up	7.46173	7.47431	7.53391	6.21405	6.24815	6.52111	LNCV6_144582_PI430048170	mRNA	GCGGTAGCAGCTGTGGGTGGCTAATTAAGATAGATCGCGTTAGCCAGTTTTACCAGCGCA	NM_000413	RefSeq	chr17	+	42552557	42555214	HSD17B1	3292	"Homo sapiens hydroxysteroid 17-beta dehydrogenase 1 (HSD17B1), transcript variant 1, mRNA"	GO:0004303|GO:0006694|GO:0031965|GO:0006703|GO:0044281|GO:0003824|GO:0005829|GO:0061370|GO:0060348|GO:0008210|GO:0071248|GO:0005737|GO:0047035|GO:0005654|GO:0008202|GO:0055114	-
LNCV6_110570_PI430048170	0.0019807	2.38341	2.38341	up	10.0268	9.98004	9.98831	8.77141	8.84158	8.61424	LNCV6_110570_PI430048170	mRNA	CCTTATAATTACTCCAGACTCTCCTATCCAGCCTGTTGGGAATGGACCCAGTGATACAAA	NM_003584	RefSeq	chr2	-	73762197	73780157	DUSP11	8446	"Homo sapiens dual specificity phosphatase 11 (DUSP11), mRNA"	GO:0004651|GO:0016791|GO:0006396|GO:0016607|GO:0016070|GO:0003723|GO:0005634|GO:0008138|GO:0035335|GO:0004725	-
LNCV6_143938_PI430048170	0.0272421	3.51276	3.51276	up	9.83363	9.74963	9.79881	8.29794	8.17067	7.28091	LNCV6_143938_PI430048170	mRNA	CCTACTGGTTTGGGAGATGTATATAGTAATATGATTCTCATACCCAGGAACTGTAAATTT	NM_005445	RefSeq	chr10	+	110567690	110604634	SMC3	9126	"Homo sapiens structural maintenance of chromosomes 3 (SMC3), mRNA"	GO:0005515|GO:0030893|GO:0008280|GO:0032876|GO:0005634|GO:0016363|GO:0005829|GO:0005737|GO:0007052|GO:0000785|GO:0006275|GO:0046982|GO:0005694|GO:0000800|GO:0003777|GO:0005524|GO:0005604|GO:0007165|GO:0000922|GO:0007067|GO:0008278|GO:0045502|GO:0006281|GO	-
LNCV6_138813_PI430048170	0.00555339	4.80602	4.80602	up	7.12432	7.01327	6.9957	4.81497	5.0592	4.39059	LNCV6_138813_PI430048170	mRNA	ACACCTTTGTTTTTCATACCAGTACCTGAAGTAGGCTCAATAAAAGAGTCTTTACAGTGA	NM_006716	RefSeq	chr7	+	87876228	87909541	DBF4	10926	"Homo sapiens DBF4 zinc finger (DBF4), transcript variant 1, mRNA"	GO:0006260|GO:0000082|GO:0008270|GO:0005654|GO:0043085|GO:0008047|GO:0003676|GO:0000278	-
LNCV6_133881_PI430048170	0.000501996	2.04515	2.04515	up	13.8455	13.7728	13.8147	12.7874	12.8556	12.6895	LNCV6_133881_PI430048170	mRNA	ACCGTATCGTAGAGGTTTGTAGTTAGTGCTTATTTTTGCATGTTGATGTTGACTAGCTAA	NM_001297432	RefSeq	chr4	+	1309442	1340148	MAEA	10296	"Homo sapiens macrophage erythroblast attacher (MAEA), transcript variant 5, mRNA"	GO:0005826|GO:0005819|GO:0003779|GO:0005634|GO:0016363|GO:0007346|GO:0005737|GO:0007049|GO:0043249|GO:0048822|GO:0005887|GO:0007010|GO:0005654|GO:0005856|GO:0007155|GO:0033033|GO:0051301	-
LNCV6_131032_PI430048170	0.00248029	0.193903	5.15722	down	5.77258	5.44833	5.85709	8.05738	8.09688	8.05457	LNCV6_131032_PI430048170	mRNA	CTGAGGCCAATAGGTGCCTAGTAAATGTTAACTGTTCTTGGAAAAAATAAAAACATCAGT	NM_001332	RefSeq	chr5	-	10971839	11904043	CTNND2	1501	"Homo sapiens catenin delta 2 (CTNND2), transcript variant 1, mRNA"	GO:0005515|GO:0006355|GO:0005634|GO:0007275|GO:0006351|GO:0007165|GO:0005737|GO:0016337|GO:0005912|GO:0048167|GO:0043204|GO:0007612|GO:0007155|GO:0001763	-
LNCV6_127308_PI430048170	0.00176472	2.62253	2.62253	up	6.39351	6.28786	6.34415	4.89016	5.11951	4.82834	LNCV6_127308_PI430048170	mRNA	GGTGTTTTGCCTTTGCCTGTGGGGAAAAAGTAGGGATGATATTTTAAAATTTTAAGAAAC	NM_001164211	RefSeq	chr13	+	46553160	46744901	LRCH1	23143	"Homo sapiens leucine rich repeats and calponin homology domain containing 1 (LRCH1), transcript variant 1, mRNA"	NA	-
LNCV6_136005_PI430048170	0.0106334	2.09503	2.09503	up	6.44036	6.27859	6.12384	5.53558	5.07546	4.98603	LNCV6_136005_PI430048170	mRNA	CTTCAGTACATTGATGTTTTGATGGCGGACTACATAAGCGTTAAAAATTGTGTTTTTCAG	NM_001258272	RefSeq	chr14	-	63597038	63641923	WDR89	112840	"Homo sapiens WD repeat domain 89 (WDR89), transcript variant 3, mRNA"	NA	-
LNCV6_133340_PI430048170	0.000624333	0.366701	2.72702	down	9.66022	9.39922	9.50837	10.9285	10.9503	11.0405	LNCV6_133340_PI430048170	mRNA	GTAGCTCCAAAGTCTTAAATGGCTTGTTTGTTCTTAAACTGTTAATTGATGAAACTGTGC	NM_001099744	RefSeq	chr8	-	109574175	109691791	SYBU	55638	"Homo sapiens syntabulin (SYBU), transcript variant 1, mRNA"	GO:0005515|GO:0008017|GO:0005874|GO:0031982|GO:0043231|GO:0005739|GO:0000139|GO:0016023|GO:0005654|GO:0016021|GO:0017075|GO:0019894|GO:0061178	-
LNCV6_135392_PI430048170	0.0482268	0.403518	2.47821	down	9.42147	9.32681	9.39879	10.9757	10.878	10.0605	LNCV6_135392_PI430048170	mRNA	GGTGTGTCATTTTATGTATGTTCCTAATGCTTATGGAACTCCTCCAAAATAAAGTTACTC	NM_001127257	RefSeq	chr2	+	195656807	195737702	SLC39A10	57181	"Homo sapiens solute carrier family 39 member 10 (SLC39A10), transcript variant 1, mRNA"	GO:0046873|GO:0006829|GO:0016021|GO:0055085	-
LNCV6_136800_PI430048170	0.0108752	2.96721	2.96721	up	5.69352	5.78631	5.66267	4.28744	4.32869	3.75395	LNCV6_136800_PI430048170	mRNA	CTGTACAATAATATGTATGAACTCAGTTACTAGGGGACTGTATTGTGACATTATCAACCT	NM_153456	RefSeq	chr13	+	96090838	96839562	HS6ST3	266722	"Homo sapiens heparan sulfate 6-O-sulfotransferase 3 (HS6ST3), mRNA"	GO:0016021|GO:0017095|GO:0015015	-
LNCV6_132294_PI430048170	0.00013542	2.38919	2.38919	up	10.8138	10.7472	10.8254	9.61131	9.45407	9.54839	LNCV6_132294_PI430048170	mRNA	TTCAGCTTCAAAGAAGACACTTTGCTGTTGATAGCTGAGGTTATGGGAGAAGATATCCCA	NM_032847	RefSeq	chr8	-	123219955	123241398	C8orf76	84933	"Homo sapiens chromosome 8 open reading frame 76 (C8orf76), mRNA"	NA	-
LNCV6_136276_PI430048170	0.000207332	3.61261	3.61261	up	11.6555	11.6101	11.6784	9.76759	9.71613	9.896	LNCV6_136276_PI430048170	mRNA	CCCGCCCCGTGTGATTTGTTTCATTGTTAATATAATTTCCAGTTTAATAAACAAAACCCT	NM_002503	RefSeq	NW_014040929.1	+	309601	318566	NFKBIB	4793	"Homo sapiens NFKB inhibitor beta (NFKBIB), transcript variant 1, mRNA"	GO:0005515|GO:0038124|GO:0034142|GO:0038123|GO:0034134|GO:0003713|GO:0005634|GO:0002224|GO:0006351|GO:0005829|GO:0002756|GO:0007165|GO:0071222|GO:0051092|GO:0045087|GO:0002755|GO:0035666|GO:0034166|GO:0032481|GO:0004871|GO:0034146|GO:0034138|GO:0034162	-
LNCV6_135692_PI430048170	0.011917	2.15482	2.15482	up	10.5705	10.4957	10.6238	9.61382	9.55754	9.15728	LNCV6_135692_PI430048170	mRNA	GGCTGAGCTTCATTTCTATGAGCAAAGAGCTCATTTAGCAATGTAGTTATTTCAGTATTT	NM_001130528	RefSeq	chr17	-	50962173	51120865	SPAG9	9043	"Homo sapiens sperm associated antigen 9 (SPAG9), transcript variant 1, mRNA"	GO:0005515|GO:0048471|GO:0030335|GO:0090074|GO:0001669|GO:0030159|GO:0007257|GO:0007283|GO:0005829|GO:0042692|GO:0005737|GO:0051149|GO:0045666|GO:0042147|GO:0051260|GO:0048273|GO:0016021|GO:0019894|GO:0008432|GO:0051146|GO:0005078|GO:0070062	-
LNCV6_127605_PI430048170	0.0129156	4.35296	4.35296	up	10.3684	10.3265	10.4173	8.46423	8.46009	7.69686	LNCV6_127605_PI430048170	mRNA	CTTTTAAAGTTTTGCTGAAGAATGTGTCTGTGGTTAGGATAGCACAAGCATTAACTTTTG	NM_032145	RefSeq	chr6	-	145798134	145814785	FBXO30	84085	"Homo sapiens F-box protein 30 (FBXO30), transcript variant 1, mRNA"	GO:0004842|GO:0016567|GO:0008270	-
LNCV6_141451_PI430048170	0.00267634	2.16308	2.16308	up	15.5854	15.6628	15.577	14.3462	14.6313	14.4959	LNCV6_141451_PI430048170	mRNA	GAAAGAGTGTTGGTGTTGGCTGGGGTGTCAATAAAGCTGTGCTTGGGGTCGCTGAAAAAA	NM_002178	RefSeq	chr12	+	53097651	53102344	IGFBP6	3489	"Homo sapiens insulin like growth factor binding protein 6 (IGFBP6), mRNA"	GO:0007165|GO:0008285|GO:0005794|GO:0043567|GO:0031994|GO:0031995|GO:0005576|GO:0044267|GO:0005615|GO:0001558|GO:0070062	-
LNCV6_135323_PI430048170	0.0362617	2.30478	2.30478	up	9.83663	9.69655	9.81546	8.71608	8.86155	8.03347	LNCV6_135323_PI430048170	mRNA	CGATATAAGTACTTTTACAGCAAGATGGTATAGTTATGTTGCCTGGACTGGTTTTTACAT	NM_018164	RefSeq	chr12	-	26905178	26938321	ASUN	55726	"Homo sapiens integrator complex subunit 13 (INTS13), mRNA"	GO:0005515|GO:0007346|GO:0051642|GO:0007067|GO:0005737|GO:0080154|GO:0005634|GO:0030317|GO:0007052|GO:0051301	-
LNCV6_66849_PI430048170	0.0231297	2.20259	2.20259	up	6.23693	6.24746	6.29716	4.91891	5.46484	4.90798	LNCV6_66849_PI430048170	mRNA	GTTATTTCGAGACTATGGAAGATATGATAAGACTCAGCTTCGTTTTAAAAAGGGACATTG	NM_024770	RefSeq	chr2	-	171315745	171434803	METTL8	79828	"Homo sapiens methyltransferase like 8 (METTL8), transcript variant 1, mRNA"	GO:0005737|GO:0008168|GO:0005634|GO:0032259	-
LNCV6_138768_PI430048170	0.000403195	0.457527	2.18566	down	7.42942	7.4175	7.51509	8.51543	8.52931	8.69634	LNCV6_138768_PI430048170	mRNA	TTTTCGACAACTGCAGCTGAATCTCATGGAAAAGCTGGATTCCTCTGCCTTACGCAGAAA	NM_207446	RefSeq	chr15	-	92617447	92655801	FAM174B	400451	"Homo sapiens family with sequence similarity 174 member B (FAM174B), mRNA"	GO:0016021	-
LNCV6_142376_PI430048170	0.034079	2.34588	2.34588	up	7.12253	7.15749	7.12403	6.02709	6.18015	5.39214	LNCV6_142376_PI430048170	mRNA	GGTCATCCCTTACTAATCATTATAAAATTCACATTGAAGAGGACTCCTTAAAAGCCGATT	NM_058230	RefSeq	chr5	+	178859952	178884423	ZNF354B	117608	"Homo sapiens zinc finger protein 354B (ZNF354B), mRNA"	GO:0006355|GO:0003700|GO:0005634|GO:0003677|GO:0046872|GO:0006351	-
LNCV6_138534_PI430048170	0.0116752	5.31084	5.31084	up	5.92251	5.90631	5.88574	3.85809	3.54404	2.94136	LNCV6_138534_PI430048170	mRNA	GAACACTGACTCTTACAAGTATGTCATGAAATACTTTATGCTGTGAGCAGGTATACATGT	NM_020139	RefSeq	chr4	-	103077624	103099867	BDH2	56898	"Homo sapiens 3-hydroxybutyrate dehydrogenase 2 (BDH2), mRNA"	GO:0005739|GO:0005737|GO:0051287|GO:0006635|GO:0030855|GO:0003858|GO:0042168|GO:0016628|GO:0055072|GO:0019290|GO:0070062	-
LNCV6_137291_PI430048170	0.00185525	0.255325	3.91657	down	8.28466	8.24678	8.22049	10.2227	10.3793	10.0394	LNCV6_137291_PI430048170	mRNA	AACACACCCACACCAGGCCTCAGGATTTTGTGTTGATCAAGTTCCAAGGAAAAGGAACAT	NM_178448	RefSeq	chr9	-	137062126	137070576	SAPCD2	89958	"Homo sapiens suppressor APC domain containing 2 (SAPCD2), mRNA"	GO:0005737|GO:0005730|GO:0005634	-
LNCV6_135419_PI430048170	0.000496946	0.325076	3.07621	down	10.3064	10.0588	10.3301	11.8275	11.9433	11.7992	LNCV6_135419_PI430048170	mRNA	GGAAAAGGTGATATCCATTCTTTCTGATAACTAGATGGTGCTGAGAAGCTTTTGAATAAA	NM_000386	RefSeq	chr17	-	30248194	30292166	BLMH	642	"Homo sapiens bleomycin hydrolase (BLMH), mRNA"	GO:0000209|GO:0005515|GO:0002474|GO:0042493|GO:0009636|GO:0005634|GO:0005829|GO:0004197|GO:0005737|GO:0004177|GO:0004180|GO:0006508|GO:0005654|GO:0008234|GO:0070062	-
LNCV6_131372_PI430048170	0.00144911	2.54883	2.54883	up	8.42996	8.43008	8.40903	6.96413	7.14966	7.09954	LNCV6_131372_PI430048170	mRNA	ATGGTGATTTGTTAATTTCCATGGGAAGCCATGATGGCCTAGCATGGAGGGAATCTGTTC	NM_024864	RefSeq	NT_187614.1	+	837089	844472	MRM1	79922	"Homo sapiens mitochondrial rRNA methyltransferase 1 (MRM1), mRNA"	GO:0005739|GO:0001510|GO:0006364|GO:0008173	-
LNCV6_135223_PI430048170	0.0064783	3.57742	3.57742	up	7.67181	7.52548	7.52915	6.06447	5.62941	5.44985	LNCV6_135223_PI430048170	mRNA	CAGGAGCCTTCATTAAAACAGAAATTTTAGGGAAAACCACAAAAACCTTCGTAAAGTGAA	NM_033160	RefSeq	chr9	+	66900724	66921429	ZNF658	26149	"Homo sapiens zinc finger protein 658 (ZNF658), transcript variant 2, mRNA"	GO:0006355|GO:0003700|GO:0005634|GO:0003677|GO:0046872|GO:0006351	-
LNCV6_140012_PI430048170	0.00478761	2.24003	2.24003	up	7.03061	7.05239	7.10298	5.70278	5.9739	6.00127	LNCV6_140012_PI430048170	mRNA	ACCCCACTTTAGAAAGGGTCGTCACTCCTTTAATCCTCTACTCAACAATGTACTCTTTTA	NM_004925	RefSeq	chr9	-	33441153	33447633	AQP3	360	"Homo sapiens aquaporin 3 (Gill blood group) (AQP3), transcript variant 1, mRNA"	GO:0005215|GO:0005886|GO:0034219|GO:0009992|GO:0033280|GO:0002684|GO:0070295|GO:0016323|GO:0045616|GO:0005737|GO:0034220|GO:0005911|GO:0015250|GO:0015793|GO:0006810|GO:0042476|GO:0015204|GO:0006833|GO:0015254|GO:0032526|GO:0007588|GO:0055085|GO:0003091|GO	-
LNCV6_70373_PI430048170	0.0406662	2.17262	2.17262	up	6.39442	6.49698	6.43034	5.62791	5.41271	4.8042	LNCV6_70373_PI430048170	mRNA	AAGCCATCTGTGCCTGGTTAACATTGAGTTTGAGTCTCTTCAATATATATTGATCATGTA	NM_024989	RefSeq	chr2	-	196833003	196926730	PGAP1	80055	"Homo sapiens post-GPI attachment to proteins 1 (PGAP1), transcript variant 1, mRNA"	GO:0006501|GO:0090305|GO:0005783|GO:0007605|GO:0016255|GO:0006886|GO:0015798|GO:0021871|GO:0009880|GO:0042578|GO:0004518|GO:0009948|GO:0005789|GO:0016021|GO:0044267|GO:0043687	-
LNCV6_137657_PI430048170	0.00469217	0.403024	2.48124	down	10.419	10.4337	10.4355	11.6694	11.6206	11.914	LNCV6_137657_PI430048170	mRNA	CCTCCCGTCTCCCACAACTTCTGCTATAACAATAAACTGTAGAGGAATCTGAGTACCGTT	NM_001282213	RefSeq	chr14	-	21016762	21025105	NDRG2	57447	"Homo sapiens NDRG family member 2 (NDRG2), transcript variant 11, mRNA"	GO:0005515|GO:0048471|GO:0005813|GO:0005794|GO:0005815|GO:0048662|GO:0001818|GO:0010574|GO:0030154|GO:0030426|GO:0005829|GO:0003674|GO:0005737|GO:0021762|GO:0090361|GO:0070373|GO:0005654|GO:0016055|GO:0070062	-
LNCV6_107156_PI430048170	0.023936	2.11687	2.11687	up	5.86789	5.89411	5.88139	4.84603	4.44872	5.04137	LNCV6_107156_PI430048170	mRNA	TAGACATCAAGCCCTACATAGCTGAGTATGACTCACCGCAAAATGTGATGGAGCCTTTAG	NM_016481	RefSeq	chr9	-	97904488	97922570	C9orf156	51531	"Homo sapiens tRNA methyltransferase O (TRMO), transcript variant 1, mRNA"	GO:0016787|GO:0008152|GO:0016032	-
LNCV6_62192_PI430048170	0.00388945	0.367703	2.71959	down	5.66571	5.62856	5.74429	6.89632	7.15138	7.29552	LNCV6_62192_PI430048170	mRNA	TTCCAGGATGCTGGCGTTATCCAAGCTGCCTACAGCCTAAACTTCCCCCTGTTGGCTCTG	NM_001256494	RefSeq	chr15	-	75355791	75368627	MAN2C1	4123	"Homo sapiens mannosidase alpha class 2C member 1 (MAN2C1), transcript variant 2, mRNA"	GO:0030246|GO:0008270|GO:0004559|GO:0006013	-
LNCV6_94009_PI430048170	0.025382	2.01313	2.01313	up	10.7831	10.6514	10.7699	9.86865	9.90598	9.33839	LNCV6_94009_PI430048170	mRNA	CTCGGATGGACTACCTGAGAGAATGTATATTTGGAGAAGTCAAGTCATGTTTGTAGTTTT	NM_024622	RefSeq	chr2	-	169528507	169573921	FASTKD1	79675	"Homo sapiens FAST kinase domains 1 (FASTKD1), transcript variant 1, mRNA"	GO:0005739|GO:0045333|GO:0004672|GO:0006468	-
LNCV6_136549_PI430048170	2.16067e-06	7.2095	7.2095	up	13.1045	13.2362	13.2679	10.2676	10.3856	10.407	LNCV6_136549_PI430048170	mRNA	ATTCCTATGGCACCAGCCAGGAAAAATGGCAGCTCTTAAAGGAGAAAATGTTTGAGCCCA	NM_001005741	RefSeq	NW_003315906.1	-	39470	49885	GBA	2629	"Homo sapiens glucosylceramidase beta (GBA), transcript variant 2, mRNA"	GO:0005515|GO:0043627|GO:0097066|GO:0032715|GO:0004348|GO:0044281|GO:0005765|GO:0043407|GO:0071356|GO:0046513|GO:0046512|GO:0009268|GO:0043202|GO:0070062|GO:0006665|GO:0006687|GO:0005975|GO:0035307|GO:0005102|GO:0051384|GO:0033574|GO:0006680|GO:0050728|GO	-
LNCV6_133363_PI430048170	0.000243221	6.19466	6.19466	up	12.4817	12.3099	12.4242	9.60716	9.73318	9.9646	LNCV6_133363_PI430048170	mRNA	GCTCCTTCAGACACGTGCTTGATGCTGAGCAAGTTCAATAAAGATTCTTGGAAGTTTTGA	NM_019554	RefSeq	chr1	-	153543618	153545806	S100A4	6275	"Homo sapiens S100 calcium binding protein A4 (S100A4), transcript variant 2, mRNA"	GO:0005515|GO:0043005|GO:0048471|GO:0005509|GO:0003779|GO:0005634|GO:0001837|GO:0005615|GO:0042802|GO:0050786|GO:0043123|GO:0048306|GO:0070062	-
LNCV6_131560_PI430048170	0.0105279	4.75257	4.75257	up	8.93787	8.94602	8.99974	7.00003	6.81928	6.20447	LNCV6_131560_PI430048170	mRNA	GGTTTGTAAGTACGATCTGTAAAATAACTGGGATGAATTCCCATGTATACCTGTGTAAAT	NM_014810	RefSeq	chr1	+	179954772	180114880	CEP350	9857	"Homo sapiens centrosomal protein 350 (CEP350), mRNA"	GO:0008017|GO:0005515|GO:0005813|GO:0005737|GO:0034453|GO:0016020|GO:0005819|GO:0005654	-
LNCV6_138078_PI430048170	0.00033431	0.33118	3.01951	down	8.59182	8.39308	8.55502	9.99762	10.2889	10.0258	LNCV6_138078_PI430048170	mRNA	TCTAGTTTTGGAGTAGAGGGGAGATGTTTTCTCAAACTTAGGGCAGTCCTGAGATGCTCA	NM_001270482	RefSeq	chr17	+	32444462	32483319	PSMD11	5717	"Homo sapiens proteasome 26S subunit, non-ATPase 11 (PSMD11), transcript variant 1, mRNA"	GO:0005515|GO:0006511|GO:0002474|GO:0010467|GO:0090263|GO:0005634|GO:0044281|GO:0031145|GO:0005829|GO:0043248|GO:0034641|GO:0000082|GO:0016032|GO:0090090|GO:0070062|GO:0006977|GO:0000209|GO:0000502|GO:0043066|GO:0005838|GO:0006521|GO:0051437|GO:0042590|GO	-
LNCV6_136444_PI430048170	0.00443898	0.454927	2.19815	down	7.7207	7.63452	7.67559	8.67511	8.75846	8.98883	LNCV6_136444_PI430048170	mRNA	CGCTTCTCACTGTATGTTCTGGAACATAAAGCTAGCAATGAAGGTATTTCTTTGAAAAAA	NM_024784	RefSeq	chr11	-	62750962	62754184	ZBTB3	79842	"Homo sapiens zinc finger and BTB domain containing 3 (ZBTB3), transcript variant 1, mRNA"	GO:0006355|GO:0005634|GO:0003677|GO:0046872|GO:0006351	-
LNCV6_134362_PI430048170	0.00110221	2.10463	2.10463	up	7.21621	7.01401	6.96841	6.04164	6.02828	5.91703	LNCV6_134362_PI430048170	mRNA	TTCAGGGAGGAGTCTGCCACCAGTGTAATGTATCAATAAACTTCATGCAAGCATAAAAAA	NM_012189	RefSeq	chr18	+	24138955	24161600	CABYR	26256	"Homo sapiens calcium binding tyrosine phosphorylation regulated (CABYR), transcript variant 1, mRNA"	GO:0017124|GO:0003351|GO:0046982|GO:0031514|GO:0005509|GO:0005730|GO:0005634|GO:0097228|GO:0097229|GO:0005737|GO:0035686|GO:0005856|GO:0019899|GO:0048240	-
LNCV6_51385_PI430048170	0.0129649	3.35149	3.35149	up	8.13431	7.99271	8.11672	6.52831	6.53004	5.85644	LNCV6_51385_PI430048170	mRNA	GATGTAGTCTTTATGTTTGGACAGTTCACCAGATTCTCAAGAAGGCTTTCAAACAACTAT	NM_134442	RefSeq	chr2	+	207529891	207605989	CREB1	1385	"Homo sapiens cAMP responsive element binding protein 1 (CREB1), transcript variant 2, mRNA"	GO:0005515|GO:0008361|GO:0001190|GO:0003700|GO:0006366|GO:0003705|GO:0046889|GO:0002756|GO:0010944|GO:0007219|GO:0007173|GO:0007411|GO:0002755|GO:0046887|GO:0007613|GO:0033363|GO:0003712|GO:0001102|GO:0006996|GO:0038124|GO:0038123|GO:0005719|GO:0034134|GO	-
LNCV6_102152_PI430048170	0.00065139	8.16583	8.16583	up	9.55662	9.35708	9.52064	6.72541	6.23267	6.34806	LNCV6_102152_PI430048170	mRNA	CCCTTGCCAGCACATGAAAACAAACTGGAATTTGTATATATAAGCATTGTGTATGTATTC	NM_005751	RefSeq	chr7	+	91940874	92110673	AKAP9	10142	"Homo sapiens A-kinase anchoring protein 9 (AKAP9), transcript variant 2, mRNA"	GO:0005515|GO:0060306|GO:0007268|GO:0015459|GO:0007283|GO:0060307|GO:0086091|GO:0036064|GO:0005829|GO:0043231|GO:0033138|GO:0060009|GO:0000086|GO:0008076|GO:0006810|GO:0005856|GO:0000242|GO:0005813|GO:0006996|GO:0005794|GO:0005102|GO:0044325|GO:0007165|GO	-
LNCV6_108793_PI430048170	0.00701953	0.432037	2.31462	down	4.88254	4.26342	4.58951	5.90582	5.98485	5.49725	LNCV6_108793_PI430048170	mRNA	AATTGGGAATTACACCTGAAAGCTTTGTTAGGAACTCTGCAGGAAAGTCATCATCCTACC	NM_152562	RefSeq	chr8	+	25458930	25507917	CDCA2	157313	"Homo sapiens cell division cycle associated 2 (CDCA2), transcript variant 1, mRNA"	GO:0007067|GO:0005737|GO:0007059|GO:0005694|GO:0035307|GO:0005654|GO:0051301	-
LNCV6_111583_PI430048170	0.00280504	2.29686	2.29686	up	9.05209	9.12141	9.04184	7.80288	7.76315	8.03626	LNCV6_111583_PI430048170	mRNA	TTTCCTACCATGAAGATGTTTGAATATGTCAGGAATGACCGTGACGGCTGGAATCCCTCT	NM_005510	RefSeq	NT_167249.2	-	3270999	3273444	DXO	1797	"Homo sapiens decapping exoribonuclease (DXO), mRNA"	GO:0000287|GO:0008409|GO:0005886|GO:0090305|GO:0071028|GO:0003729|GO:0006402|GO:0005737|GO:0050779|GO:0000166|GO:0008152|GO:0005654|GO:0034353	-
LNCV6_138694_PI430048170	0.00130416	0.381373	2.6221	down	7.09469	6.68393	6.7396	8.06611	8.42629	8.21036	LNCV6_138694_PI430048170	mRNA	TTTTCTGTTTTGAGTGTCTTTCTTTGCAGGTTTCTGTAGCCGGAAGATCTCCGTTCCGCT	NM_004643	RefSeq	chr14	+	23320187	23326185	PABPN1	8106	"Homo sapiens poly(A) binding protein nuclear 1 (PABPN1), transcript variant 1, mRNA"	GO:0005515|GO:0008380|GO:0006369|GO:0006396|GO:0010467|GO:0019054|GO:0006366|GO:0003723|GO:0031124|GO:0019058|GO:0005634|GO:0005737|GO:0006936|GO:0046778|GO:0000166|GO:0016973|GO:0000398|GO:0030529|GO:0019048|GO:0005654	-
LNCV6_127263_PI430048170	2.71553e-05	2.12117	2.12117	up	10.8191	10.7654	10.8762	9.70691	9.80752	9.69097	LNCV6_127263_PI430048170	mRNA	CTACCCAGCATTCTGGTTTTTATGTTTTTTATGATCTATGCAGACAACTGTGTATTCTGT	NM_001199297	RefSeq	chr5	-	176905004	177006794	UIMC1	51720	"Homo sapiens ubiquitin interaction motif containing 1 (UIMC1), transcript variant 1, mRNA"	GO:0005515|GO:0031572|GO:0005634|GO:0045739|GO:0006351|GO:0006302|GO:0042393|GO:0046965|GO:0070531|GO:0010212|GO:0070537|GO:0045892|GO:0070530	-
LNCV6_102023_PI430048170	0.0120222	2.43391	2.43391	up	4.30689	3.72196	3.85256	2.46543	2.41057	3.11251	LNCV6_102023_PI430048170	mRNA	GTAAAACCATTCAAGGCACAAGGGATCCAATTTGTGCCATAACTGCATCAGATAAGATAT	NM_001006657	RefSeq	chr2	-	19910262	19990123	WDR35	57539	"Homo sapiens WD repeat domain 35 (WDR35), transcript variant 1, mRNA"	GO:0042384|GO:0005813|GO:0006996|GO:0005930|GO:0030991|GO:0072372|GO:0036064|GO:0035721	-
LNCV6_104951_PI430048170	0.000340446	2.06404	2.06404	up	10.4669	10.5676	10.4511	9.44015	9.47759	9.43386	LNCV6_104951_PI430048170	mRNA	ACGCCTTTCAAGGGTGTACGCAAAGCACTCATTGATACCCTTTTGGATGGCTATGAAACA	NM_001098616	RefSeq	chr1	-	154206700	154220797	C1orf43	25912	"Homo sapiens chromosome 1 open reading frame 43 (C1orf43), transcript variant 3, mRNA"	GO:0050662|GO:0016021|GO:0055114|GO:0016616	-
LNCV6_145144_PI430048170	0.0069596	0.415061	2.40929	down	7.31752	7.47284	7.56473	8.69185	8.43945	8.988	LNCV6_145144_PI430048170	mRNA	GAATCTGCCCAGACTCTTCCCTTAGAAGTCACAACATACTCAGTCCAATAAACCTGTGAG	NM_001282165	RefSeq	chr12	+	132618779	132622386	P2RX2	22953	"Homo sapiens purinergic receptor P2X 2 (P2RX2), transcript variant 8, mRNA"	GO:0007605|GO:0010524|GO:0046870|GO:0051291|GO:0019228|GO:0050850|GO:0042802|GO:0005639|GO:0009743|GO:0016324|GO:0050909|GO:0043197|GO:0007528|GO:0043195|GO:0008144|GO:0043025|GO:0001614|GO:0033198|GO:0051260|GO:0014832|GO:0015276|GO:0016151|GO:0035590|GO	-
LNCV6_137119_PI430048170	0.0007919	0.133052	7.51584	down	3.09807	3.30777	2.71786	6.36457	5.85813	5.57957	LNCV6_137119_PI430048170	mRNA	GTTGAGTGAAGCGTATTTGAAGTAACTGAGAATTACCATGTACATCATATTTGGGATAAC	NM_001142564	RefSeq	chr4	-	47935976	47981533	CNGA1	1259	"Homo sapiens cyclic nucleotide gated channel alpha 1 (CNGA1), transcript variant 1, mRNA"	GO:0005223|GO:0005515|GO:0005886|GO:0007603|GO:0042622|GO:0005222|GO:0022400|GO:0030553|GO:0005887|GO:0005249|GO:0042391|GO:0006810|GO:0007601|GO:0071805|GO:0016056	-
LNCV6_69633_PI430048170	0.0227816	2.41501	2.41501	up	5.25144	5.44259	6.08561	4.34206	4.14334	4.58195	LNCV6_69633_PI430048170	mRNA	TTGCTTCAGAAGCTGCTTACCATGGACCCAATAAAGCGAATTACCTCAGAACAGGCTATG	NM_001260	RefSeq	chr13	+	26254103	26405238	CDK8	1024	"Homo sapiens cyclin dependent kinase 8 (CDK8), transcript variant 1, mRNA"	GO:0005515|GO:0010467|GO:0006367|GO:0005634|GO:0005524|GO:0008353|GO:0006351|GO:0004672|GO:0007219|GO:0045944|GO:0016592|GO:0051726|GO:0005654|GO:0006468|GO:0007179|GO:0004693	-
LNCV6_144456_PI430048170	0.000102535	0.457304	2.18673	down	9.46575	9.41075	9.45101	10.5624	10.517	10.6327	LNCV6_144456_PI430048170	mRNA	TGAACAGTCGTGTCACTGGATGCCTATTTAGAAATAAAGTGTATGCTGCTGAATTGGAAA	NM_001260491	RefSeq	chr20	+	49812712	49892242	SLC9A8	23315	"Homo sapiens solute carrier family 9 member A8 (SLC9A8), transcript variant 1, mRNA"	GO:0015386|GO:0015385|GO:0000139|GO:0051453|GO:0035725|GO:0016021|GO:0055085|GO:0071805|GO:0006811	-
LNCV6_138359_PI430048170	3.07815e-05	4.04521	4.04521	up	3.80349	3.61377	3.67933	1.69306	1.79439	1.5572	LNCV6_138359_PI430048170	mRNA	CAGCCAAAGGGCTGTTTAAAAACAAAGCCTCCATGTAAACCATTTCTGCAAGAATATTTT	NM_198582	RefSeq	chr2	+	238138721	238152906	KLHL30	377007	"Homo sapiens kelch like family member 30 (KLHL30), mRNA"	NA	-
LNCV6_140143_PI430048170	0.0012894	2.16461	2.16461	up	7.06109	7.08437	7.23811	5.85724	6.17655	5.99612	LNCV6_140143_PI430048170	mRNA	AGACCCAAGCCTGACCCCATCCGAGTGGAATTTGAGTCCTAAAGAAATAAAAGAGTCGAT	NM_001039496	RefSeq	chr11	+	64300390	64304767	TEX40	25858	"Homo sapiens catsper channel auxiliary subunit zeta (CATSPERZ), mRNA"	GO:0005737|GO:0007283|GO:0030154|GO:0007140	-
LNCV6_133011_PI430048170	0.0204306	2.96515	2.96515	up	10.9531	10.8222	10.8829	9.55903	9.48894	8.79171	LNCV6_133011_PI430048170	mRNA	GCCTGTATTTGTATGCAAAATGTCCTCTATCTGCTATTAAAGAAAAGCTACGTAAAACAC	NM_007124	RefSeq	chr6	+	144291736	144853034	UTRN	7402	"Homo sapiens utrophin (UTRN), mRNA"	GO:0005515|GO:0031594|GO:0030054|GO:0019901|GO:0005886|GO:0031527|GO:0003779|GO:2000649|GO:0030175|GO:0043234|GO:0005737|GO:0005178|GO:0006936|GO:0007517|GO:0016010|GO:0016020|GO:0045211|GO:0017166|GO:0005654|GO:0008270|GO:0005856|GO:0070938|GO:0001954|GO	-
LNCV6_136530_PI430048170	0.00425836	2.68188	2.68188	up	7.74507	7.65091	7.84255	6.15729	6.18512	6.59074	LNCV6_136530_PI430048170	mRNA	TACTGTTCCTCTTTCATATGTAGGAGGGTTTAAAAGTTCAGCGAATGGGCAAGGTACAAA	NM_153376	RefSeq	chr4	-	7040848	7043001	CCDC96	257236	"Homo sapiens coiled-coil domain containing 96 (CCDC96), mRNA"	NA	-
LNCV6_144759_PI430048170	0.00165935	0.119633	8.35892	down	7.39527	7.36536	7.3931	10.4609	10.6449	10.2044	LNCV6_144759_PI430048170	mRNA	TGTAGCTGTTCTTGTCTTCCTTATTTCCCTGTGAATGCTTTAATAAATCCCCATCACTAA	NM_001281463	RefSeq	chrX	-	53374148	53422728	SMC1A	8243	"Homo sapiens structural maintenance of chromosomes 1A (SMC1A), transcript variant 2, mRNA"	GO:0005515|GO:0008380|GO:0010467|GO:0007093|GO:0030893|GO:0008280|GO:0032876|GO:0005634|GO:0005829|GO:0005737|GO:0007052|GO:0009314|GO:0000794|GO:0046982|GO:0005694|GO:0005730|GO:0003777|GO:0005524|GO:0042770|GO:0000070|GO:0006281|GO:0007126|GO:0036033|GO	-
LNCV6_134376_PI430048170	0.0054407	0.179138	5.58229	down	3.04517	2.63436	3.46603	5.42407	5.60708	5.66533	LNCV6_134376_PI430048170	mRNA	TTTCCAACAGCCACTTGTTTTGTGCACTTCCGTCCTCTAAAACTAAATGGAATTTAATTA	NM_021973	RefSeq	chr4	-	173526500	173530227	HAND2	9464	"Homo sapiens heart and neural crest derivatives expressed 2 (HAND2), mRNA"	GO:0005515|GO:0000790|GO:0044212|GO:0010463|GO:0048538|GO:0042803|GO:0007512|GO:0007507|GO:0001947|GO:0014032|GO:0010667|GO:0003278|GO:0000977|GO:0046982|GO:0003713|GO:0070888|GO:0001701|GO:0048485|GO:0043392|GO:0043234|GO:0048935|GO:0060536|GO:2000763|GO	-
LNCV6_121246_PI430048170	0.0331729	3.09322	3.09322	up	6.34321	6.28733	6.12175	4.94028	4.83698	3.88033	LNCV6_121246_PI430048170	mRNA	AGCTTTTAAGTGGTCCTCAAAGCTTACTGAACATAAGATAACTCATACTGGAGAGAAACC	NM_001256648	RefSeq	NW_003315964.2	-	166138	170222	ZNF43	7594	"Homo sapiens zinc finger protein 43 (ZNF43), transcript variant 1, mRNA"	GO:0006355|GO:0003700|GO:0005634|GO:0003677|GO:0046872|GO:0006351	-
LNCV6_126877_PI430048170	5.77218e-05	0.221024	4.5244	down	6.6147	6.60256	6.75016	8.6896	8.86592	8.93855	LNCV6_126877_PI430048170	mRNA	CATCTTTTTGCTCTAGCCCTTCCTCTCCAAAATAAAATCAAATAAAGGAAAATCTCCACC	NM_005297	RefSeq	chr22	+	40679177	40682814	MCHR1	2847	"Homo sapiens melanin concentrating hormone receptor 1 (MCHR1), mRNA"	GO:0007631|GO:0060170|GO:0005886|GO:0051928|GO:0004930|GO:0030273|GO:0042562|GO:0031513|GO:0006091|GO:0008022|GO:0007193|GO:0007204|GO:0008188|GO:0007186|GO:0005887|GO:0007218	-
LNCV6_133839_PI430048170	0.00824225	3.49944	3.49944	up	3.79116	3.81831	3.80628	2.2837	1.94746	1.70424	LNCV6_133839_PI430048170	mRNA	TATTGGATTCACATGTGAAAGCATGGGGTTAATTGTTGCTACATCAAAGAGAGAGATTCT	NM_133473	RefSeq	chr19	+	21142009	21186002	ZNF431	170959	"Homo sapiens zinc finger protein 431 (ZNF431), transcript variant 2, mRNA"	GO:0003682|GO:0005634|GO:0001046|GO:0000122|GO:0046872|GO:0043433|GO:0030154|GO:0006351	-
LNCV6_143409_PI430048170	0.0105536	6.19144	6.19144	up	9.39713	9.38498	9.36843	7.03201	6.9278	6.15008	LNCV6_143409_PI430048170	mRNA	TAGCCGTAGTCTATAATTCAGGAATGCTTTATAACCATCAGAAGCCATTATTTGCACTAC	NM_001656	RefSeq	chr5	-	65589679	65624360	TRIM23	373	"Homo sapiens tripartite motif containing 23 (TRIM23), transcript variant alpha, mRNA"	GO:0005515|GO:0004842|GO:0016567|GO:0007264|GO:0016874|GO:0003924|GO:0005634|GO:0043085|GO:0005525|GO:0005765|GO:0042802|GO:0000139|GO:0016032|GO:0008270|GO:0019003|GO:0008047|GO:0070062	-
LNCV6_139607_PI430048170	0.000482944	0.467137	2.1407	down	9.90072	9.83123	9.89102	11.0344	10.8721	11.0065	LNCV6_139607_PI430048170	mRNA	ATTCCCACGCTACCCCCTGCCTTGGGAGGTGTGTGGAATAAATTATTTTTGTTAAGGCAA	NM_002826	RefSeq	chr1	+	180154832	180198034	QSOX1	5768	"Homo sapiens quiescin sulfhydryl oxidase 1 (QSOX1), transcript variant 1, mRNA"	GO:0030173|GO:0005794|GO:0006457|GO:0016971|GO:0003756|GO:0045454|GO:0005615|GO:0070062|GO:0055114|GO:0045171|GO:0043231	-
LNCV6_136114_PI430048170	0.0150609	0.38605	2.59034	down	8.26925	8.18597	8.25634	9.7765	9.75676	9.23708	LNCV6_136114_PI430048170	mRNA	CTTGGCATCACTCAGCAGAGGTTTTTGTTTATAAAGATGAAGTCTTGAATACTGTTCAAT	NM_006047	RefSeq	chr20	-	35648924	35664956	RBM12	10137	"Homo sapiens RNA binding motif protein 12 (RBM12), transcript variant 1, mRNA"	GO:0000166|GO:0005654	-
LNCV6_131535_PI430048170	0.0111726	2.07294	2.07294	up	9.86836	9.79717	9.87321	8.70128	9.02919	8.62139	LNCV6_131535_PI430048170	mRNA	GAACAATGCAGACAGTACTTGCCAGAGTCCCAAATGCTGAATTATTGAACCATGTTTTTT	NM_024525	RefSeq	chr1	-	230906240	230978872	TTC13	79573	"Homo sapiens tetratricopeptide repeat domain 13 (TTC13), transcript variant 1, mRNA"	NA	-
LNCV6_144064_PI430048170	0.0202009	0.145654	6.8656	down	3.32648	2.21252	3.748	5.96998	5.84914	6.1821	LNCV6_144064_PI430048170	mRNA	GGGAAGTCTTTCAGTGGGAGATGAATAAATGTTATACATTGTTATGTCCAGTTATGTCAA	NM_014817	RefSeq	chr7	-	28953357	28958413	TRIL	9865	"Homo sapiens TLR4 interactor with leucine rich repeats (TRIL), mRNA"	GO:0046696|GO:0001530|GO:0034142|GO:0006954|GO:0002718|GO:0045087	-
LNCV6_134863_PI430048170	0.00390652	2.95639	2.95639	up	7.94388	7.98917	7.94719	6.48001	6.50808	6.17851	LNCV6_134863_PI430048170	mRNA	GGTGTACTGGTCCCTCTGGGATGAATTTATAAGGCTCATGATATAGGAAAAGGAATATAG	NM_138775	RefSeq	chr11	-	107502726	107565735	ALKBH8	91801	"Homo sapiens alkB homolog 8, tRNA methyltransferase (ALKBH8), transcript variant 2, mRNA"	GO:0005515|GO:0000049|GO:0005506|GO:0030488|GO:0005634|GO:0006974|GO:0005829|GO:0002098|GO:0016300|GO:0015630|GO:0016706|GO:0005654|GO:0008270|GO:0055114	-
LNCV6_133799_PI430048170	0.000646836	2.34638	2.34638	up	9.43919	9.29048	9.44785	8.21595	8.26652	7.9949	LNCV6_133799_PI430048170	mRNA	CATATTCACGGTAGTAAATCAGTACCCCTGTTAAAGGATTTATCCCATTGCTTCATATTA	NM_001015882	RefSeq	chr9	+	111631351	111654351	DNAJC25	548645	"Homo sapiens DnaJ heat shock protein family (Hsp40) member C25 (DNAJC25), transcript variant 1, mRNA"	GO:0016021	-
LNCV6_78213_PI430048170	0.000577974	0.309688	3.22906	down	3.75458	3.94456	3.80545	5.50577	5.70509	5.35202	LNCV6_78213_PI430048170	mRNA	AGTGGACCAGCATCTATACTTTCAAGATACTTATGTTTTCTACCAGTTTTCCTCTGATGA	NM_012294	RefSeq	chr7	-	22118289	22356914	RAPGEF5	9771	"Homo sapiens Rap guanine nucleotide exchange factor 5 (RAPGEF5), mRNA"	GO:0030742|GO:0032320|GO:0007264|GO:0005634|GO:0032854|GO:0017034|GO:0007399|GO:0005088	-
LNCV6_136376_PI430048170	0.011646	2.56313	2.56313	up	4.33033	4.40188	4.65959	2.68037	3.15605	3.41044	LNCV6_136376_PI430048170	mRNA	CATTTATCTTTATAGCTTTTCTGTACCTAATATTGTGTCTTGTGCGTAGGATGTGCTCAA	NM_177532	RefSeq	chr4	-	73571549	73620570	RASSF6	166824	"Homo sapiens Ras association domain family member 6 (RASSF6), transcript variant 1, mRNA"	GO:0005515|GO:0007165|GO:0043065|GO:0006915	-
LNCV6_137601_PI430048170	0.00746708	3.92541	3.92541	up	6.03899	6.04686	5.94815	4.00032	3.69544	4.34786	LNCV6_137601_PI430048170	mRNA	TTGTCAGGATTACCCTCGGGCTAAAGAGGAAAAATAAAGATGTTGAGCTACCACTCTGGA	NM_033518	RefSeq	chrX	-	48458536	48470256	SLC38A5	92745	"Homo sapiens solute carrier family 38 member 5 (SLC38A5), mRNA"	GO:0015816|GO:0005886|GO:0005887|GO:0006865|GO:0015187|GO:0055085|GO:0003333|GO:0006811	-
LNCV6_141289_PI430048170	0.0011855	5.92577	5.92577	up	4.71881	4.14671	4.23437	1.6873	1.78136	1.9823	LNCV6_141289_PI430048170	mRNA	TTGCTTGATGTTTACTTCTCGTTCAGACTCAAATAAAGCCTTTTTTCAGGACCAGCAAAA	NM_021185	RefSeq	chr19	+	38335802	38370949	CATSPERG	57828	"Homo sapiens cation channel sperm associated auxiliary subunit gamma (CATSPERG), transcript variant 1, mRNA"	GO:0007338|GO:0035036|GO:0005886|GO:0036128|GO:0097228|GO:0007275|GO:0007283|GO:0030154|GO:0032504	-
LNCV6_70640_PI430048170	0.0195127	4.52154	4.52154	up	5.10864	5.10507	5.16972	3.43277	2.31886	2.89053	LNCV6_70640_PI430048170	mRNA	TCAAAACAATAGCTCAGTTGACCCTTGTATGAGAAACTTGGATGAGTGTGAGGTGTGCCG	NM_138402	RefSeq	chr2	+	230327170	230403732	SP140L	93349	"Homo sapiens SP140 nuclear body protein like (SP140L), transcript variant 1, mRNA"	GO:0006355|GO:0003682|GO:0008270|GO:0006338|GO:0005634|GO:0003677	-
LNCV6_133812_PI430048170	0.003055	0.496531	2.01397	down	10.3877	10.4106	10.4052	11.3378	11.5257	11.363	LNCV6_133812_PI430048170	mRNA	GGTACTTGTCCTTTCCCTTTGTAAACTACATTTGACATGGATTAAACCAGTATAAACAGT	NM_018150	RefSeq	chr1	+	44405159	44651724	RNF220	55182	"Homo sapiens ring finger protein 220 (RNF220), transcript variant 1, mRNA"	GO:0005737|GO:0004842|GO:0016567|GO:0016874|GO:0008270|GO:0051865	-
LNCV6_136032_PI430048170	0.000196512	0.467931	2.13707	down	8.51587	8.56959	8.45196	9.61772	9.50973	9.69338	LNCV6_136032_PI430048170	mRNA	ATGTGGCTGGAACACAAACAATCTTTGAAAGAAATAAATGTGCACACAGAACACTACAAA	NM_015500	RefSeq	chr21	-	41885109	41953890	C2CD2	25966	"Homo sapiens C2 calcium dependent domain containing 2 (C2CD2), transcript variant 1, mRNA"	GO:0005634|GO:0005576|GO:0005829	-
LNCV6_110708_PI430048170	5.68564e-05	4.73812	4.73812	up	6.70038	6.63044	6.46079	4.37181	4.49407	4.18672	LNCV6_110708_PI430048170	mRNA	TTCTTTACTGATTCCTTGTCCTTCAGTAAGGAAAAAGACAAAACTCTCCTTAGTTTACAC	NM_001039693	RefSeq	chr2	-	199928910	199955736	TYW5	129450	"Homo sapiens tRNA-yW synthesizing protein 5 (TYW5), transcript variant 1, mRNA"	GO:0000049|GO:0005506|GO:0016706|GO:0031591|GO:0042803|GO:0055114	-
LNCV6_128618_PI430048170	0.00221592	0.279738	3.57477	down	10.8005	10.8721	10.8458	12.5133	12.8611	12.6367	LNCV6_128618_PI430048170	mRNA	TATCCCGCTAAGAGAGAGACATGTCAAAGGGGCTGCTGCTGTTGCTGCTGCTGAGCATGG	NM_033378	RefSeq	chr19	+	49031872	49033238	CGB2	114336	"Homo sapiens chorionic gonadotropin subunit beta 2 (CGB2), transcript variant 1, mRNA"	GO:0005179|GO:0005576	-
LNCV6_68430_PI430048170	0.00688179	0.429416	2.32875	down	7.87809	7.82669	7.84826	9.26458	9.02415	8.89925	LNCV6_68430_PI430048170	mRNA	ACATTCATGCCCAATAGTATAAGGGAACTCAAGGGAAAAGGAAACACACGCAAAAACTAT	NM_170677	RefSeq	chr15	-	36891020	37100140	MEIS2	4212	"Homo sapiens Meis homeobox 2 (MEIS2), transcript variant a, mRNA"	GO:0003712|GO:0005515|GO:0003700|GO:0006366|GO:0001654|GO:0003714|GO:0005634|GO:0000122|GO:0070848|GO:0000978|GO:0009612|GO:0043565|GO:0001077|GO:0031016|GO:0045638|GO:0045944|GO:0008134	-
LNCV6_129736_PI430048170	0.0158013	2.3738	2.3738	up	12.6745	12.5304	12.5683	11.4846	11.5245	10.9608	LNCV6_129736_PI430048170	mRNA	GGCCATATATATTGCCTCCTTATCCTTGAGATTTCACTACCTTTATGTTAAAAGTTGTGT	NM_001690	RefSeq	chr3	+	113747018	113812058	ATP6V1A	523	"Homo sapiens ATPase H+ transporting V1 subunit A (ATP6V1A), mRNA"	GO:0008286|GO:0046034|GO:0051701|GO:0005886|GO:0016469|GO:0033180|GO:0005765|GO:0055085|GO:0005524|GO:0005829|GO:0005739|GO:0006879|GO:0033572|GO:0005902|GO:0016324|GO:0046961|GO:0005887|GO:0006810|GO:0015991|GO:0090382|GO:0070062	-
LNCV6_142633_PI430048170	0.0212556	9.98685	9.98685	up	5.65912	5.61291	5.73543	1.54988	1.68222	3.19498	LNCV6_142633_PI430048170	mRNA	GCAAAAGGAATGTTGCACTAAAATGCAACATTGTCCTAACATTAGTCTGTGCATTTCAAA	NM_213608	RefSeq	chr2	-	196804414	196810276	C2orf66	401027	"Homo sapiens chromosome 2 open reading frame 66 (C2orf66), mRNA"	GO:0005576	-
LNCV6_111584_PI430048170	0.0255434	0.48805	2.04897	down	5.2245	5.30469	5.51876	6.09364	6.21772	6.76573	LNCV6_111584_PI430048170	mRNA	TCTGCAGGACGAGGATGGCTACAGGATGAAGTTTGCCTGCTACTACCCCCGTGTGGAGTA	NM_007293	RefSeq	NT_167248.2	+	3238027	3258652	C4A	720	"Homo sapiens complement C4A (Rodgers blood group) (C4A), transcript variant 1, mRNA"	NA	-
LNCV6_144782_PI430048170	0.00558446	0.293544	3.40665	down	5.19873	5.14359	5.11205	6.63163	6.96154	7.12476	LNCV6_144782_PI430048170	mRNA	GGGGCAGGGGCCAGATAGAAATTATTGGTTTTGTTTTTTAATTTTGTTTTTCCTGTTTTC	NM_182947	RefSeq	chr12	+	57611434	57617245	ARHGEF25	115557	"Homo sapiens Rho guanine nucleotide exchange factor 25 (ARHGEF25), transcript variant 1, mRNA"	GO:0005886|GO:0032321|GO:0030016|GO:0005089|GO:0030017|GO:0005829	-
LNCV6_136621_PI430048170	0.000925834	2.0119	2.0119	up	12.873	12.8949	12.9434	11.7962	11.9816	11.9028	LNCV6_136621_PI430048170	mRNA	TGGGACGCGCTCTAAATAATTGCAATAAAACAAACCTTTCTCTGCAAACCATTTCCTCCC	NM_001130012	RefSeq	chr16	+	2026867	2039026	SLC9A3R2	9351	"Homo sapiens SLC9A3 regulator 2 (SLC9A3R2), transcript variant 1, mRNA"	GO:0005515|GO:0005886|GO:0008013|GO:0019902|GO:0005102|GO:0005634|GO:0014067|GO:0008022|GO:0012505|GO:0005737|GO:0016324|GO:0006461|GO:0005925|GO:0070062	-
LNCV6_59266_PI430048170	0.0328092	2.69657	2.69657	up	5.98348	5.77931	6.00747	5.0099	4.29099	3.99023	LNCV6_59266_PI430048170	mRNA	CTGGCTATTTGCCTCAGAATATTCCTCTGGAGATTATCAGATACCTGTCTGAGGAGAAGG	NM_013381	RefSeq	chr12	+	72272748	72665642	TRHDE	29953	"Homo sapiens thyrotropin releasing hormone degrading enzyme (TRHDE), mRNA"	GO:0007165|GO:0005887|GO:0004177|GO:0007267|GO:0006508|GO:0008270|GO:0008237|GO:0070062	-
LNCV6_101135_PI430048170	0.00971054	2.90474	2.90474	up	6.06653	6.02119	6.09977	4.64671	4.69171	4.18188	LNCV6_101135_PI430048170	mRNA	CTTAGTCAAGGACCTGTAGTTCATAAACATCAATTCAACAGTAATGCTGTTACAGACATT	NM_014709	RefSeq	chr2	-	61187454	61470714	USP34	9736	"Homo sapiens ubiquitin specific peptidase 34 (USP34), mRNA"	GO:0071108|GO:0005515|GO:0004197|GO:0016579|GO:0005737|GO:0004843|GO:0061136|GO:0090263|GO:0043161|GO:0005634|GO:0016055|GO:0005829	-
LNCV6_138175_PI430048170	0.000187117	2.25094	2.25094	up	9.91565	9.85246	9.98569	8.64936	8.84992	8.73901	LNCV6_138175_PI430048170	mRNA	CCACCTTTGTTTTTCTGTTCGGTAATCCTGGTGTGGACAAATAAAGTTTTCACTTGTATG	NM_001278205	RefSeq	chr10	+	14838159	14846999	HSPA14	51182	"Homo sapiens heat shock protein family A (Hsp70) member 14 (HSPA14), transcript variant 3, mRNA"	GO:0005515|GO:0016020|GO:0005840|GO:0051083|GO:0005524|GO:0005829	-
LNCV6_134096_PI430048170	0.0132044	3.29046	3.29046	up	8.92481	8.87844	8.99611	7.28444	7.49824	6.77104	LNCV6_134096_PI430048170	mRNA	CCAAAGCTGAGTGTTTTAAAGAATGAACATATCTGGAAATCCTTGCTCTCAAAACAAAAC	NM_006420	RefSeq	chr20	+	48921737	49036693	ARFGEF2	10564	"Homo sapiens ADP ribosylation factor guanine nucleotide exchange factor 2 (ARFGEF2), mRNA"	GO:0005802|GO:0005515|GO:0034237|GO:0048471|GO:0030054|GO:0050811|GO:0006887|GO:0015031|GO:0010256|GO:0005829|GO:0032279|GO:0035556|GO:0005085|GO:0005086|GO:0043197|GO:0001881|GO:0032280|GO:0005879|GO:0007032|GO:0016192|GO:0005815|GO:0032760|GO:0006893|GO	-
LNCV6_139134_PI430048170	1.80726e-06	2.45551	2.45551	up	11.0242	11.0184	11.0689	9.70827	9.77861	9.73625	LNCV6_139134_PI430048170	mRNA	TTTGGGGACTCAATAAACCCTCACTGACTTTTTAGCAATAAAGCTTCTCATCAGGGTTGC	NM_032319	RefSeq	chr2	-	73228005	73233284	PRADC1	84279	"Homo sapiens protease associated domain containing 1 (PRADC1), transcript variant 1, mRNA"	GO:0005576|GO:0070062	-
LNCV6_98398_PI430048170	0.0137528	7.83463	7.83463	up	5.08617	5.16842	4.94337	2.76693	1.61402	1.57801	LNCV6_98398_PI430048170	mRNA	GCACAGGTTTTTGGTTTGTTAATATGGTTGTGGTCATTCTATCTGTAATAGTGTCAACAA	NM_006210	RefSeq	chr19	-	56810076	56840726	PEG3	5178	"Homo sapiens paternally expressed 3 (PEG3), transcript variant 1, mRNA"	GO:0005737|GO:0035264|GO:0006366|GO:0006357|GO:0071514|GO:0000981|GO:0006915|GO:0005654|GO:0003676|GO:0001701|GO:0046872	-
LNCV6_132083_PI430048170	0.0341687	2.37158	2.37158	up	4.44153	3.85739	3.60648	2.6647	2.86118	2.76608	LNCV6_132083_PI430048170	mRNA	TATTTGTCTAAAGAATGGGGAAAGAGAAGCGGTTGTCTGTTCACCTCATCCTTGCCACTC	NM_000428	RefSeq	chr14	-	74498182	74612331	LTBP2	4053	"Homo sapiens latent transforming growth factor beta binding protein 2 (LTBP2), mRNA"	GO:0031012|GO:0005515|GO:0009306|GO:0019838|GO:0005509|GO:0005578|GO:0007179|GO:0006605|GO:0008201|GO:0005615|GO:0070062	-
LNCV6_145008_PI430048170	0.0371763	2.52576	2.52576	up	11.3516	11.2676	11.4339	10.3369	10.153	9.39694	LNCV6_145008_PI430048170	mRNA	TGGATAGTAGATCTCGAGCGTTTATCTCGGGCTTTAATTTGCTAAAGCTGTGCACATATG	NM_015355	RefSeq	chr17	+	31937009	32001045	SUZ12	23512	"Homo sapiens SUZ12, polycomb repressive complex 2 subunit (SUZ12), transcript variant 1, mRNA"	GO:0005515|GO:0010467|GO:0008284|GO:0016574|GO:0003723|GO:0016571|GO:0005730|GO:0005634|GO:0035064|GO:0000122|GO:0001739|GO:0046872|GO:0006351|GO:0042054|GO:0043565|GO:0035098|GO:0045814|GO:0003682|GO:0040029|GO:0005654|GO:0045596	-
LNCV6_78176_PI430048170	0.000641287	3.32631	3.32631	up	8.32496	8.34132	8.41709	6.71234	6.68839	6.47046	LNCV6_78176_PI430048170	mRNA	ACATCCAGAGAAATCTAAACTGCTGTGGGTTCCGAAGTGTTAACCCAAATGACACCTGTC	NM_014399	RefSeq	chr7	+	16753725	16784536	TSPAN13	27075	"Homo sapiens tetraspanin 13 (TSPAN13), mRNA"	GO:0016020|GO:0005887	-
LNCV6_144741_PI430048170	0.000228286	0.388149	2.57633	down	10.4596	10.3406	10.5138	11.7618	11.8441	11.8082	LNCV6_144741_PI430048170	mRNA	GCTGCTTCTGAGAGGCAATGTGAAAGAGGGAGTATTACTTTTATGTACAAAGTTATTTAT	NM_015541	RefSeq	NW_012132916.1	-	355692	371099	LRIG1	26018	"Homo sapiens leucine rich repeats and immunoglobulin like domains 1 (LRIG1), mRNA"	GO:0060384|GO:0007605|GO:0032474|GO:0016021	-
LNCV6_129128_PI430048170	1.15165e-05	0.188618	5.30172	down	4.67063	4.83497	4.74782	7.03515	7.23456	7.20001	LNCV6_129128_PI430048170	mRNA	CTGCTGAGTCTGTCTGATGTTTTGGTTGTGTGAATAAATATAATTCCCCTCTGGAAAAAA	NM_001276501	RefSeq	NT_167249.2	-	3506970	3509120	GPSM3	63940	"Homo sapiens G protein signaling modulator 3 (GPSM3), transcript variant 1, mRNA"	GO:0008150|GO:0003674|GO:0050790|GO:0005737|GO:0008277|GO:0005575|GO:0005092	-
LNCV6_141793_PI430048170	0.00414767	4.01844	4.01844	up	4.45643	3.94449	4.289	2.46599	1.71006	2.42295	LNCV6_141793_PI430048170	mRNA	CCTTCTTTCTGTTCAGTCCTAAAATTCGAAATAAAGTGAGACTATGGTTCACCTGTATAA	NM_005335	RefSeq	chr3	-	121631397	121660948	HCLS1	3059	"Homo sapiens hematopoietic cell-specific Lyn substrate 1 (HCLS1), transcript variant 1, mRNA"	GO:0005515|GO:0051897|GO:0008284|GO:0017124|GO:2000251|GO:0050731|GO:0005634|GO:0032403|GO:0042993|GO:0005739|GO:0035556|GO:0005737|GO:0033138|GO:0030833|GO:0045944|GO:0030854|GO:0001085|GO:0030041|GO:0009725|GO:0005667|GO:0006355|GO:0042531|GO:0019901|GO	-
LNCV6_143763_PI430048170	0.00268801	0.291261	3.43334	down	3.75353	4.24341	3.89522	5.66323	5.86009	5.74578	LNCV6_143763_PI430048170	mRNA	GGTTTGAGGAGCTAGCCTTGTTTTTTGCATCTTTCTCACTCCCATACATTTATATTATAT	NM_001286352	RefSeq	chr1	+	113979390	113982254	OLFML3	56944	"Homo sapiens olfactomedin like 3 (OLFML3), transcript variant 2, mRNA"	GO:0007275|GO:0005576|GO:0031982	-
LNCV6_132719_PI430048170	0.0111672	0.274744	3.63975	down	7.96125	8.02467	7.99872	9.83224	9.48404	10.1776	LNCV6_132719_PI430048170	mRNA	GGGTGTGATTTTTATACTGCTGCTGCTTGTCACAATTATTATAACTTCTCTGTAATTTCC	NM_152381	RefSeq	chr2	+	166888486	167259753	XIRP2	129446	"Homo sapiens xin actin binding repeat containing 2 (XIRP2), transcript variant 1, mRNA"	GO:0030018|GO:0030054|GO:0030036|GO:0051393|GO:0003779|GO:0003281|GO:0055008|GO:0045216	-
[truncated: 3,305 more rows]
