# Supplementary material for: Whole transcriptome and proteome analyses identify potential targets and mechanisms underlying tumor treating fields against glioblastoma
Source: Cell Death Dis. 2022 Aug 18;13(8):721. doi: 10.1038/s41419-022-05127-7 (PMC9388668; doi:10.1038/s41419-022-05127-7)
Supplement: Supplementary file 4 — Table S3 [file 41419_2022_5127_MOESM4_ESM.xlsx]

## Sheet: Sheet1
ProbeName	pvalues	foldchange	foldchange(abs)	Regulation	T1	T2	T3	C1	C2	C3	ProbeName.1	Type	ProbeSeq	Accession	Source	circRNA_ID	circ_chrom	Hsa_hg19_circRNA_start	Hsa_hg19_circRNA_end	Hsa_hg19_circRNA_strand	genomic_length	spliced_seq_length	best_transcript	hostgene
hsa_circ_0009232	0.000163433	0.217068	4.60685	down	4.68552	4.77056	4.76248	6.87258	6.87953	7.07044	hsa_circ_0009232	circRNA	CCGTGCCAGGGTCTGTGGGTCAGATGGAGTCACATACGGCAACGAGTGTCAGCTGAAGAC	NA	circbase	hsa_circ_0009232	chr1	981539	981645	+	106	106	NM_198576	AGRN
hsa_circ_0081551	0.0010475	2.15425	2.15425	up	12.0868	12.0349	11.9715	10.8519	10.8473	11.064	hsa_circ_0081551	circRNA	TGTACGATCAGCCTTACTGCTAATAAAAGCACTTCCACAGGGGTTTCGGTCTAAGTACCA	NA	circbase	hsa_circ_0081551	chr7	100481690	100486285	+	4595	2159	NM_015908	SRRT
hsa_circ_0041850	0.0097888	0.461639	2.16619	down	6.10455	6.31844	6.07392	7.1052	7.10538	7.58853	hsa_circ_0041850	circRNA	CCAGATGCAGAGAATGGCCAGTGGGAGATTATCCACAAGCCCTCTCGGCTAATCCAGCCT	NA	circbase	hsa_circ_0041850	chr17	7351897	7352107	+	210	210	NM_000747	CHRNB1
hsa_circ_0034893	0.0144217	2.38635	2.38635	up	6.29306	6.17602	6.32222	5.18812	4.63592	5.14446	hsa_circ_0034893	circRNA	TGCTCCAGAGCTCCATTGGGTGTGATATTCCTGGCTGGTATTTGTGGGTCTCACTGAAGA	NA	circbase	hsa_circ_0034893	chr15	43256132	43258484	-	2352	243	NM_174916	UBR1
hsa_circ_0025996	0.0194361	3.94553	3.94553	up	6.71944	6.54325	6.56245	5.07522	4.00799	4.61468	hsa_circ_0025996	circRNA	GTGTATGGTGTTCTTTCTGATTGTGAATTCTCTTGACATTTGTGTCAATATTTTCCCTGT	NA	circbase	hsa_circ_0025996	chr12	46758426	46761123	-	2697	391	NM_018976	SLC38A2
hsa_circ_0057637	0.0238782	2.30277	2.30277	up	7.51344	7.40786	7.47929	6.63123	5.96174	6.11115	hsa_circ_0057637	circRNA	TACAAAATGCTAAGTTGATGTTGATGAATCAACACTTAGTCCAGAAGAGCAAAAAGAGAG	NA	circbase	hsa_circ_0057637	chr2	198256697	198269901	-	13204	2807	NM_012433	SF3B1
hsa_circ_0033118	0.00117837	0.407287	2.45527	down	7.93803	8.04414	8.08041	9.3539	9.44157	9.14234	hsa_circ_0033118	circRNA	CAAAAGTACAAGCCACAACATCTATTCCAATATATTAGGTTTCCTCGGTGGTGTTTCCTG	NA	circbase	hsa_circ_0033118	chr14	96998847	97003397	+	4550	418	NM_032632	PAPOLA
hsa_circ_0035328	0.0296387	3.32606	3.32606	up	3.9596	4.13311	3.74793	2.85639	1.77623	1.73341	hsa_circ_0035328	circRNA	AGTATTGAAGGAAATGCAGATAACTTTAATTACACAAAACAAGGAGGCAGTCCTGTGATT	NA	circbase	hsa_circ_0035328	chr15	52620048	52699596	-	79548	3797	NM_000259	MYO5A
hsa_circ_0064696	1.02017e-05	2.89435	2.89435	up	5.49003	5.36568	5.41534	3.86693	3.83516	3.96857	hsa_circ_0064696	circRNA	CAATAAGGGGGTCCACTCAGCTGTTGAAGAAATGGATGGATTAGATGATGTTGAAAACAG	NA	circbase	hsa_circ_0064696	chr3	32750161	32769362	+	19201	936	NM_015442	CNOT10
hsa_circ_0085548	5.01864e-05	2.88931	2.88931	up	7.99167	8.09638	7.94938	6.48491	6.37911	6.57835	hsa_circ_0085548	circRNA	ACTCAGGATGAAGACCCAGCTTGGGGCTGTCAAAGCTGACCATACTCCCTGGAGCCTTCT	NA	circbase	hsa_circ_0085548	chr8	128951753	129108900	+	157147	850	NR_003367	PVT1
hsa_circ_0072479	0.0388955	2.29334	2.29334	up	6.30648	6.34046	6.36967	5.53212	5.10866	4.65116	hsa_circ_0072479	circRNA	TTTCCGATGGATTTTGAGAAGTATGCTTTACAGAGGTTCCGAAGTTATGAGAGAAGTTGC	NA	circbase	hsa_circ_0072479	chr5	54637508	54649097	+	11589	843	NM_015360	SKIV2L2
hsa_circ_0076177	0.00102556	2.49447	2.49447	up	8.14505	8.16766	8.28684	6.95546	6.97581	6.70013	hsa_circ_0076177	circRNA	TATTCAGCAAGTTCGCAATTCAGACCCTAATGATCCAAATAGAGAAATGGTTGTTCAACT	NA	circbase	hsa_circ_0076177	chr6	35842009	35854588	-	12579	195	NR_034069	SRPK1
hsa_circ_0072508	0.0347598	3.31176	3.31176	up	7.62484	7.54455	7.61135	6.07202	6.20012	5.09679	hsa_circ_0072508	circRNA	AAACAAGCTCACATTGCCTCCTTTTGAAGCCAATGGAAAAATCTTGGATTATGAAGTGAC	NA	circbase	hsa_circ_0072508	chr5	55248077	55252063	-	3986	496	NM_002184	IL6ST
hsa_circ_0045606	0.00037257	0.364468	2.74373	down	4.03633	4.10895	3.79759	5.31434	5.61473	5.38283	hsa_circ_0045606	circRNA	TCAGCAGCCAGATTGGTTCGAGTGAGTAAAAACTACCGATCAGTCATCAGAGCATGTATG	NA	circbase	hsa_circ_0045606	chr17	73208086	73209214	+	1128	115	NM_024844	NUP85
hsa_circ_0077935	0.0451371	2.49247	2.49247	up	5.02164	5.03413	5.10979	4.14117	3.0963	3.79032	hsa_circ_0077935	circRNA	GCACTGCCAGTTGCAGATAATAATGAAGATGTTGATGGTGATGGTGTTCATGAAATAACA	NA	circbase	hsa_circ_0077935	chr6	135759512	135778851	-	19339	1105	NM_001134831	AHI1
hsa_circ_0033056	0.0189227	0.311274	3.2126	down	6.2702	6.09613	5.76158	7.27791	8.27779	7.46326	hsa_circ_0033056	circRNA	TAACAAAGTGACCTAAAGAATTCATTGAGTGTGTCTCCCATATCCGACTGTTGTCCTGGC	NA	circbase	hsa_circ_0033056	chr14	94156462	94158292	+	1830	385	NM_020818	UNC79
hsa_circ_0079515	0.0243011	2.94734	2.94734	up	7.37105	7.11346	7.23888	5.97432	5.86026	5.06334	hsa_circ_0079515	circRNA	TTTTTTATGGGCCAGTCTATCCATATGGGGATGGGGAAGCCTTGGCATTGTCCTTTTTCT	NA	circbase	hsa_circ_0079515	chr7	17885217	17937069	-	51852	1153	NM_015132	SNX13
hsa_circ_0076747	0.004657	0.446995	2.23716	down	4.79459	4.66526	4.30399	5.81108	5.58219	5.88244	hsa_circ_0076747	circRNA	CACCGCCAGGTATGACCAGTATAAGACTCCAATGGAGAACATTGGGCTACAGGACTCACT	NA	circbase	hsa_circ_0076747	chr6	52137098	52138714	-	1616	453	NM_002388	MCM3
hsa_circ_0086131	0.00492244	0.450829	2.21813	down	9.36306	9.41716	9.4274	10.5885	10.368	10.6822	hsa_circ_0086131	circRNA	TCTGAGCTGAGTGGCTGGAGTGGTCAATAAAGCCACATGTGCCTGTGCGAGAGCACGTGT	NA	circbase	hsa_circ_0086131	chr8	145734551	145736589	+	2038	1446	NM_138431	MFSD3
hsa_circ_0051632	0.00983768	0.494253	2.02325	down	7.84791	7.89246	7.86405	8.78082	8.76323	9.08722	hsa_circ_0051632	circRNA	ACCATATCTCCTTGATCCTGGCTGTGGACTGGCTAGTATGGGGTGGAGCTGAGGCCCGGG	NA	circbase	hsa_circ_0051632	chr19	47280231	47288134	-	7903	1062	NM_001145145	SLC1A5
hsa_circ_0065522	0.00261582	0.357962	2.79359	down	7.27414	7.34764	7.34855	8.63865	8.79028	8.96992	hsa_circ_0065522	circRNA	GGTTATCCCGGTTCTGGCCCAGACTCGCCTGGGAAATGGATGGTGGATGACTCCAGAGAG	NA	circbase	hsa_circ_0065522	chr3	49039932	49042603	+	2671	570	NM_177938	P4HTM
hsa_circ_0000607	0.00523162	4.2445	4.2445	up	7.61158	7.56885	7.66926	5.6579	5.70311	5.17717	hsa_circ_0000607	circRNA	AGAAATTCAGACTGCAAATGAACACTGGACTCCATGCATATTAAATGAAGCAGACAAAAT	NA	circbase	hsa_circ_0000607	chr15	62299506	62306191	-	6685	606	NM_020821	VPS13C
hsa_circ_0022438	0.00133317	0.481426	2.07716	down	7.46238	7.48105	7.39209	8.50169	8.37953	8.61042	hsa_circ_0022438	circRNA	AAAGGAAACTGAACATTGAAACCCTGTACACGTATCCTGAAAACTGGAGGGCCTTCAAGG	NA	circbase	hsa_circ_0022438	chr11	62327072	62340214	-	13142	1380	NM_001404	EEF1G
hsa_circ_0050370	0.000346418	0.245851	4.06751	down	9.9258	9.99563	9.97223	11.9526	11.8978	12.1083	hsa_circ_0050370	circRNA	CCACTTTCAGCTGCTGCTGCTGCACTACAAGGCCAGCGCGGAAGTGCAGGACAACAATGG	NA	circbase	hsa_circ_0050370	chr19	33098540	33116872	-	18332	837	NM_032139	ANKRD27
hsa_circ_0008009	0.000253852	4.17197	4.17197	up	4.18246	3.98791	3.93671	1.83481	2.19267	1.88246	hsa_circ_0008009	circRNA	TCTTTTCCAGGTGAACATGTCAAACCTTTTAAGCCAGAGAAAGCAAAAGAAATTATCATG	NA	circbase	hsa_circ_0008009	chr3	122487547	122496753	-	9206	368	NM_024610	HSPBAP1
hsa_circ_0059857	2.29534e-06	0.0841895	11.878	down	5.89534	6.09024	6.01477	9.46851	9.5523	9.68827	hsa_circ_0059857	circRNA	TTGGATAAATAAACAGCCTGTGAGCACACAGGCAGCCCGGCCCAGTGACTGGTGCACTCA	NA	circbase	hsa_circ_0059857	chr20	31995762	31998137	-	2375	1028	NM_003098	SNTA1
hsa_circ_0051234	0.000233788	0.480522	2.08107	down	9.87783	9.96791	9.90366	10.887	10.9779	11.0531	hsa_circ_0051234	circRNA	AATAAACTGCATCTCTGCGCCTGGCTCTCTACCAGTGATGGAGGCCTTTGAGCAGGCCGA	NA	circbase	hsa_circ_0051234	chr19	41930342	41930910	+	568	568	NM_000709	BCKDHA
hsa_circ_0014475	0.000627697	0.366116	2.73138	down	5.93148	6.22692	6.00335	7.33724	7.70868	7.45615	hsa_circ_0014475	circRNA	TTCCTAGTGCTGGCCAGTCGGTCCTGTGTTGGTGTCTCTAACCGTGGAAGGTACTGGCTA	NA	circbase	hsa_circ_0014475	chr1	154996947	154999191	-	2244	400	NM_144622	DCST2
hsa_circ_0034498	0.000772199	0.293532	3.40678	down	8.10531	8.16072	8.24195	10.0425	10.0099	9.74614	hsa_circ_0034498	circRNA	GATGGAGACGATGGATGCCTGTCCAATCCCTGCTTTGCCGGCGTGAAGTGTACTAGCTAC	NA	circbase	hsa_circ_0034498	chr15	39881159	39883551	+	2392	768	NM_003246	THBS1
hsa_circ_0043278	0.00172979	0.417871	2.39308	down	4.31804	4.31819	4.11393	5.5359	5.47781	5.52191	hsa_circ_0043278	circRNA	CCATTTCACTACTTCAGATTTTCCTGTCCTTGATCCCAGCTGGACTGCTCAAGAAGAAAT	NA	circbase	hsa_circ_0043278	chr17	35797838	35800763	+	2925	250	NM_001488	TADA2A
hsa_circ_0030141	0.00892262	4.82046	4.82046	up	4.34801	4.38518	4.47876	1.9444	2.55955	1.78284	hsa_circ_0030141	circRNA	TAAGTGAAAGTTCAAAAGAAATAGAAGACTTTCAGTCAACCGAGTCTGTCAGTAGCCAGC	NA	circbase	hsa_circ_0030141	chr13	42882589	42882745	+	156	156	NM_016248	AKAP11
hsa_circ_0055718	0.0104104	0.351499	2.84496	down	8.038	8.04849	7.9453	9.62177	9.16724	9.71318	hsa_circ_0055718	circRNA	TCTCTTCAATAAATGCGTCGGGTCAAAGCAAAGGGGGATGAAGTCCAGTGTGAGATTGAA	NA	circbase	hsa_circ_0055718	chr2	97749322	97749554	-	232	232	NM_199336	FAHD2B
hsa_circ_0036352	0.00155304	0.405729	2.4647	down	4.74961	4.85308	4.89248	5.95394	6.27684	6.15414	hsa_circ_0036352	circRNA	GATCCGCAGACATCCTACAGGAACCACCCCTCCAGTTAAGGTTTCAGCCATGCCACAGAG	NA	circbase	hsa_circ_0036352	chr15	75702176	75715164	-	12988	1128	NM_001145358	SIN3A
hsa_circ_0005338	0.0475606	2.04422	2.04422	up	7.61119	7.81661	7.70818	7.10632	6.20908	6.59181	hsa_circ_0005338	circRNA	GCTATACTCGAGAACATAAAGAGAGGAAATGAAGCTCAAAAAAGGTTTCCAAGGCAGGAA	NA	circbase	hsa_circ_0005338	chr2	61389976	61391675	+	1699	482	NM_001143959	C2orf74
hsa_circ_0002405	0.000175412	10.5665	10.5665	up	6.22572	5.94192	6.29888	2.97341	2.4237	2.83436	hsa_circ_0002405	circRNA	GAGATATCTGATTCCTCCAAAGGACCTCAATCGTCTTCAGGTGTAAATGGTAACGTGCAG	NA	circbase	hsa_circ_0002405	chr12	78400198	78415642	+	15444	1143	NM_014903	NAV3
hsa_circ_0071465	0.000105904	2.85166	2.85166	up	9.83974	9.67092	9.9032	8.35293	8.37254	8.15278	hsa_circ_0071465	circRNA	ATGCTTGTTAAAAGGAAAGAAGTTCCACCACCAAACATGCAGGTGTCAGGCAGCGAACAA	NA	circbase	hsa_circ_0071465	chr4	177608340	177609081	-	741	441	NM_005429	VEGFC
hsa_circ_0053559	0.0207496	2.0552	2.0552	up	5.48362	5.49287	5.70729	4.59995	4.77411	4.12857	hsa_circ_0053559	circRNA	AAATGGACCCGGAAGGAGTTGATTTATTGGTGGACCAGCCATTCACCCTTGAAATCTTGA	NA	circbase	hsa_circ_0053559	chr2	32655932	32667294	+	11362	1084	NM_016252	BIRC6
hsa_circ_0079694	0.00162545	0.404911	2.46968	down	7.6125	7.6361	7.62052	8.82617	8.92852	9.02093	hsa_circ_0079694	circRNA	ATTACCATTCGCTTGCTATTAAAGAGCCTTTCAAACTCTGGTTACTGGGGCTTCCGGATG	NA	circbase	hsa_circ_0079694	chr7	30197053	30202381	+	5328	5328	NM_152793	C7orf41
hsa_circ_0073405	0.0145842	3.28699	3.28699	up	7.79335	7.70458	7.73249	6.26856	6.15885	5.5579	hsa_circ_0073405	circRNA	GCTTATTGACGTATTGGAAATTATGCCCTTGCTCAGCACTGTTTCATCAAATCAATCCAG	NA	circbase	hsa_circ_0073405	chr5	94803569	94852290	-	48721	2105	NM_014639	TTC37
hsa_circ_0001767	0.00554768	5.87106	5.87106	up	6.08164	5.96101	6.03807	3.22658	3.23443	3.86455	hsa_circ_0001767	circRNA	CTATGTTTTGGTAACTGTGACATTTGATGATGTGGCCTTATATTTTTCGGAACAAGAGTG	NA	circbase	hsa_circ_0001767	chr7	148809228	148815440	-	6212	286	NM_001001661	ZNF425
hsa_circ_0063746	0.000221985	0.22802	4.38557	down	9.65904	9.57799	9.6545	11.7308	11.6634	11.8878	hsa_circ_0063746	circRNA	TCTTATAGGTGGGAAAATAAACAACTTTGTGATCCTCCTGGATGGTGCAGGAGCAGTGCT	NA	circbase	hsa_circ_0063746	chr22	45921422	45997014	+	75592	2615	NM_006486	FBLN1
hsa_circ_0043321	0.0116186	2.32332	2.32332	up	8.44436	8.52431	8.60622	7.09992	7.61229	7.16282	hsa_circ_0043321	circRNA	CATCCTTAAGCTCAGACCATGACCGGCTTCATACCTTGGTAACTGAACACTGTTTTCCAA	NA	circbase	hsa_circ_0043321	chr17	36474585	36478182	+	3597	373	NM_032351	MRPL45
hsa_circ_0028480	0.00101341	0.354085	2.82418	down	4.9895	4.89039	4.97916	6.35715	6.37311	6.61016	hsa_circ_0028480	circRNA	ATCTCAATAATTTTGACAACATCCTCAACAGCTTTGGTCCACGCCACCCTGGAGCTGTTT	NA	circbase	hsa_circ_0028480	chr12	113705647	113728048	+	22401	1498	NM_001143819	TPCN1
hsa_circ_0053671	0.0476301	3.58311	3.58311	up	5.50847	5.46545	5.58911	4.41067	2.89167	3.28986	hsa_circ_0053671	circRNA	ATTCTTTACCAGCTTGGAACAACTCAGGATCCTGGTACAAAAGACAGTGAGTTCCTTCGG	NA	circbase	hsa_circ_0053671	chr2	32688261	32735701	+	47440	5593	NM_016252	BIRC6
hsa_circ_0010668	0.00616058	0.33124	3.01896	down	3.98818	3.93857	3.93214	5.33947	5.78657	5.4788	hsa_circ_0010668	circRNA	GAGCTGGAGGGCTCCGAGCTCCACTTCCCCAGCGTCCAGCCCTCGGATGCTGGGGTCTAC	NA	circbase	hsa_circ_0010668	chr1	22168494	22186169	-	17675	4011	NM_005529	HSPG2
hsa_circ_0059441	0.00318764	2.61815	2.61815	up	6.88373	6.93167	6.96317	5.50276	5.71082	5.38103	hsa_circ_0059441	circRNA	CTCATCCCTGATCTCAATTACTGTGGGACTCATCAGCCGTGTCTCAACGGGGGAACTTGT	NA	circbase	hsa_circ_0059441	chr20	10625004	10632898	-	7894	1486	NM_000214	JAG1
hsa_circ_0071476	8.39342e-05	0.304095	3.28844	down	5.17495	5.32353	5.19052	6.96559	6.97607	6.90315	hsa_circ_0071476	circRNA	CCATACTCAGAGAGGCCAATGAGACTTGAACCCTGAGCCTAAGTTGTCACCAGCAGGACT	NA	circbase	hsa_circ_0071476	chr4	183245098	183594372	+	349274	1401	NM_001080477	ODZ3
hsa_circ_0076812	0.0162508	6.00378	6.00378	up	6.8257	6.92868	6.79785	4.87911	3.74291	3.89737	hsa_circ_0076812	circRNA	AGAGTCCGAACACAGTTTGCTGTTTTTCAATGATGCCAAAGAAGCTACTGATTACTTAAG	NA	circbase	hsa_circ_0076812	chr6	56324928	56500512	-	175584	13804	NM_015548	DST
hsa_circ_0086886	0.000176487	0.408607	2.44734	down	6.4034	6.34381	6.24482	7.48944	7.68947	7.68241	hsa_circ_0086886	circRNA	AATCTGAGCCGCCGTGCTATTGCAGATATGCTTCGGGCTTGCAAGCATGCAGCCAAGCAG	NA	circbase	hsa_circ_0086886	chr9	35700187	35714873	-	14686	3906	NM_006289	TLN1
hsa_circ_0032080	0.00582902	6.07123	6.07123	up	8.54709	8.58899	8.58539	6.0976	6.1962	5.5392	hsa_circ_0032080	circRNA	TTCAGACTGGTTTATCATCAGGGTGGATGTGACAATTTCTAGCGACTGCGAAGATAGCTC	NA	circbase	hsa_circ_0032080	chr14	58766515	58813223	+	46708	1131	NM_002892	ARID4A
hsa_circ_0022560	9.0607e-05	2.97865	2.97865	up	8.21467	8.10097	8.26537	6.66676	6.48423	6.70162	hsa_circ_0022560	circRNA	GGAGTTTGAGGAGCAGCTTGTTGCTATATACCATTGAAAAGCCTTCAGAGCTGAGAGGTA	NA	circbase	hsa_circ_0022560	chr11	62621023	62621536	-	513	119	NR_003098	SNHG1
hsa_circ_0053348	0.0215279	2.78187	2.78187	up	7.62048	7.60071	7.57112	6.14181	6.4497	5.66831	hsa_circ_0053348	circRNA	TTAATGTCTGCATTTCACAGGACATGCAACGCCAGTTTCGTCACTGATGTTCACTACCAT	NA	circbase	hsa_circ_0053348	chr2	29136934	29137074	+	140	140	NM_015131	WDR43
hsa_circ_0023958	1.0514e-05	0.403794	2.47651	down	5.67006	5.60012	5.71529	6.93991	7.03785	6.93256	hsa_circ_0023958	circRNA	TCCCAGATGAGATCTTCCTCCTGACAGCAGAGGTCTGCCAAGGACCATGGGTGCCGCGCT	NA	circbase	hsa_circ_0023958	chr11	86157355	86383000	-	225645	1568	NM_001161586	ME3
hsa_circ_0089627	0.00040984	3.40203	3.40203	up	5.56706	5.39506	5.35121	3.62878	3.71287	3.68039	hsa_circ_0089627	circRNA	AACCACTTCTTCACCCGAGGCTTCCTTAAGGCGGTCACCAGGTGGTGGAAAAGGCATACC	NA	circbase	hsa_circ_0089627	chr9	139973707	139973901	+	194	194	NM_207309	UAP1L1
hsa_circ_0073913	0.00693369	3.6443	3.6443	up	7.61749	7.57562	7.59217	6.03045	5.5216	5.58128	hsa_circ_0073913	circRNA	TAAAATTAAGGTAATTTCTAATGCAAAGAACACAGTCCAAGGATTTAAAAGATTCCATGG	NA	circbase	hsa_circ_0073913	chr5	132403108	132439718	+	36610	2154	NM_002154	HSPA4
hsa_circ_0054041	0.0125291	2.43164	2.43164	up	4.74898	4.52871	4.65998	3.62868	3.40733	2.99427	hsa_circ_0054041	circRNA	TTTTCTAAGCAAGACTCTGTACCTACACCTGATGAAGTAAGCATGCTAACAGCAATTGCA	NA	circbase	hsa_circ_0054041	chr2	37208152	37217942	-	9790	1151	NM_019024	HEATR5B
hsa_circ_0000876	0.00395194	0.382313	2.61566	down	4.08892	4.14534	4.02454	5.33672	5.36402	5.69403	hsa_circ_0000876	circRNA	CCTCCGCAGACCATGGATTGCAAAGATAGACCAGCTTTTCCAGTTAAGAAGTTAATACAA	NA	circbase	hsa_circ_0000876	chr19	4405908	4409756	+	3848	908	NM_005483	CHAF1A
hsa_circ_0045086	0.0332765	2.9008	2.9008	up	5.97106	5.74989	5.80372	4.24985	4.78787	3.67611	hsa_circ_0045086	circRNA	TGAAATTAAACTGGTGTCCGAATGATCTACCCAGCATGCTTTGTTCTAGTCCCTCAGTCA	NA	circbase	hsa_circ_0045086	chr17	60062011	60108999	-	46988	1877	NM_005121	MED13
hsa_circ_0085478	0.00071889	0.351326	2.84636	down	4.81327	4.64279	4.79544	6.26653	6.23624	6.28173	hsa_circ_0085478	circRNA	AGTTTAGGAGGATTACCATGTTGTTTTGCTTCATGTTTCAAGTGGAGGACAGAACTTCAT	NA	circbase	hsa_circ_0085478	chr8	124448692	124448841	+	149	149	NM_018024	WDYHV1
hsa_circ_0054527	0.00786159	2.00933	2.00933	up	5.89469	5.84237	5.84816	5.00249	4.87707	4.66629	hsa_circ_0054527	circRNA	CAACATATTGACTGGTCAAACAAATGGATTTTACAGAGGCTTACGCGGACACGTGCTCTA	NA	circbase	hsa_circ_0054527	chr2	53921020	53992722	-	71702	1382	NM_016115	ASB3
hsa_circ_0068672	1.15238e-05	2.13491	2.13491	up	6.96216	6.87756	6.93006	5.86007	5.85629	5.77039	hsa_circ_0068672	circRNA	CCCAGACAAAGATTCCTAGATGAGGTTATGAAGAAGTATGGCAGTTTGGTTCCACTCAGT	NA	circbase	hsa_circ_0068672	chr3	196626536	196627283	+	747	293	NM_152699	SENP5
hsa_circ_0086881	0.00320969	0.45151	2.21479	down	8.52207	8.54929	8.52565	9.57175	9.80625	9.65073	hsa_circ_0086881	circRNA	TGTACTGCTGGCATCACCAATCATGATGAATATTCATTGGTTCGAGAGCTGATGGAAGAG	NA	circbase	hsa_circ_0086881	chr9	35699970	35724721	-	24751	6410	NM_006289	TLN1
hsa_circ_0091636	0.00185671	0.449565	2.22437	down	5.69944	5.41489	5.62329	6.81295	6.87241	6.50029	hsa_circ_0091636	circRNA	TTTAACATGGAGTTGTTGAAGCAGAAGGCGGCTGATTGTCAATAAGTCACTACAGTTGCA	NA	circbase	hsa_circ_0091636	chrX	135951352	135952576	-	1224	1224	NM_001164803	RBMX
hsa_circ_0070208	0.000577289	2.72702	2.72702	up	5.24581	5.1481	4.88752	3.75592	3.7293	3.45933	hsa_circ_0070208	circRNA	GTGCCAATAGTATCAACATGCAACACAGCAGCAACAGATGCTTCAACAACAATTTTTAAT	NA	circbase	hsa_circ_0070208	chr4	79793003	79793952	+	949	284	NM_198892	BMP2K
hsa_circ_0051984	0.00452638	2.63758	2.63758	up	6.66505	6.7536	6.35251	5.08187	4.92493	5.5273	hsa_circ_0051984	circRNA	CTTCTGTGAGTCAGACCCCGAGAGTACAGATGGGCTCTTTGTGATGGATGAGGACGCCAC	NA	circbase	hsa_circ_0051984	chr19	50375068	50375146	-	78	78	NM_032375	AKT1S1
hsa_circ_0026234	0.00898298	4.85575	4.85575	up	7.38664	7.32089	7.45413	5.40631	4.61167	5.19552	hsa_circ_0026234	circRNA	ACCAATAGAGAGAAAATTTGTCAAAGGATCTTTACTTGATATCTCAAATGGATAGTGATC	NA	circbase	hsa_circ_0026234	chr12	50829270	50831621	+	2351	241	NM_052879	LARP4
hsa_circ_0017017	0.00274566	0.491975	2.03262	down	5.46132	5.76436	5.47172	6.69147	6.71257	6.35763	hsa_circ_0017017	circRNA	TTATGGAAAAGCCCAAGTCTGTTTTGGTGGTCTGAGAGGAAAAAAGATGAGCTTCTAAAG	NA	circbase	hsa_circ_0017017	chr1	234563062	234608557	-	45495	2392	NM_005646	TARBP1
hsa_circ_0004977	0.00177422	0.211823	4.72093	down	3.8444	3.37219	3.19766	5.41356	6.13988	5.55056	hsa_circ_0004977	circRNA	GTGTGGATGTAAGGCCTTTGAGCCCTACTTAGAGATTTTGGAAGTATACTCCACAAAAGC	NA	circbase	hsa_circ_0004977	chr10	72604229	72619256	+	15027	588	NM_003901	SGPL1
hsa_circ_0027245	0.00173852	0.486038	2.05745	down	7.06734	7.01838	7.04561	8.0113	8.19265	8.04382	hsa_circ_0027245	circRNA	ATGACATCAGAGGTTAGACTTGTTTCTTATATGTGATGCCATTCCAGCACTGGACTCATG	NA	circbase	hsa_circ_0027245	chr12	57682791	57789601	-	106810	86232	NM_014925	R3HDM2
hsa_circ_0001021	0.0373684	2.45376	2.45376	up	4.30338	4.15837	4.38088	3.07608	2.37919	3.34749	hsa_circ_0001021	circRNA	CTTCAGTTCAGGTGTAAATTAATTATTTGAAAGCAACTGAACAATGGAGCCAGACATCAT	NA	circbase	hsa_circ_0001021	chr2	64778576	64780543	+	1967	1967	NM_017657	AFTPH
hsa_circ_0052654	0.00763096	0.484008	2.06608	down	5.36441	5.40614	5.26879	6.29005	6.62199	6.24091	hsa_circ_0052654	circRNA	AATGCTCTTCTTGGGTTTTGCCAGGCCGGGAAGGACCTGCGCCTTGTCTCCATTTCCAAC	NA	circbase	hsa_circ_0052654	chr2	11706605	11706782	+	177	177	NM_014668	GREB1
hsa_circ_0020357	3.49554e-06	10.6032	10.6032	up	5.25505	5.21242	5.03447	1.70572	1.87803	1.70113	hsa_circ_0020357	circRNA	CAAAACCTGATTACTTTATTCAATGACGGGGAGCACAGTCAGGGAAGTGAGCCTCTTGAA	NA	circbase	hsa_circ_0020357	chr10	127417571	127417673	+	102	102	NM_001202438	C10orf137
hsa_circ_0050900	0.00011582	0.471432	2.1212	down	6.66749	6.67519	6.71016	7.82813	7.73501	7.74284	hsa_circ_0050900	circRNA	AATACCTCGACATCCCCAAGATGCTGGATGCAGAGGACCTTCACGGCATGGTGCAACTCC	NA	circbase	hsa_circ_0050900	chr19	39191239	39200116	+	8877	571	NM_004924	ACTN4
hsa_circ_0019112	0.0190968	2.62904	2.62904	up	7.77366	7.76041	7.77717	6.49993	6.59449	5.95433	hsa_circ_0019112	circRNA	ACTCCTCCAAGATTCTTGACTCCTCTGCACGTGGCATCTGAGAAAGCTCATAATGATGTT	NA	circbase	hsa_circ_0019112	chr10	93590859	93593781	+	2922	251	NM_025235	TNKS2
hsa_circ_0002528	0.000366989	2.32571	2.32571	up	6.39971	6.18135	6.42832	5.27031	5.05731	5.0289	hsa_circ_0002528	circRNA	AATGATCAAGAGTTCTAAAGTTCCTGTTGCTTCAGACAATGGATGAGCAATCACAAGGAA	NA	circbase	hsa_circ_0002528	chr1	198201682	198233365	+	31683	400	NM_133494	NEK7
hsa_circ_0040656	0.00472185	2.73019	2.73019	up	10.8493	10.9128	10.848	9.38983	9.22892	9.61851	hsa_circ_0040656	circRNA	TCCCAAATAAAGCCAGTGCCCACCTGCTCCATCGAAGGCTCCATGGTGATCCTGAGCCAA	NA	circbase	hsa_circ_0040656	chr16	83994585	83999937	+	5352	1363	NM_182981	OSGIN1
hsa_circ_0086674	0.00534524	0.487885	2.04966	down	8.42893	8.43566	8.83622	9.49036	9.58121	9.76093	hsa_circ_0086674	circRNA	AAGTGTCTTGCAGTTTCTGGGTAGCCCAGAGCCTCCTACCCCCCGCTATAACACATGGGT	NA	circbase	hsa_circ_0086674	chr9	33468749	33469119	-	370	285	NM_022917	NOL6
hsa_circ_0007200	0.00134177	2.85957	2.85957	up	6.9913	7.02601	7.08358	5.61992	5.35009	5.57092	hsa_circ_0007200	circRNA	ACAAAACTTTTTTCCATCAAACATGCGAGGATTCATGACAGCGCATGGACAGCCAGACCA	NA	circbase	hsa_circ_0007200	chr3	194365301	194366972	-	1671	254	NM_018385	LSG1
hsa_circ_0056844	0.0160569	2.31331	2.31331	up	8.62314	8.60042	8.73726	7.6725	7.51904	7.07974	hsa_circ_0056844	circRNA	CACTGATTTAATGTTCAAGACAGAGTTCCTTCATATTCACAAGGAGCAAGACCAAAAGAA	NA	circbase	hsa_circ_0056844	chr2	160604315	160625084	+	20769	2832	NM_022826	7-Mar
hsa_circ_0037703	0.0014781	0.443115	2.25675	down	4.5545	4.36328	4.43426	5.43615	5.65594	5.76954	hsa_circ_0037703	circRNA	ATGTTTTCAGCAATTAAACTTTTTTAAGCTGGCCAGTGTCTCGTGCCTCTGCTGGACCCT	NA	circbase	hsa_circ_0037703	chr16	4404542	4415546	-	11004	2609	NM_024535	CORO7
hsa_circ_0017752	4.13173e-05	0.309991	3.2259	down	6.16472	5.95628	6.06045	7.82127	7.66581	7.7667	hsa_circ_0017752	circRNA	TGTTGCTTCCCCTAAGATGTTACTCAGGCTCCCGGTCAGCAACAGCCCCCTGTCAGAAGA	NA	circbase	hsa_circ_0017752	chr10	12148244	12155063	+	6819	423	NM_018706	DHTKD1
hsa_circ_0014301	0.00537693	2.20666	2.20666	up	6.36304	6.32833	6.28696	5.04915	5.11283	5.37123	hsa_circ_0014301	circRNA	CATGTGCCGCTCAAATGTCGCTGCCTCCAATGCCAAGCTGGCTTTGTTTTATGACTGGCT	NA	circbase	hsa_circ_0014301	chr1	153732001	153732866	+	865	168	NM_023015	INTS3
hsa_circ_0072470	0.0139898	4.31083	4.31083	up	6.09202	5.96812	5.93374	4.10463	4.13311	3.28922	hsa_circ_0072470	circRNA	CAAGAGAAAGGTACCATGAAAGCAGTCAGATGAGTTCTTTGGTGGAGACGTTTGTCAGTA	NA	circbase	hsa_circ_0072470	chr5	54566405	54566534	-	129	129	NM_019030	DHX29
hsa_circ_0081010	0.0092183	2.37668	2.37668	up	9.21464	9.16254	9.22751	8.11892	8.01727	7.68824	hsa_circ_0081010	circRNA	TGATATTAAGAATGTGAAAGATGTTGCAGAAGTGTTCCAGAAGTGGCTGAAGATAGAAGG	NA	circbase	hsa_circ_0081010	chr7	91924202	91980408	+	56206	1320	NM_019004	ANKIB1
hsa_circ_0057828	0.00823864	0.281601	3.55113	down	4.8903	4.89762	4.72232	6.3045	7.00054	6.61206	hsa_circ_0057828	circRNA	CAGAGGAATGATCGGCCACCGTCGACCGTTTCCTCTCTCATCCGTTCTTTTCTTTGTATT	NA	circbase	hsa_circ_0057828	chr2	203764253	203776949	-	12696	1088	NM_018256	WDR12
hsa_circ_0075136	0.0112263	2.15957	2.15957	up	6.69765	6.85221	6.66278	5.67039	5.31552	5.85126	hsa_circ_0075136	circRNA	TGTACTGCAATGGTCTGATGGAGGAAGATACAGACAAAAGGATGCCACGGAGAAAGAAAA	NA	circbase	hsa_circ_0075136	chr5	176370335	176409624	-	39289	1605	NM_001199297	UIMC1
hsa_circ_0054767	0.00975518	2.53933	2.53933	up	7.78123	7.82513	7.85387	6.56501	6.6425	6.17893	hsa_circ_0054767	circRNA	ATGGAAGATGGTGGCAGCTAGACTGTCTTGCTTGCTTGCTGAAGTTAATATGCCAGTTTG	NA	circbase	hsa_circ_0054767	chr2	61456682	61516012	-	59330	2651	NM_014709	USP34
hsa_circ_0091117	0.00429895	2.14994	2.14994	up	6.59667	6.36626	6.61922	5.5804	5.51696	5.14872	hsa_circ_0091117	circRNA	ACCATTGAGCAGCAGATTGGAAAAGTGAATGGTGTGCATCACATTAAGGTTGTTGCTGCC	NA	circbase	hsa_circ_0091117	chrX	77166193	77227258	+	61065	280	NM_000052	ATP7A
hsa_circ_0019325	0.0003036	2.61964	2.61964	up	11.7167	11.6375	11.7095	10.2092	10.4008	10.2803	hsa_circ_0019325	circRNA	TACTGTGACCAGATGTAGAATAAATGTGTCTCATCCTGCAGTCTGATGGGGACCAGTACA	NA	circbase	hsa_circ_0019325	chr10	99116457	99129339	-	12882	1490	NM_015179	RRP12
hsa_circ_0073632	0.0445984	2.62386	2.62386	up	5.58761	5.56103	5.55985	4.66155	4.10836	3.55353	hsa_circ_0073632	circRNA	AGTCATCCAGGATCAAATCTAAATCGCTGTGGTTTCCGAGGCTCTTCATACCTGGGTATT	NA	circbase	hsa_circ_0073632	chr5	114552561	114577303	-	24742	693	NM_005023	PGGT1B
hsa_circ_0032552	0.00153694	0.171703	5.824	down	3.05654	3.09505	3.04112	5.62695	5.39595	5.77175	hsa_circ_0032552	circRNA	TAAAGTGATGCAGTGCCCACACACCGGCCAGTTGGCTGTAGACGGTCCATGCTCAATGGT	NA	circbase	hsa_circ_0032552	chr14	74815165	74826711	+	11546	3416	NM_018228	VRTN
hsa_circ_0011019	4.32601e-05	0.4084	2.44858	down	4.5134	4.62972	4.52603	5.75375	5.88558	5.9039	hsa_circ_0011019	circRNA	ATGAGGAAAGGGATGGCAGCCAGCCCAGAGATGATGGGCCTTGGGGATGTAAAGTTAACT	NA	circbase	hsa_circ_0011019	chr1	27092947	27099478	+	6531	837	NM_006015	ARID1A
hsa_circ_0088374	0.010896	2.49128	2.49128	up	7.86432	7.79211	7.93775	6.78655	6.5806	6.22528	hsa_circ_0088374	circRNA	ACTTCAGCAGATTATGTCCCTTATGTCAATGCTGTTGATTCAAGGTGGAGTTCATATGGC	NA	circbase	hsa_circ_0088374	chr9	125616463	125616894	-	431	167	NM_001100588	RC3H2
hsa_circ_0083840	0.000181701	0.48854	2.04691	down	5.96238	6.14853	6.00771	7.01554	7.04403	7.1618	hsa_circ_0083840	circRNA	TCATTTTGGGCTTTGATTAGTTTGTCCTTTGGAGGAGCAATCGGACTGATGTTTTTGATG	NA	circbase	hsa_circ_0083840	chr8	29959413	29995222	+	35809	698	NM_001128208	LEPROTL1
hsa_circ_0045684	0.00160987	0.287121	3.48285	down	5.11951	5.15609	5.2617	6.83648	6.87756	7.19979	hsa_circ_0045684	circRNA	GCACTTAATAAATGGTTTTGCTACTGCTAAAGCTTCACACCTATTTCCCTGTCTCCTCAC	NA	circbase	hsa_circ_0045684	chr17	73726955	73753899	+	26944	4730	NM_000213	ITGB4
hsa_circ_0046905	0.00137418	0.344518	2.90261	down	7.37636	7.34933	7.40402	8.89775	9.03867	8.79548	hsa_circ_0046905	circRNA	CTGATTCATACTAATAAATATTTTCAGTTTTACCGTTGCCGCCAGATCCCACCCTTGGAC	NA	circbase	hsa_circ_0046905	chr18	9859224	9862553	+	3329	3329	NM_006868	RAB31
hsa_circ_0077081	0.0151361	3.18358	3.18358	up	6.15153	6.10001	6.13844	4.66098	4.00116	4.62598	hsa_circ_0077081	circRNA	GTAAAAACAGCAGCCCAAAGTGAAAATACGCAAAATACGTCATTATGTTCTGGAACTGTA	NA	circbase	hsa_circ_0077081	chr6	76344422	76344527	+	105	105	NM_015571	SENP6
hsa_circ_0000963	1.94505e-05	7.13766	7.13766	up	5.75048	5.67422	5.49064	2.76404	2.96873	2.6723	hsa_circ_0000963	circRNA	CATGGTCCTGGGATACCTCAGACAATGGCAGCTTTTGGATTGAAATATTTGCTGAATGAC	NA	circbase	hsa_circ_0000963	chr19	57967020	57967550	-	530	530	NM_020633	VN1R1
hsa_circ_0038265	0.0325351	2.03138	2.03138	up	5.19024	4.94946	5.27334	4.53739	3.96474	3.74281	hsa_circ_0038265	circRNA	TCTATAGGAATGCATATTGGAGTTGGAGAACCTGACTTCATTTTGGGACAGTTGTATCAC	NA	circbase	hsa_circ_0038265	chr16	18847254	18863784	-	16530	3289	NM_015092	SMG1
hsa_circ_0024330	0.00372967	0.0322953	30.9643	down	1.76201	1.7103	1.72532	6.74025	6.05267	7.08151	hsa_circ_0024330	circRNA	TTAAAGCAATTCCTTTGACCTGTCAGTCAAGGGTCCAGAGAAGGAGGAGAAGTTGAGACA	NA	circbase	hsa_circ_0024330	chr11	114182766	114183238	+	472	472	NM_006169	NNMT
hsa_circ_0081991	0.00112857	3.16668	3.16668	up	7.38619	7.34573	7.33271	5.79012	5.72284	5.55307	hsa_circ_0081991	circRNA	TATGAACATAGTAAGAGTGATGAGCAACGTGCAGCTGCAGCGTTAGCATCTGTTCTTTGT	NA	circbase	hsa_circ_0081991	chr7	112098915	112117258	+	18343	2631	NM_001007245	IFRD1
hsa_circ_0077815	0.00514221	2.00638	2.00638	up	6.42578	6.30379	6.55252	5.27689	5.66819	5.2996	hsa_circ_0077815	circRNA	ATTGTGAGAGGTTCCTATATGATAGTGGACTCTTCAGATCACGACCCTGGAGAAAAAGCC	NA	circbase	hsa_circ_0077815	chr6	128540066	128643455	-	103389	645	NM_001135648	PTPRK
hsa_circ_0078601	7.38347e-05	2.45855	2.45855	up	7.61802	7.70097	7.54189	6.2674	6.342	6.36076	hsa_circ_0078601	circRNA	AAATTATTAAGTTTGATATCGACAGCTGCACTTACTACTTCAGCTGGGACTCCCGGGCTG	NA	circbase	hsa_circ_0078601	chr6	160510138	160527583	+	17445	2623	NM_000876	IGF2R
hsa_circ_0025854	0.0226094	2.91433	2.91433	up	6.4433	5.6155	5.52084	4.47702	3.71633	4.75613	hsa_circ_0025854	circRNA	TGGGCTAATGAACAATAATATAGAGATGCGGTGGTGCTAGAATTTGTTATATTTTCCATG	NA	circbase	hsa_circ_0025854	chr12	32883947	32886741	+	2794	460	NM_012062	DNM1L
hsa_circ_0089004	0.00139643	0.213316	4.68788	down	9.3539	9.31975	9.36765	11.4477	11.5112	11.7516	hsa_circ_0089004	circRNA	AGCCAATAAACCGTCCTTGTGTGCGAGTCAATTTCCCGGCACCTTCGTGGGCACCACAGA	NA	circbase	hsa_circ_0089004	chr9	131770312	131771625	-	1313	999	NM_020145	SH3GLB2
hsa_circ_0019218	0.00231425	0.490828	2.03737	down	5.13168	5.45689	5.43938	6.24388	6.4722	6.40515	hsa_circ_0019218	circRNA	ATTCCAGACTCTGATTCATTAAACTATAGTCACCCGTGTCCTGTGACGCCTCCCTCGCTC	NA	circbase	hsa_circ_0019218	chr10	95351592	95360993	-	9401	929	NM_006744	RBP4
hsa_circ_0029364	0.0164788	3.97918	3.97918	up	4.26642	4.0434	4.39003	2.58118	1.54706	2.4176	hsa_circ_0029364	circRNA	ACTGCTACAGGTGGAATCCAGGCAGTTCCCAGTGACTGTGCATTTCAACAAGCGGACACC	NA	circbase	hsa_circ_0029364	chr12	125448939	125453194	-	4255	752	NM_032656	DHX37
hsa_circ_0039521	2.75413e-05	0.190677	5.24447	down	8.99946	8.99435	8.91331	11.3251	11.4604	11.29	hsa_circ_0039521	circRNA	TAACTTACAGGTGGCTGAATCCACAGAGGAGCCTGCTGGTTCTAATCGGGGACAGTATCC	NA	circbase	hsa_circ_0039521	chr16	56970598	56976149	+	5551	711	NM_014685	HERPUD1
hsa_circ_0033106	0.0232885	2.37566	2.37566	up	6.3032	6.16162	6.25993	5.25298	5.09197	4.54797	hsa_circ_0033106	circRNA	TTGATTATAGGATCTTTAATGACTTGCTACTGTGGGAACCAACAGCTCCTTCACCAGTGG	NA	circbase	hsa_circ_0033106	chr14	96779665	96784192	-	4527	870	NM_018036	ATG2B
hsa_circ_0030234	0.00496367	2.5106	2.5106	up	5.69696	5.61114	5.76927	4.56046	4.3902	4.11193	hsa_circ_0030234	circRNA	AATTAGTTGTTAAGAGTCTTAACCCCCTACCTTGTCACCAATACCTCACATTCCTCGAAG	NA	circbase	hsa_circ_0030234	chr13	49039340	49056026	+	16686	2281	NM_000321	RB1
hsa_circ_0045440	0.0249719	3.8727	3.8727	up	5.94739	5.9248	5.88101	4.4075	3.28235	3.98974	hsa_circ_0045440	circRNA	GACATACCAGAAGAAATTTTGGAATCCATAAGAGCCAAAAAGGGAGACATTGATAATGTT	NA	circbase	hsa_circ_0045440	chr17	65870932	65890281	+	19349	1261	NM_004459	BPTF
hsa_circ_0004364	0.0027537	2.30037	2.30037	up	7.43607	7.3483	7.38466	6.06266	6.34809	6.13869	hsa_circ_0004364	circRNA	TTTCTGGCCAGACAGCCCATCCCCAGGAAGGACACGTCTGCCACATCCCAGTCAGTTAAT	NA	circbase	hsa_circ_0004364	chr7	129679303	129688984	-	9681	347	NM_016478	ZC3HC1
hsa_circ_0073485	9.1911e-05	4.30301	4.30301	up	5.98901	6.13365	5.92591	4.08368	3.80448	3.83578	hsa_circ_0073485	circRNA	CAAATCCTGAACAAATTAAGCAATGGAGAAACCAGTCGGATGATGATTCTGGGTCAGCTT	NA	circbase	hsa_circ_0073485	chr5	98199111	98240802	-	41691	4374	NM_001270	CHD1
hsa_circ_0045159	0.0003088	0.250999	3.98409	down	4.77903	4.65509	4.82447	6.65941	6.6364	6.93172	hsa_circ_0045159	circRNA	TCCCCATCAGATGGACAGATGGTTCCATTATAAACTTCATCTCCTGGGCACCAGGCAAAC	NA	circbase	hsa_circ_0045159	chr17	60759197	60769499	+	10302	1517	NM_006039	MRC2
hsa_circ_0067051	6.22532e-05	0.389448	2.56774	down	5.14796	5.28307	5.23599	6.58258	6.62167	6.54653	hsa_circ_0067051	circRNA	CCCTTCCACGAAAAGAAGAGTAGCAGGAAGAGTGAGTACCTTCTGCCTGTGGCTCCCAGC	NA	circbase	hsa_circ_0067051	chr3	123420284	123428740	-	8456	658	NM_053025	MYLK
hsa_circ_0001148	0.00936751	2.37804	2.37804	up	6.31873	6.4737	6.50411	5.38163	4.85038	5.26944	hsa_circ_0001148	circRNA	TTTTGGAAGAAGAACCTATTGATAATTTAACTCCTGAGGAAAGAGATGCAAGGACAGTCT	NA	circbase	hsa_circ_0001148	chr20	34309661	34313077	-	3416	409	NM_001242600	RBM39
hsa_circ_0088079	0.0251224	3.65571	3.65571	up	5.59339	5.38172	5.62665	4.24473	3.0891	3.41405	hsa_circ_0088079	circRNA	TCTTCATCAGGCTTTCTTAGAAATGGCTTCTGAGGAAGCTGCCGTTACTATGGTGAATTA	NA	circbase	hsa_circ_0088079	chr9	115024714	115030475	-	5761	312	NM_001244898	PTBP3
hsa_circ_0007760	0.00177384	0.40962	2.44129	down	6.57818	6.37846	6.63707	7.86942	7.81372	7.78476	hsa_circ_0007760	circRNA	CATCTTCTAGTCTATTGTGCAAGTGGAGACATTAGGAGAATTTGGGGTGTTTTTTACTCT	NA	circbase	hsa_circ_0007760	chr13	114157810	114175048	+	17238	398	NM_017905	TMCO3
hsa_circ_0029054	0.00213433	2.21547	2.21547	up	6.8674	7.05894	6.90245	5.83306	5.58761	5.94931	hsa_circ_0029054	circRNA	TAATGAGCAAGTCAACAATTACATTGAGGATTGTATCGCCCAAAAGCACTCGTTGATCAA	NA	circbase	hsa_circ_0029054	chr12	122720332	122723271	-	2939	276	NM_022916	VPS33A
hsa_circ_0000636	0.00169019	0.32438	3.08281	down	3.83617	3.61427	3.99526	5.12534	5.63897	5.53015	hsa_circ_0000636	circRNA	AAGCATTCCTGGAGATTTTGCACACATATCAGGTGGAGGATGCGCTATCTTATCTTGACC	NA	circbase	hsa_circ_0000636	chr15	75703832	75706652	-	2820	642	NM_001145358	SIN3A
hsa_circ_0082370	0.0030774	0.10527	9.49941	down	2.85271	2.13702	3.25637	6.24069	5.72138	6.1858	hsa_circ_0082370	circRNA	TCAAACTCAAGCCCTTTTAGACAATGAAGATGATGAAATGCAACACAATGAAGGGCAAGA	NA	circbase	hsa_circ_0082370	chr7	129940655	129946737	+	6082	417	NM_016352	CPA4
hsa_circ_0045445	0.000162644	5.20048	5.20048	up	7.1412	7.16233	7.09208	4.82643	4.79176	4.63527	hsa_circ_0045445	circRNA	GAACCTATGGAAGAACCTAACAAGACATGTGAGAGCAGTAACACTAGTGCTACCACTACC	NA	circbase	hsa_circ_0045445	chr17	65882243	65962772	+	80529	6435	NM_004459	BPTF
hsa_circ_0067618	0.00279692	2.44493	2.44493	up	5.96123	5.93887	5.77812	4.68996	4.7404	4.35587	hsa_circ_0067618	circRNA	ATAAAAGGAGAAGCGATTATTGGAAGCCATGGAGACATGTAACCACTCCCTCAAAAAGGA	NA	circbase	hsa_circ_0067618	chr3	142083888	142123918	-	40030	1681	NM_019001	XRN1
hsa_circ_0016306	0.00265504	2.72574	2.72574	up	8.4282	8.30791	8.40772	7.04673	7.02535	6.71077	hsa_circ_0016306	circRNA	AGAAGAAAGGGTCCTAGGCCTACTTACAAGCCTCCAGTCTCAAATTATCCAGGATATCCT	NA	circbase	hsa_circ_0016306	chr1	207943665	207959027	+	15362	181	NM_002389	CD46
hsa_circ_0028328	0.032241	2.81074	2.81074	up	5.35635	5.4029	5.57119	4.21592	4.18746	3.28382	hsa_circ_0028328	circRNA	CAGTTAAAAGTTATCTTTTGACCCGATATGCTGAATCTCTAGGTCAGTATGCTGCTGCGT	NA	circbase	hsa_circ_0028328	chr12	112479842	112491461	-	11619	812	NM_024953	NAA25
hsa_circ_0030779	0.000169306	0.119716	8.35307	down	3.58107	3.38481	3.77976	6.66271	6.74497	6.5449	hsa_circ_0030779	circRNA	AAGCTGTAAGAAACTCATTGCCGCTGTCGTGCTGGGAATCTTATTCATCAACACGCTGAG	NA	circbase	hsa_circ_0030779	chr13	101278324	101287190	-	8866	212	NM_032813	TMTC4
hsa_circ_0085014	0.0023881	0.397532	2.51552	down	6.7054	6.62629	6.75945	7.93377	8.22341	7.9079	hsa_circ_0085014	circRNA	ACATCCAAGAACATGTGCATTGCCATTGCGATTTCTCTTCTCATGATCCTGATATGTGCT	NA	circbase	hsa_circ_0085014	chr8	98827555	98864830	+	37275	1598	NM_018407	LAPTM4B
hsa_circ_0082471	0.000239964	4.60344	4.60344	up	14.6776	14.6374	14.6158	12.5032	12.3241	12.4892	hsa_circ_0082471	circRNA	ACAACAGGAACTGGAGGGTCTGTGCCTTGTTGAGACGGGCTATTTAAAGGTACGCGCCGC	NA	circbase	hsa_circ_0082471	chr7	134129989	134143888	-	13899	982	NM_001628	AKR1B1
hsa_circ_0085816	0.00179621	0.360955	2.77043	down	4.90324	4.88626	4.71457	6.16843	6.1857	6.53697	hsa_circ_0085816	circRNA	TTTAAAGAAAGCCCAACATTAAAGGGTTTTCATTGCAAGCGTGGAGTTCCCAGGAGGCCT	NA	circbase	hsa_circ_0085816	chr8	143808667	143818350	+	9683	2217	NM_016647	C8orf55
hsa_circ_0024533	6.4954e-05	0.453242	2.20633	down	6.24526	6.32163	6.2104	7.3163	7.41394	7.47007	hsa_circ_0024533	circRNA	AGAAGAATGACTTGCTCGCATACAGACGGACAGTGTGGTGGCAACATTGAAAGCCTCGTA	NA	circbase	hsa_circ_0024533	chr11	118959344	118959982	+	638	179	NM_000190	HMBS
hsa_circ_0002944	8.02251e-05	0.479564	2.08523	down	5.04184	5.14335	5.19319	6.12231	6.2089	6.22965	hsa_circ_0002944	circRNA	TGCAGACACTGGAGTGTTGGATACCAATGATAGATTCCTGAGGAAGATCACGATTGGACA	NA	circbase	hsa_circ_0002944	chr14	64905813	64908171	+	2358	287	NM_005956	MTHFD1
hsa_circ_0034981	0.000137419	2.11877	2.11877	up	5.88721	5.73019	5.73592	4.7245	4.78182	4.5967	hsa_circ_0034981	circRNA	GAAGAGGAGGGTCAGAGGACATGCCTTTTAGCCCCAAAGCATCTGTTGCTGCTATGGAAG	NA	circbase	hsa_circ_0034981	chr15	43705316	43769957	-	64641	4517	NM_005657	TP53BP1
hsa_circ_0053763	0.0135684	2.07156	2.07156	up	5.55186	5.52032	5.72918	4.86262	4.38394	4.35306	hsa_circ_0053763	circRNA	CTTTTTGCAAGTTCTTGCACGCATTGCAAATGCCACGAGGCCAACTATTCATCTGTGTGA	NA	circbase	hsa_circ_0053763	chr2	32703702	32828150	+	124448	7002	NM_016252	BIRC6
hsa_circ_0060515	0.0368197	0.472471	2.11653	down	5.29118	5.32135	5.11756	6.59206	5.84126	6.44587	hsa_circ_0060515	circRNA	AGTTCTCTCCCTATGGAGTAATTACCAGTGCGAAGGTGGCGTGTGACGAGCATGGCTCCC	NA	circbase	hsa_circ_0060515	chr20	43545396	43552897	+	7501	585	NM_001124756	PABPC1L
hsa_circ_0047826	0.0106278	0.145722	6.86236	down	5.73598	5.67751	5.72318	7.89419	8.86576	8.551	hsa_circ_0047826	circRNA	TAAAAGAAGACACTAAGGCACTGCCCAGACTCCAGACGTACCTTTACCAAACGTTTGATG	NA	circbase	hsa_circ_0047826	chr18	56648701	56648849	+	148	148	NM_018181	ZNF532
hsa_circ_0003117	0.0197659	2.61762	2.61762	up	12.0945	12.1147	12.1405	11.1068	10.5039	10.4842	hsa_circ_0003117	circRNA	AAATAGCCAGGTCTCAGATGATGATAAAGAAAAGGGAGAGGGAGCTCTTCCAACTGGGAA	NA	circbase	hsa_circ_0003117	chr8	98725889	98731417	+	5528	249	NM_178812	MTDH
hsa_circ_0044936	0.0193822	2.6696	2.6696	up	6.65901	6.63343	6.70409	5.60248	5.16926	4.88407	hsa_circ_0044936	circRNA	AACTCAACAGTGGAGGAATCAGACATCATTGATCTTGAGAAACGCTATTGGTTATTGAAG	NA	circbase	hsa_circ_0044936	chr17	58288736	58348842	-	60106	1747	NM_032582	USP32
hsa_circ_0019881	0.00190154	0.452251	2.21116	down	6.4894	6.66076	6.69607	7.7908	7.73545	7.76221	hsa_circ_0019881	circRNA	CAGGTGCCAGATGCTTGACTCAGTGATGCAGAACCTTTCAGAGTTAGCTGGAAGCCACAG	NA	circbase	hsa_circ_0019881	chr10	105677219	105677414	-	195	195	NM_024928	OBFC1
hsa_circ_0081819	0.0374564	2.05558	2.05558	up	11.5444	11.4323	11.4725	10.5748	10.6864	9.97538	hsa_circ_0081819	circRNA	AATGAGGCTCGATTCATCAGGCGGTCTTGTACACCCAATGCAGAGGAATTTGGATAAAGA	NA	circbase	hsa_circ_0081819	chr7	104714065	104719410	+	5345	751	NM_182931	MLL5
hsa_circ_0034813	0.0303523	2.2303	2.2303	up	6.06035	6.04853	6.27189	5.30002	4.47638	5.0263	hsa_circ_0034813	circRNA	TATGAATTACAGAAACATATGAACCTTCTGAGCACCCAGACCAGGTTCCCTGTAGCCTCA	NA	circbase	hsa_circ_0034813	chr15	42714698	42734612	-	19914	1952	NM_022473	ZFP106
hsa_circ_0064786	0.000124025	3.50936	3.50936	up	3.42995	3.59202	3.61521	1.85179	1.57242	1.77216	hsa_circ_0064786	circRNA	TATCATTCGGTTATTGTAGCTTTAATAGACAGAATGGGAGATGCCAAAGACAAGGTTCGA	NA	circbase	hsa_circ_0064786	chr3	33661094	33731424	-	70330	1046	NM_015097	CLASP2
hsa_circ_0031255	0.000338399	0.204421	4.89188	down	4.08971	4.50282	4.03409	6.36493	6.39516	6.75159	hsa_circ_0031255	circRNA	AAGTTCATCGTCTGATTAGATGCTGACAGTGAAACCGTGAAGGCAGCAAAGGTGTGGAAA	NA	circbase	hsa_circ_0031255	chr14	23416379	23417222	-	843	346	NM_001166269	HAUS4
hsa_circ_0077473	0.0123527	4.47786	4.47786	up	6.94748	6.78091	6.91865	4.99047	4.89574	4.13592	hsa_circ_0077473	circRNA	TACTTCAAAGGTGATGGTGTTTGTACATGCTCGAAATGCCACTGTAAGAACAGCTATGTC	NA	circbase	hsa_circ_0077473	chr6	101086476	101127628	-	41152	1971	NM_006828	ASCC3
hsa_circ_0006893	0.0288813	3.50794	3.50794	up	3.84225	3.86419	3.94763	2.66125	1.66305	1.65342	hsa_circ_0006893	circRNA	ATTGCTGAAGGTTTATCAGGTAGAAGATGTGTGTGAAGAAGAAATGCCAGAAGAGTCAGA	NA	circbase	hsa_circ_0006893	chr3	169831147	169840532	-	9385	565	NM_024947	PHC3
hsa_circ_0055779	0.000222553	2.16895	2.16895	up	8.33969	8.2543	8.4115	7.27327	7.28439	7.09326	hsa_circ_0055779	circRNA	TCCATGAACAACCGAGACAACACTTGGACTCAGTTCATATCAGCAGAAAAGTATATCTCT	NA	circbase	hsa_circ_0055779	chr2	98504514	98525161	-	20647	110	NM_015348	TMEM131
hsa_circ_0051738	0.00945959	60.7512	60.7512	up	9.16438	9.11528	9.19557	3.32193	1.84598	3.87088	hsa_circ_0051738	circRNA	TCTCTACAGAGACGTGATGCTGGAAAATTCTAGGAACTTGGCATTCATAGCTCTGCCTCA	NA	circbase	hsa_circ_0051738	chr19	48782987	48785754	+	2767	205	NM_153608	ZNF114
hsa_circ_0056620	0.0340043	2.72238	2.72238	up	4.92588	4.83665	5.01186	4.01061	3.17761	3.06128	hsa_circ_0056620	circRNA	CAACTTGGGTGTAAAGATGGGAAAAACTGGAACAGCAAGTTAAAGTAGTAAAATTTTCCT	NA	circbase	hsa_circ_0056620	chr2	139308052	139322563	+	14511	956	NM_001001664	SPOPL
hsa_circ_0015714	0.0117693	6.40036	6.40036	up	7.78802	7.69695	7.8491	5.55411	5.08464	4.46334	hsa_circ_0015714	circRNA	TCTGCAGAAGATCAAATGCATCTTTGACTAACAACCAGAACTTAATTCAGAGTCTGAAGG	NA	circbase	hsa_circ_0015714	chr1	186306144	186307375	-	1231	355	NM_003292	TPR
hsa_circ_0025922	0.0242406	3.79592	3.79592	up	6.56455	6.37344	6.47681	5.09458	3.95093	4.36507	hsa_circ_0025922	circRNA	CAAATAGTAAACTTTTACCCTACGAAAGGAAAACCTGGAAATGTTTGAAGCGATTGGTTT	NA	circbase	hsa_circ_0025922	chr12	44130183	44142412	-	12229	815	NM_001098615	PUS7L
hsa_circ_0053462	0.0203776	2.29268	2.29268	up	5.23927	4.99983	5.21308	3.90518	4.30946	3.56069	hsa_circ_0053462	circRNA	TTCATAACTTTGCACCCCTCGCTAAACCAGGTGGACAGGTGAAATGTCAGTATATCTCTG	NA	circbase	hsa_circ_0053462	chr2	32602655	32728303	+	125648	9174	NM_016252	BIRC6
hsa_circ_0052645	0.0270529	2.42787	2.42787	up	8.72716	8.70205	8.70356	7.57698	7.66056	6.96031	hsa_circ_0052645	circRNA	GGGTTTCCAGGATGGCTTAAATTCCTTGGTCCTTGATTTAGATTTTCCTGCTTTGAGGAA	NA	circbase	hsa_circ_0052645	chr2	11337305	11427862	-	90557	3307	NM_004850	ROCK2
hsa_circ_0003878	0.000359954	0.483254	2.0693	down	4.39204	4.31599	4.30351	5.39122	5.47209	5.29161	hsa_circ_0003878	circRNA	CATTGCCGGGGGTGAAGTACCATGCAAGCATTTCTTAAAGGTACATCCATCAGTACTAAA	NA	circbase	hsa_circ_0003878	chr3	186509513	186522513	-	13000	812	NM_181573	RFC4
hsa_circ_0013353	0.00587945	2.2798	2.2798	up	5.63336	5.59855	5.54849	4.50642	4.18196	4.50311	hsa_circ_0013353	circRNA	TTATAGTTGTAAGGCCACGGACACAGTCATTCCCTCTTTAATGGTGCTCTAGATCAGGCA	NA	circbase	hsa_circ_0013353	chr1	101379218	101387397	+	8179	331	NM_133496	SLC30A7
hsa_circ_0072475	0.0293634	2.53051	2.53051	up	6.5196	6.42326	6.45617	5.48268	5.14477	4.63085	hsa_circ_0072475	circRNA	TATGCGCCGATTTGGCAGACCTGATGCCCAGAGTCAAGGTACAATCAGTTGAAACTGTTG	NA	circbase	hsa_circ_0072475	chr5	54619959	54624639	+	4680	243	NM_015360	SKIV2L2
hsa_circ_0060157	0.000607776	0.470001	2.12766	down	4.47586	4.37714	4.36669	5.59944	5.50642	5.37544	hsa_circ_0060157	circRNA	AGTTCCCCAAGTACTTACACTGTGAAATTTTATGATGGAGTAGTTCAGACTGTCAAACAT	NA	circbase	hsa_circ_0060157	chr20	34446223	34487570	+	41347	1221	NM_016436	PHF20
hsa_circ_0053465	0.000456686	2.20745	2.20745	up	6.28725	6.15123	6.24808	5.13333	5.1699	4.95011	hsa_circ_0053465	circRNA	CAAAAGACAGCTAAACCAGGTGGACAGGTGAAATGTCAGTATATCTCTGCTGTGGATAAA	NA	circbase	hsa_circ_0053465	chr2	32602655	32735701	+	133046	10021	NM_016252	BIRC6
hsa_circ_0085295	0.0315801	2.29286	2.29286	up	6.47812	6.45695	6.5017	5.69603	4.99551	5.04325	hsa_circ_0085295	circRNA	TTCTGAAAAATTGGGTGTGGTTGGTGATGACAAAACTGTGAAGCAGTGGAAAATGGATGG	NA	circbase	hsa_circ_0085295	chr8	104438283	104452499	+	14216	708	NM_015420	DCAF13
hsa_circ_0053501	0.0087799	2.91062	2.91062	up	5.79911	5.79794	5.65126	4.23857	4.468	3.85835	hsa_circ_0053501	circRNA	ACTTATGAAGATCACTGATGTATAGTGAAGCTAACAGACGGGAGACATTTACCTCATGGC	NA	circbase	hsa_circ_0053501	chr2	32617106	32626453	+	9347	418	NM_016252	BIRC6
hsa_circ_0053734	0.0250527	2.40943	2.40943	up	9.17375	9.22565	9.17257	8.21787	7.96457	7.49306	hsa_circ_0053734	circRNA	CAGCTTAATTGAGTACTAGATATTCCCATGATCAGTTGGGTTGTTATGCTGGTGTCCAGG	NA	circbase	hsa_circ_0053734	chr2	32696081	32715218	+	19137	1725	NM_016252	BIRC6
hsa_circ_0076738	0.00157504	0.427861	2.33721	down	6.03002	5.97284	5.86299	7.16723	7.34629	7.01225	hsa_circ_0076738	circRNA	GTGAATCCAGACATCTCCAGTTACAGCCCGAACACTGGAAACTCTGATTCGACTGGCCAC	NA	circbase	hsa_circ_0076738	chr6	52130872	52134024	-	3152	401	NM_002388	MCM3
hsa_circ_0069506	0.036124	2.69396	2.69396	up	7.80603	7.68073	7.81643	6.52862	6.63203	5.68374	hsa_circ_0069506	circRNA	AACAGGAAAGTAAATCTGATATGTCTCGCTTGCGATTAGCTGCTGGTAGTGCCATAATGA	NA	circbase	hsa_circ_0069506	chr4	39847437	39865079	-	17642	760	NM_001100399	PDS5A
hsa_circ_0058537	0.00562248	3.29443	3.29443	up	6.20062	6.17321	6.31754	4.21704	4.7774	4.48655	hsa_circ_0058537	circRNA	AAGTCAAGGAGTTATACTGGAGAGCTTTGCCAGTCCAAGATTGATTACTGCATCCTAGAC	NA	circbase	hsa_circ_0058537	chr2	230222344	230341969	-	119625	1978	NM_139072	DNER
hsa_circ_0041795	0.00175908	2.149	2.149	up	10.3581	10.4607	10.4324	9.21842	9.46274	9.24843	hsa_circ_0041795	circRNA	CCAGTCAGACTGGGGAGCAAGTGCATATCCTGGGCTGTGAAGTGAGCGAGGAAGAGTTTC	NA	circbase	hsa_circ_0041795	chr17	7156236	7158228	+	1992	408	NM_203413	C17orf81
hsa_circ_0058112	0.00134285	0.483605	2.0678	down	6.32629	6.29907	6.02076	7.37553	7.30922	7.11221	hsa_circ_0058112	circRNA	ATGGCAGAGAGGAAAGTCCCTTATTGATTGGCCAACAATCAACAGGCCCGCGCCGGCTGT	NA	circbase	hsa_circ_0058112	chr2	216251411	216300791	-	49380	4878	NM_212482	FN1
hsa_circ_0049618	0.000758959	0.453889	2.20318	down	6.68784	6.61326	6.62396	7.66382	7.83968	7.8346	hsa_circ_0049618	circRNA	TGTTTTCCAGAGCTTTGCCAAGTTCAGCAAATTTGGAGATGGTTCGTGGTCTACAAGCTG	NA	circbase	hsa_circ_0049618	chr19	12989195	12991966	-	2771	623	NM_001375	DNASE2
hsa_circ_0075465	2.08976e-05	0.215273	4.64527	down	4.83749	4.72464	4.81382	6.95576	6.94804	7.11559	hsa_circ_0075465	circRNA	ATGGTTTTTCTGGGGACCAGAGGTAACACGGCAGCACAGCTGTCCAAGGCTCGGAGCCCG	NA	circbase	hsa_circ_0075465	chr6	2840652	2842081	-	1429	212	NM_030666	SERPINB1
hsa_circ_0077632	0.00139613	2.15238	2.15238	up	5.91321	5.5977	5.67789	4.82606	4.53964	4.50198	hsa_circ_0077632	circRNA	ATTTTCCCAAAGCTTCTTTTATTCTCGTAAGAATTTCATGAAGCCTTCTCACCAAGGGTA	NA	circbase	hsa_circ_0077632	chr6	111211456	111211559	+	103	103	NM_001634	AMD1
hsa_circ_0031551	0.000575456	4.81639	4.81639	up	4.19944	4.09838	4.1171	1.84869	2.03021	1.71696	hsa_circ_0031551	circRNA	TTAGCTGCCTCTGTATTGAAATCAGCAAGGGATGTGGTTACCAGAACAGGACACTCATTG	NA	circbase	hsa_circ_0031551	chr14	31813101	31817113	-	4012	520	NM_015473	HEATR5A
hsa_circ_0057279	0.0337794	2.4465	2.4465	up	8.53041	8.36053	8.54206	7.32945	7.48768	6.60768	hsa_circ_0057279	circRNA	AAATCTCATCACTGATATTTGCACAGAACAGTGTACCCTTAGTGACCAGAGGTGACCGAG	NA	circbase	hsa_circ_0057279	chr2	183826886	183903229	-	76343	2301	NM_205842	NCKAP1
hsa_circ_0061372	0.0147296	2.07801	2.07801	up	11.772	11.6627	11.6118	10.6787	10.8443	10.3123	hsa_circ_0061372	circRNA	TTACTGTCAAGGCTCTGGTATCAGTTCCTCTTCAGTATTGCATGGCATGGTTTTTAAGAA	NA	circbase	hsa_circ_0061372	chr21	30428647	30437426	-	8779	1171	NM_006585	CCT8
hsa_circ_0066153	0.0270539	0.412453	2.42452	down	4.58099	4.57987	4.77514	5.56251	6.34364	5.75294	hsa_circ_0066153	circRNA	AAGAGGAGGTCGACAGACTAACGCTGCTTTACTCAACCACCCTCTTCCTGGCCAGAGAGG	NA	circbase	hsa_circ_0066153	chr3	53133396	53157856	-	24460	1059	NM_052859	RFT1
hsa_circ_0085115	0.00906554	3.94973	3.94973	up	6.55425	6.37448	6.3908	4.72042	4.57881	3.98038	hsa_circ_0085115	circRNA	ACTGTTTTAACAGACACAACATCAGTAGCAGAAGCAAGACACAACCCAAGCATAGGGGAG	NA	circbase	hsa_circ_0085115	chr8	101273769	101273983	-	214	214	NM_183419	RNF19A
hsa_circ_0038838	6.46981e-06	2.88129	2.88129	up	12.6628	12.6898	12.6515	11.1167	11.1829	11.1237	hsa_circ_0038838	circRNA	TTTCTTCCTGGCATCATGCCTTCTGAATAAATGCCGATTTTATCCATGGAGGGAGGAGAC	NA	circbase	hsa_circ_0038838	chr16	28488599	28502881	-	14282	1508	NM_001042432	CLN3
hsa_circ_0055553	0.0103584	3.03949	3.03949	up	5.15893	5.12073	5.05432	3.84384	3.32853	3.28227	hsa_circ_0055553	circRNA	GCCTGATAAGGATACCACATTGAATGAACAAAGACTGAACTTTGTTTACAGATACCTTTT	NA	circbase	hsa_circ_0055553	chr2	88333652	88336570	-	2918	268	NM_016618	KRCC1
hsa_circ_0086988	9.99417e-06	0.360137	2.77672	down	7.97346	8.04684	7.91825	9.38857	9.51926	9.45079	hsa_circ_0086988	circRNA	ATGTGCTGGAAGCTGCAGTCTACACCTTCACCATGTTCTTCTCCACGGTTCGTGCGGTGC	NA	circbase	hsa_circ_0086988	chr9	35846465	35846992	+	527	322	NM_001042590	TMEM8B
hsa_circ_0007982	0.0360424	2.8574	2.8574	up	5.4211	5.47286	5.47521	4.13387	3.26556	4.24282	hsa_circ_0007982	circRNA	TCTATAAGTACTAGTAGAAGTCTGCCTGTCAGCCAGAAGATCAGCTGCCATGTTACTTGA	NA	circbase	hsa_circ_0007982	chr6	74189454	74192343	+	2889	932	NM_001123226	MTO1
hsa_circ_0007566	0.0178437	4.25138	4.25138	up	4.23634	4.27331	4.36745	2.62744	1.58938	2.21679	hsa_circ_0007566	circRNA	CAATTTTCAGTGTGAGAAGGGACAGTGATGCTGACCCTACTTAGTGACTTGGCATTTTGG	NA	circbase	hsa_circ_0007566	chr12	102292859	102295211	+	2352	2352	NM_018370	DRAM1
hsa_circ_0050967	0.000907219	6.16106	6.16106	up	4.25875	4.39142	4.43547	1.63966	1.5438	1.99782	hsa_circ_0050967	circRNA	CTGCCAATCATATGTAATAAATTTCTTATTTTGCCAAGGGGAGCTTGCGGCACAGCTAGG	NA	circbase	hsa_circ_0050967	chr19	39514662	39523198	-	8536	2322	NM_178820	FBXO27
hsa_circ_0027150	0.0209326	0.418691	2.38839	down	6.35802	6.46884	6.41632	7.78931	7.26736	7.88374	hsa_circ_0027150	circRNA	GGCCCCGTGGAGCCGGAGCATGAGCTGTTCCTCGTGTATGGCAAGGGCCGGCCAGGCATC	NA	circbase	hsa_circ_0027150	chr12	57552184	57573924	+	21740	3675	NM_002332	LRP1
hsa_circ_0038532	0.000617242	2.31378	2.31378	up	7.12002	7.21345	7.11309	5.85147	5.88904	6.06809	hsa_circ_0038532	circRNA	ACCTCCCAAGAGAGATCGATGTCTTATTGTGATGAGTCTCGACTGTCATATCTTCTTCGG	NA	circbase	hsa_circ_0038532	chr16	22470675	22494548	+	23873	2608	NR_027154	LOC641298
hsa_circ_0065708	0.000536114	0.411265	2.43153	down	9.7326	9.79561	9.7456	10.9427	11.1237	11.048	hsa_circ_0065708	circRNA	TAATAAATTAGGACACAGCTCCTGCTCTATCCCAAAAGCACCCACGCATTATCAGAGGTG	NA	circbase	hsa_circ_0065708	chr3	49720669	49720934	+	265	265	NM_001640	APEH
hsa_circ_0047087	0.00965143	2.5131	2.5131	up	6.17177	6.232	6.22943	4.7697	5.14463	4.68927	hsa_circ_0047087	circRNA	CCCAGTCATGACGCCAAGGACTTATTGTTGTGCTAACACTGAAGACTTGGAGACAGTTAT	NA	circbase	hsa_circ_0047087	chr18	19236821	19244191	-	7370	502	NM_138340	ABHD3
hsa_circ_0091036	7.0296e-05	2.61338	2.61338	up	8.16055	8.02484	8.19475	6.68743	6.73188	6.80614	hsa_circ_0091036	circRNA	TCTTTCTCAGGCTGTCACCCTTGACCCAAACTTTCTGGATGCTTATATCAATTTAGGAAA	NA	circbase	hsa_circ_0091036	chrX	70774362	70779527	+	5165	1203	NM_181672	OGT
hsa_circ_0015849	0.00893513	3.63472	3.63472	up	6.38702	6.35403	6.55206	4.87142	4.61977	4.12845	hsa_circ_0015849	circRNA	ATGGCACCAATGGGGAAGGAGCTACATTTACACAGTCTCATCATCATTTGCCTTCTAGGT	NA	circbase	hsa_circ_0015849	chr1	200816337	200829831	+	13494	5972	NM_203459	CAMSAP2
hsa_circ_0073380	0.011693	4.25001	4.25001	up	6.66534	6.65447	6.72916	4.88529	4.69443	4.09608	hsa_circ_0073380	circRNA	AGATGACAAGGTATTTGACTATGATTTTGGACTACAGGATGACTTTATGGGCTCAGCCTT	NA	circbase	hsa_circ_0073380	chr5	94114814	94278131	-	163317	1629	NM_024717	MCTP1
hsa_circ_0025225	3.0871e-05	0.427154	2.34108	down	5.07218	5.11442	5.18962	6.26947	6.40604	6.38105	hsa_circ_0025225	circRNA	TTGGAATCACAGGCGAGGAGGAGGTGACTGCTGTGGATGGTTATGAGACAGACCACCAGG	NA	circbase	hsa_circ_0025225	chr12	6705171	6709561	-	4390	961	NM_001273	CHD4
hsa_circ_0047056	0.00306978	6.25709	6.25709	up	7.29724	7.06159	7.14566	4.76832	4.63564	4.08793	hsa_circ_0047056	circRNA	CCATGTAAAGTAAACTGTTTCACGTTAGACCTGTAACCCAAGGAGATGTGTATAGAGCTG	NA	circbase	hsa_circ_0047056	chr18	18534743	18535206	-	463	341	NM_005406	ROCK1
hsa_circ_0006190	1.61645e-05	2.09019	2.09019	up	7.3874	7.32218	7.29209	6.32722	6.26411	6.21905	hsa_circ_0006190	circRNA	ACTCACGCTGCTTGTAATGACCAGCCTGCAGTCTATTCTTGAAAATGTGGATACACCAGA	NA	circbase	hsa_circ_0006190	chr16	18890816	18896988	-	6172	696	NM_015092	SMG1
hsa_circ_0087071	0.000988163	0.483733	2.06726	down	4.62251	4.55499	4.57128	5.51894	5.67805	5.68958	hsa_circ_0087071	circRNA	GAAGAAATACTGAAGATGATTGAGGAGAACAGCTCTGGTCAGCGATGCTATCCACAATGA	NA	circbase	hsa_circ_0087071	chr9	37495165	37495983	+	818	205	NM_022490	POLR1E
hsa_circ_0023708	0.025318	3.77264	3.77264	up	8.95442	8.96777	8.936	7.40527	7.16429	6.34127	hsa_circ_0023708	circRNA	ATTCCTCCACAAATATGCCAAGAGTTTAACAGTACCTGGGCATGGGAGATGGAGAAGAAG	NA	circbase	hsa_circ_0023708	chr11	77396149	77458173	-	62024	2676	NM_016578	RSF1
hsa_circ_0013850	0.000991539	2.82693	2.82693	up	8.64516	8.63536	8.61527	7.10885	7.23289	7.05043	hsa_circ_0013850	circRNA	TCATTGACTGCCAAAGAGGATGTCAGCATACCCAGATCCACATTAGAGTATGGAGAGTCT	NA	circbase	hsa_circ_0013850	chr1	144911881	144916749	-	4868	622	NM_014644	PDE4DIP
hsa_circ_0069810	0.0114161	3.13372	3.13372	up	6.31253	6.13173	6.35825	4.84695	4.77708	4.14736	hsa_circ_0069810	circRNA	CTTACTTCAGGGTCATGATCAGAGTTCGACTCTTGCCCAACACTCTGTTGAACTGACTTT	NA	circbase	hsa_circ_0069810	chr4	56744082	56768704	+	24622	1458	NM_001024924	EXOC1
hsa_circ_0048732	0.000160788	0.296494	3.37275	down	4.97711	5.03131	4.95198	6.67373	6.69793	6.84559	hsa_circ_0048732	circRNA	TTCACTGCAGTAAACGCAAGGACTCAGAACCCCGCACCAAATGCCTCCTGAACAATGCCG	NA	circbase	hsa_circ_0048732	chr19	5212347	5218543	-	6196	834	NM_002850	PTPRS
hsa_circ_0051389	0.0140326	0.468786	2.13317	down	6.9263	7.08131	6.91124	8.06094	7.7671	8.32281	hsa_circ_0051389	circRNA	GGTTGGATTTCTTTTGTAATAAACTATTTTTGTACCATAGCGCCCGGCGAAACCACCCTC	NA	circbase	hsa_circ_0051389	chr19	45251977	45263301	+	11324	1864	NM_005178	BCL3
hsa_circ_0043937	0.000844266	0.464831	2.15132	down	6.43906	6.29512	6.44384	7.47181	7.5015	7.52478	hsa_circ_0043937	circRNA	ATCCAGAAGGCTGAGATGTCCAGCCAGTTGAGTGGCCGGAGGGTGTTGGTCACTGGATTT	NA	circbase	hsa_circ_0043937	chr17	41165492	41165899	+	407	294	NM_005533	IFI35
hsa_circ_0068673	0.00936967	2.05032	2.05032	up	7.04654	6.98987	6.99886	6.08035	6.07423	5.74964	hsa_circ_0068673	circRNA	GACTAAAAAGGATTCCTAGATGAGGTTATGAAGAAGTATGGCAGTTTGGTTCCACTCAGT	NA	circbase	hsa_circ_0068673	chr3	196626536	196630481	+	3945	371	NM_152699	SENP5
hsa_circ_0020830	5.83068e-05	0.214215	4.66821	down	4.95672	4.71583	5.00437	7.00452	7.05471	7.2866	hsa_circ_0020830	circRNA	TCTGTGTTCCACACCTTGAAATAAACAGACACATACGTGTTCTCTTAGGTCTGGCCCAGA	NA	circbase	hsa_circ_0020830	chr11	3108345	3111926	-	3581	1470	NM_020896	OSBPL5
hsa_circ_0025034	0.00189169	0.442428	2.26026	down	5.46655	5.83703	5.81384	6.82572	7.06492	6.76773	hsa_circ_0025034	circRNA	TGCCCCCAAGAACTCCATCCGCCACAACCTTTCCCTGCACGACATGTTTGTCCGGGAGAC	NA	circbase	hsa_circ_0025034	chr12	2973485	2975687	-	2202	420	NM_202002	FOXM1
hsa_circ_0053889	0.0409555	0.333948	2.99447	down	3.91456	3.9461	3.94933	5.1954	6.07365	5.06935	hsa_circ_0053889	circRNA	AATGGACAGTGCCTTGCTAGCTGTGTTCCGCCATGTCAGAATGGAGGGATGTGTCTCCGG	NA	circbase	hsa_circ_0053889	chr2	33245975	33505225	+	259250	2547	NM_206943	LTBP1
hsa_circ_0086296	0.000460315	2.23547	2.23547	up	7.57891	7.49821	7.58779	6.44339	6.45818	6.27631	hsa_circ_0086296	circRNA	CCCGTCTTATTGATCCTGGCTTTGGAATATATAAGTTGGAAAATGGATATACCTTATTTG	NA	circbase	hsa_circ_0086296	chr9	6420911	6421142	+	231	231	NM_152896	UHRF2
hsa_circ_0011549	0.0290706	2.12702	2.12702	up	5.6672	5.39841	5.54708	4.82809	4.38504	4.03583	hsa_circ_0011549	circRNA	TGCCAGACAGAAATCAGCCAAAATTACACCGTGTGCGCTTTGCAAATCATTGAGATCCTC	NA	circbase	hsa_circ_0011549	chr1	35851042	35859340	+	8298	1342	NM_005095	ZMYM4
hsa_circ_0037616	0.00680933	4.18894	4.18894	up	5.30122	5.30588	5.35239	3.58644	3.06187	3.0437	hsa_circ_0037616	circRNA	CGGTTCACAGGCCTGACCAGGTGTCTGCGGTGGACAGCTACTACTACGATGATGGCTGCG	NA	circbase	hsa_circ_0037616	chr16	3706638	3706754	+	116	116	NM_005223	DNASE1
hsa_circ_0027493	0.00580682	4.78556	4.78556	up	8.96559	8.88419	8.89404	6.79185	6.84533	6.26351	hsa_circ_0027493	circRNA	ATTAGTGAGACAGAATCATCGGACTCAGGTACATCTGTGAGTGAGAACAGGTGTCACCTT	NA	circbase	hsa_circ_0027493	chr12	69218142	69218431	+	289	165	NM_002392	MDM2
hsa_circ_0016586	0.00548762	2.16344	2.16344	up	7.41246	7.35065	7.39486	6.39881	6.08528	6.31658	hsa_circ_0016586	circRNA	GCACCTTTTATAGACCACCAGAATATTGAAGAGTACAAGAAGATCATCCTATTATGTCTT	NA	circbase	hsa_circ_0016586	chr1	224581529	224586295	-	4766	395	NM_025160	WDR26
hsa_circ_0089277	0.0184057	4.62671	4.62671	up	6.08281	6.04642	6.22938	4.42967	3.79899	3.27527	hsa_circ_0089277	circRNA	AAACAAATAGGCTGGACAGTCTTGTGAAATTGAGACTCTTACTCCACTCATCCATCGCTG	NA	circbase	hsa_circ_0089277	chr9	135153456	135156961	-	3505	296	NM_015046	SETX
hsa_circ_0059087	0.0167064	0.47372	2.11095	down	5.62956	6.25009	5.85358	6.92138	7.14189	6.9635	hsa_circ_0059087	circRNA	TTTGATTAAAAATAAACAAACAGCATCTCCCCAGCCTTTCCACGAAGAGTCCTCAGCCTT	NA	circbase	hsa_circ_0059087	chr2	242396161	242434256	+	38095	2470	NM_014808	FARP2
hsa_circ_0040153	3.07423e-05	2.7763	2.7763	up	8.0968	8.13702	8.20273	6.71729	6.71569	6.58192	hsa_circ_0040153	circRNA	GAAGGCCATGGAAACTGTTAATGACTTGGGCTTTGGAAGTAGCTGTTTTAATGAAGAAGT	NA	circbase	hsa_circ_0040153	chr16	70265339	70268195	-	2856	2856	---	---
hsa_circ_0031500	0.0118089	4.60105	4.60105	up	4.12169	4.35323	4.06739	2.50544	1.52308	1.72996	hsa_circ_0031500	circRNA	TTCATTATCATTGATGATGGGGCTGCTGAAAAGGAAACTCTGCCAGAGTTTGGAGAGGGA	NA	circbase	hsa_circ_0031500	chr14	31760993	31774383	-	13390	2692	NM_015473	HEATR5A
hsa_circ_0045439	0.00077842	2.14197	2.14197	up	6.28819	6.44551	6.54167	5.41183	5.28682	5.28754	hsa_circ_0045439	circRNA	GGCGGCCAAGGCTCCTCCAGGAGGAGGGACTACACGGACAGAGAAGAAGATACAGAAAAT	NA	circbase	hsa_circ_0045439	chr17	65862579	65914954	+	52375	4370	NM_004459	BPTF
hsa_circ_0054728	0.0297233	2.94407	2.94407	up	5.75665	5.53349	5.81143	4.51948	4.26413	3.46238	hsa_circ_0054728	circRNA	CCAGACTCAGTTGAAACATTGTAGTCGGTATATACATGACTTATTTCCTTCACTCATCAA	NA	circbase	hsa_circ_0054728	chr2	61420035	61577828	-	157793	8337	NM_014709	USP34
hsa_circ_0086963	1.23152e-05	0.385587	2.59345	down	7.60919	7.49591	7.51652	8.86442	8.93546	8.94751	hsa_circ_0086963	circRNA	CCAGGATGCTCCTGAAGGACTTCCTGCCCAAGGAGTATGTGAAGCAGAAGGGAGAGCGTA	NA	circbase	hsa_circ_0086963	chr9	35719736	35722918	-	3182	796	NM_006289	TLN1
hsa_circ_0037857	0.0122431	0.401081	2.49326	down	4.52021	4.51059	4.35357	5.4517	6.06364	5.76457	hsa_circ_0037857	circRNA	TGCCTGCTGGGTTACCGTGCAGACGGTCTACGTGCAGCACCCCATCACCTTTTTGGACCG	NA	circbase	hsa_circ_0037857	chr16	11647388	11647545	-	157	157	NM_004862	LITAF
hsa_circ_0053511	0.00109158	3.54767	3.54767	up	5.5865	5.52307	5.62562	3.89624	3.57916	3.76357	hsa_circ_0053511	circRNA	TCCATGTCCAATCACTGATGTATAGTGAAGCTAACAGACGGGAGACATTTACCTCATGGC	NA	circbase	hsa_circ_0053511	chr2	32617106	32743464	+	126358	10654	NM_016252	BIRC6
hsa_circ_0044863	0.0190562	2.09708	2.09708	up	9.20737	9.22463	9.22592	8.34775	8.21826	7.83994	hsa_circ_0044863	circRNA	TATTTCAGCAAGGATCGTGGCTATTTTGAAGAGCTGATCACCATGTTGGAAGCAGCACTG	NA	circbase	hsa_circ_0044863	chr17	57760455	57761117	+	662	450	NM_004859	CLTC
hsa_circ_0039059	0.0171716	2.52691	2.52691	up	7.85695	7.88799	7.83503	6.51929	6.17242	6.80733	hsa_circ_0039059	circRNA	TTCTCTATATTTCTAGTAAAGTTTTCGATATGTTTCTGAGCGGCAGGTGCCAGGCAGGGC	NA	circbase	hsa_circ_0039059	chr16	30662703	30667734	+	5031	2123	NM_024031	PRR14
hsa_circ_0029058	1.0497e-05	2.22023	2.22023	up	6.9764	6.97822	6.91876	5.80947	5.7873	5.82502	hsa_circ_0029058	circRNA	TTAACCGTGGAACAGGAGTTTATGTCTGGAATAGACACTGATAAGGAGTGCTACCTGGAG	NA	circbase	hsa_circ_0029058	chr12	122724424	122735646	-	11222	681	NM_022916	VPS33A
hsa_circ_0066364	0.01092	0.492547	2.03026	down	5.08726	5.29481	5.25382	5.93392	6.42391	6.30722	hsa_circ_0066364	circRNA	AGCACGTGCCTGGACCAAGAAGGAAAACCCAAAAGAGCCATTGTCCATGACAATAAAGAT	NA	circbase	hsa_circ_0066364	chr3	58121705	58135729	+	14024	1573	NM_001164317	FLNB
hsa_circ_0085656	0.00548382	2.25285	2.25285	up	6.46863	6.40456	6.53502	5.52084	5.18759	5.15872	hsa_circ_0085656	circRNA	TCGATTTGCTGAGCAGGACATCGAGACTTTACATGGCTCTGTTCACGTCACGCTGTGTGG	NA	circbase	hsa_circ_0085656	chr8	134270608	134276895	-	6287	351	NM_001135242	NDRG1
hsa_circ_0017566	0.00149313	3.44402	3.44402	up	5.63101	5.73266	5.7789	4.0429	3.69492	4.03017	hsa_circ_0017566	circRNA	CTACAACCTGACTTGAACGCAGTGAAAATGTTCTCATGTCTCCATGGAAAGGGAAATTAA	NA	circbase	hsa_circ_0017566	chr10	5762717	5777509	+	14792	1421	NM_017782	FAM208B
hsa_circ_0042981	0.0168023	2.76961	2.76961	up	9.44873	9.10425	9.24627	8.03247	7.9984	7.25507	hsa_circ_0042981	circRNA	TCAACTATGTTAGGCTGCCTCCATTCGAAACATTTTCTCAGGGACCTACGTTGCAGTTCA	NA	circbase	hsa_circ_0042981	chr17	30315338	30321027	+	5689	414	NM_015355	SUZ12
hsa_circ_0035463	0.00548627	5.30884	5.30884	up	8.49345	8.35682	8.46133	6.28769	6.11447	5.60355	hsa_circ_0035463	circRNA	AACATTCAAGCACTATCCTGAGGAGCGACATGTGGTTGAACGCCATGGACGGGACACAAG	NA	circbase	hsa_circ_0035463	chr15	59175824	59175985	-	161	161	NM_024755	SLTM
hsa_circ_0000994	0.000632104	0.262312	3.81225	down	4.5476	4.25275	4.38771	6.26824	6.35982	6.36503	hsa_circ_0000994	circRNA	ATGAAATTGTTAGGTTGTGACAGTTGGAAGTGTCATGTACAACATGCGGCGATTAAGTCT	NA	circbase	hsa_circ_0000994	chr2	40655612	40657444	-	1832	1832	NM_021097	SLC8A1
hsa_circ_0068910	0.00743527	4.80248	4.80248	up	4.50207	4.3537	4.48649	1.7433	2.1876	2.52101	hsa_circ_0068910	circRNA	ATTTTGGCAGTTGCTGATTTTATAGGGCTAGATCCCAGAATTGCTGCATGGCTTATAGAT	NA	circbase	hsa_circ_0068910	chr4	2176417	2181192	-	4775	288	NM_181808	POLN
hsa_circ_0031978	0.00985131	0.294347	3.39735	down	5.74117	5.68441	5.64964	7.77151	7.13733	7.38969	hsa_circ_0031978	circRNA	GAGGACTTGGGAGATCTTGTCTTGGTTGTAAATTTAAAGATGTTAGAAGAAATGTCCAAA	NA	circbase	hsa_circ_0031978	chr14	54875462	54882648	+	7186	300	NM_005192	CDKN3
hsa_circ_0057031	0.00441171	2.03405	2.03405	up	4.93019	4.86301	5.15764	4.16394	3.7132	3.98217	hsa_circ_0057031	circRNA	ACAGGAAGAAATTTTCAAACTTAGACTAGGACATCTCAAAAAGGTTGACTTTGGCAGAAT	NA	circbase	hsa_circ_0057031	chr2	171884848	171884915	-	67	67	NM_012290	TLK1
hsa_circ_0038408	0.000595958	2.26043	2.26043	up	8.20525	8.21758	8.18073	6.95985	7.09869	7.01205	hsa_circ_0038408	circRNA	CCTGAGGAAGGTTGGCACTCATCATGAGCCCCTGTTCTCATTCTGCAAATGGTGAAGCTC	NA	circbase	hsa_circ_0038408	chr16	21436299	21436457	-	158	158	NM_130464	NPIPL3
hsa_circ_0032048	0.0117217	3.53625	3.53625	up	6.64671	6.63728	6.7511	4.92998	5.13876	4.40807	hsa_circ_0032048	circRNA	TCATTTTAAGATAAAGGAAGCAGCAGACATCATTCAGAAGTTGCACCTAATTGCCCAAGA	NA	circbase	hsa_circ_0032048	chr14	57702428	57706377	-	3949	204	NM_006544	EXOC5
hsa_circ_0047370	0.00777825	2.38068	2.38068	up	5.30534	5.57872	5.55828	4.24326	3.89829	4.50006	hsa_circ_0047370	circRNA	AGTAAAGCAGGGCAGCCACTACTCCATGGTTTGAGTCTTACAGAGAAACCTTTCTTCAGT	NA	circbase	hsa_circ_0047370	chr18	29470697	29497630	-	26933	1376	NM_014939	TRAPPC8
hsa_circ_0057973	0.0171284	2.05443	2.05443	up	5.6104	5.38846	5.48441	4.6809	4.0971	4.5358	hsa_circ_0057973	circRNA	TAAAAAGCAGCTTAATGAGGAACTCCAGCGGCGCTCTTCAGCATTAGACTCATGAAATGG	NA	circbase	hsa_circ_0057973	chr2	209136234	209138457	+	2223	331	NM_015040	PIKFYVE
hsa_circ_0078090	0.00416774	2.67964	2.67964	up	6.81374	6.78101	6.82703	5.56972	5.32707	5.23857	hsa_circ_0078090	circRNA	TTGTATACCTCGGGAATTGACAAATCTTCTTGGCCTTCACCCCAAAATTGAAATGGCTCG	NA	circbase	hsa_circ_0078090	chr6	144780309	145124283	+	343974	6831	NM_007124	UTRN
hsa_circ_0055992	0.0120391	3.83286	3.83286	up	7.59862	7.53711	7.5769	5.74518	5.89115	5.16415	hsa_circ_0055992	circRNA	GTTACTCCCACAAAGTTGCAACTACTGGCCCTTCAGTATATTATAGTCAGTCACCAGCAT	NA	circbase	hsa_circ_0055992	chr2	109378556	109378651	+	95	95	NM_006267	RANBP2
hsa_circ_0053803	0.0465724	3.47678	3.47678	up	4.57832	4.44213	4.70738	3.37121	1.82906	2.75214	hsa_circ_0053803	circRNA	AGAGTGTCAGGAGCAAGTGGATTACATCTCACTAAACATGAAAACTTTCATGGTGGGTTG	NA	circbase	hsa_circ_0053803	chr2	32726779	32744013	+	17234	2592	NM_016252	BIRC6
hsa_circ_0065743	0.00125932	3.05748	3.05748	up	11.4529	11.4814	11.5335	9.82723	9.7612	10.0298	hsa_circ_0065743	circRNA	AGGTCGTGTATGTCAAAAATAAAGCCGCTAGAAACGGGCGTGGTATCTGTCTGTTTTGAG	NA	circbase	hsa_circ_0065743	chr3	49761727	49775855	-	14128	3930	NM_001242829	IP6K1
hsa_circ_0042421	0.00647014	2.68456	2.68456	up	6.26967	6.12745	6.08161	5.0298	4.50943	4.61857	hsa_circ_0042421	circRNA	GACATCATAGCTTCAATATCCGTACATTCCCCACAAAAAAGCACTAAAAATCATGCCTTG	NA	circbase	hsa_circ_0042421	chr17	19850719	19866335	-	15616	840	NM_007202	AKAP10
hsa_circ_0060552	0.00121533	0.256941	3.89195	down	6.64231	6.76982	6.69403	8.6737	8.83103	8.4622	hsa_circ_0060552	circRNA	TTTTAGACAAGTATATGAAGACCTGAGGTATAAGCTCTCGCTAGAGTTCCCCAGTGGCTA	NA	circbase	hsa_circ_0060552	chr20	44444179	44445596	+	1417	514	NM_181802	UBE2C
hsa_circ_0057171	0.0252314	2.22026	2.22026	up	7.48211	7.37476	7.4183	6.49411	6.39833	5.85369	hsa_circ_0057171	circRNA	GGAAAGACAGGCATCCTTAAATCCTAGTGATACACCTCCTTCTGTTGTAAATGAAGATTT	NA	circbase	hsa_circ_0057171	chr2	178301491	178310354	+	8863	429	NM_003659	AGPS
hsa_circ_0066367	0.000321259	0.490768	2.03762	down	5.83856	5.64921	5.65327	6.82983	6.71369	6.68217	hsa_circ_0066367	circRNA	GAAAATCCCAGAGAGCCCACTCCAGTTCTACGTGAACTACCCCAACAGTGGAAGTGTTTC	NA	circbase	hsa_circ_0066367	chr3	58131647	58135954	+	4307	942	NM_001164317	FLNB
hsa_circ_0035242	0.0134954	4.1172	4.1172	up	6.25101	6.39624	6.3027	4.57075	4.40585	3.71889	hsa_circ_0035242	circRNA	AAATAATCGGATGCCTTCCAGGATGTCAAATTTGTCAGCAACTCGTCAGGTGTTTTTGTG	NA	circbase	hsa_circ_0035242	chr15	50906319	50950016	-	43697	1552	NM_017672	TRPM7
hsa_circ_0048559	0.00283468	0.48324	2.06936	down	9.92513	9.98211	9.95119	10.9942	10.8826	11.1199	hsa_circ_0048559	circRNA	AGATCTGCCTGAAGGACCTGGAGGAGGACCACGCCTGCATCCCCATCAAGGCTGTGATGC	NA	circbase	hsa_circ_0048559	chr19	3979326	3980977	-	1651	702	NM_001961	EEF2
hsa_circ_0079188	0.000507178	0.190987	5.23596	down	5.52416	5.92912	5.60392	8.0053	7.81196	8.3793	hsa_circ_0079188	circRNA	TTTTGCTGTGAATAAAGGTGCTCTTTGCAGCAAGCGGCCGCCACCCCACCATGCTCAAGC	NA	circbase	hsa_circ_0079188	chr7	2559478	2568063	+	8585	2374	NM_001040167	LFNG
hsa_circ_0049614	0.000578151	0.374899	2.66739	down	4.88146	4.84878	5.1773	6.19851	6.45991	6.50038	hsa_circ_0049614	circRNA	GATCCTTAAGGCCTATGAACGCTCTGAGAGCTTGGAGGTGGCCTTCGTTACTCAGCTGGT	NA	circbase	hsa_circ_0049614	chr19	12962747	12981760	+	19013	2352	NM_014975	MAST1
hsa_circ_0082738	0.00921078	5.43278	5.43278	up	4.77007	4.678	4.82515	2.73785	2.23099	1.84271	hsa_circ_0082738	circRNA	CTTTTTATAAGTACCTGCAAGGTGTGGAGTTACAGTCCGAGACAGTCTAAAGAAAGCACT	NA	circbase	hsa_circ_0082738	chr7	140433812	140508795	-	74983	2381	NM_004333	BRAF
hsa_circ_0041992	0.00162942	0.233879	4.27572	down	7.29222	7.60092	7.50396	9.56871	9.58665	9.547	hsa_circ_0041992	circRNA	AAGATTGCTGACTTCGGCTGGTCTGTGCATGCGCCCTCCCTGAGGCTCCATCTGGCCTGA	NA	circbase	hsa_circ_0041992	chr17	8109808	8111158	-	1350	638	NM_004217	AURKB
hsa_circ_0078589	0.000105334	2.15624	2.15624	up	8.12206	8.01633	8.19596	6.90491	7.04014	7.0643	hsa_circ_0078589	circRNA	GGATGCCAGGTGATGAGAAGACTTGGAACTTGGGTCTGAGTAATGCGAAGCTTTCATATT	NA	circbase	hsa_circ_0078589	chr6	160468190	160482678	+	14488	1355	NM_000876	IGF2R
hsa_circ_0082578	0.00604743	2.24964	2.24964	up	7.32391	7.26352	7.27365	5.90906	6.23795	6.18461	hsa_circ_0082578	circRNA	AAGTATCTCCAGGTATGTACAAGCTGTGAGGACAACGCAGAAGCCAATGGGTTTTGTGTA	NA	circbase	hsa_circ_0082578	chr7	138199956	138200104	+	148	148	NM_015905	TRIM24
hsa_circ_0015749	0.00968975	2.89413	2.89413	up	5.99488	6.10457	6.17715	4.74923	4.69865	4.1661	hsa_circ_0015749	circRNA	ATGGATCACCAGTTGATATATTTGCTAAAAGAGGGTGCATCTGCCCGGAAGACTCAGACT	NA	circbase	hsa_circ_0015749	chr1	193172924	193205486	+	32562	445	NM_024529	CDC73
hsa_circ_0077215	0.0160235	2.23624	2.23624	up	7.24751	7.25521	7.24839	6.243	6.20609	5.77325	hsa_circ_0077215	circRNA	TTTCTTCCAAGAGTTACTTAAAGATCCACTCTACATTGGACTACGGCAGAGAAGAGTAAG	NA	circbase	hsa_circ_0077215	chr6	84025028	84025132	-	104	104	NM_002395	ME1
hsa_circ_0068629	0.00433121	2.89081	2.89081	up	8.24504	8.11501	8.12173	6.85425	6.6131	6.38574	hsa_circ_0068629	circRNA	AAACTGGACAGCACAGACTTCACCGGCACCATCAATTTGGTGGAGAACCATTGTCATATA	NA	circbase	hsa_circ_0068629	chr3	195800800	195802231	-	1431	398	NM_003234	TFRC
hsa_circ_0088205	3.3733e-05	0.343426	2.91183	down	6.67996	6.57769	6.72745	8.11526	8.19222	8.30136	hsa_circ_0088205	circRNA	GCATCCACTGAGTTGGACACGCCCAAGGACCTTCAGGTTTCTGAAACTGCAGAGACCAGC	NA	circbase	hsa_circ_0088205	chr9	117835881	117836145	-	264	264	NM_002160	TNC
hsa_circ_0049152	0.00247584	6.23092	6.23092	up	6.838	6.86195	6.759	4.46891	3.96802	4.05461	hsa_circ_0049152	circRNA	AATGAAATGAGGTTTTTTTCCAGGGAACCAATCTGCCCTTTTGAAGAAAAGACAAAGGTA	NA	circbase	hsa_circ_0049152	chr19	9718001	9728855	-	10854	4310	NM_152289	ZNF561
hsa_circ_0055761	0.00306469	0.454593	2.19977	down	4.74629	4.72271	4.75207	5.74841	5.89694	5.97858	hsa_circ_0055761	circRNA	TCAGGTGGCTCAACGCTTTTCAAAGGAGCACCGGGGGCTGCTGACCATCCGCTACCCCAT	NA	circbase	hsa_circ_0055761	chr2	98274405	98275940	-	1535	736	NM_005735	ACTR1B
hsa_circ_0013978	0.00129302	2.00567	2.00567	up	7.34504	7.39103	7.31838	6.32836	6.45376	6.2539	hsa_circ_0013978	circRNA	CAGGTCCCAGACGGTTACCTGGCACGCTGGCCACAATCTACCTCACTCTTATCAGAGTCT	NA	circbase	hsa_circ_0013978	chr1	148577357	148589045	+	11688	1230	NM_001170755	NBPF15
hsa_circ_0023031	0.000126783	0.321033	3.11495	down	4.33223	4.24337	4.51153	6.0085	5.8984	6.10362	hsa_circ_0023031	circRNA	TCCGAAAGATGTGTCTCCAGACCCTTCAAATTTGGTGCTTCCAGATGTGAGTTATCAGGT	NA	circbase	hsa_circ_0023031	chr11	66583523	66590145	+	6622	380	NM_024650	C11orf80
hsa_circ_0062430	0.00521201	0.167203	5.98074	down	2.82985	2.91235	2.83139	5.10317	5.77861	5.35225	hsa_circ_0062430	circRNA	TGATGTCAAATGTTTAAGTTACGTTTTTCTCTCGTCCCAGCTGTGTGGACAGTGCCACAC	NA	circbase	hsa_circ_0062430	chr22	22051825	22065197	-	13372	4116	NM_013313	YPEL1
hsa_circ_0084892	0.00514727	8.35561	8.35561	up	5.20685	4.96097	5.0002	1.69965	1.6251	2.49701	hsa_circ_0084892	circRNA	GTTCATACAGATTCCCTCGTTATGCCACGACCAGATAAGAATCACCAGTGGGTATTCAAT	NA	circbase	hsa_circ_0084892	chr8	95390407	95416467	-	26060	1734	NM_001205263	RAD54B
hsa_circ_0085949	2.22626e-05	0.355605	2.81211	down	5.37211	5.39214	5.27148	6.77753	6.80339	6.9281	hsa_circ_0085949	circRNA	TGAGTGTCTGTTTCAGCAGCTACTGCAGCCCGAGGACTGGACATCATTGGATGGACCGCT	NA	circbase	hsa_circ_0085949	chr8	145139315	145141119	+	1804	1144	NM_003801	GPAA1
hsa_circ_0061673	0.0378287	2.15174	2.15174	up	9.39643	9.21145	9.36218	8.43666	8.41779	7.68706	hsa_circ_0061673	circRNA	CAAAAAATAAAGGGTCATTATCGTTATTGTGATGCTCTTTCTATGCTGGGGGAATATGAC	NA	circbase	hsa_circ_0061673	chr21	38494116	38507814	+	13698	678	NM_003316	TTC3
hsa_circ_0030854	1.97475e-05	0.266878	3.74703	down	5.82211	5.90232	5.94927	7.80479	7.70101	7.88228	hsa_circ_0030854	circRNA	AGATTGGCGCGACTGGTGATTTCGGCTAAGTGGGACTGACCGGGGCCCAGAGTGGACGAA	NA	circbase	hsa_circ_0030854	chr13	110960206	111141855	+	181649	3315	NM_001846	COL4A2
hsa_circ_0015553	0.00034933	2.93666	2.93666	up	9.17821	9.07273	9.15982	7.71575	7.49251	7.53219	hsa_circ_0015553	circRNA	TTCAATTGCCCCATCATTGAAGTTTATGGGAGGACTTACCCAGTTCAAGGTAGCATCTCC	NA	circbase	hsa_circ_0015553	chr1	182821367	182841628	+	20261	1599	NR_033302	DHX9
hsa_circ_0082324	0.0152459	2.74148	2.74148	up	6.98119	6.94102	6.98338	5.78336	5.54454	5.14204	hsa_circ_0082324	circRNA	CTCAGAGCAGATAAGCAACGATGTGCTGAGCTGAAGAAAGCCTTGTGTACTGCCCATGAG	NA	circbase	hsa_circ_0082324	chr7	129664102	129679387	-	15285	611	NM_016478	ZC3HC1
hsa_circ_0061671	0.00606938	2.42006	2.42006	up	8.39554	8.4282	8.55596	7.41251	7.17186	6.93594	hsa_circ_0061671	circRNA	CTCTATATGAAAATGCACTCGGTGATGGAAAGAGAGCCACTATTCTGAAGAACACTTGGC	NA	circbase	hsa_circ_0061671	chr21	38480691	38536517	+	55826	2490	NM_003316	TTC3
hsa_circ_0031812	0.0198108	4.64716	4.64716	up	7.93267	7.95109	7.85056	5.75092	6.12527	4.99261	hsa_circ_0031812	circRNA	AATCCAACAGGCGGTGGATGAATTTTATTCCAAGATAGAAGGCCAGAAAATTGACTTAAA	NA	circbase	hsa_circ_0031812	chr14	50280705	50298079	-	17374	862	NM_004713	NEMF
hsa_circ_0090595	0.000119934	0.410131	2.43824	down	8.10541	8.1061	7.95916	9.3165	9.24903	9.4595	hsa_circ_0090595	circRNA	TTGCAAAGTGAAGGTGAGACATCCCCTCCTTGGAGATCTAAGGAAACTTCTCACCTATGA	NA	circbase	hsa_circ_0090595	chrX	51641676	51645450	+	3774	773	NM_001005333	MAGED1
hsa_circ_0070829	0.0451442	3.18821	3.18821	up	4.09214	3.85043	4.05032	2.98267	2.06312	1.5787	hsa_circ_0070829	circRNA	AGTACCTACAGATTCGCTCAATTGAAGGCCAGTATGGCACACTACAAGCATATGTGACTC	NA	circbase	hsa_circ_0070829	chr4	122754385	122756438	-	2053	305	NM_176824	BBS7
hsa_circ_0075630	0.00181521	0.33113	3.01996	down	4.59124	4.95492	4.92609	6.12882	6.42635	6.67653	hsa_circ_0075630	circRNA	AAGATCTTACCAGCGCAGGGGAAGCTGACATCCGGCTCATTCTCTCCACTTGGGAAGGAG	NA	circbase	hsa_circ_0075630	chr6	11000319	11000397	-	78	78	NM_017770	ELOVL2
hsa_circ_0073987	0.0400798	3.63964	3.63964	up	4.01277	4.10843	3.90522	2.85917	1.52969	1.65424	hsa_circ_0073987	circRNA	CTCATGGATGCAGGCTCTATGTTTTTATACCTATGCCAGAGAACTTATTAGTAAACTTAA	NA	circbase	hsa_circ_0073987	chr5	134028291	134053863	+	25572	1247	NM_021982	SEC24A
hsa_circ_0052231	0.00048604	0.073061	13.6872	down	2.81863	3.42115	2.52175	6.69059	6.38152	7.07805	hsa_circ_0052231	circRNA	TTTATTAAAACCTTGTTATAAGCAGCAGAGCAGATGGGAGGTGCGGCGACAGTGTTTGAC	NA	circbase	hsa_circ_0052231	chr19	55851220	55859489	+	8269	2309	NM_032701	SUV420H2
hsa_circ_0054021	0.00185711	2.10059	2.10059	up	8.99052	9.08826	9.0185	8.02431	8.04204	7.80884	hsa_circ_0054021	circRNA	TGAAAGACCTGTCTTGAGAAAAGGCCAGTGTTGTCCCTACTGCATAGATCAACCTTTTCG	NA	circbase	hsa_circ_0054021	chr2	36749234	36749456	+	222	222	NM_016441	CRIM1
hsa_circ_0049681	0.00223032	2.91062	2.91062	up	8.61886	8.69339	8.6094	7.0913	6.92747	7.26109	hsa_circ_0049681	circRNA	CCGTACATTAAAGACCTGTCTCTTCTTCGGTGAAAGGAAAGGGGTCAACAAGTACTATCC	NA	circbase	hsa_circ_0049681	chr19	13865102	13874106	+	9004	1412	NM_030818	CCDC130
hsa_circ_0035433	0.000363539	0.426391	2.34526	down	5.12012	5.06597	5.3029	6.29729	6.55197	6.3261	hsa_circ_0035433	circRNA	ATGCAGGATGAGCTGGAACAGTGAACCATGGAGCTGTATTTCGGTGAATATCAACATGTG	NA	circbase	hsa_circ_0035433	chr15	57730182	57816949	+	86767	3054	NM_001252335	CGNL1
hsa_circ_0025157	0.00900687	0.471543	2.1207	down	7.17602	7.36013	7.18408	8.31485	8.06244	8.56119	hsa_circ_0025157	circRNA	TTGAGGAAATTGCTCTCCCCCTGACACGTTTCCAGGCAGTGGTGGCTTTAGCTGTGGGAC	NA	circbase	hsa_circ_0025157	chr12	6626530	6632512	+	5982	1029	NM_014865	NCAPD2
hsa_circ_0053524	0.0226595	2.19885	2.19885	up	5.70322	5.59611	5.53179	4.578	4.71073	4.05852	hsa_circ_0053524	circRNA	GAAAGTCAATGGTGCACTTAAAGTTTGAAATTAATGCCTATGATCCAGCAATTGTACAAC	NA	circbase	hsa_circ_0053524	chr2	32626530	32658872	+	32342	2152	NM_016252	BIRC6
hsa_circ_0001632	0.0120792	5.14323	5.14323	up	8.01891	8.10722	8.15131	5.99415	5.92655	5.11931	hsa_circ_0001632	circRNA	ACGAACTCAGCTATTTGAACTGCTGGGACCTGAAGGACTTGAACTTATTGAGAAACTCCT	NA	circbase	hsa_circ_0001632	chr6	101214440	101253756	-	39316	936	NM_006828	ASCC3
hsa_circ_0035467	0.00268317	3.79876	3.79876	up	9.8469	9.57579	9.64804	7.88678	7.95822	7.40216	hsa_circ_0035467	circRNA	AACATTCAAGGACTGTGAATTGGAGAATCAAGAGGCACATGAGCAAGATGGAAATGATGA	NA	circbase	hsa_circ_0035467	chr15	59175824	59205895	-	30071	2681	NM_024755	SLTM
hsa_circ_0059191	0.00118486	2.51036	2.51036	up	8.33772	8.3362	8.32801	6.98056	6.93832	7.09482	hsa_circ_0059191	circRNA	TTGGAAAATGCCAACGCCGTGTCTGAAGGTGCTGTTGCACGTGCTGTTTGAGCACGCGGT	NA	circbase	hsa_circ_0059191	chr20	2633487	2634039	+	552	205	NR_027700	NOP56
hsa_circ_0082573	0.00615685	3.11848	3.11848	up	7.35718	6.73654	6.74025	5.42575	5.61892	4.85427	hsa_circ_0082573	circRNA	ATAAAGAGCATAGTTGGAGTCATTCGTTGCCCAGTTTGCAGCCAAGAATGTGCAGAGAGA	NA	circbase	hsa_circ_0082573	chr7	138189034	138204066	+	15032	400	NM_015905	TRIM24
hsa_circ_0043546	0.0247119	0.222837	4.48759	down	6.92011	6.70566	6.70956	9.27409	9.17547	8.15073	hsa_circ_0043546	circRNA	CTTCCCCAAAGTGCTTTTTGACCACGTAGGCTGTTTAAAGAAATATGACACGGTGTTGGA	NA	circbase	hsa_circ_0043546	chr17	38548469	38556319	-	7850	1088	NM_001067	TOP2A
hsa_circ_0067049	0.000211246	0.245615	4.07141	down	5.36095	5.01607	5.2478	7.23574	7.35187	7.12608	hsa_circ_0067049	circRNA	GGAACTGAGAGAACCGGGTTGGCGAATGCAGTTGCCAGGTGTCACTGATGCTACAGAACA	NA	circbase	hsa_circ_0067049	chr3	123401070	123420356	-	19286	1262	NM_053025	MYLK
hsa_circ_0005190	0.0400287	2.58354	2.58354	up	5.23626	5.21074	5.30748	4.41114	3.44375	3.59643	hsa_circ_0005190	circRNA	AGATAGCCAAGCAGCACACTTCTGCTTTTGTTCCTTCATCAGGACGAATTTACTCTTTTG	NA	circbase	hsa_circ_0005190	chr10	69751955	69773943	-	21988	363	NM_022079	HERC4
hsa_circ_0005817	0.00317984	2.81531	2.81531	up	5.16747	5.52365	5.08651	3.87813	3.68199	3.76933	hsa_circ_0005817	circRNA	AGTACGGAAGGGCGATTTGATGAAACTGTTATCGAAGAGAGAAGACAATGTGCTGAAGAC	NA	circbase	hsa_circ_0005817	chr1	213277795	213290752	+	12957	210	NM_012424	RPS6KC1
hsa_circ_0046478	0.000405589	0.346121	2.88917	down	4.1176	4.00551	4.31382	5.46853	5.78843	5.76731	hsa_circ_0046478	circRNA	TGAATGAGAGAATGGATGATGAACTTGTTGTTGGACATAGTGCAAGATCAGACATCTCCA	NA	circbase	hsa_circ_0046478	chr17	80721840	80888519	+	166679	2878	NM_005993	TBCD
hsa_circ_0067012	0.000583583	0.204451	4.89116	down	6.04795	5.99309	5.96907	8.12882	8.39161	8.34784	hsa_circ_0067012	circRNA	TTGTGAAGGAACACTCCTCTGTCCTCGTCATGTTCCACGCCCCATCTGCGCATGCTTTGG	NA	circbase	hsa_circ_0067012	chr3	122785855	122849463	+	63608	1066	NM_006810	PDIA5
hsa_circ_0016677	0.000332642	2.08094	2.08094	up	4.93514	4.83808	5.01958	3.92434	3.73951	3.95375	hsa_circ_0016677	circRNA	ATCACTTGTCCCATCATCGCGCCATTTGAAAGAAGACTGAGAAGAGCCTGACCTATTACA	NA	circbase	hsa_circ_0016677	chr1	226040364	226050278	-	9914	1076	NM_014698	TMEM63A
hsa_circ_0054351	0.0486979	2.41697	2.41697	up	6.19423	6.25607	6.23533	5.48789	4.70974	4.46232	hsa_circ_0054351	circRNA	CAAAAAAAAGGTGACATACCAGAGATTGATTGCTTCTTATTGTAATGTAGGAGATATTGA	NA	circbase	hsa_circ_0054351	chr2	44145163	44204191	-	59028	2557	NM_133259	LRPPRC
hsa_circ_0021165	0.0394635	2.25856	2.25856	up	4.11215	4.44744	4.28451	3.25319	2.49564	3.42906	hsa_circ_0021165	circRNA	GCAGCCCATGGTGTTATCTATCTGAAAAATATGATAACACAGTATTGGCCTGATCGAGAA	NA	circbase	hsa_circ_0021165	chr11	9430032	9463744	+	33712	2853	NM_006391	IPO7
hsa_circ_0024809	0.0071575	0.472647	2.11575	down	5.17688	5.40225	5.23103	6.44592	6.06303	6.51466	hsa_circ_0024809	circRNA	TAGGTTGGCCCCCCAGGTGGCCCTGGGGTCCAGCTCTGCATCACTGATGTACTACCTATC	NA	circbase	hsa_circ_0024809	chr11	126074125	126079617	-	5492	539	NM_032795	RPUSD4
hsa_circ_0079362	0.00657675	4.83597	4.83597	up	6.95559	6.92794	7.03271	4.59757	4.36221	5.05064	hsa_circ_0079362	circRNA	CCATGACAAGGAAGCTGATCTGGATGCAGAATTAGAAAACTGCCATCATTACATGCAGTT	NA	circbase	hsa_circ_0079362	chr7	6465618	6470238	-	4620	255	NM_139179	DAGLB
hsa_circ_0055620	0.0142173	2.03313	2.03313	up	7.51328	7.3968	7.42058	6.6256	6.45659	6.13839	hsa_circ_0055620	circRNA	TCTGATCAAGGACCGCCCTACATTTGGCCTGTGCCACTGGCCAACCGGAAATGGTACATC	NA	circbase	hsa_circ_0055620	chr2	96652839	96652954	-	115	115	TCONS_l2_00014714	TCONS_l2_00014714
hsa_circ_0076835	0.00890415	4.28248	4.28248	up	9.11933	9.17224	9.06991	7.33014	7.04827	6.59707	hsa_circ_0076835	circRNA	ATCTGCCAAAGGCCTACAGAGCGGCAATGCAGACGCAGTGGAGCTGGATCTTACAGCTCT	NA	circbase	hsa_circ_0076835	chr6	56374439	56501450	-	127011	9790	NM_015548	DST
hsa_circ_0008746	0.0081369	2.83626	2.83626	up	3.34047	3.54228	3.47451	2.27838	1.81552	1.69013	hsa_circ_0008746	circRNA	TCTTTACAAGAATGGATGCAACAAGCTCTTTGAATCATTCTGTTGGGATCAAGATTGTTG	NA	circbase	hsa_circ_0008746	chr14	101440462	101444059	+	3597	3597	NR_003210	SNORD114-17
hsa_circ_0083039	0.00361612	3.8542	3.8542	up	5.46917	5.46806	5.58562	3.76192	3.26325	3.61709	hsa_circ_0083039	circRNA	AAGTCTTGACACAGATAGTCTTCTTATTGCTGCGAAGGAAGATGCAAACTGTGCAGTGTG	NA	circbase	hsa_circ_0083039	chr7	151946960	151962294	-	15334	801	NM_170606	MLL3
hsa_circ_0086546	0.0238727	3.8383	3.8383	up	4.45596	4.0145	4.43681	3.02587	1.73327	2.03614	hsa_circ_0086546	circRNA	TTGAATACAAGCCATATCAACATGGTGCAGATATGTTGGCAGCTATTTCTCAAGTGTTGA	NA	circbase	hsa_circ_0086546	chr9	20822987	20933102	+	110115	1614	NM_017794	KIAA1797
hsa_circ_0090323	0.0101847	2.05897	2.05897	up	5.16658	5.63009	5.32573	4.56985	4.41527	3.98996	hsa_circ_0090323	circRNA	AGTCTAGTTTAAAGCATTATCTGCATACCAGAGGTACTACAGTTTACAGTCTGACTACTG	NA	circbase	hsa_circ_0090323	chrX	44833910	44879975	+	46065	230	NM_021140	KDM6A
hsa_circ_0081859	0.00811602	2.5681	2.5681	up	6.00277	5.81218	6.02267	4.66541	4.80624	4.23339	hsa_circ_0081859	circRNA	GTGCAGAAACTTTTATGACTCTACTCTTGGTTATAACTGGTGACATAAATGTTACAGTTC	NA	circbase	hsa_circ_0081859	chr7	105177011	105192154	+	15143	1383	NM_021930	RINT1
hsa_circ_0003534	0.00481153	2.69199	2.69199	up	6.65646	6.6317	6.55429	5.18012	5.38454	4.96304	hsa_circ_0003534	circRNA	GATCTGCGAATGTTTCTACAGCAGTATAATCACTACAAATCCAATGTGGAGATTTTCAAA	NA	circbase	hsa_circ_0003534	chr4	76902524	76903190	-	666	204	NM_018115	SDAD1
hsa_circ_0044968	0.0373944	3.81378	3.81378	up	5.76848	5.85531	5.8552	3.90688	4.42717	3.02474	hsa_circ_0044968	circRNA	TCAATGTGCCAGGACCAAGAGGAGAAAAAATACCTGATGCGGAATGGCCAAAGACTATGA	NA	circbase	hsa_circ_0044968	chr17	58700881	58725443	+	24562	545	NM_003620	PPM1D
hsa_circ_0002681	0.0336957	2.74754	2.74754	up	6.64262	6.65593	6.61252	5.42555	5.39854	4.55588	hsa_circ_0002681	circRNA	GAAAAAACAGGTAAAGAAGCTTCTTAATAAAGTAGTGCTCCGTGAATCTTGCTTTTACCG	NA	circbase	hsa_circ_0002681	chr10	70547683	70548085	+	402	307	NM_018237	CCAR1
hsa_circ_0077542	0.00120041	0.459364	2.17692	down	6.71098	6.59804	6.68155	7.74062	7.92719	7.68037	hsa_circ_0077542	circRNA	AAGGCACTCTTTCAGAGTTTGTTGTAGTCAGTGGGAATGAGGTCTGGGCTGCAGTTCCTC	NA	circbase	hsa_circ_0077542	chr6	107069299	107069368	-	69	69	NM_032730	RTN4IP1
hsa_circ_0013102	0.0230364	2.5281	2.5281	up	7.03458	6.8217	7.03534	5.77514	5.8897	5.10592	hsa_circ_0013102	circRNA	GCACTAACAGCAAAACCTGTGATAAGTCCTCTTGAACTTCGGATGGAAGAATTAAGGCAT	NA	circbase	hsa_circ_0013102	chr1	89237103	89237562	+	459	363	NM_006256	PKN2
hsa_circ_0034903	0.00200859	4.00029	4.00029	up	5.81196	5.73129	5.89352	3.54395	3.85896	4.00097	hsa_circ_0034903	circRNA	GTAGACACAGGTATATCCTGATCAGCAAACCCACAATATGGACAGAAAGATTAAGAATGC	NA	circbase	hsa_circ_0034903	chr15	43268914	43340689	-	71775	2930	NM_174916	UBR1
hsa_circ_0056745	0.0280467	2.05909	2.05909	up	9.85019	9.8224	9.83663	8.77556	9.08605	8.45255	hsa_circ_0056745	circRNA	TTTCAATAGTATGCCTGGAATGATGTCGTCAGTAATGCCTGGAATGATGATGTCTCATAT	NA	circbase	hsa_circ_0056745	chr2	153520168	153551136	-	30968	1872	NM_017892	PRPF40A
hsa_circ_0042568	0.00672905	0.282697	3.53735	down	3.7774	4.3966	4.23729	5.88074	6.0407	6.02176	hsa_circ_0042568	circRNA	AGAACCTAACATCTCCGGGCTCAGTTGCAGATTCTGGCCAACATGGACAGCCAGCTAAAA	NA	circbase	hsa_circ_0042568	chr17	26910870	26911498	-	628	385	NM_006461	SPAG5
hsa_circ_0023003	0.00556455	0.457606	2.18529	down	4.70377	4.42645	4.52165	5.38377	5.84232	5.78157	hsa_circ_0023003	circRNA	AAGTTTTATTTTCGTTTGGGACGCCGGAGGAGTTCTGCGTCTCGGGGTGGTGACTGGGTC	NA	circbase	hsa_circ_0023003	chr11	66360689	66373490	+	12801	1032	NM_005125	CCS
hsa_circ_0066420	0.028064	0.499734	2.00107	down	4.76031	4.64242	4.59379	5.27066	5.84373	5.82008	hsa_circ_0066420	circRNA	ATGCATTAAACATTAATGATGATCAGCACTGATTTGCAGCTCTCCACCCATCCACATGAA	NA	circbase	hsa_circ_0066420	chr3	62177142	62280573	+	103431	4896	NM_002841	PTPRG
hsa_circ_0054507	0.00681917	4.78019	4.78019	up	5.27128	5.16872	5.23144	3.18115	3.10197	2.53777	hsa_circ_0054507	circRNA	TATAACTTTTTGGTTCTTTATCACCTCACTATTTAAGCTCTGTAATCAAGCAGAACCAGG	NA	circbase	hsa_circ_0054507	chr2	48589781	48606434	+	16653	4510	NM_002158	FOXN2
hsa_circ_0027452	0.0322524	2.19792	2.19792	up	7.03885	6.93918	6.95667	6.05123	6.0133	5.3669	hsa_circ_0027452	circRNA	TCAGAGTCAGGCAAGGAGGACTTCTTGTTAATTTCCATCCTTCAATTCTGACCTGTCTAC	NA	circbase	hsa_circ_0027452	chr12	67691186	67696395	+	5209	802	NM_018448	CAND1
hsa_circ_0086266	0.0056692	2.00569	2.00569	up	4.73892	4.48787	4.96738	3.87181	3.81962	3.50327	hsa_circ_0086266	circRNA	CATGGGCCATGCATTTTCTAGTATCACACCTGTGTATCATAATATGTTTGCTTTAATGAG	NA	circbase	hsa_circ_0086266	chr9	5029782	5077580	+	47798	1766	NM_004972	JAK2
hsa_circ_0073563	0.0393068	2.78516	2.78516	up	3.84575	3.69946	3.80828	2.87635	1.98946	1.82486	hsa_circ_0073563	circRNA	CCTGAACAAAATAATGATCCCCAGCAGGTAATTCTGTTCCACAGGATATCTGCTGTATGG	NA	circbase	hsa_circ_0073563	chr5	110432776	110459622	+	26846	2078	NM_139281	WDR36
hsa_circ_0089108	0.000653573	0.090977	10.9918	down	5.70515	5.5952	5.53119	8.80624	9.04751	9.31359	hsa_circ_0089108	circRNA	ATGAGGAGCTGGTGAGGTTTCTGGCACAGCCCTGAGTGTGAATTTGTCCGCCACTGCATC	NA	circbase	hsa_circ_0089108	chr9	133370253	133370410	+	157	157	NM_000050	ASS1
hsa_circ_0058459	0.00156148	2.25686	2.25686	up	6.2418	6.13744	5.99701	5.01233	5.09233	4.73525	hsa_circ_0058459	circRNA	CATTGTAAAGAACCATCCGGGTATGGCTGAAAAGAGACAGTGGTCAATACTGGCCCAGCA	NA	circbase	hsa_circ_0058459	chr2	224744840	224782727	-	37887	1036	NM_020830	WDFY1
hsa_circ_0029934	0.0118916	11.7765	11.7765	up	6.2092	6.07322	6.10546	3.01392	1.65437	2.72712	hsa_circ_0029934	circRNA	GTCAGTGGAGAGAAAGAGTTTTGAAGAAAACTGGGCATAGGCTCAGCAAAACCAAACAGA	NA	circbase	hsa_circ_0029934	chr13	33012788	33018263	-	5475	1825	NM_033111	N4BP2L2
hsa_circ_0006556	0.00088802	2.98182	2.98182	up	5.77423	5.93556	5.87939	4.47532	4.155	4.21439	hsa_circ_0006556	circRNA	GGAAGTTGTGCTTTTTCCTGAAACCAAGTACCTCTGGTGACAGTTTACAAAGTGGAAGCA	NA	circbase	hsa_circ_0006556	chr9	19356969	19358158	+	1189	379	NM_017925	DENND4C
hsa_circ_0076169	0.00163356	2.15882	2.15882	up	8.31927	8.19188	8.34855	7.27601	7.25073	6.98999	hsa_circ_0076169	circRNA	GGCATGCATGTCAGTACTGCTCCCCAGCCTAAACCAGCTGACAAAATGTCAAAGAATAAG	NA	circbase	hsa_circ_0076169	chr6	35825037	35838736	-	13699	869	NR_034069	SRPK1
hsa_circ_0016567	0.0215302	2.79967	2.79967	up	7.12308	6.92472	7.0429	5.59632	5.88721	5.03209	hsa_circ_0016567	circRNA	CCCAGGAAAGGTTTGTAAAAGAATGGACTTGGTCTGCCAGAGAATGTTGAATCAGGGATT	NA	circbase	hsa_circ_0016567	chr1	224318173	224321914	+	3741	249	NM_015176	FBXO28
hsa_circ_0044934	0.0108516	2.77739	2.77739	up	6.99972	6.91025	6.99289	5.502	5.75311	5.16965	hsa_circ_0044934	circRNA	AGCTGCAGAGAACTACCTTACTCTTCTGGATGATGAGGATCATAAATTGGAATATTTGAA	NA	circbase	hsa_circ_0044934	chr17	58286730	58291023	-	4293	576	NM_032582	USP32
hsa_circ_0053664	0.0133853	2.29022	2.29022	up	5.45135	5.69718	5.47093	4.62674	4.37259	3.97311	hsa_circ_0053664	circRNA	TACTTTCAACTGAAAGTGAGTTCCTTCGGGGTTACTCCTGCAGTAGGTGGACTATCATCT	NA	circbase	hsa_circ_0053664	chr2	32688261	32718734	+	30473	3715	NM_016252	BIRC6
hsa_circ_0059444	0.00302149	2.20281	2.20281	up	7.0254	7.04823	6.99647	6.02684	5.80187	5.81247	hsa_circ_0059444	circRNA	TGTAACATAGCTGAGCACGCCTGCCTCTCTGATCCCTGTCACAACAGAGGCAGCTGTAAG	NA	circbase	hsa_circ_0059444	chr20	10625790	10632342	-	6552	1221	NM_000214	JAG1
hsa_circ_0010685	0.00365265	0.300742	3.32511	down	6.26486	6.53502	6.31521	8.18911	7.74913	8.3301	hsa_circ_0010685	circRNA	TCACCATCAGCCTCAGATGCCAGCCCACCGCCGGTCAAGATTGAGTCCTCATCGCCTTCT	NA	circbase	hsa_circ_0010685	chr1	22172940	22181258	-	8318	2183	NM_005529	HSPG2
hsa_circ_0003248	1.70522e-05	4.77668	4.77668	up	8.1397	8.04314	8.21313	5.98875	5.86832	5.76737	hsa_circ_0003248	circRNA	GCCAATTATGGAGAAAGCAATTCAGCAGTTTCTACAGAAGACCTAAAAGAATGTCTGAAG	NA	circbase	hsa_circ_0003248	chr12	50824277	50835426	+	11149	482	NM_052879	LARP4
hsa_circ_0007484	0.0028718	4.38963	4.38963	up	6.88816	6.85763	6.96502	4.87716	4.47963	4.91489	hsa_circ_0007484	circRNA	TATCTGAATGATATGAGCCTGATGGAAGGGGACAATGGCCTCATTCACACTTGCTTTCCT	NA	circbase	hsa_circ_0007484	chr11	18305341	18307006	-	1665	221	NM_181507	HPS5
hsa_circ_0059183	0.00567064	2.12991	2.12991	up	4.00267	4.07537	3.98333	3.12764	2.83008	2.81055	hsa_circ_0059183	circRNA	ATTCAGGGCTAAGCATTTTGGGTGATTTTAAACTAGGTCACAATCCAAGGTCCGGCTCCT	NA	circbase	hsa_circ_0059183	chr20	2083413	2098061	+	14648	1348	NM_080836	STK35
hsa_circ_0066213	0.00205168	0.46956	2.12965	down	4.97611	5.01521	5.22326	6.22116	6.1466	6.12945	hsa_circ_0066213	circRNA	GCCCTCTCCGTTGCAGATAGAGGAACTGATGAATGCACTGGAGAAGACCAGACAGGAACT	NA	circbase	hsa_circ_0066213	chr3	55733405	55922577	-	189172	444	NM_015576	ERC2
hsa_circ_0020678	0.000881012	0.460459	2.17175	down	6.7764	6.94094	6.94701	7.88103	7.96125	8.16949	hsa_circ_0020678	circRNA	GTTTCCAGAAGCTGCGTTGCCAACGTCACATCCCAAAATAGGTCCTCAGTCTCCTCCAAC	NA	circbase	hsa_circ_0020678	chr11	678693	688057	-	9364	738	NM_021008	DEAF1
hsa_circ_0075056	0.0144729	2.06306	2.06306	up	9.07998	9.12272	9.01816	8.09263	7.73982	8.2149	hsa_circ_0075056	circRNA	TTTGGAATAAATATTTTCCTCCTTTCTATGGAAATCTGGAGGCGGGGCTTGCACACGCTG	NA	circbase	hsa_circ_0075056	chr5	172410762	172461900	+	51138	882	NM_003945	ATP6V0E1
hsa_circ_0091910	0.000448474	0.438842	2.27872	down	8.38001	8.45329	8.30815	9.42609	9.63898	9.63461	hsa_circ_0091910	circRNA	AGGCAACTACATCATCAACATCAAGTTTGCCGACCAGCACGTGCCTGCGCAACCTCTGCT	NA	circbase	hsa_circ_0091910	chrX	153581139	153599729	-	18590	6495	NM_001110556	FLNA
hsa_circ_0078532	0.00693897	0.496048	2.01593	down	7.51371	7.54826	7.54514	8.51039	8.40677	8.70813	hsa_circ_0078532	circRNA	AAGGCACGAAGCAGTGTCTGCCCAGGAGGTCAGGAAGGAGAATCCCCTCCAGTTCAAGTT	NA	circbase	hsa_circ_0078532	chr6	159186772	159206615	-	19843	2742	NM_003379	EZR
hsa_circ_0075890	0.0464354	0.472353	2.11706	down	6.26447	6.35274	6.30627	7.49756	6.88939	7.67273	hsa_circ_0075890	circRNA	TTACATGCTGGGACACTCTCCCTATGAAAAGAAGATTCCAGGGAAAAATCCTTCCTCCTG	NA	circbase	hsa_circ_0075890	chr6	26423626	26429013	+	5387	1023	NR_027795	BTN2A3P
hsa_circ_0080025	0.000276683	0.315293	3.17166	down	4.94272	5.02222	4.88934	6.53316	6.54593	6.76233	hsa_circ_0080025	circRNA	AGACTAAACTACTCACCCAGCTCACACTAAGATTCAGGAGCAGTTCCAGAAAAATCCCGA	NA	circbase	hsa_circ_0080025	chr7	44421964	44467302	-	45338	4222	NM_015332	NUDCD3
hsa_circ_0006558	0.0091339	11.6362	11.6362	up	7.54833	7.73921	7.63098	4.56898	4.15759	3.30763	hsa_circ_0006558	circRNA	TATGGATGATGCTGCGGAGTGCTTTGTTTTATGGCAATTGGATATATTCCGACGAAGCTT	NA	circbase	hsa_circ_0006558	chr4	120166491	120170037	+	3546	228	NM_019050	USP53
hsa_circ_0086528	0.0151743	2.30224	2.30224	up	3.67986	4.16004	3.67986	2.19375	2.69208	2.97473	hsa_circ_0086528	circRNA	GTTTTACCAGGATTTTCCTGTTGAACTGGTCATAATTGGAATAGCTTTACTACTTCTACA	NA	circbase	hsa_circ_0086528	chr9	20778679	20874806	+	96127	1411	NM_017794	KIAA1797
hsa_circ_0001180	0.0445327	4.83751	4.83751	up	4.93225	4.89597	4.89183	3.48023	1.68536	2.07979	hsa_circ_0001180	circRNA	TCCAGAAGAGGTTGATGATAATTAGAAGCATGCTTTCCACTGAACTTCCCGACAACATTT	NA	circbase	hsa_circ_0001180	chr21	30693541	30693835	+	294	294	NM_001186	BACH1
hsa_circ_0031523	0.00887823	3.05664	3.05664	up	4.01944	3.95363	3.55509	1.96698	2.6981	1.93391	hsa_circ_0031523	circRNA	CAGATCAAAAATTGGCAGTGATCAGGTGAATCTTTGTAGCCCCTACTTGTTACTGAGAAG	NA	circbase	hsa_circ_0031523	chr14	31777098	31806820	-	29722	1590	NM_015473	HEATR5A
hsa_circ_0005031	0.00633191	3.60307	3.60307	up	5.60788	5.63412	5.67204	3.96846	3.46433	3.88543	hsa_circ_0005031	circRNA	ATCTTAATGGAATATTGTCGAGGTGGATTCTCCACAGTTTTCCTCGTGCGTACTCACGGT	NA	circbase	hsa_circ_0005031	chr4	79747190	79754841	+	7651	225	NM_198892	BMP2K
hsa_circ_0080803	5.43859e-06	2.03795	2.03795	up	10.5289	10.594	10.5392	9.54902	9.48097	9.55047	hsa_circ_0080803	circRNA	CGCAGGCATGCTGGTTCCCAGTGGAAGGCTCGGCTGACATCTGTCAATGCTGTAACAAAG	NA	circbase	hsa_circ_0080803	chr7	76069791	76069928	+	137	137	NM_007155	ZP3
hsa_circ_0013750	0.035455	2.12673	2.12673	up	5.38683	5.22098	5.26406	4.27485	4.50633	3.72189	hsa_circ_0013750	circRNA	TCGTTCAAAGGGTGCCGAACAGGTGAAGCAAAATTGACAAAAGGATTCAATCTAGCTGCC	NA	circbase	hsa_circ_0013750	chr1	118424444	118455305	-	30861	986	NM_017686	GDAP2
hsa_circ_0059479	0.00414547	9.8859	9.8859	up	8.26454	8.19999	8.16707	5.23141	4.9322	4.4482	hsa_circ_0059479	circRNA	AACATCAACGGTTTATACCAGATGATATTACTTTTGATGATGAGCCTAAGGATGTAGCCT	NA	circbase	hsa_circ_0059479	chr20	13750552	13750667	-	115	115	NM_016649	ESF1
hsa_circ_0079966	0.000359605	0.436424	2.29135	down	10.6089	10.6367	10.7279	11.8663	11.954	11.7361	hsa_circ_0079966	circRNA	TGTGTTCTATGCCGGGGGCTTTGCCATTGTGTATTACCTCATTCAAATATGCAGGAAGCA	NA	circbase	hsa_circ_0079966	chr7	43687133	43687233	-	100	100	NM_018224	C7orf44
hsa_circ_0084667	0.0201204	5.09579	5.09579	up	6.11015	6.1702	6.24088	4.3698	3.71475	3.12517	hsa_circ_0084667	circRNA	TGAGAAATCGGATGCACAGGAACAAACGAGGGAATATGCCTCCTATGGAACATGATGGGG	NA	circbase	hsa_circ_0084667	chr8	68015271	68026097	+	10826	322	NM_024790	CSPP1
hsa_circ_0019302	0.0310051	0.478293	2.09077	down	6.33861	6.60319	6.34989	7.53978	7.04622	7.81224	hsa_circ_0019302	circRNA	TGCCTCACAGAGGTAGCACAAGTAACCGCTCCAGCACCCGGAGCCTCCTCAGTGTGAGCA	NA	circbase	hsa_circ_0019302	chr10	98362036	98363806	-	1770	190	NM_152309	PIK3AP1
hsa_circ_0022145	0.003966	0.451952	2.21262	down	5.14523	5.43035	5.21251	6.23169	6.29854	6.67091	hsa_circ_0022145	circRNA	TTGGCATCACCTGTCTCATCAACAACTTACACCTCCAGGGTCTGTCCCCTTACGCAAGAG	NA	circbase	hsa_circ_0022145	chr11	57256723	57259335	-	2612	464	NM_003627	SLC43A1
hsa_circ_0058544	0.0259187	2.05926	2.05926	up	7.923	7.87181	8.01825	6.9839	7.13313	6.50061	hsa_circ_0058544	circRNA	TTCTACCCGGAGGAAGCAGCCCATCAGGTCGGTGAGGATGAGATAAGCTTGTCCACTCTG	NA	circbase	hsa_circ_0058544	chr2	230636234	230670599	-	34365	3312	NM_004238	TRIP12
hsa_circ_0028233	0.00105858	0.488136	2.04861	down	5.80029	6.09148	6.04422	6.9506	6.92423	7.16898	hsa_circ_0028233	circRNA	CAGGCCGAGGCCCGGCCGCACCACCTGGGTCTCCGCCATGAACGGGCCTGCCCTGCAGCC	NA	circbase	hsa_circ_0028233	chr12	111855922	111884837	+	28915	953	NM_005475	SH2B3
hsa_circ_0057288	0.00228848	2.39124	2.39124	up	5.63956	5.74566	5.86334	4.71876	4.33346	4.4018	hsa_circ_0057288	circRNA	ACATACGAGGCAACAGCTTGCACAACTACAGAAAGAAAAATCAGAGATTCTGAAAAATCT	NA	circbase	hsa_circ_0057288	chr2	183853757	183868053	-	14296	728	NM_205842	NCKAP1
hsa_circ_0076852	0.00787638	4.07664	4.07664	up	8.18254	8.28542	8.20954	6.55025	6.07586	5.88856	hsa_circ_0076852	circRNA	AACCGAACAAGAAGAGAAAGAAGAACTTCTGCAGTACAAAAGCACTATAGCAAACCTAAT	NA	circbase	hsa_circ_0076852	chr6	56468634	56499751	-	31117	18055	NM_001723	DST
hsa_circ_0053939	0.00114136	0.315154	3.17305	down	5.81028	5.56878	5.6078	7.31752	7.36992	7.30808	hsa_circ_0053939	circRNA	ATACTCCAGAAGCCGATCCCTACTTCATCCAAGACCATGTGAATGAATGTGAACTGCTCA	NA	circbase	hsa_circ_0053939	chr2	33572433	33614373	+	41940	978	NM_206943	LTBP1
hsa_circ_0046248	0.000234226	0.21736	4.60065	down	5.03693	5.12917	4.96805	7.11684	7.42006	7.18968	hsa_circ_0046248	circRNA	GAAGATCAGGCCTTCAAGCCCATCGACCTGAGTGACCTGAAGCGCCGGAGCACGCAGGAT	NA	circbase	hsa_circ_0046248	chr17	79781084	79781187	-	103	103	NM_001093767	FAM195B
hsa_circ_0082580	0.00598103	2.55009	2.55009	up	8.43666	8.256	8.39344	7.15179	7.14095	6.70429	hsa_circ_0082580	circRNA	ATCAACTTAGAGGCAGTTGGTGTCACCAGCCAGCGACCAGTGTTTTGTCCTTTTCATAAA	NA	circbase	hsa_circ_0082580	chr7	138203933	138235925	+	31992	630	NM_015905	TRIM24
hsa_circ_0028482	0.0235194	0.489621	2.0424	down	5.44521	5.80052	5.37321	6.73277	6.1201	6.80164	hsa_circ_0028482	circRNA	GCGTCCGGCGACCTCGGTGCTGGTGGTGCAGTTTGTCGAGGCCATCGTGGTGTTGGTACG	NA	circbase	hsa_circ_0028482	chr12	113706546	113706677	+	131	131	NM_001143819	TPCN1
hsa_circ_0017075	0.0317702	2.07641	2.07641	up	6.62961	6.91865	6.69984	5.94346	5.85291	5.19694	hsa_circ_0017075	circRNA	AGAACAAGAGATCAGTTGGCCTTATTTCCTCAGTGGAAATCTACTCACTATGATGTGGTA	NA	circbase	hsa_circ_0017075	chr1	235647637	235658138	-	10501	443	NM_152490	B3GALNT2
hsa_circ_0037909	0.00995934	2.20349	2.20349	up	6.71855	6.99322	6.78232	5.96581	5.3734	5.68962	hsa_circ_0037909	circRNA	CAGAGAAACTTGTAGAAAATGGAGAGACAGAAATGTCTCCAGAAGAATCATGGGAGCACA	NA	circbase	hsa_circ_0037909	chr16	11984918	11990642	-	5724	340	NM_001130007	GSPT1
hsa_circ_0060185	0.000262323	0.458686	2.18014	down	5.97208	6.08736	5.98257	7.16221	7.11296	7.14251	hsa_circ_0060185	circRNA	TAGAGGACTGAGCACTGCTGGAAGAACCCCACAGACGAATACCTGGAGGGCATGATGAGC	NA	circbase	hsa_circ_0060185	chr20	35176434	35178226	+	1792	909	NM_006097	MYL9
hsa_circ_0042243	0.000186574	2.63736	2.63736	up	5.78123	6.02576	5.90853	4.46128	4.45803	4.60439	hsa_circ_0042243	circRNA	CCTTTGCCTGGTGTTTGAGGCAGAGCAGTTTGGATGCCCACAGCGTGCTCAGAGGATGAA	NA	circbase	hsa_circ_0042243	chr17	17125814	17125975	-	161	161	NM_144997	FLCN
hsa_circ_0047350	0.00276362	2.68631	2.68631	up	6.14179	6.10661	6.14863	4.86636	4.63856	4.60106	hsa_circ_0047350	circRNA	CAGATGGAAGCCAACACATATCTCTTTATGGTACAAGCTCGAGGTATAATGTTGAGAGAA	NA	circbase	hsa_circ_0047350	chr18	29225317	29246335	-	21018	356	NM_004775	B4GALT6
hsa_circ_0070186	0.000844133	0.334299	2.99133	down	6.52989	6.40576	6.2847	8.20407	7.9248	7.81603	hsa_circ_0070186	circRNA	TTTTTAGCCGAAAGACTGCATCGAGCCTTGAAGGAGCTGAAAGATGACTTGAAGGGTGAT	NA	circbase	hsa_circ_0070186	chr4	79503330	79522722	+	19392	591	NM_005139	ANXA3
hsa_circ_0074882	0.0122409	2.2007	2.2007	up	8.13979	8.28402	8.04149	7.28916	6.6902	7.0207	hsa_circ_0074882	circRNA	CTAGAATCAGGAATCTAAGAAGAGGTTTGATACTGAGGAGGAATTTAAGAAGCGAGCATA	NA	circbase	hsa_circ_0074882	chr5	167927595	167943955	+	16360	803	NM_002887	RARS
hsa_circ_0005227	0.00932708	2.07314	2.07314	up	7.63927	7.5938	7.72545	6.78046	6.64476	6.34765	hsa_circ_0005227	circRNA	ACTACCAAAGACCTGTCATTTACTCCATCCTTTATAGTGATGCTACAGGACGAAGAGGAA	NA	circbase	hsa_circ_0005227	chr2	162036124	162061304	+	25180	376	NM_004180	TANK
hsa_circ_0038080	0.0157101	0.489972	2.04093	down	4.78291	4.89329	4.91055	5.58883	5.95817	6.08583	hsa_circ_0038080	circRNA	CATCCCCCAGGACTGGAATGTCACGTGGAATACCAGCAACCCCGACTTCACCAAGTGCTT	NA	circbase	hsa_circ_0038080	chr16	16101672	16228365	+	126693	4077	NM_004996	ABCC1
hsa_circ_0024966	0.000882856	2.03496	2.03496	up	7.05408	7.10968	7.08448	6.05689	5.97277	6.13931	hsa_circ_0024966	circRNA	AACAGGGGTTTCATCTTCCCAACCCATACAACATCCTCAGCAGGCACAGGGGCAGAGCCA	NA	circbase	hsa_circ_0024966	chr12	980430	980514	+	84	84	NM_001184985	WNK1
hsa_circ_0046702	0.0412178	3.16029	3.16029	up	4.19909	4.37813	4.23172	3.12946	1.82342	2.59613	hsa_circ_0046702	circRNA	CCAAGTTCATATCCTGCTGGTTTAACAGATTTGATAATGGGCTGCATTAAAAGTAAAGAA	NA	circbase	hsa_circ_0046702	chr18	756556	756835	-	279	279	NM_005433	YES1
hsa_circ_0060781	0.000119106	2.3301	2.3301	up	8.64843	8.57654	8.71645	7.44513	7.32007	7.51191	hsa_circ_0060781	circRNA	ATCGTGGCAGAGGGCAGCCACTACATTAGATGAGAAGATTGAGAAAGTTCGAAAGAAAAG	NA	circbase	hsa_circ_0060781	chr20	47839493	47850246	+	10753	1033	NM_017895	DDX27
hsa_circ_0004881	0.0275396	2.79549	2.79549	up	4.90978	5.08254	4.91489	3.7453	2.88185	3.68748	hsa_circ_0004881	circRNA	AAAGACATCTTCTGGTCAGAGATACTTCTTAAAGCCAGTACTGATGCAGGCACTGCAGGA	NA	circbase	hsa_circ_0004881	chr11	101984874	101985125	+	251	251	NM_001130145	YAP1
hsa_circ_0063103	0.00020096	0.414119	2.41476	down	8.00033	7.75705	7.85892	9.05793	9.0985	9.27643	hsa_circ_0063103	circRNA	AGAAGAAGCTGAAGAGCATGGAGGCCGAGATGATCCAGTTGCAGGAGGGCGAGCTGGAGC	NA	circbase	hsa_circ_0063103	chr22	36682763	36718566	-	35803	4449	NM_002473	MYH9
hsa_circ_0061379	0.0208986	2.15635	2.15635	up	11.6698	11.6527	11.6661	10.6119	10.7774	10.218	hsa_circ_0061379	circRNA	TCTTACAAGGAAAAGGAAGATGGCGCCATTTCTACCATAGTACTTCGAGGCTCTACAGAC	NA	circbase	hsa_circ_0061379	chr21	30434448	30434564	-	116	116	NM_006585	CCT8
hsa_circ_0052978	0.0108159	2.97566	2.97566	up	5.09696	5.25104	5.23457	3.81935	3.76357	3.20999	hsa_circ_0052978	circRNA	AGTCAACAGTACCAGAAGCTTTGTATGCAGCTGTAAATAAGAAACCTACCTCGGCAGCCT	NA	circbase	hsa_circ_0052978	chr2	24468997	24477300	-	8303	689	NM_006277	ITSN2
hsa_circ_0049846	0.00512735	3.39213	3.39213	up	8.59091	8.58391	8.59377	6.57347	7.00631	6.86898	hsa_circ_0049846	circRNA	CTACCTGAAGGCTACGAGGGCTATGGCTATGGCTATGGCTATGGCCAGGATAACACCACC	NA	circbase	hsa_circ_0049846	chr19	15491327	15514526	-	23199	1511	NM_014371	AKAP8L
hsa_circ_0089420	4.3156e-05	0.283366	3.529	down	5.5727	5.40825	5.4633	7.40166	7.31735	7.17922	hsa_circ_0089420	circRNA	TGGCCCTGTGCTCAGCCAGCAGATCTCCTGAAGGTTCTAGATTTTCACAACTTGCCTGAT	NA	circbase	hsa_circ_0089420	chr9	137582757	137644491	+	61734	1610	NM_000093	COL5A1
hsa_circ_0034136	0.0422033	4.03591	4.03591	up	4.63592	4.6352	4.63813	2.91513	1.5914	2.98755	hsa_circ_0034136	circRNA	CCTCCTGGATGTGGCATGGGCATGCAAAGAAAGACAGAGGCTGCAAGGGATAAACTTCAT	NA	circbase	hsa_circ_0034136	chr15	25324008	25326371	+	2363	2363	NR_003328	SNORD116-13
hsa_circ_0075318	8.05232e-06	4.79609	4.79609	up	12.3522	12.2141	12.2541	9.92348	10.003	10.106	hsa_circ_0075318	circRNA	AGCCCTCTGGATGAGGACGGGGACTTGGTTGCCTTTTCCAGTGACGAGGAATTGACAATG	NA	circbase	hsa_circ_0075318	chr5	179249957	179252226	+	2269	549	NM_001142298	SQSTM1
hsa_circ_0060630	0.0357504	2.3494	2.3494	up	4.66556	4.66161	4.74102	3.55844	3.76288	2.9262	hsa_circ_0060630	circRNA	CTTCAAATGACTTATCTTAATGGCCATGCAGAAACCCCAGTATATCGATTCTCGTTGGCT	NA	circbase	hsa_circ_0060630	chr20	46262791	46268566	+	5775	1989	NM_181659	NCOA3
hsa_circ_0074011	0.029101	4.41377	4.41377	up	6.66371	6.5816	6.65565	4.84482	4.73089	3.61129	hsa_circ_0074011	circRNA	CCCTCAAGAAAGGTAAATGTGTTTCGATTGGAAATGGAGGGCATTACAGTTAAAGGAAAA	NA	circbase	hsa_circ_0074011	chr5	134118634	134118755	+	121	121	NM_014829	DDX46
hsa_circ_0017660	0.00379129	0.433546	2.30656	down	5.25966	5.43983	5.24743	6.44643	6.33512	6.75699	hsa_circ_0017660	circRNA	GTGATGAGAGGCGCACGTCTCCTTCAAGCCCACGGTAGCACAGCAGAGAATATGCCCTAA	NA	circbase	hsa_circ_0017660	chr10	7763611	7780721	+	17110	1357	NM_002216	ITIH2
hsa_circ_0052595	0.00663234	2.91379	2.91379	up	11.0286	11.1288	11.0024	9.45079	9.25622	9.77836	hsa_circ_0052595	circRNA	AGATCTTCAGGCAGATGGACACCAACAATGACGGGGCATGGTCTAGTGGCCCAGTCAGGA	NA	circbase	hsa_circ_0052595	chr2	10536960	10563214	+	26254	767	NM_134421	HPCAL1
hsa_circ_0063714	0.00572219	0.398101	2.51192	down	6.15322	6.19826	6.10423	7.34159	7.706	7.3666	hsa_circ_0063714	circRNA	CGTCCTGAAGTCTCTCATCACTTTTGTGAACAAGCACCTGAACAAGCTGAATTTGGAGGT	NA	circbase	hsa_circ_0063714	chr22	44547362	44559810	+	12448	244	NM_001003828	PARVB
hsa_circ_0006169	0.00949749	0.411729	2.42878	down	6.93472	6.33747	6.4291	7.94336	7.9621	7.69571	hsa_circ_0006169	circRNA	TCCTGGTTATAGTAGTAGAGGGGGCTATGGTGATGGTGGATATAATGGATTTGGAGGTGA	NA	circbase	hsa_circ_0006169	chr3	75264433	75264514	+	81	81	TCONS_l2_00018657	TCONS_l2_00018657
hsa_circ_0066436	0.00473744	4.11984	4.11984	up	5.26337	4.40867	4.61077	3.15334	2.29237	2.72533	hsa_circ_0066436	circRNA	TCAACCTCATGGTGGAGAAGCATCTGAATGCACAGCTATGGAAACACATTCCTTAACCCA	NA	circbase	hsa_circ_0066436	chr3	63973734	63976535	+	2801	587	NM_000333	ATXN7
hsa_circ_0068794	5.02755e-05	2.62335	2.62335	up	8.05995	8.05775	8.15568	6.7715	6.60859	6.71652	hsa_circ_0068794	circRNA	ATTGGTTTGGTCAAGCATTCTTCTATTTTCAGCTCTGACCACAAAGCCGAGCTCTCTGTC	NA	circbase	hsa_circ_0068794	chr4	520827	524534	+	3707	502	NM_001127178	PIGG
hsa_circ_0002942	0.0103277	2.85862	2.85862	up	7.29569	7.17865	7.22855	5.84897	5.89638	5.35411	hsa_circ_0002942	circRNA	CAGCAAGACGGCTTATGCAAGCAAAGATCTGGAGGAGCAGTTACGGTCTGTGTCCAGTGT	NA	circbase	hsa_circ_0002942	chr4	177648931	177650900	-	1969	405	NM_005429	VEGFC
hsa_circ_0008039	0.0160755	3.03922	3.03922	up	7.47838	7.43728	7.39376	5.59327	6.23209	5.57253	hsa_circ_0008039	circRNA	TCTCCAAGAACGTGCTCTTCGCTCACCTGGATGACAACGAGAGGAGGAAGGAAGCAGCCA	NA	circbase	hsa_circ_0008039	chr7	716865	751164	-	34299	462	NM_001164761	PRKAR1B
hsa_circ_0052581	0.000308589	0.158092	6.32544	down	5.03429	5.38031	5.0822	7.88067	7.88443	7.73513	hsa_circ_0052581	circRNA	TTATTAGCAGAGATGAGGTGGAGCGATTTAGCCAAGAAGTTCAGATTACAGAAGCCCGCT	NA	circbase	hsa_circ_0052581	chr2	10264843	10267347	+	2504	363	NM_001165931	RRM2
hsa_circ_0084699	0.0321142	2.19973	2.19973	up	7.24762	7.1532	7.23478	6.32718	6.19455	5.60684	hsa_circ_0084699	circRNA	TTTTAATAAGTCCTCCTCATGGAGAAGCAAAAGCTGGATCAAGCACCCTTCCACCAGTGA	NA	circbase	hsa_circ_0084699	chr8	68140197	68213615	-	73418	3436	NM_006421	ARFGEF1
hsa_circ_0025777	0.0201635	0.495367	2.0187	down	6.86116	6.97498	6.87712	7.96756	7.60023	8.13743	hsa_circ_0025777	circRNA	TCGAGCTAGAATATTTTTGAAGATTATGCTTCTCCCACCACAGCAGCCCAGACTCTCTTA	NA	circbase	hsa_circ_0025777	chr12	30818153	30819185	-	1032	284	NM_006390	IPO8
hsa_circ_0069265	0.000112216	0.361401	2.76701	down	4.75866	4.7052	4.91316	6.3019	6.3565	6.12141	hsa_circ_0069265	circRNA	ACATGCTGAATCTTCTCATTCACAGGTTAAGGCTACCTTTCCAGATAATCCAACAGCTAA	NA	circbase	hsa_circ_0069265	chr4	17802277	17806394	-	4117	4117	NM_017741	DCAF16
hsa_circ_0022100	0.00274589	0.307778	3.24909	down	5.56871	5.37595	5.16717	7.03175	7.13917	7.0668	hsa_circ_0022100	circRNA	GGCATCACAGATCCTGTGCGCAGGTGGCACCCCTAGTCCAATTCCTGACCCTTCAGTAGC	NA	circbase	hsa_circ_0022100	chr11	48131609	48161328	+	29719	2347	NM_002843	PTPRJ
hsa_circ_0076721	0.00104011	0.348103	2.87271	down	4.62511	4.67337	4.45157	6.03671	5.93894	6.32287	hsa_circ_0076721	circRNA	AAGGAAAGATGGCATTCCATGTGATATTAGACACGTGTCTCCCAGGAAGATTGAGTGCAC	NA	circbase	hsa_circ_0076721	chr6	51768783	51929848	-	161065	5985	NM_138694	PKHD1
hsa_circ_0080178	0.00108778	0.492808	2.02919	down	7.80971	7.69111	7.73644	8.62581	8.84787	8.81884	hsa_circ_0080178	circRNA	TATGATGACAAAGTTTCAGCTTTAATGCAGCCTTCCCAAAAACGGCTCCAGGGAGTTCCA	NA	circbase	hsa_circ_0080178	chr7	47463698	47481653	-	17955	548	NM_022748	TNS3
hsa_circ_0036593	0.0417148	2.43392	2.43392	up	3.69251	4.21605	3.78947	3.18457	2.00166	2.4679	hsa_circ_0036593	circRNA	GGGCGAGGCTGCGGTCGTTGCCATGGATCCTGGGGACGACTGGCTGGTGGAATCCTTGCG	NA	circbase	hsa_circ_0036593	chr15	85189414	85196930	-	7516	476	NM_032856	WDR73
hsa_circ_0016053	0.0204518	2.0862	2.0862	up	5.90213	5.91329	5.80419	4.68186	4.56874	5.12677	hsa_circ_0016053	circRNA	CGAAATTCAGGTGTGAAACAAGCCTGCTGTGAGTTCTTAGAAAGTCAGTTGGACCCTTCT	NA	circbase	hsa_circ_0016053	chr1	202887298	202887516	-	218	218	NM_021633	KLHL12
hsa_circ_0072930	0.027464	2.7045	2.7045	up	6.66048	6.7655	6.58567	5.63113	5.22856	4.70551	hsa_circ_0072930	circRNA	ACAAGCCATGGGTGATGTTGAAGAAGACGAAACGATTCCTGATAGTGAACAGGATATACG	NA	circbase	hsa_circ_0072930	chr5	72178890	72189073	+	10183	915	NM_002270	TNPO1
hsa_circ_0045479	0.000165411	0.351735	2.84305	down	6.17032	6.12135	6.09359	7.64512	7.71386	7.54465	hsa_circ_0045479	circRNA	AACATTGCAGGAAACTACTTTCCAGAGAAAAACAGCCCCCCATAGACAACATAATCCGGG	NA	circbase	hsa_circ_0045479	chr17	66038200	66038469	+	269	269	NM_002266	KPNA2
hsa_circ_0031035	1.3464e-05	0.233415	4.28422	down	6.52883	6.52996	6.63203	8.5798	8.7527	8.65262	hsa_circ_0031035	circRNA	TGTAGCATTGATTTCCCGGATCTGGTAACATGGCAAAAGATCGTCCCGGCGCCACTCGGC	NA	circbase	hsa_circ_0031035	chr13	114239055	114240164	+	1109	224	NM_007111	TFDP1
hsa_circ_0076637	0.0124551	0.4025	2.48447	down	3.67971	3.51768	3.98031	4.6885	5.44034	4.92115	hsa_circ_0076637	circRNA	CTCCATGGCTGTGGCTCGGAGCTATCAGAAAGTGCCTTCGGCTACTTTATCACAGCCTGT	NA	circbase	hsa_circ_0076637	chr6	44198304	44201888	+	3584	1405	NM_001078177	SLC29A1
hsa_circ_0076142	0.00276234	0.249816	4.00295	down	11.4591	11.411	11.4013	13.3317	13.6434	13.2719	hsa_circ_0076142	circRNA	TCCAAATGAAGAAGGTTCCTGGAGACGGTGGAGTTGCAGATCAGCTTGAAGAACTATGAT	NA	circbase	hsa_circ_0076142	chr6	35436723	35438128	+	1405	403	NM_007104	RPL10A
hsa_circ_0048719	0.0136884	0.353953	2.82524	down	8.22462	8.52512	8.353	9.91642	9.4117	10.1827	hsa_circ_0048719	circRNA	AGATATATCGACTTTGTATTAAAGGAAGATCGTCTGACGGCTGGCTAACTCCAAGGCCCA	NA	circbase	hsa_circ_0048719	chr19	5205518	5211779	-	6261	2058	NM_002850	PTPRS
hsa_circ_0005668	0.0348874	3.88483	3.88483	up	4.78892	4.76748	4.75836	3.40198	2.02851	2.68784	hsa_circ_0005668	circRNA	CCCAGTAAAGAATAAGGACTTCTGTAACGATAAGAGTTATATTTCAGAAGAGACAAGAGT	NA	circbase	hsa_circ_0005668	chr4	39843567	39847500	-	3933	318	NM_001100399	PDS5A
hsa_circ_0020803	2.05536e-05	0.176957	5.65109	down	6.5733	6.47401	6.59426	9.0256	8.95082	9.15605	hsa_circ_0020803	circRNA	AAAGAAGGAACATCAGGCATGCTACCAGGCCTGTGCAGTCCCTCAGCTTGACTGCTGTGG	NA	circbase	hsa_circ_0020803	chr11	2417098	2418649	+	1551	805	NM_004356	CD81
hsa_circ_0048606	0.000238582	0.333014	3.00288	down	4.53127	4.38761	4.28446	5.80751	6.11323	6.03513	hsa_circ_0048606	circRNA	CGACGGCCAGCCATGGATTGCAAAGATAGACCAGCTTTTCCAGTTAAGAAGTTAATACAA	NA	circbase	hsa_circ_0048606	chr19	4405908	4433536	+	27628	2621	NM_005483	CHAF1A
hsa_circ_0001973	0.00913064	0.228078	4.38447	down	3.80571	3.7778	3.64756	5.66639	5.56308	6.29154	hsa_circ_0001973	circRNA	AGGAAACACCCTCTGTCAACCCAGACTACTACGGACTCATCTAACAAAACAGCACCGACT	NA	circbase	hsa_circ_0001973	chr7	131193709	131196192	-	2483	1001	NM_001018111	PODXL
hsa_circ_0027671	0.0226143	3.01733	3.01733	up	6.91976	6.83827	6.78921	5.56086	5.37478	4.70083	hsa_circ_0027671	circRNA	ATATTGCAGAGCTTGCATTGATGACAATGTTGATATGGTGAAGTTTCTGGTAGAAAATGG	NA	circbase	hsa_circ_0027671	chr12	80266587	80266718	-	131	131	NM_002480	PPP1R12A
hsa_circ_0082650	0.0148308	3.79075	3.79075	up	3.86136	4.05649	3.81593	2.4904	1.73418	1.5813	hsa_circ_0082650	circRNA	CCCTGTGGCCTAAGGGCTGGATGCAGGCAAGATTGCAGACAGATGAAGAACGAGAAAAAA	NA	circbase	hsa_circ_0082650	chr7	138958042	138958820	+	778	258	NM_173569	UBN2
hsa_circ_0002220	0.0139157	2.95645	2.95645	up	5.18593	5.21953	5.33574	3.41595	3.46786	4.07359	hsa_circ_0002220	circRNA	TCAAAGAGGGCCTGGATCTAAAAAATCAGCAAATGGATCAGATGATAAAGCCAGCTGCAA	NA	circbase	hsa_circ_0002220	chr17	60061531	60062451	-	920	503	NM_005121	MED13
hsa_circ_0067347	0.00596402	2.84971	2.84971	up	6.1949	6.1857	6.08599	4.50745	4.47379	4.91282	hsa_circ_0067347	circRNA	ATCAATTGTAGAGGATGCCACATCTGACCTTGGATACCATGGCAAAAAAGGATCCACCTG	NA	circbase	hsa_circ_0067347	chr3	130881251	130889731	+	8480	437	NM_024800	NEK11
hsa_circ_0083665	9.07958e-05	0.273474	3.65665	down	5.04203	4.89936	4.79007	6.66641	6.94722	6.72506	hsa_circ_0083665	circRNA	TGTGAAGGAGGGATCGGACCCATCCACCTCAACGAGATCCAGTGCACAGGCAATGAGAAG	NA	circbase	hsa_circ_0083665	chr8	23160794	23179794	-	19000	846	NM_002318	LOXL2
hsa_circ_0041141	0.000500608	2.17215	2.17215	up	6.5069	6.68738	6.61902	5.38098	5.43724	5.63132	hsa_circ_0041141	circRNA	AGAAAATATGATGATGATTATTCCCCACCTTCTAAGAGACAAAGACCAACGAGCCACCAC	NA	circbase	hsa_circ_0041141	chr16	90195030	90200792	+	5762	524	TCONS_l2_00010437	TCONS_l2_00010437
hsa_circ_0034137	0.0413858	2.9988	2.9988	up	4.29837	4.18911	4.48001	3.08385	1.90657	2.97414	hsa_circ_0034137	circRNA	GCACTGCAAGGTGGCATGGGCATGCAAAGAAAGACAGAGGCTGCAAGGGATAAACTTCAT	NA	circbase	hsa_circ_0034137	chr15	25324008	25357041	+	33033	31805	TCONS_00023883	TCONS_00023883
hsa_circ_0001369	0.0121152	2.22344	2.22344	up	5.0888	5.09438	5.00637	4.1148	3.94794	3.6286	hsa_circ_0001369	circRNA	GGCCACGCAGCCACATAAAGAAGATCCCTAATAGTCATTTCTCAACAATTATATAGTCAA	NA	circbase	hsa_circ_0001369	chr3	183368083	183369064	+	981	981	NM_017644	KLHL24
hsa_circ_0081666	0.0109315	2.35178	2.35178	up	6.00346	5.91135	6.01219	4.43228	4.87479	4.87701	hsa_circ_0081666	circRNA	CAAAAGAGGAGGTCACAGCTCACTGGGAGAAGTTCATGGCCACACTGGGTCCTGAAGAGG	NA	circbase	hsa_circ_0081666	chr7	102107785	102110329	+	2544	1010	NM_152892	LRWD1
hsa_circ_0022558	0.0110345	2.10953	2.10953	up	6.8104	6.85015	6.82944	5.59348	5.97631	5.66005	hsa_circ_0022558	circRNA	GAAGTTACAGATGTTCAGCCCACAAGAGCTTACTGGTGAAGGAATGGGACAAGACCCATC	NA	circbase	hsa_circ_0022558	chr11	62620546	62622688	-	2142	328	NR_003098	SNHG1
hsa_circ_0038054	0.0140837	0.447869	2.23279	down	5.74039	5.67915	5.63647	6.66021	6.69712	7.12865	hsa_circ_0038054	circRNA	AACCATCAAGACACCATGCCACAAGGAGAGTGATCTCTTCCCCTGTTTTCACAATGGAGG	NA	circbase	hsa_circ_0038054	chr16	15758592	15761296	+	2704	280	NM_001143979	NDE1
hsa_circ_0057100	0.00178955	0.226035	4.4241	down	4.44665	4.06586	4.65344	6.71001	6.50289	6.43497	hsa_circ_0057100	circRNA	AATTTGGAAGCTTTATTGTTTGGTGGAAAAGGCAAAGGAAGTCCATCTCATCGAAAACAC	NA	circbase	hsa_circ_0057100	chr2	173429705	173460751	+	31046	770	NM_002610	PDK1
hsa_circ_0032203	0.00012137	0.464651	2.15215	down	5.80766	5.635	5.76391	6.78762	6.91519	6.82361	hsa_circ_0032203	circRNA	TACACGAAGCAGGGCACTCCAGTGTTTGTCCATGCTGGCCCGTTTGCCAACATCGCACAT	NA	circbase	hsa_circ_0032203	chr14	64908771	64920579	+	11808	681	NM_005956	MTHFD1
hsa_circ_0015044	0.0227115	2.6864	2.6864	up	4.99793	5.25659	5.34843	4.27927	3.39564	3.50458	hsa_circ_0015044	circRNA	CAGAGGACAAGCAAACAGTTCTGCTATTATTGATCACATATTTGCCAGTAAAGCAGTGGT	NA	circbase	hsa_circ_0015044	chr1	162473543	162487980	+	14437	360	NM_175866	UHMK1
hsa_circ_0028628	0.0144952	0.419539	2.38357	down	5.03662	4.42205	4.73097	5.93742	6.08828	5.98433	hsa_circ_0028628	circRNA	TTGAGAAGAGGGTTGAAAAATACCGGCCACAGACCCTGAATGATCTCATTTCTCATCAGG	NA	circbase	hsa_circ_0028628	chr12	118456876	118460164	+	3288	356	NM_181578	RFC5
hsa_circ_0014239	0.00263887	2.53675	2.53675	up	15.4515	15.3764	15.5063	14.0807	14.2819	13.923	hsa_circ_0014239	circRNA	TGTATCCCCTGGTCCCTCTGGGATGCTCATTAAAACCTTCCCACTCCTTGGCTGGGCTGA	NA	circbase	hsa_circ_0014239	chr1	153579366	153585514	-	6148	1068	NM_080388	S100A16
hsa_circ_0081141	0.0314168	0.480529	2.08104	down	4.06362	4.76512	4.29486	4.93746	5.67662	5.65655	hsa_circ_0081141	circRNA	AGGACCCTCTGGTGTTCAAGGTGGAAAAGGTGAACAGGGTCCCCCTGGTCCTCCAGGCTT	NA	circbase	hsa_circ_0081141	chr7	94043205	94051264	+	8059	792	NM_000089	COL1A2
hsa_circ_0064566	0.0475854	0.421076	2.37487	down	5.31148	5.30008	5.411	6.80343	6.83135	5.9852	hsa_circ_0064566	circRNA	TAAATAGTTGAACCAGGAAATATGTTCCTCTGGAATGGACCCCAATAGTGATGACAGCTC	NA	circbase	hsa_circ_0064566	chr3	20209935	20219839	-	9904	3505	NM_001199251	SGOL1
hsa_circ_0058710	0.000904508	0.440602	2.26962	down	7.9448	7.88772	7.92148	9.04466	9.20515	9.04614	hsa_circ_0058710	circRNA	ACAGCATCAATTTGAAAGATGATGACAGTGGGGACCATGATCAGAATGAAGAAAACAGCA	NA	circbase	hsa_circ_0058710	chr2	233421125	233431924	+	10799	645	NM_004846	EIF4E2
hsa_circ_0074013	0.0137144	4.34606	4.34606	up	7.73199	7.71317	7.77275	5.86354	5.80603	5.05953	hsa_circ_0074013	circRNA	CTTCATGGAGCTGTCATCATGACTCCAACTCGAGAACTGGCTTTACAGATTACTAAAGAG	NA	circbase	hsa_circ_0074013	chr5	134121154	134131840	+	10686	612	NM_014829	DDX46
hsa_circ_0084687	5.88906e-05	5.10852	5.10852	up	6.34494	6.21572	6.33311	4.05476	3.96373	3.8095	hsa_circ_0084687	circRNA	GCTTTTATTGTTGACTTAGATGCCATCCCAAGTGCTAAAGTACGAGAGCAAAGAATGCCC	NA	circbase	hsa_circ_0084687	chr8	68089914	68092161	+	2247	111	NM_024790	CSPP1
hsa_circ_0077649	0.00317402	7.20351	7.20351	up	6.94187	7.05916	7.10961	4.50105	4.17852	3.80742	hsa_circ_0077649	circRNA	AGTTTTCAGTCAAGTGGACAGTAGTCCTGATGAGGCTCTGGTACATCTTCTTGCTGGTTT	NA	circbase	hsa_circ_0077649	chr6	111680024	111701422	-	21398	5856	NM_002912	REV3L
hsa_circ_0032473	0.0412599	2.00261	2.00261	up	4.14792	3.67607	4.5283	3.42816	2.68394	3.25814	hsa_circ_0032473	circRNA	GACCAGATGGGAGTTGCTCTGAAACCTACCGCATGCCAGTGATGGAGTACAAAATGAATG	NA	circbase	hsa_circ_0032473	chr14	72152078	72169222	+	17144	542	NM_015556	SIPA1L1
hsa_circ_0026229	0.00135805	4.05215	4.05215	up	7.32411	7.33779	7.34228	5.42011	5.35172	5.16435	hsa_circ_0026229	circRNA	CAAAAAAATCGCAGGTAGCATCTAAAGGAACTGGTTTAAATCCTAATGCCAAAGTATGGC	NA	circbase	hsa_circ_0026229	chr12	50821544	50848200	+	26656	1103	NM_052879	LARP4
hsa_circ_0046587	0.0220764	0.434306	2.30252	down	5.15862	5.07048	5.00576	6.33029	5.88714	6.55366	hsa_circ_0046587	circRNA	TGTTTCCCAGTCTTCCCGAGGCTGCTGTCCATGACACTGAGTCCAGATCTTCACATGAGG	NA	circbase	hsa_circ_0046587	chr17	80863811	80887147	+	23336	1048	NM_005993	TBCD
hsa_circ_0048728	0.00288843	0.32655	3.06232	down	5.1735	5.1401	5.16505	6.62365	6.93611	6.74567	hsa_circ_0048728	circRNA	GCAGACAGAGTAAACGCAAGGACTCAGAACCCCGCACCAAATGCCTCCTGAACAATGCCG	NA	circbase	hsa_circ_0048728	chr19	5207932	5218543	-	10611	1843	NM_002850	PTPRS
hsa_circ_0031576	4.49113e-06	0.471352	2.12156	down	4.84669	4.90385	4.89892	5.99612	5.98455	5.92382	hsa_circ_0031576	circRNA	CCAGGAACAGAATGATGTAAGGGAGAAACAGAAGACTCTTGTTGAACAGCTCCTGTCTTT	NA	circbase	hsa_circ_0031576	chr14	31863257	31869718	-	6461	646	NM_015473	HEATR5A
hsa_circ_0013852	0.00132422	3.12592	3.12592	up	7.42701	7.40653	7.33182	5.89884	5.58954	5.72918	hsa_circ_0013852	circRNA	ACATAACCAGCCCATGACTGAAGAGTTGCTGAAACAACAAAAGCTGAATTCACATGAGAC	NA	circbase	hsa_circ_0013852	chr1	144921834	144923821	-	1987	558	NM_014644	PDE4DIP
hsa_circ_0073635	0.00385914	2.3434	2.3434	up	5.94643	5.82908	5.7286	4.79878	4.63902	4.35416	hsa_circ_0073635	circRNA	AAGATGGGAGGTTGACAATTGCATTTTTTGCACTCTCCGGGCTGGATATGTTGGATTCCT	NA	circbase	hsa_circ_0073635	chr5	114573554	114588952	-	15398	339	NM_005023	PGGT1B
hsa_circ_0000394	0.024495	3.33642	3.33642	up	5.99367	5.83536	6.01249	4.72381	4.02547	3.68385	hsa_circ_0000394	circRNA	GAATTGGAAGCCAGTGAAATCAGTGCATTGATTAGGCAGAAGAGACATGAACTGGAATTG	NA	circbase	hsa_circ_0000394	chr12	46326913	46326998	-	85	85	NM_004719	SCAF11
hsa_circ_0017047	0.0126578	4.71467	4.71467	up	8.47723	8.32467	8.44284	6.32135	6.48461	5.58133	hsa_circ_0017047	circRNA	AGTAGTAATCAGCCAGAACCAGAACATCCTGAAAAAGACATTAGACCAGCTCCCACTCAC	NA	circbase	hsa_circ_0017047	chr1	235344899	235409826	-	64927	2980	NM_016374	ARID4B
hsa_circ_0013323	0.0367082	3.33912	3.33912	up	3.73772	3.81478	4.26828	2.94551	1.62047	1.67906	hsa_circ_0013323	circRNA	TGCCTATGCATTTCTATGCAGATTTTGGACCGCTGAACTTGGCAATGGTGTACAGATATT	NA	circbase	hsa_circ_0013323	chr1	100843101	100856380	+	13279	169	NM_003672	CDC14A
hsa_circ_0014591	0.00645349	3.08822	3.08822	up	6.10509	6.11637	6.20316	4.46047	4.77725	4.26113	hsa_circ_0014591	circRNA	ACTTTGGCAGAGAAAGATGCTGGTTTCGAGTTTTGGAGATCCTTGTTTTTTATGGAACAC	NA	circbase	hsa_circ_0014591	chr1	155447676	155491409	-	43733	5083	NM_018489	ASH1L
hsa_circ_0057180	0.0295886	2.59164	2.59164	up	6.76618	6.77732	6.98745	5.87907	5.46489	4.91964	hsa_circ_0057180	circRNA	CTTGGGACAGGAACTCTTGGTGTAATAACAGAAGCTACAATAAAAATCAGACCAGTCCCT	NA	circbase	hsa_circ_0057180	chr2	178346786	178372759	+	25973	502	NM_003659	AGPS
hsa_circ_0067574	5.1672e-05	0.152646	6.55109	down	4.49746	4.3543	4.252	7.13428	7.10342	7.00891	hsa_circ_0067574	circRNA	ACACAGACAGGACATGTTCCCGATTTGAGGTGAAACCATGAAGAGAAAATAGAATACTTA	NA	circbase	hsa_circ_0067574	chr3	140978964	141006295	+	27331	558	NM_152282	ACPL2
hsa_circ_0051152	0.000183616	0.315361	3.17097	down	6.95755	7.03228	6.93644	8.51936	8.68442	8.71162	hsa_circ_0051152	circRNA	TAAGGGTCCGGCTTGGGAATTAAAGTTTGTTTCTGGCCTTTAGCCTAGGGTTTTCTTCTC	NA	circbase	hsa_circ_0051152	chr19	41703683	41713444	+	9761	2223	NM_030622	CYP2S1
hsa_circ_0060455	0.0293189	0.176858	5.65427	down	3.36571	1.80664	3.31222	5.5198	5.66588	5.23184	hsa_circ_0060455	circRNA	GGAAGGCCAGGTCATCGAGCTGGTTAAGAAGTATGGCACAAAGCAGTGGACACTGATTGC	NA	circbase	hsa_circ_0060455	chr20	42315491	42320959	+	5468	384	NM_002466	MYBL2
hsa_circ_0069627	0.00839289	3.35961	3.35961	up	7.68883	7.57824	7.68872	6.15153	5.96062	5.5344	hsa_circ_0069627	circRNA	TTGTACACAAGCTAGGATTTCTTGGACTTTTGCACATGGAAGTTTTCAACCAGCGACTGG	NA	circbase	hsa_circ_0069627	chr4	44691859	44696530	+	4671	513	NM_021927	GUF1
hsa_circ_0045064	0.00308346	2.7589	2.7589	up	7.32825	7.36279	7.21436	5.82669	6.04081	5.61897	hsa_circ_0045064	circRNA	CAAGCACAATATCAGTGTCCCCTTTTTCTTAAGGTCCTTATCTTGCTTCCCTGCCATTGG	NA	circbase	hsa_circ_0045064	chr17	60028185	60042829	-	14644	1910	NM_005121	MED13
hsa_circ_0038672	0.00214585	2.38502	2.38502	up	5.50943	5.37007	5.46464	4.33219	4.23216	4.00166	hsa_circ_0038672	circRNA	GCTGCTACAGGGTTACCAGGTGCCTGTTCTTGGAACCCCATCTTTGCTTGGACAGTCATT	NA	circbase	hsa_circ_0038672	chr16	24574743	24576186	+	1443	203	NM_006910	RBBP6
hsa_circ_0041106	0.00198313	0.423864	2.35925	down	9.06239	9.02719	8.9494	10.2027	10.1221	10.4153	hsa_circ_0041106	circRNA	TGTTTCTCCTATAAATGTAAATGGGTCACGCTCAGAGAGCGCTGTACAGCATGGAATGTG	NA	circbase	hsa_circ_0041106	chr16	89962397	89977792	+	15395	1249	NM_014972	TCF25
hsa_circ_0007449	0.0402496	2.9501	2.9501	up	6.88992	6.89017	7.06568	5.64712	5.682	4.60676	hsa_circ_0007449	circRNA	TATGAAGGAGGATGCTTTAATCTGGATCCCAATAGAGTTTTGGATGTCATTTTAGAAGTG	NA	circbase	hsa_circ_0007449	chrX	122799492	122820564	-	21072	785	NM_001081550	THOC2
hsa_circ_0081800	0.0163624	2.21992	2.21992	up	6.64693	6.46088	6.5375	5.42836	5.66142	5.04414	hsa_circ_0081800	circRNA	AAATATCAAGGCAGTACTTAATTTTCCTAAATATTGTGAACCCGTGGTTAAAGGAGAAGC	NA	circbase	hsa_circ_0081800	chr7	103824390	103824619	-	229	140	NM_002553	ORC5
hsa_circ_0018235	0.0105234	2.13193	2.13193	up	6.47744	6.39158	6.97056	5.46378	5.80766	5.31683	hsa_circ_0018235	circRNA	TATGGGACAGGTAAAAAGCGCAGACTCACCATTATTGAATGTGGGTGTGACATTAACATG	NA	circbase	hsa_circ_0018235	chr10	43282615	43292971	+	10356	1722	NM_014753	BMS1
hsa_circ_0014592	0.00917184	2.64335	2.64335	up	6.00756	5.84484	5.76319	4.32893	4.81366	4.2023	hsa_circ_0014592	circRNA	TTCAAAACGAAGAAAGATGCTGGTTTCGAGTTTTGGAGATCCTTGTTTTTTATGGAACAC	NA	circbase	hsa_circ_0014592	chr1	155490890	155491409	-	519	519	NM_018489	ASH1L
hsa_circ_0011537	5.4604e-05	2.23224	2.23224	up	4.93822	4.79973	4.9366	3.77621	3.65927	3.76507	hsa_circ_0011537	circRNA	GTTGCTCAAAGTGGTGGTATCATGGATACAGAAATGTCTGAAGATATAGACCACAACTTA	NA	circbase	hsa_circ_0011537	chr1	35824525	35836228	+	11703	1096	NM_005095	ZMYM4
hsa_circ_0072319	0.00863638	5.48669	5.48669	up	5.37718	5.27951	5.55637	3.10554	2.3361	3.25918	hsa_circ_0072319	circRNA	TTGTTACTAGGCCTGCAGACTCTATGCAACAAAACATTTAAGGGTATTATTGAGAGCTAA	NA	circbase	hsa_circ_0072319	chr5	38945014	38958933	-	13919	2611	NM_152756	RICTOR
hsa_circ_0058138	0.000907907	0.414584	2.41205	down	6.44132	6.57183	6.58299	7.83863	7.92326	7.63419	hsa_circ_0058138	circRNA	CCTGTGACCACTGAGAAGTGTTTTGATCATGCTGCTGGGACTTCCTATGTGGTCGGAGAA	NA	circbase	hsa_circ_0058138	chr2	216274656	216295575	-	20919	1575	NM_212482	FN1
hsa_circ_0077212	0.0295515	2.11928	2.11928	up	5.88993	5.88856	5.82918	5.00243	4.91112	4.36595	hsa_circ_0077212	circRNA	TACTGCTGAGGACTTGGCCTTTACCCTGGAAGAGAGACAGCAATTGAACATTCATGGATT	NA	circbase	hsa_circ_0077212	chr6	83933478	84117620	-	184142	1371	NM_002395	ME1
hsa_circ_0083036	0.00949038	2.14148	2.14148	up	7.30309	7.32112	7.35294	6.10026	6.44558	6.10835	hsa_circ_0083036	circRNA	GTCCAAACAGTGAACAGCTCTGCGCTTTTTGTTACTGTGGGGAAAAAAGTTCCTTAGGAC	NA	circbase	hsa_circ_0083036	chr7	151944986	152012423	-	67437	2143	NM_170606	MLL3
hsa_circ_0071332	0.000224321	3.45051	3.45051	up	9.6074	9.51883	9.53339	7.784	7.86116	7.64756	hsa_circ_0071332	circRNA	TAAGTTTGTAGCTCTTGAACTAGACCCATCAAATACCAAAGCATTGTACCGCAGAGCTCA	NA	circbase	hsa_circ_0071332	chr4	159630278	159632000	-	1722	828	NM_005038	PPID
hsa_circ_0013545	0.00132063	0.359429	2.78219	down	5.04016	4.95468	5.37499	6.35749	6.62725	6.81283	hsa_circ_0013545	circRNA	TCAAGGACTTGAAGGTCTCATCCCACCATCCTGGACATTCCTAACCAGCTCTATTATGAA	NA	circbase	hsa_circ_0013545	chr1	113240615	113241411	+	796	385	NM_020963	MOV10
hsa_circ_0082645	0.0197163	3.46225	3.46225	up	4.78886	4.69055	4.79588	3.40884	2.8673	2.47189	hsa_circ_0082645	circRNA	TAAATAAAGAGGAATGTACATACTAAGTTGTGGCTCTAAATTCACACAAGTCTGAAAAAA	NA	circbase	hsa_circ_0082645	chr7	138945997	138992982	+	46985	13539	NM_173569	UBN2
hsa_circ_0058145	0.0038193	0.468744	2.13336	down	5.57124	5.67393	5.89284	6.87412	6.79182	6.76821	hsa_circ_0058145	circRNA	TGTAGACTGAATAGATGCAACGATCAGGACACAAGGACATCCTATAGAATTGGAGACACC	NA	circbase	hsa_circ_0058145	chr2	216279383	216293061	-	13678	1432	NM_054034	FN1
hsa_circ_0075067	0.00155083	3.62498	3.62498	up	6.19102	6.47951	6.33389	4.73002	4.1976	4.46837	hsa_circ_0075067	circRNA	AGATAAACGGGATCGCCCCAGGACATTCGACATGCACTCACTGGAGAGTTCACTCATTGA	NA	circbase	hsa_circ_0075067	chr5	173337525	173380275	+	42750	837	NM_030627	CPEB4
hsa_circ_0087676	0.0254498	2.64388	2.64388	up	6.54295	6.62595	6.56241	5.59147	5.02969	4.78079	hsa_circ_0087676	circRNA	GTGTAGACAGTGCACGCCTATTACCTGAGAAGCTGACAATTTATACAACATTAGTTGGAC	NA	circbase	hsa_circ_0087676	chr9	100405485	100417226	+	11741	1011	NM_002486	NCBP1
hsa_circ_0073033	0.00528681	2.50359	2.50359	up	5.65111	5.38226	5.69403	4.22045	4.54111	3.95293	hsa_circ_0073033	circRNA	TTCACAACAGGATCCAAGGATTCTGTAGCTACAATGTTGTCAAGACTTTTTCGAATGCAT	NA	circbase	hsa_circ_0073033	chr5	74638407	74655964	+	17557	2635	NM_000859	HMGCR
hsa_circ_0040453	0.0117703	0.419145	2.38581	down	4.39452	4.31919	4.17427	5.62926	5.77724	5.19133	hsa_circ_0040453	circRNA	AAGTACACAGGTGCCCGGGGGCCGTAAAGCGCGGAAGGTCGCGGTCTCGGCTTCCCCGGA	NA	circbase	hsa_circ_0040453	chr16	74370491	74402153	-	31662	1971	NR_026950	LOC283922
hsa_circ_0064429	0.000110139	0.189529	5.27623	down	4.39505	4.57055	4.71696	6.85805	7.04811	6.98639	hsa_circ_0064429	circRNA	AAGGTCGTCTATGCTGAGCTTGTCCCCTGGAATCGACCACCCAGGCTCTCTGAAATGGGA	NA	circbase	hsa_circ_0064429	chr3	14499457	14499590	+	133	133	NM_003043	SLC6A6
hsa_circ_0036107	0.0163022	2.30054	2.30054	up	6.54971	6.57893	6.65794	5.57948	5.50927	5.03594	hsa_circ_0036107	circRNA	CACGATGCCGCTTCCATGTTGTGACCTCAAAGGGGAATCTTGAGTGTTTGAATGCCATCC	NA	circbase	hsa_circ_0036107	chr15	70982792	70987444	-	4652	212	NM_001008224	UACA
hsa_circ_0020833	0.00549838	0.376785	2.65403	down	4.4948	4.43793	4.5494	5.87911	6.11627	5.68036	hsa_circ_0020833	circRNA	TTACACCCTTACCATGCCCTACGCCCACTGCAAAGGGAAGGACATGGAGCCCAACGGCCC	NA	circbase	hsa_circ_0020833	chr11	3121387	3147785	-	26398	1485	NM_020896	OSBPL5
hsa_circ_0063383	0.00602453	0.452404	2.21041	down	13.1223	13.2149	13.198	14.2039	14.5307	14.2104	hsa_circ_0063383	circRNA	AAGTACTGCCAAGTCATCCGTGTCATTGCCCACACCCAGTCTCACAGAAAGTTCTCCGCT	NA	circbase	hsa_circ_0063383	chr22	39712710	39714597	-	1887	498	NM_000967	RPL3
hsa_circ_0016366	0.00736359	2.42373	2.42373	up	5.87837	5.70381	5.97792	4.4378	4.89519	4.34694	hsa_circ_0016366	circRNA	TTTGCTTGTGGGTAATCATGACATGGCCAAAGAGCTTTATCAGAGTTTGCTGACTCAGGT	NA	circbase	hsa_circ_0016366	chr1	212113740	212148714	-	34974	2706	NR_037667	INTS7
hsa_circ_0041910	0.00300262	0.464216	2.15417	down	5.81437	5.88484	5.86063	6.86098	6.89909	7.10944	hsa_circ_0041910	circRNA	GTATCCGCCATGCCAGGGGAATCCTCCCATCCCTACGATATCGCTGTTGATTCCTTCATC	NA	circbase	hsa_circ_0041910	chr17	7475601	7481024	+	5423	1464	NR_037926	SENP3-EIF4A1
hsa_circ_0046470	0.00121936	0.347968	2.87383	down	4.06149	4.03905	4.05223	5.50556	5.68432	5.52515	hsa_circ_0046470	circRNA	AGTTATACAGAATGGATGATGAACTTGTTGTTGGACATAGTGCAAGATCAGACATCTCCA	NA	circbase	hsa_circ_0046470	chr17	80721840	80867183	+	145343	1771	NM_005993	TBCD
hsa_circ_0034471	0.0216392	0.438613	2.27991	down	8.18889	8.21008	8.1354	8.9982	9.60201	9.43681	hsa_circ_0034471	circRNA	GACTCTGACGAACTCAGTTACCATCTGCAAAAAGGTGTCCTGCCCCATCATGCCCTGCTC	NA	circbase	hsa_circ_0034471	chr15	39877670	39885003	+	7333	1741	NM_003246	THBS1
hsa_circ_0027622	0.0444514	3.29773	3.29773	up	5.35047	5.17871	5.18077	3.7663	3.87675	2.59862	hsa_circ_0027622	circRNA	CAAAAGGACAGATATGGAATATATGAACGCTGTCGAGAATTGGTGGAAGCAGGTTATGAT	NA	circbase	hsa_circ_0027622	chr12	77199096	77203637	+	4541	346	NM_015336	ZDHHC17
hsa_circ_0067747	0.0265892	2.96132	2.96132	up	8.3822	8.16431	8.21852	6.80695	7.03632	6.06392	hsa_circ_0067747	circRNA	TCTTGTTAAGATATACTTGTATGACTGCACAGAGGTTTCCCCATACTGTCTCTTGTTTTT	NA	circbase	hsa_circ_0067747	chr3	153994535	153994688	-	153	153	NM_020865	DHX36
hsa_circ_0024212	0.00394179	2.38208	2.38208	up	4.36274	4.32701	4.19216	3.10471	2.79274	3.20238	hsa_circ_0024212	circRNA	ATTGGGAAAACAGTCCTGCAGTATGCTGTTTGACTTTGGCACTGACCACCAGTATAGTTC	NA	circbase	hsa_circ_0024212	chr11	108122563	108155200	+	32637	2386	NM_000051	ATM
hsa_circ_0007293	3.12296e-05	0.279748	3.57465	down	5.52603	5.40251	5.62385	7.24451	7.40692	7.41648	hsa_circ_0007293	circRNA	ATTGTGGATGCAAGTATTATGATGACACATTCCCCTCCATGAAGGAGCAGATGGTTTTCG	NA	circbase	hsa_circ_0007293	chr17	46109521	46111310	-	1789	308	NM_016429	COPZ2
hsa_circ_0009077	0.0183608	2.08227	2.08227	up	4.20501	4.2485	4.12084	3.31454	2.79088	3.24355	hsa_circ_0009077	circRNA	CAGTTTAAAGGTTATCAGTTGATTGGGAGCCACTCAGGGGTGAAGCTTTGCAGGTTTTTT	NA	circbase	hsa_circ_0009077	chr7	72193789	72236642	-	42853	27293	NM_001145440	TYW1B
hsa_circ_0027809	0.0101189	9.70408	9.70408	up	5.24982	5.32751	5.47407	2.71635	1.5968	1.60531	hsa_circ_0027809	circRNA	AGCTTCCTTAATATTGTTCATGAAAATCTAAAAATGGGATCAGATGGTGAGAGTGACCAA	NA	circbase	hsa_circ_0027809	chr12	96704829	96707232	-	2403	260	NM_001170464	CDK17
hsa_circ_0044344	0.000258841	0.222228	4.49989	down	6.41128	6.49277	6.4436	8.49117	8.6453	8.71313	hsa_circ_0044344	circRNA	TTGACTGAACAGAGTGTGGCGCGGTGTGATTCTGGAGAGTGACCCCCAGCAAGTGATCCA	NA	circbase	hsa_circ_0044344	chr17	46105837	46106542	-	705	91	NM_016429	COPZ2
hsa_circ_0074360	8.51901e-05	0.330021	3.03011	down	4.32458	4.38037	4.37134	6.00496	5.87936	5.98753	hsa_circ_0074360	circRNA	TTTGGCTAAGGCCCAAGCTTTCCTCGGGGTGCTTTTCACCAAGGAGCCCTACCTGGATGA	NA	circbase	hsa_circ_0074360	chr5	141314058	141318325	+	4267	493	NM_001142603	KIAA0141
hsa_circ_0003652	0.015377	3.57211	3.57211	up	6.48813	6.43675	6.41967	4.4571	5.03097	4.22404	hsa_circ_0003652	circRNA	GCCTTTATCTGATGATGATGAAAGTTACACAGAGAAAGAAGGTCCAGAAAAGAAGAAGAC	NA	circbase	hsa_circ_0003652	chr18	9208654	9221997	+	13343	639	NM_001204056	ANKRD12
hsa_circ_0025967	0.00591883	2.93474	2.93474	up	6.21784	5.92452	5.96073	4.84118	4.22401	4.31678	hsa_circ_0025967	circRNA	TCTGGACAGGGTACTTCTTGCAAGGGATATGCATTAGCACATACTCAAGAAGGGGAAGAA	NA	circbase	hsa_circ_0025967	chr12	46319924	46322642	-	2718	2718	NM_004719	SCAF11
hsa_circ_0034493	0.000326052	0.230517	4.33807	down	7.26907	7.29739	7.31556	9.49143	9.42807	9.30809	hsa_circ_0034493	circRNA	ACACCCCTGGCCAGAGTCGTCTCTGCAACAACCCCACACCCCAGTTTGGAGGCAAGGACT	NA	circbase	hsa_circ_0034493	chr15	39880800	39885869	+	5069	1722	NM_003246	THBS1
hsa_circ_0091140	0.0473037	2.92367	2.92367	up	3.93313	4.27171	3.94255	2.81793	2.80895	1.59987	hsa_circ_0091140	circRNA	AACATCAAAGTGAAGAACAAGTGGATGTGGAACTTGTACAACGTGGAGATATCATTAAAG	NA	circbase	hsa_circ_0091140	chrX	77271250	77275895	+	4645	283	NM_000052	ATP7A
hsa_circ_0010949	0.000537659	0.209408	4.77536	down	3.31652	3.869	3.69374	5.59441	5.97027	6.09024	hsa_circ_0010949	circRNA	TGATGTTCCGGAACTGGCGCTGAAGACCCTGGGGACAGATGGCCTTTTTCTCTTTTCCTC	NA	circbase	hsa_circ_0010949	chr1	26127533	26135641	+	8108	689	NM_020451	SEPN1
hsa_circ_0047351	0.0394706	2.92158	2.92158	up	5.81757	5.74357	5.85566	4.85213	3.80816	3.8652	hsa_circ_0047351	circRNA	CCTTATATGCCCAACACATATCTCTTTATGGTACAAGCTCGAGGTATAATGTTGAGAGAA	NA	circbase	hsa_circ_0047351	chr18	29237938	29246335	-	8397	231	NM_004775	B4GALT6
hsa_circ_0082412	0.00769393	6.02797	6.02797	up	8.74553	8.6784	8.72108	6.46213	6.14675	5.64837	hsa_circ_0082412	circRNA	TAGACATAATATCAGATGGCACCAAGAAAGACTCTGGGATGGGTGATGGGGAAGATAACC	NA	circbase	hsa_circ_0082412	chr7	131099403	131130662	+	31259	744	NM_001145354	MKLN1
hsa_circ_0027816	0.0216312	3.55912	3.55912	up	4.31843	4.43824	4.47013	1.93067	2.8335	2.80403	hsa_circ_0027816	circRNA	TTAGAAGACCGAGGTACTTGGATGCATTTTACAGGTTAGCCTCACTTGAGCTGTTGTCCT	NA	circbase	hsa_circ_0027816	chr12	97301381	97301634	+	253	253	NM_152905	NEDD1
hsa_circ_0033590	0.00645658	2.01588	2.01588	up	10.3038	10.2302	10.262	9.25113	9.08185	9.41103	hsa_circ_0033590	circRNA	GTCACTTAAAATAGTGGACTTCTGTAATAAAGGTTGCCTAAAATAACAAGCCGCTCCCGA	NA	circbase	hsa_circ_0033590	chr14	105715118	105717430	+	2312	1968	NM_033271	BTBD6
hsa_circ_0034145	0.000426975	3.17174	3.17174	up	5.37229	5.23065	5.33912	3.80173	3.5123	3.62106	hsa_circ_0034145	circRNA	TCTAATATTGATTGGGTGAGATAGAATTCCATGGAATTTCATTGCCAAACCAGTGAAGTG	NA	circbase	hsa_circ_0034145	chr15	25343863	25344425	+	562	562	---	---
hsa_circ_0035932	0.0154748	2.19263	2.19263	up	5.39065	5.24996	5.2493	4.38531	3.81949	4.23411	hsa_circ_0035932	circRNA	ATCATCTAAGGTGGATATGGACAAGAGCGGTGAAGTACGACTTATAGAACTGGATGAATC	NA	circbase	hsa_circ_0035932	chr15	65982752	65998562	-	15810	2223	NM_001144823	DENND4A
hsa_circ_0015803	0.00641574	2.30346	2.30346	up	6.01848	6.10134	5.99927	5.06124	4.73799	4.68064	hsa_circ_0015803	circRNA	TTCAGAAGAAAGTTCTAAAGTTCCTGTTGCTTCAGACAATGGATGAGCAATCACAAGGAA	NA	circbase	hsa_circ_0015803	chr1	198201682	198266370	+	64688	826	NM_133494	NEK7
hsa_circ_0031764	0.0216058	4.89066	4.89066	up	6.08268	6.07819	5.99201	3.85383	4.19418	2.98613	hsa_circ_0031764	circRNA	ACAGCAAAAGGGTCATCATCAAATCCACAGCAAATTTCCAGTTTTGACTTCACAACCACA	NA	circbase	hsa_circ_0031764	chr14	45494985	45521765	+	26780	1043	NM_015091	FAM179B
hsa_circ_0004330	0.0217415	2.07624	2.07624	up	5.95069	5.90485	5.70354	5.05151	4.38786	4.88982	hsa_circ_0004330	circRNA	GGCACACAAGGTTTACGAGCTGCCGTTTTTAGTGGCTCTGGATCACAGGAAAGAGTCTGT	NA	circbase	hsa_circ_0004330	chr7	6461357	6464466	-	3109	162	NM_139179	DAGLB
hsa_circ_0085122	0.00405589	6.01295	6.01295	up	7.08164	6.9949	7.01041	4.7611	4.34397	4.15025	hsa_circ_0085122	circRNA	GTGACTGTAGATATGCTGTGATAGCATTTGGATGTGCCAGCTGTCCAAAATTAACTTGTG	NA	circbase	hsa_circ_0085122	chr8	101276898	101287389	-	10491	632	NM_183419	RNF19A
hsa_circ_0024447	0.0281395	2.05751	2.05751	up	4.72769	5.00067	5.06789	4.30833	3.73498	3.5376	hsa_circ_0024447	circRNA	TGTTTGACTTATGGTGATGACAGTGCTAATCAGCTGCTGGAGTGTAATAAGTGCCGAAAC	NA	circbase	hsa_circ_0024447	chr11	118360506	118367082	+	6576	1185	NM_001197104	MLL
hsa_circ_0005163	0.00242397	0.483125	2.06986	down	5.11522	5.074	5.20535	6.13892	6.34415	6.04701	hsa_circ_0005163	circRNA	AACAAGGATGGTATCCAGCTCACATAGAAGACATTGACTACGAGGAAGGAAAAGTACTCA	NA	circbase	hsa_circ_0005163	chr20	34430494	34435356	+	4862	257	NM_016436	PHF20
hsa_circ_0016413	3.03027e-05	2.37687	2.37687	up	6.55353	6.6708	6.53166	5.26689	5.34485	5.39797	hsa_circ_0016413	circRNA	TCATCTGGTCTTCTTAATGCTTCTGCACAGCCTTCAAAGAAAAACCTCGGTATCCACCAA	NA	circbase	hsa_circ_0016413	chr1	213046019	213061936	+	15917	530	NM_014053	FLVCR1
hsa_circ_0044020	0.0102207	0.480258	2.08221	down	4.93093	5.07669	4.99463	5.98871	5.85204	6.30204	hsa_circ_0044020	circRNA	AGAGCTCAAGGCCCCATCAGCCAGAAGATGTATGCTGTGCTGCCTTGTGGGGGCATCGGG	NA	circbase	hsa_circ_0044020	chr17	42160912	42161222	-	310	158	NM_001015053	HDAC5
hsa_circ_0020734	0.00735356	0.463673	2.15669	down	6.00863	6.05232	6.05528	7.04622	7.03185	7.34321	hsa_circ_0020734	circRNA	TTCTACCCAACCCTGAAGGGGCCTCATCCACATGCTCACCCACTTGGCCGAGGCTCTGCA	NA	circbase	hsa_circ_0020734	chr11	870120	893519	-	23399	475	NM_001142675	CHID1
hsa_circ_0015652	0.010086	3.41141	3.41141	up	5.90551	5.63237	5.96554	4.50994	3.66574	3.90252	hsa_circ_0015652	circRNA	ATTCACCTCAAAGATGGGAGAGTCCAGTTGGTCCAACATGCAATCCAAAGAGGAGAGTTT	NA	circbase	hsa_circ_0015652	chr1	184679527	184679681	-	154	154	NM_025191	EDEM3
hsa_circ_0042767	0.0350155	2.64183	2.64183	up	7.97083	7.99767	7.95344	6.9811	6.56462	6.01223	hsa_circ_0042767	circRNA	GCTTAAAGAGCACATATTTGTTCTTCGGGAGCGCCCTGAAACCGTGTTAATAGATCTCAT	NA	circbase	hsa_circ_0042767	chr17	27822577	27838010	+	15433	873	NM_020791	TAOK1
hsa_circ_0085121	0.00419843	4.61139	4.61139	up	9.24764	9.04861	9.15903	7.10198	7.12784	6.54519	hsa_circ_0085121	circRNA	ACAGCTGTAGAACATCCATGATAGCAGTCTTCTGTAAATCGAACTTTTCAAGAATTCTCT	NA	circbase	hsa_circ_0085121	chr8	101276261	101300495	-	24234	1561	NM_183419	RNF19A
hsa_circ_0044573	0.00808025	0.256646	3.89642	down	4.87146	5.15203	4.89515	6.90643	6.4876	7.31149	hsa_circ_0044573	circRNA	ATGCAACAGAAGAAATATATCTCTATCTCTCTATCCTTCTTCCACACGGTGCTGGAGAAC	NA	circbase	hsa_circ_0044573	chr17	48433445	48438512	+	5067	2153	NM_022167	XYLT2
hsa_circ_0018531	0.0101636	5.58077	5.58077	up	3.99456	4.67654	3.82653	1.67752	1.72345	1.79893	hsa_circ_0018531	circRNA	GAAAAGTGCCTAAGAAGAGGAGGTTACTTCAAACAGAACCTGGCAGTTGGATTAATACCT	NA	circbase	hsa_circ_0018531	chr10	70246900	70276942	-	30042	1054	NM_152707	SLC25A16
hsa_circ_0072378	0.00029989	2.69645	2.69645	up	8.09263	7.93216	8.16185	6.80295	6.56424	6.5194	hsa_circ_0072378	circRNA	TACAAATTCTTTCAGGAGTTTACCCAAGAACCATTGGTGGAGATAGAAGAGCAGCCCGAC	NA	circbase	hsa_circ_0072378	chr5	43122140	43123412	+	1272	241	NM_003432	ZNF131
hsa_circ_0049046	2.34883e-05	0.177479	5.63447	down	4.77189	4.78048	4.54432	7.03458	7.25535	7.28881	hsa_circ_0049046	circRNA	TTCCCACCCAACTCTGAAGCCATCCCTGTACTGGTGGTACCTCTTGGAGCTGGGTTTCTA	NA	circbase	hsa_circ_0049046	chr19	8321501	8322869	+	1368	329	NM_024552	CERS4
hsa_circ_0045053	0.018967	2.30032	2.30032	up	5.98267	5.99955	5.88061	4.91068	4.92161	4.35962	hsa_circ_0045053	circRNA	TAGTGCTATCATTGACTTGGTCTGTTCCACTTTGGGGATGAAGGCATAAACTTGGAGGAG	NA	circbase	hsa_circ_0045053	chr17	59974829	60002460	-	27631	1201	NR_026641	INTS2
hsa_circ_0000393	0.0221932	2.83203	2.83203	up	3.82055	3.58577	3.33757	2.60232	1.91799	1.55898	hsa_circ_0000393	circRNA	TCTGTTTTTAGCAACTCTGTAGATCTAGGATGTTCGGTCAGCGATTCATTCTTTTCTTCT	NA	circbase	hsa_circ_0000393	chr12	46321391	46321685	+	294	294	NM_004719	SCAF11
hsa_circ_0002699	0.0123864	9.51827	9.51827	up	5.914	5.67447	5.95167	3.1641	1.72221	2.57041	hsa_circ_0002699	circRNA	CTTTAATAGGGGTGGTGATGAAGAGTAAATCAAAGAGTTTAGCAGAATGCTTCCCATATG	NA	circbase	hsa_circ_0002699	chr7	116335803	116340338	+	4535	4535	NM_001127500	MET
hsa_circ_0032466	0.00020726	2.35909	2.35909	up	7.46248	7.5104	7.41135	6.31	6.22775	6.12772	hsa_circ_0032466	circRNA	CCCCGCGGAGAACACTGGAACTATTTTGGGGCTGATGAGAATCTTGGTCCAGTGGCTGTG	NA	circbase	hsa_circ_0032466	chr14	72085473	72139339	+	53866	1606	NM_015556	SIPA1L1
hsa_circ_0017874	0.000447396	0.493141	2.02782	down	11.8349	11.9099	11.6981	12.853	12.9448	12.7026	hsa_circ_0017874	circRNA	TAAAGGAACCGAAATCCAGGAGCTGCAGGCTCAGATTCAGGAACAGCATGTCCAAATCGA	NA	circbase	hsa_circ_0017874	chr10	17275768	17276817	+	1049	288	NM_003380	VIM
hsa_circ_0072765	0.00417804	0.316377	3.16079	down	9.02058	9.06956	8.963	10.7142	10.8631	10.4249	hsa_circ_0072765	circRNA	TGGTGAATGGGTTGATGTCGAGCAACATACTTTGGCCAAATACCTGATGGAACTAACTAT	NA	circbase	hsa_circ_0072765	chr5	68471223	68471364	+	141	141	NM_031966	CCNB1
hsa_circ_0071274	0.00609945	0.390776	2.55901	down	6.23882	6.249	5.77954	7.09929	7.76041	7.44717	hsa_circ_0071274	circRNA	AACAACAAAAGGAAACTTTACAAAAACAAAATCCGGAGTCTCCCAAACCTGACTGTCCCG	NA	circbase	hsa_circ_0071274	chr4	153332454	153456393	-	123939	871	NM_033632	FBXW7
hsa_circ_0053114	0.0118418	0.471222	2.12214	down	4.67221	4.28291	4.63082	5.62994	5.60094	5.64209	hsa_circ_0053114	circRNA	ATTTCTAGCACCTGCAGGAGCAGCTGTGTCAGCTCTACCCCCGACTGAAAGTGCTGGCAT	NA	circbase	hsa_circ_0053114	chr2	27260428	27264565	+	4137	1920	NM_017727	TMEM214
hsa_circ_0030864	0.00193747	0.236585	4.22681	down	4.49556	4.66225	4.28993	6.60309	6.57592	6.53048	hsa_circ_0030864	circRNA	TTCTGAATATTTTTAAGGGCCCCAAGGACCAAAAGGGCAGAAAGGTGAGCCTTATGCACT	NA	circbase	hsa_circ_0030864	chr13	111082231	111165373	+	83142	5497	NM_001846	COL4A2
hsa_circ_0057428	0.000261255	0.451082	2.21689	down	6.27523	6.20206	6.04212	7.35441	7.39952	7.21446	hsa_circ_0057428	circRNA	AATGATGGTACCCCAGGACGGGATGGTGCTGTTGGAGAACGTGGAGCTCCAGGACCTGCG	NA	circbase	hsa_circ_0057428	chr2	189912934	189916207	-	3273	432	NM_000393	COL5A2
hsa_circ_0028485	5.68248e-05	0.382392	2.61511	down	4.32896	4.20672	4.36783	5.59627	5.67595	5.79015	hsa_circ_0028485	circRNA	ATCTCAATAATTTTGACAACATCCTCAACAGCTTTGACCTCGGTGCTGGTGGTGCAGTTT	NA	circbase	hsa_circ_0028485	chr12	113706546	113728048	+	21502	1384	NM_001143819	TPCN1
hsa_circ_0025412	0.00204629	0.0574727	17.3996	down	1.76372	1.8421	1.78861	5.64994	5.7438	6.28135	hsa_circ_0025412	circRNA	AGAGATCTGAAACCAGCCATAGTGAAAGTCTATGATTACTACGAGACGGGACACAGTGGT	NA	circbase	hsa_circ_0025412	chr12	9221335	9225467	-	4132	610	NM_000014	A2M
hsa_circ_0033675	0.020503	0.413565	2.418	down	4.32435	4.82359	4.28465	6.23701	5.42786	5.50979	hsa_circ_0033675	circRNA	CACAGGTAGCGAGAGCACTGGCAAAGGTGCTGGGGGCCCCTGGACCCGACCCGCCCTGGA	NA	circbase	hsa_circ_0033675	chr14	106331169	106331899	-	730	730	---	---
hsa_circ_0057631	0.0327505	2.25039	2.25039	up	8.97007	8.95899	8.97673	7.92647	8.04625	7.32411	hsa_circ_0057631	circRNA	CAAAATGCTAAGAAAAATTGATGGGACACTTGGGTGTTGTATTGTATGAGTATTTGGGTG	NA	circbase	hsa_circ_0057631	chr2	198256697	198264890	-	8193	1343	NM_012433	SF3B1
hsa_circ_0053480	0.00930957	2.681	2.681	up	7.1355	6.90935	7.10885	5.74129	5.84748	5.23622	hsa_circ_0053480	circRNA	TCTGTGACAGGCACAGCAGCTCTTATCAGCATGTTTAGAAAAGGTAGATATTTCTAGTAC	NA	circbase	hsa_circ_0053480	chr2	32605220	32631625	+	26405	970	NM_016252	BIRC6
hsa_circ_0041835	0.015554	0.486493	2.05553	down	6.31436	6.18193	6.24613	7.27502	7.01466	7.52867	hsa_circ_0041835	circRNA	TTAAAGCCTCCGTGCTTCGCTCAGGTCTGCGGGGTTTCCGAGAGGCTCGCCGGGATTTCT	NA	circbase	hsa_circ_0041835	chr17	7246697	7254793	+	8096	1958	NM_014716	ACAP1
hsa_circ_0034398	0.00438202	0.443908	2.25272	down	5.57542	5.76963	5.65346	6.62952	7.05605	6.80246	hsa_circ_0034398	circRNA	GAAACTCCACTCAATCGCAGGCCACTCTGCTGAGCATCTTCTCCCAGGAGTACCAGAAAC	NA	circbase	hsa_circ_0034398	chr15	36936478	36950106	+	13628	245	NM_032499	C15orf41
hsa_circ_0074443	0.0262808	2.40037	2.40037	up	4.4461	4.45002	4.61814	3.06643	3.66508	2.87883	hsa_circ_0074443	circRNA	ATGCCAAAAGGCAAGGAAATAACAATCAAAATAAACCAGGGTTCTTACGAAAGAATCAGT	NA	circbase	hsa_circ_0074443	chr5	145640307	145648844	+	8537	787	NM_018989	RBM27
hsa_circ_0081001	0.000560368	4.19959	4.19959	up	8.16467	8.54389	8.08892	6.36186	5.89487	6.32708	hsa_circ_0081001	circRNA	CTAGTTTCAGGTTTTCTTGGAGCAGAAGAAAATGTTAAAAAGTGGCCTTAACATAGCCCA	NA	circbase	hsa_circ_0081001	chr7	91755566	91756945	-	1379	302	NM_000786	CYP51A1
hsa_circ_0000167	0.0156069	2.23721	2.23721	up	7.47482	7.41049	7.45404	6.3956	6.44949	5.96226	hsa_circ_0000167	circRNA	TTTGCTAAAATTTCTCAAGCAAGACCTCCCCCAAATCAGAAGAAAGGATCTCGAACACCC	NA	circbase	hsa_circ_0000167	chr1	193181194	193205486	+	24292	387	NM_024529	CDC73
hsa_circ_0031585	0.0045578	7.84836	7.84836	up	7.63305	7.48852	7.62599	4.80729	4.81089	4.11076	hsa_circ_0031585	circRNA	ATCTAAACAGGAAGATGATCCCTATGATCTTGAAGATGTTTCTGCACAGAAATGAGGGAA	NA	circbase	hsa_circ_0031585	chr14	32559707	32621734	+	62027	4349	NM_001030055	ARHGAP5
hsa_circ_0091041	6.49126e-05	2.742	2.742	up	6.62068	6.45014	6.62334	5.00072	5.21051	5.11635	hsa_circ_0091041	circRNA	GGCAGAAGCCAATCATTTCATTGATCTTTCTCAGATTAATGTTCTTCATAAACCACCATA	NA	circbase	hsa_circ_0091041	chrX	70779116	70779527	+	411	249	NM_181672	OGT
hsa_circ_0041682	0.0129689	2.57787	2.57787	up	6.93068	6.76461	6.89666	5.47868	5.79802	5.14948	hsa_circ_0041682	circRNA	GCCAAGTACATTTGCCATCTCTTGGAGCAAGAGCGACAACAACACAACCAGTTAAAACAT	NA	circbase	hsa_circ_0041682	chr17	5253745	5289132	+	35387	4394	NM_004703	RABEP1
hsa_circ_0079066	0.00383592	0.396325	2.52318	down	5.88548	5.44836	5.71388	7.06696	6.92569	7.08863	hsa_circ_0079066	circRNA	ACAAGAAAGATATGGTTTGAAGTGGTGAACATGGATTTTTCTCGGCTTCACATGTACAGT	NA	circbase	hsa_circ_0079066	chr7	872141	897594	+	25453	1544	NM_001130965	SUN1
hsa_circ_0049577	0.000624178	0.424946	2.35324	down	5.40975	5.09166	5.22551	6.33026	6.62868	6.47424	hsa_circ_0049577	circRNA	ATTGCTGAGGGCATTCTCATCACCACCATCGCTTCCAAGGGTGAGCTGCAGATGTGGCCC	NA	circbase	hsa_circ_0049577	chr19	12821434	12826553	-	5119	945	NM_001136195	TNPO2
hsa_circ_0053767	0.0164058	2.66971	2.66971	up	6.01313	5.82645	5.84358	4.75623	4.56141	4.02859	hsa_circ_0053767	circRNA	TTTTTCCATGCTTCAAGTCCATCATGTTCAGGAGAATTACTGGCTCCAGTAGCCGCAGAA	NA	circbase	hsa_circ_0053767	chr2	32704529	32712868	+	8339	716	NM_016252	BIRC6
hsa_circ_0063135	0.000567923	0.479755	2.0844	down	7.86412	7.81713	7.81622	8.81277	8.96452	8.8956	hsa_circ_0063135	circRNA	TGCCGGCAAGGTCCTGGCTATAAGTCACCATGGCACAGCAAGCTGCCGATAAGTATCTCT	NA	circbase	hsa_circ_0063135	chr22	36708093	36745300	-	37207	1747	NM_002473	MYH9
hsa_circ_0018887	0.000293628	0.431817	2.3158	down	6.4497	6.52428	6.67968	7.7752	7.83537	7.68318	hsa_circ_0018887	circRNA	AAGGCATTCAGGCCTCAGTGAAGACGGCCCGAGAACTCACACCCCAGGTCAGGCTGCCAT	NA	circbase	hsa_circ_0018887	chr10	75855413	75860855	+	5442	479	NM_014000	VCL
hsa_circ_0016351	0.0225518	0.499488	2.00205	down	4.18518	4.01403	4.6687	5.28604	5.4619	5.19353	hsa_circ_0016351	circRNA	CCTGGCAGAGATACTAATTTTGTGTTGGGGAATGCTCAGATAGTGGACTGGCCTATTGTG	NA	circbase	hsa_circ_0016351	chr1	211256121	211280719	-	24598	479	NM_172362	KCNH1
hsa_circ_0082490	0.000563936	3.18446	3.18446	up	6.82367	6.65997	6.7373	5.23163	4.90929	5.0534	hsa_circ_0082490	circRNA	CCTGTAGCAGCCCCATTGACAAACCTTCAGATTCTCTCAGTATAGGGAACGGTGATAATT	NA	circbase	hsa_circ_0082490	chr7	135078669	135082978	-	4309	806	NM_001190848	CNOT4
hsa_circ_0090524	0.0026905	0.47303	2.11403	down	4.75744	5.06394	4.95496	5.8392	6.23591	5.92707	hsa_circ_0090524	circRNA	GAAATGCCTATGCAGATTGCTGTCTGAAGCTCCCTTGTTTATCTACTCTTGCTCAAGATC	NA	circbase	hsa_circ_0090524	chrX	48750729	48752784	-	2055	825	NM_001167947	TIMM17B
hsa_circ_0022549	0.0022606	2.84893	2.84893	up	10.0026	10.0613	10.0661	8.43394	8.70433	8.44485	hsa_circ_0022549	circRNA	TGATTACATAGAAAACTAGGTGTCTGTGTTCACTCCAGGCTGAAGTTACAGGTCTGAGCA	NA	circbase	hsa_circ_0022549	chr11	62619459	62620587	-	1128	764	NR_003098	SNHG1
hsa_circ_0031615	0.0153118	5.33186	5.33186	up	5.25868	4.91455	5.08279	3.30848	2.18998	2.23962	hsa_circ_0031615	circRNA	TAAAATCCAGCCTACCCAAACGAGGAAGACCACAAGTTAGATTGCCAGTTAAAACAAGAG	NA	circbase	hsa_circ_0031615	chr14	35227909	35231429	-	3520	610	NM_013448	BAZ1A
hsa_circ_0014590	0.0441566	4.81141	4.81141	up	5.13057	5.33024	5.37815	3.69374	1.8104	2.97072	hsa_circ_0014590	circRNA	ACTTTGGCAGGACCCTTCAAAGTTGTACAAGAAAGCAGATGATGTTGCAGCCATTGAATG	NA	circbase	hsa_circ_0014590	chr1	155447676	155452240	-	4564	4564	NM_018489	ASH1L
hsa_circ_0009111	0.00638257	4.77966	4.77966	up	7.10381	7.17532	7.1931	5.02436	5.11359	4.48979	hsa_circ_0009111	circRNA	GGAACATCAGGATGACGTAGCTTTGCCAAAGACTTAGAAGCTAAGCAGAAAATGAGCTTA	NA	circbase	hsa_circ_0009111	chr1	243362361	243388623	-	26262	672	NM_014812	CEP170
hsa_circ_0005942	0.00637288	3.23378	3.23378	up	3.13189	3.61542	3.06689	1.61309	1.49719	1.68257	hsa_circ_0005942	circRNA	TGTGATAGCAGAGGACTGCCTTGGTATATTGCAGATCTGATCTCTTCTGAACACCTCATC	NA	circbase	hsa_circ_0005942	chr18	42281139	42283072	+	1933	1933	NM_015559	SETBP1
hsa_circ_0091447	0.00679424	2.35058	2.35058	up	6.59495	6.48678	6.58439	5.52504	5.32251	5.08918	hsa_circ_0091447	circRNA	ATATCATGAAGAATTTCGTGAGGATATGCCCTCCATTCTTGCTGATGTATTCTGCATATT	NA	circbase	hsa_circ_0091447	chrX	122778425	122837355	-	58930	1439	NM_001081550	THOC2
hsa_circ_0070913	0.0312545	3.30718	3.30718	up	7.00835	7.10742	7.07174	5.7445	5.42129	4.63438	hsa_circ_0070913	circRNA	CACTCCAGAAGGAGCTTCACTATTCAGAATGTTTTTCCACAGTCTGATGGTGATAGTTCC	NA	circbase	hsa_circ_0070913	chr4	128732591	128744049	+	11458	560	NM_014278	HSPA4L
hsa_circ_0068916	0.00145285	3.29585	3.29585	up	4.79427	4.50836	4.42134	3.15546	2.62371	2.75525	hsa_circ_0068916	circRNA	GGAAAATAAGGACAATGTGTTGAACATCATTAACCAGATCATGGATGAGTGCATCCCCCA	NA	circbase	hsa_circ_0068916	chr4	2321896	2343342	-	21446	623	NM_001172659	ZFYVE28
hsa_circ_0076635	4.1247e-06	0.299209	3.34215	down	4.35357	4.40831	4.38332	6.15149	6.07107	6.14413	hsa_circ_0076635	circRNA	TTGAGGTCAAGTCCAGCATCGCAGGCAGCAGCACCTGGGCATTTGGTGCCATCCTGCAGG	NA	circbase	hsa_circ_0076635	chr6	44198083	44199843	+	1760	519	NM_001078177	SLC29A1
hsa_circ_0073636	0.00709293	2.11413	2.11413	up	7.93976	7.74841	7.85744	6.89378	6.88992	6.49242	hsa_circ_0073636	circRNA	TAAATTTGCACCTTTGGTGCCCTGGTTGTCAGATGTTGGAAAGCAGTAGGACGGAACATA	NA	circbase	hsa_circ_0073636	chr5	114856607	114879380	-	22773	5441	NM_020177	FEM1C
hsa_circ_0080146	0.000462983	0.474664	2.10675	down	5.64451	5.44023	5.62034	6.58207	6.63866	6.71483	hsa_circ_0080146	circRNA	GGAGGACGTGGCCCGTCATCCTGAGTCCCACCATGGAGGAGGGCCATGGGCTGGACCTCA	NA	circbase	hsa_circ_0080146	chr7	47384352	47479256	-	94904	2672	NM_022748	TNS3
hsa_circ_0041674	0.0106976	3.80617	3.80617	up	7.73517	7.64891	7.6111	6.14176	5.50802	5.45817	hsa_circ_0041674	circRNA	TTGCATGAAGAGGATCTGAAGAGGCAAAATGCAGTATTACAAGCTGCACAAGATGATTTG	NA	circbase	hsa_circ_0041674	chr17	5235243	5250220	+	14977	621	NM_004703	RABEP1
hsa_circ_0023472	0.00175558	2.34841	2.34841	up	7.31242	7.41633	7.23674	5.90029	6.10218	6.25216	hsa_circ_0023472	circRNA	ATTACATCATTATGAACTACTCAGTCAAACATCCCCAAGCCGAGAGTCTCGGGATCGACA	NA	circbase	hsa_circ_0023472	chr11	72469574	72504750	-	35176	1403	NM_006645	STARD10
hsa_circ_0074932	0.000468646	0.219412	4.55764	down	3.57424	3.94245	3.46782	5.56624	6.07976	5.90122	hsa_circ_0074932	circRNA	AGTACGTGTGCCCAGTACCCTCAACAACAACAACATCAGTCGCATCCTGGTCACCAGCTT	NA	circbase	hsa_circ_0074932	chr5	168244304	168250336	-	6032	236	NM_003062	SLIT3
hsa_circ_0072628	0.00315725	2.08763	2.08763	up	6.10886	5.71274	5.7925	4.9304	4.85782	4.65776	hsa_circ_0072628	circRNA	ATCAAGATTTAGTGCTTTTGGACTTCTTGGATCAGCATCCTTTTTCATTTACTCCTCTAA	NA	circbase	hsa_circ_0072628	chr5	61778927	61789951	+	11024	762	NM_001134779	IPO11
hsa_circ_0078722	0.00141046	0.495617	2.01769	down	4.41953	4.38296	4.43698	5.33885	5.41035	5.52291	hsa_circ_0078722	circRNA	TGGAGTGGCCTTCAACCCATCAGCGCCCCAGGTGTGAGCGCCACTTTGAAGGGCATCCAA	NA	circbase	hsa_circ_0078722	chr6	169982931	170002417	-	19486	202	NM_182552	WDR27
hsa_circ_0089558	0.00532355	0.478119	2.09153	down	5.22776	5.56695	5.15489	6.32389	6.33219	6.51344	hsa_circ_0089558	circRNA	GCACCTACCGCCGTAGGGTGTGTGCTGTCCGGGCTCACGGGGACCCTGTCTCCGAGTCGT	NA	circbase	hsa_circ_0089558	chr9	139563008	139563125	+	117	117	NM_016215	EGFL7
hsa_circ_0003687	0.00194962	0.36106	2.76962	down	15.3087	14.963	15.0844	16.5575	16.6688	16.5575	hsa_circ_0003687	circRNA	TTGCATGTTGGTTGGATCAAGTTTAAATGACTGTGCTGCCCCTTTCACATCAAAGAACTA	NA	circbase	hsa_circ_0003687	chrX	12995025	12995153	+	128	128	NM_021109	TMSB4X
hsa_circ_0091890	0.00258061	0.461427	2.16719	down	8.18911	8.21435	8.17999	9.24471	9.24471	9.43339	hsa_circ_0091890	circRNA	ATTGTGACCTCAGCCTGAAAATCCCTGGACTGCACTCCGTGGACGTGACCTATGACGGCA	NA	circbase	hsa_circ_0091890	chrX	153580920	153588014	-	7094	2523	NM_001110556	FLNA
hsa_circ_0073410	0.0159641	4.10677	4.10677	up	7.6817	7.61876	7.54472	5.95611	5.62101	5.00106	hsa_circ_0073410	circRNA	TCTGCTTCAAGAAATGGCTTTAGCTATCCTAACAACAGTAACTCAAAAGGCAAGTGCTGG	NA	circbase	hsa_circ_0073410	chr5	94826611	94859030	-	32419	2299	NM_014639	TTC37
hsa_circ_0072763	0.00711328	0.304875	3.28003	down	7.97619	8.03532	7.9411	9.7456	9.91678	9.38258	hsa_circ_0072763	circRNA	TTACAAAGCACATGAATAATTGTGTGCCCAAGAAGATGCTGCAGCTGGTTGGTGTCACTG	NA	circbase	hsa_circ_0072763	chr5	68470703	68473176	+	2473	489	NM_031966	CCNB1
hsa_circ_0031760	0.0020981	7.17637	7.17637	up	6.35776	6.52837	6.40451	3.30335	3.90322	3.49328	hsa_circ_0031760	circRNA	CAGCTGAAAGGTCAGACATATTTCCAACATTTGGGTCAAAACCTTGTCCAACAAGACTTT	NA	circbase	hsa_circ_0031760	chr14	45481177	45523752	+	42575	1263	NM_015091	FAM179B
hsa_circ_0088063	0.000560444	2.56129	2.56129	up	5.51646	5.48582	5.45178	4.02736	4.21386	4.13688	hsa_circ_0088063	circRNA	AATTCTTTCACGGGGATCTGATGAGCTTCTTTCTTCTGGCATCATTAACGGACCTTTTAC	NA	circbase	hsa_circ_0088063	chr9	114986412	115060196	-	73784	1493	NM_001163790	PTBP3
hsa_circ_0011551	0.00252586	2.24518	2.24518	up	6.16341	5.90642	6.23342	5.17125	4.88699	4.72947	hsa_circ_0011551	circRNA	GTCTTACAAGGGCAAAATGTTTCAGTTCTGTGGCAAGAATTGTTCTGATGAATATAAGAA	NA	circbase	hsa_circ_0011551	chr1	35853054	35857953	+	4899	616	NM_005095	ZMYM4
hsa_circ_0023127	0.00757098	0.24979	4.00337	down	3.86503	3.48682	3.16951	5.45037	5.58022	5.57492	hsa_circ_0023127	circRNA	TGCACATGAAGTTTTTTGGAACGAAGTGGATGATGTTCCTCGCTGTGGGCATCTACGCCC	NA	circbase	hsa_circ_0023127	chr11	67761146	67767150	-	6004	1089	NM_030930	UNC93B1
hsa_circ_0018932	0.000997274	2.76365	2.76365	up	7.10944	7.18341	7.12308	5.67784	5.54253	5.78659	hsa_circ_0018932	circRNA	ATCAACACCAAGATATCCGCGGAGTGTCGTGGGCTCCGAGAGAGGACACTGTGTGACAAC	NA	circbase	hsa_circ_0018932	chr10	79576764	79593797	-	17033	2252	NM_004747	DLG5
hsa_circ_0082468	0.000535534	3.03861	3.03861	up	16.1606	15.9499	16.1517	14.4716	14.45	14.5386	hsa_circ_0082468	circRNA	TTCAGCAAGACTTCTCTTTGCCTCAAATAAAAAGTGCTTTTGTGAGTCCCCTCCAGGGCA	NA	circbase	hsa_circ_0082468	chr7	134127106	134136505	-	9399	1258	NM_001628	AKR1B1
hsa_circ_0046538	0.00460011	0.274717	3.64011	down	4.04181	4.10505	4.29565	5.72997	6.3555	5.88569	hsa_circ_0046538	circRNA	GCAGATGAAGTGCACTGGTGATTGCTGCGGTGTTTGACCGAGACATAAACTGCAGAAGAG	NA	circbase	hsa_circ_0046538	chr17	80842020	80879453	+	37433	703	NM_005993	TBCD
hsa_circ_0086379	0.0452216	3.8235	3.8235	up	5.71808	5.81648	5.68049	3.98005	2.77002	4.27192	hsa_circ_0086379	circRNA	GTGAAGATATTATTCTATGGCATTTCCATATTCTGTCTGGTTGCCTTAGTGAGGGCCTCC	NA	circbase	hsa_circ_0086379	chr9	14619636	14672926	-	53290	511	NM_178566	ZDHHC21
hsa_circ_0066492	0.000159442	0.35064	2.85193	down	4.72771	4.64076	4.91212	6.37396	6.30022	6.14641	hsa_circ_0066492	circRNA	AGGTGTGAAAGTTAACAAGCCCTAATGTTGTGGGACAGCTGGCTAAACAGATGATTGGGT	NA	circbase	hsa_circ_0066492	chr3	67578555	67578646	-	91	91	NM_003848	SUCLG2
hsa_circ_0071564	0.00108719	2.26415	2.26415	up	6.96581	6.85723	6.8968	5.68264	5.8667	5.62446	hsa_circ_0071564	circRNA	AAGCCAGAAGACATGAAGAACAGCCAAGACCTTTTGTGTTGCACGCATGCTTGAGGAACT	NA	circbase	hsa_circ_0071564	chr4	186185591	186231970	+	46379	613	NM_031953	SNX25
hsa_circ_0091146	0.00221768	0.461679	2.16601	down	8.2929	8.29349	8.25668	9.35708	9.31041	9.5131	hsa_circ_0091146	circRNA	TCCTGGGCGGAGTCGACTTCAATGTTCCTATGAAGAACAACCAGATAACAAACAACCAGA	NA	circbase	hsa_circ_0091146	chrX	77365363	77373667	+	8304	576	NM_000291	PGK1
hsa_circ_0051007	0.00102597	2.08174	2.08174	up	6.84917	6.63214	6.79357	5.55873	5.66931	5.86531	hsa_circ_0051007	circRNA	TTCCTTGATGCGCAAGTTCATTGCCTACCAGTTCACAGACACGATGTTGACGATGAGTAT	NA	circbase	hsa_circ_0051007	chr19	39948314	39950600	+	2286	383	NM_003169	SUPT5H
hsa_circ_0049374	0.0018281	0.437924	2.2835	down	8.61398	8.39814	8.46973	9.66656	9.68065	9.71638	hsa_circ_0049374	circRNA	AAGAAGATTGTGGATGCCGTGATCAAGTACAAGGACAGCGCATGGACCTGGACCGCAGGC	NA	circbase	hsa_circ_0049374	chr19	11145589	11152236	+	6647	569	NM_001128849	SMARCA4
hsa_circ_0073973	0.00353126	2.45439	2.45439	up	4.73943	4.32493	4.72271	3.44627	3.45957	2.98296	hsa_circ_0073973	circRNA	CTCAGATGAGCTTACTAACAAGAATCCCAAAATGAGCCGAAGTGTTGGATATTCATATCC	NA	circbase	hsa_circ_0073973	chr5	134010315	134050851	+	40536	2037	NM_021982	SEC24A
hsa_circ_0013366	0.0433666	2.61934	2.61934	up	6.41307	6.15677	6.2178	4.86249	5.35251	4.18901	hsa_circ_0013366	circRNA	AGTATTGGTAGTGCAAGTGTAATCTCCATGCCACTGTATGTGTGTATGACAACAGCAAAT	NA	circbase	hsa_circ_0013366	chr1	107937775	107950330	+	12555	200	NM_001113226	NTNG1
hsa_circ_0038271	0.0283103	2.34496	2.34496	up	7.26401	7.19984	7.24093	5.97482	6.35213	5.58983	hsa_circ_0038271	circRNA	TTTGAAAAAGCTCTCGTTGAAGATGTGAATATCTGTCTGCAGGCATGCAGCAGTCTACAT	NA	circbase	hsa_circ_0038271	chr16	18849872	18882210	-	32338	4782	NM_015092	SMG1
hsa_circ_0091094	0.00481093	5.3373	5.3373	up	8.67095	8.65522	8.73478	6.35734	6.494	5.89722	hsa_circ_0091094	circRNA	CTATTCAGTGCAAGCTCTATCAGTACTACTTAGATCACTTAACAGATCATTGTATGGTTA	NA	circbase	hsa_circ_0091094	chrX	76872080	76874449	-	2369	294	NM_000489	ATRX
hsa_circ_0034512	0.00139472	0.233154	4.28901	down	8.50736	8.4016	8.42224	10.6129	10.6775	10.3204	hsa_circ_0034512	circRNA	AGTGTGACAATTGCCCCTTGGAACACAATCCGGATCAGGTGTGCAAGCCCCGTAACCCCT	NA	circbase	hsa_circ_0034512	chr15	39882005	39883824	+	1819	606	NM_003246	THBS1
hsa_circ_0057432	0.0002395	0.42188	2.37034	down	4.76874	4.83226	4.64691	6.03576	6.01211	5.93972	hsa_circ_0057432	circRNA	TGTTGGAGAACGTGGTGACCCTGGGAAACCTGGAGAAGCAGGAAATGCTGGAGTTCCTGG	NA	circbase	hsa_circ_0057432	chr2	189912934	189927789	-	14855	1332	NM_000393	COL5A2
hsa_circ_0024558	0.0376878	2.56103	2.56103	up	5.5303	5.48268	5.60815	4.11815	3.62946	4.63285	hsa_circ_0024558	circRNA	CCCGTTTTCGCTGCAAGAATCTTATTGACCTCCAGAAGCACCTGGATACCCACAGCGAGG	NA	circbase	hsa_circ_0024558	chr11	119003573	119003929	+	356	264	NM_015517	HINFP
hsa_circ_0061118	0.0104006	16.6862	16.6862	up	6.49132	6.62802	6.48538	3.14053	1.60518	2.27143	hsa_circ_0061118	circRNA	CCTGTACAAGGCTCCCAGCGCTACGCGGTCATGAGAGCGGCGGAAATGCACCAGTTGAAG	NA	circbase	hsa_circ_0061118	chr20	61292415	61300430	+	8015	1016	NM_016354	SLCO4A1
hsa_circ_0053899	0.00232558	0.353475	2.82906	down	4.88969	4.75498	4.84013	6.2616	6.53265	6.16961	hsa_circ_0053899	circRNA	ACAGTTTCCAGTAATTTGCCATCTTCCATGTATGAATGGTGGCCAGTGCAGTTCAAGGGA	NA	circbase	hsa_circ_0053899	chr2	33411922	33487888	+	75966	1317	NM_206943	LTBP1
hsa_circ_0008647	0.00162081	0.270256	3.7002	down	6.15982	6.18702	6.19503	8.10134	8.18289	7.90694	hsa_circ_0008647	circRNA	TTTTAGAAACTTTTGCCAGCACATTCTTACGACAGGGAGCCCAGAAGGTTTCCACGCTTT	NA	circbase	hsa_circ_0008647	chr5	145176004	145205763	-	29759	602	NM_138492	PRELID2
hsa_circ_0021440	0.00682991	2.57852	2.57852	up	6.53459	6.36457	6.67305	5.23194	5.39797	4.79381	hsa_circ_0021440	circRNA	GATATTAAATCACCTTCTAGCCACCATGGCAACCTCATCTGAAGAAGTTTTGCTGATTGT	NA	circbase	hsa_circ_0021440	chr11	18354606	18354775	+	169	169	NM_001142307	GTF2H1
hsa_circ_0040031	0.0036519	2.21909	2.21909	up	8.90699	8.94385	8.9593	7.70403	7.70116	7.94207	hsa_circ_0040031	circRNA	TGGAGTCCATGTCTACAACGTAAAACAGCTAAAGGAACAGTGGAGGCCATGTGTCTTTTG	NA	circbase	hsa_circ_0040031	chr16	69194258	69194365	+	107	107	NM_032830	CIRH1A
hsa_circ_0037391	3.10122e-05	0.292607	3.41755	down	8.96832	8.90286	8.85916	10.6045	10.775	10.6666	hsa_circ_0037391	circRNA	ACTGCACCTTCTTTACAATAAAGACTGTAACTGAGCTGACTGTGACGCCGCGGCCGGCGC	NA	circbase	hsa_circ_0037391	chr16	2039945	2044276	+	4331	2051	NM_004209	SYNGR3
hsa_circ_0080036	0.0317548	3.62239	3.62239	up	4.51483	4.24997	4.22009	3.00567	2.46128	1.66451	hsa_circ_0080036	circRNA	ATCTAATGAGTTTAAGGTGATCTGAGTGGGCCTGATCTATCAGCTGAAAGCCTGAAGAGC	NA	circbase	hsa_circ_0080036	chr7	44465498	44521061	-	55563	55563	NM_015332	NUDCD3
hsa_circ_0077441	0.0122621	4.62161	4.62161	up	7.99145	7.90801	8.04991	5.97301	6.0204	5.19579	hsa_circ_0077441	circRNA	CACTTCAAGATTTCAGGTTTCTTGCTGTATGGATCACTGATTGAATAATAGATGGCTTTA	NA	circbase	hsa_circ_0077441	chr6	100956607	101315914	-	359307	7304	NM_006828	ASCC3
hsa_circ_0008383	0.00331732	0.419742	2.38241	down	4.7724	4.89027	4.79053	6.11286	5.86463	6.21379	hsa_circ_0008383	circRNA	CACTCCCTAGTTCGTGCCCTCGTGAGGCTGGCATGCAGGATGGCAGGACAGCCCGGCCAC	NA	circbase	hsa_circ_0008383	chr9	127064214	127089724	+	25510	651	NM_001145001	NEK6
hsa_circ_0061627	0.0171886	4.88933	4.88933	up	6.25559	6.37571	6.43367	4.5861	3.94723	3.4391	hsa_circ_0061627	circRNA	AAATAATCATCAAGTTCCACCTCAGTCTGAACCTGAGAGCAACAGGAAGCGTCCTGATCA	NA	circbase	hsa_circ_0061627	chr21	37732252	37736557	+	4305	411	NM_015358	MORC3
hsa_circ_0052984	0.00482411	3.73186	3.73186	up	6.21569	6.17534	6.23701	4.41751	4.45643	4.01512	hsa_circ_0052984	circRNA	TATAATTCAGGAGGGCCAAACATGTGGGCTATTACCTCTGAAGAACGTACTAAGCATGAC	NA	circbase	hsa_circ_0052984	chr2	24493539	24538093	-	44554	2324	NM_006277	ITSN2
hsa_circ_0087406	0.0187011	4.47911	4.47911	up	4.30166	4.22654	4.25158	1.81754	1.61785	2.64179	hsa_circ_0087406	circRNA	GCCATTGAAGGTGCAAAGTAAGAAAATTGAAGTCAAAGACCATGGGAGATACAGCAAAAC	NA	circbase	hsa_circ_0087406	chr9	88940248	88968145	-	27897	1820	NM_024617	ZCCHC6
hsa_circ_0046533	0.00423619	0.285724	3.49988	down	3.72831	3.8559	3.69425	5.31281	5.84525	5.4959	hsa_circ_0046533	circRNA	ACTGTTTCCTGGTTATAAGTGCACTGGTGATTGCTGCGGTGTTTGACCGAGACATAAACT	NA	circbase	hsa_circ_0046533	chr17	80842020	80851508	+	9488	174	NM_005993	TBCD
hsa_circ_0074333	0.0003641	0.463345	2.15822	down	7.34211	7.24742	7.25616	8.29857	8.49231	8.37966	hsa_circ_0074333	circRNA	CTCACGCCAGGACATATGAGACATCGCTGCTGGTAGAAGAGGCCATTAGTGAGGAGCTTC	NA	circbase	hsa_circ_0074333	chr5	141005251	141005638	-	387	139	NM_003883	HDAC3
hsa_circ_0082421	0.00393505	6.61572	6.61572	up	10.0622	10.0788	10.0353	7.47373	7.50296	6.96049	hsa_circ_0082421	circRNA	ACAGCTCTGGGTTTGAAGAAAAGGCCCAAGTGGATCCCCTTAGTGCTCTGAAATATTTAC	NA	circbase	hsa_circ_0082421	chr7	131155600	131163436	+	7836	158	NM_001145354	MKLN1
hsa_circ_0027666	0.0455687	2.73563	2.73563	up	7.1107	7.13644	7.16782	5.93575	5.96902	4.93839	hsa_circ_0027666	circRNA	TCCATTTCTAGGTTTTTGATTGGTCAAGGAGCACATGTAGGGGCTGTCAACAGTGAAGGA	NA	circbase	hsa_circ_0027666	chr12	80184246	80239200	-	54954	2298	NM_002480	PPP1R12A
hsa_circ_0090083	0.00107874	0.46863	2.13388	down	10.1419	10.0856	10.0386	11.3153	11.1093	11.1141	hsa_circ_0090083	circRNA	TAGTGAAACATTTCCAAGCCAGCGCCCTACTGGGAAGGAACAGCTGTGATCGATGGAGAA	NA	circbase	hsa_circ_0090083	chrX	23689645	23701822	+	12177	524	NM_006406	PRDX4
hsa_circ_0053252	0.00695698	2.13255	2.13255	up	12.3299	12.3977	12.3887	11.2811	11.0879	11.448	hsa_circ_0053252	circRNA	TCATTAAACTCAGCCTGACTGCTGCCTTTCCTGAGACTGGCCCAGACGCTGCGGCACTAT	NA	circbase	hsa_circ_0053252	chr2	27598372	27599994	+	1622	1047	NM_014748	SNX17
hsa_circ_0029888	0.0109854	0.462	2.1645	down	4.68149	4.95975	4.77832	6.02992	5.57249	6.11627	hsa_circ_0029888	circRNA	TGGAACTTAATCCTCTCCTACATCATCGGCACTGCTGATGAAACCTGGCGCCGGAACCCG	NA	circbase	hsa_circ_0029888	chr13	30109955	30169825	-	59870	757	NM_003045	SLC7A1
hsa_circ_0067981	0.0113905	2.06052	2.06052	up	7.39292	7.37877	7.34239	6.30834	6.52862	6.11943	hsa_circ_0067981	circRNA	TATCTCACAGGTTATTCTCGTTCAAGTTAATCCAGGTGAGACTTTCACAATAAGAGCAGA	NA	circbase	hsa_circ_0067981	chr3	171851260	171944737	+	93477	153	NM_022763	FNDC3B
hsa_circ_0025663	0.00745896	2.3994	2.3994	up	4.92439	4.98452	4.75148	3.70183	3.83252	3.29536	hsa_circ_0025663	circRNA	CCAGCTAAAGGTTTTTGGATTATTTGTCAGATCTGTGTGTGTCTAATACCACTGCTATCC	NA	circbase	hsa_circ_0025663	chr12	26634063	26811063	-	177000	4237	NM_002223	ITPR2
hsa_circ_0078556	0.0201038	2.10201	2.10201	up	7.24507	7.40989	7.3779	6.4569	5.89186	6.40898	hsa_circ_0078556	circRNA	CCAGGTTAACCCAGAACGTAAAAATCTAAAATGGTTATTATTGCAGCAGAACTCCTAAAA	NA	circbase	hsa_circ_0078556	chr6	160200658	160207029	-	6371	1175	NM_030752	TCP1
hsa_circ_0049726	0.0148073	0.23645	4.22922	down	6.61	6.80656	6.82469	8.78857	8.27901	9.25997	hsa_circ_0049726	circRNA	TTCAACTCCCCAGTACCAGGGCCGCATCAACGAGCTGCTGCTGTCGGTCATCACCTGGGT	NA	circbase	hsa_circ_0049726	chr19	14263120	14268272	-	5152	1114	NM_001008701	LPHN1
hsa_circ_0082375	0.000553895	0.113273	8.82826	down	3.09262	3.67888	3.52087	6.63586	6.71291	6.41547	hsa_circ_0082375	circRNA	TAAATATTCAATGTGAGTTTCAGAAAGGGAGCCAGCGACAACCCTTGCTCCGAAGTGTAC	NA	circbase	hsa_circ_0082375	chr7	129950626	129964020	+	13394	1977	NM_016352	CPA4
hsa_circ_0072114	0.000394142	2.40948	2.40948	up	9.78818	9.66936	9.93536	8.67624	8.525	8.38291	hsa_circ_0072114	circRNA	CATGGAGCAGGGGTGTGTCTAGCAATGATTTCTCTTCTCTGGAGGCTTTGTGTAAGAAAA	NA	circbase	hsa_circ_0072114	chr5	33455691	33461169	+	5478	838	NM_152295	TARS
hsa_circ_0055986	0.0038952	3.85325	3.85325	up	6.37044	6.33497	6.34741	4.63618	4.21513	4.33007	hsa_circ_0055986	circRNA	GACCCTTAAGCGTTCAGTGGAATTAAACCCAACACAAAAAGATCTTGTGTTGAAGATTGC	NA	circbase	hsa_circ_0055986	chr2	109347777	109352218	+	4441	384	NM_006267	RANBP2
hsa_circ_0058588	0.0024333	2.2117	2.2117	up	8.02142	7.91303	7.9514	6.93798	6.85226	6.64696	hsa_circ_0058588	circRNA	TGGATTACAGTGAATGGTAGTGTCTAGAAAGGGTATGTCCCTTCAAGAGAGAGGTGCCAA	NA	circbase	hsa_circ_0058588	chr2	230723500	230744844	-	21344	937	NM_004238	TRIP12
hsa_circ_0021063	0.0299416	3.12218	3.12218	up	6.67001	6.57625	6.52593	5.11189	4.27143	5.27798	hsa_circ_0021063	circRNA	GTGGACTTTGGAAAATACCTGACCCTAGAGAATGTGGCTGATCTGGTGAGGCCATCCCCA	NA	circbase	hsa_circ_0021063	chr11	6638531	6639007	-	476	279	NM_000391	TPP1
hsa_circ_0031628	0.0476804	3.42386	3.42386	up	5.74123	5.41573	5.45242	3.25367	4.52999	3.04244	hsa_circ_0031628	circRNA	TAAAAGAGGCAGAAGGGTGACTTTTTTGAACGAACCATTCTGTGCAACAGCCTTGTGTGG	NA	circbase	hsa_circ_0031628	chr14	35249391	35331528	-	82137	2123	NM_013448	BAZ1A
hsa_circ_0022464	0.00261688	0.339673	2.94401	down	5.17668	5.07777	5.11577	6.70794	6.48017	6.83507	hsa_circ_0022464	circRNA	ACCAAAGTCGGTGGTTGGTTTTGGACACAGAGACCAGAGAGATCGTGTCTGATGTCATTG	NA	circbase	hsa_circ_0022464	chr11	62369690	62371673	-	1983	965	NM_153265	EML3
hsa_circ_0039375	0.00448218	7.78476	7.78476	up	6.03437	5.79408	6.12396	3.50507	2.54483	2.87124	hsa_circ_0039375	circRNA	ACCTAATCATGAAGGTGGTTTGAAGTTGACATTTCAGAAGCAAGGGCTTGCTCAGAAAAG	NA	circbase	hsa_circ_0039375	chr16	53342597	53348428	+	5831	309	NM_025134	CHD9
hsa_circ_0066178	0.000503625	0.415575	2.40631	down	8.70625	8.79886	8.8553	9.93359	10.0274	10.1919	hsa_circ_0066178	circRNA	ACAAGGCCAGCCACCCCACGTCATGCTGCAGCGCCGCAGAGATCATGGCTGTCCTCTTTT	NA	circbase	hsa_circ_0066178	chr3	53274266	53276258	-	1992	330	NM_001135055	TKT
hsa_circ_0004122	0.0151636	2.11776	2.11776	up	4.45279	4.44228	4.4033	3.42285	3.5257	3.06291	hsa_circ_0004122	circRNA	GCCCATTCAGGAAATATGATTCCCTGATTCAGGATCAGGCCCGGGAACTGTCTTACCTAC	NA	circbase	hsa_circ_0004122	chr1	144873876	144877271	-	3395	665	NM_014644	PDE4DIP
hsa_circ_0061451	0.00955169	2.08045	2.08045	up	3.78892	3.56123	3.79587	2.58664	2.94144	2.40735	hsa_circ_0061451	circRNA	ACTGACGTCTGACGGAGAGGAGAGCCCGGACAGCCAAGTAAAAGCTGCTGCAGGCACAGG	NA	circbase	hsa_circ_0061451	chr21	33711015	33723231	-	12216	1897	NM_014825	URB1
hsa_circ_0061680	0.0402957	2.07102	2.07102	up	8.80022	8.75142	8.69232	8.00708	7.75724	7.22375	hsa_circ_0061680	circRNA	CTAAAATGAGAATTTGAACACAAGGTCATAAAAGAAAAGGTTCCTCCAAGACCTATTCTG	NA	circbase	hsa_circ_0061680	chr21	38523119	38575408	+	52289	5400	NM_003316	TTC3
hsa_circ_0083838	1.1096e-05	0.464481	2.15294	down	7.01442	6.91291	6.95256	8.09869	8.01101	8.08933	hsa_circ_0083838	circRNA	TTTTGATGCTTGGATGTGCCCTTCCAATATACAACTTTGATTAGTTTGTCCTTTGGAGGA	NA	circbase	hsa_circ_0083838	chr8	29959413	29959489	+	76	76	NM_015344	LEPROTL1
hsa_circ_0083669	0.000180735	0.281046	3.55814	down	4.49249	4.28565	4.29843	6.20586	6.01563	6.33965	hsa_circ_0083669	circRNA	GCAGAAGAAGAACCTGAATATCCAGGTGGAGGACATTCGGATTCGAGCCATCCTCTCAAC	NA	circbase	hsa_circ_0083669	chr8	23179642	23198716	-	19074	771	NM_002318	LOXL2
hsa_circ_0040796	0.00898483	0.387489	2.58072	down	3.92593	3.45342	4.05246	4.8337	5.5662	5.10516	hsa_circ_0040796	circRNA	TTATTTTTAAAGAAACACTCAATCATCCTAGCTCTTCTTCGTGGGGTCCCGGGAAGGCCA	NA	circbase	hsa_circ_0040796	chr16	87863628	87871547	-	7919	3428	NM_003486	SLC7A5
hsa_circ_0030319	0.0445304	0.47648	2.09872	down	5.99687	6.25201	5.86921	7.24304	6.54953	7.42208	hsa_circ_0030319	circRNA	GGCGCACAAGAACCCCAACAAGCACATCTCCCAGACAGAGGTGATCATCCGGTTTGCTTT	NA	circbase	hsa_circ_0030319	chr13	52520419	52520614	-	195	195	NM_000053	ATP7B
hsa_circ_0090955	3.96046e-05	0.322233	3.10335	down	5.56456	5.5729	5.6093	7.277	7.18003	7.1896	hsa_circ_0090955	circRNA	ATGACTCAGAATGACAGCCAACTGCAGCCCATTCAGTACCAATACCAGGATGAAACTGTT	NA	circbase	hsa_circ_0090955	chrX	69572449	69573657	+	1208	243	NM_012310	KIF4A
hsa_circ_0078141	0.0206024	3.43417	3.43417	up	4.06103	3.91528	4.40937	2.93448	1.75827	2.142	hsa_circ_0078141	circRNA	GACATTTCAGGGCAGCCATTCTACAAAAGTGGAAGCTGTGGTCAGAACTCTGATGAAAAT	NA	circbase	hsa_circ_0078141	chr6	146215285	146216113	-	828	180	NM_001042683	SHPRH
hsa_circ_0067075	0.000559352	0.296469	3.37304	down	5.98974	6.08235	5.91556	7.76298	7.75563	7.7359	hsa_circ_0067075	circRNA	CTCTGCTCAGGTCTCAACATATGCACTAGTGGAAGTGCCACCTCATGTGAAGAATGTCTG	NA	circbase	hsa_circ_0067075	chr3	124515234	124592378	-	77144	1623	NM_002213	ITGB5
hsa_circ_0089461	0.000993086	0.121238	8.24822	down	2.82676	3.14337	3.12205	5.72961	6.42687	6.00253	hsa_circ_0089461	circRNA	ACATGCGTCTTCCCTGACAAGAAGTCCGAAGGGGGCGAGAAAGGCCCACAAGGCCCAGCT	NA	circbase	hsa_circ_0089461	chr9	137701028	137717750	+	16722	1701	NM_000093	COL5A1
hsa_circ_0054338	0.0380981	2.23818	2.23818	up	7.97041	7.87998	7.89481	6.9596	6.96092	6.22101	hsa_circ_0054338	circRNA	TATTTGAAAGAAATAAACGGTGACTGGCAAAGAGCTGATGCAGTCTGGAATAAAATCCAA	NA	circbase	hsa_circ_0054338	chr2	44132830	44145537	-	12707	468	NM_133259	LRPPRC
hsa_circ_0072543	0.0245233	2.99178	2.99178	up	8.17212	8.00788	8.12951	6.76035	6.74072	5.92357	hsa_circ_0072543	circRNA	TATTAGTGAACAGGGACTTGCCATGAGGTGTTGAAGCCTTGTTTCACTGAGTTGGAGAGA	NA	circbase	hsa_circ_0072543	chr5	56509900	56557109	+	47209	1341	NM_001127236	GPBP1
hsa_circ_0072181	0.0336546	3.20928	3.20928	up	4.24579	4.31467	4.06974	2.67757	2.9192	1.75815	hsa_circ_0072181	circRNA	ATCCAGTTCAGATAAGCCTTTGAAAAAAAGAAAACAAGATTCTTACCCACAGGAGGCTGG	NA	circbase	hsa_circ_0072181	chr5	36984777	37049403	+	64626	5459	NM_015384	NIPBL
hsa_circ_0012127	0.00981628	3.32327	3.32327	up	10.5478	10.5854	10.5967	8.91104	8.47909	9.07824	hsa_circ_0012127	circRNA	TAAACTTGGTATTTGTCTGGGTCAGTGCAACCTCCAGAGTGAAGATGGGTGACTAGATGA	NA	circbase	hsa_circ_0012127	chr1	44443652	44443972	+	320	320	NM_004047	ATP6V0B
hsa_circ_0031417	0.00434487	3.04427	3.04427	up	5.75426	5.10002	5.24852	4.13973	3.63624	3.51387	hsa_circ_0031417	circRNA	AGTAGCCAAGTGGCTTTGAAGCGTATGTTGAATTTCAATGTGCCTCATATTAAAAACAGC	NA	circbase	hsa_circ_0031417	chr14	31097414	31107453	+	10039	374	NM_016106	SCFD1
hsa_circ_0023128	0.00187759	0.251991	3.9684	down	5.76872	5.76447	5.72801	7.55456	7.79071	7.86412	hsa_circ_0023128	circRNA	TTATCTACAGCGGCTTCGAGGTGCTCTTTGCCTGCACTGGTATCGCCTTGCACCAACAGC	NA	circbase	hsa_circ_0023128	chr11	67764072	67765269	-	1197	307	NM_030930	UNC93B1
hsa_circ_0071069	0.00815552	3.26078	3.26078	up	4.07314	3.98425	4.24931	2.76334	2.30911	2.0365	hsa_circ_0071069	circRNA	CTGCTGGCTTACAATATGAAGTTGGAGACAAATGTCAATTTATAGAAGGATCATTTGAAG	NA	circbase	hsa_circ_0071069	chr4	146076562	146092872	-	16310	630	NM_001102653	OTUD4
hsa_circ_0040071	0.003776	2.39221	2.39221	up	6.34427	6.32673	6.31299	5.08496	5.19525	4.91521	hsa_circ_0040071	circRNA	AACTGGATATATTCTCTGAAGTTACACCCATCACAGAATTTTCATAGAGCTGGACTATTG	NA	circbase	hsa_circ_0040071	chr16	69602397	69729282	+	126885	4647	NM_138714	NFAT5
hsa_circ_0083379	0.000574411	2.40864	2.40864	up	7.20181	7.07826	7.08616	5.94204	5.90818	5.70333	hsa_circ_0083379	circRNA	TATGGCACCTCATCCTGCTCGAGACTACGTTGTTTTAAGGCGCGGGAGACAGTTCGCTCC	NA	circbase	hsa_circ_0083379	chr8	12945995	12990809	-	44814	3301	NM_006094	DLC1
hsa_circ_0001434	0.0228054	0.46611	2.14542	down	8.27982	8.27689	8.31849	9.31264	9.69025	9.11654	hsa_circ_0001434	circRNA	AAGTTTCATGAGAATGTAACTGGTCACTACATTTCCCCCTTTCATGATATTCCTCTGAAG	NA	circbase	hsa_circ_0001434	chr4	106345352	106377902	-	32550	498	NM_176869	PPA2
hsa_circ_0032082	0.0400092	5.20464	5.20464	up	5.98073	5.91602	5.81526	3.70321	4.0512	2.30761	hsa_circ_0032082	circRNA	ACTAAACCAGGTTGGAGCTATTGTTGAAACAAGGACATCTGATGGATCTTTTCAGGAAGC	NA	circbase	hsa_circ_0032082	chr14	58772739	58796322	+	23583	556	NM_002892	ARID4A
hsa_circ_0036344	0.00308157	0.475212	2.10433	down	4.45006	4.61928	4.83636	5.62373	5.94873	5.5472	hsa_circ_0036344	circRNA	AAGCTGAGCAGCTAATGTCAGATGAGAATTGCTTTAAGGTTTCAGCCATGCCACAGAGCT	NA	circbase	hsa_circ_0036344	chr15	75676604	75715164	-	38560	3006	NM_001145358	SIN3A
hsa_circ_0048751	0.000103463	2.447	2.447	up	7.85433	7.73436	7.81955	6.55452	6.40362	6.57374	hsa_circ_0048751	circRNA	AAATTGAAAAAAAATGAGAAAATACTCGACATTTTGGGGGAAACTTGTAAATCTGAGCCA	NA	circbase	hsa_circ_0048751	chr19	5604593	5611641	-	7048	925	NM_014649	SAFB2
hsa_circ_0017432	0.00280829	6.78635	6.78635	up	8.20044	8.09774	8.02593	5.64252	4.98719	5.33801	hsa_circ_0017432	circRNA	GCAAAGTTAAGTTGTTTTACGAATACGTGTTGTAGTCATCCATTAAGCAATCCAGCCGAG	NA	circbase	hsa_circ_0017432	chr10	1085963	1088702	-	2739	1612	NM_004508	IDI1
hsa_circ_0036086	0.0128633	0.393551	2.54096	down	4.61637	4.48569	4.36915	6.1048	5.89314	5.44329	hsa_circ_0036086	circRNA	AACAAACAATGAAAAAGAACAAATCACTATAAGTCAGTTGTCCTTGGTAGATCTTGCTGG	NA	circbase	hsa_circ_0036086	chr15	69721449	69729061	+	7612	586	NM_138555	KIF23
hsa_circ_0036757	0.00790081	0.189949	5.26458	down	4.49291	5.20372	4.572	7.20502	7.21919	7.14189	hsa_circ_0036757	circRNA	ATATTTAGCTACTAAAAAGCTCTTCACAAGCTTTGGCTCCCTTGGCCTGATGACGTCCGT	NA	circbase	hsa_circ_0036757	chr15	90627211	90628619	-	1408	678	NM_002168	IDH2
hsa_circ_0029947	5.27879e-06	5.27544	5.27544	up	4.22307	4.05401	4.18462	1.71388	1.8372	1.71461	hsa_circ_0029947	circRNA	GAATGATCGGAACATTGCTTGGGTCAAGTCATATAACATATGCTTTGAGTTAGAAGATAG	NA	circbase	hsa_circ_0029947	chr13	33232570	33309467	+	76897	2007	NM_015032	PDS5B
hsa_circ_0064886	0.00375175	0.44126	2.26624	down	4.67621	4.69334	4.51351	5.94919	5.56139	5.89064	hsa_circ_0064886	circRNA	AGAAGATGAGGCCCACCATTAAAGATCACTGGTTGAAACACCCGGCTCTGGGCGTGGGGA	NA	circbase	hsa_circ_0064886	chr3	38518777	38524051	+	5274	1292	NM_001106	ACVR2B
hsa_circ_0018486	0.0299003	2.4536	2.4536	up	5.57062	5.67504	5.48976	4.43907	4.55203	3.73951	hsa_circ_0018486	circRNA	ATATCTCAGCAGAGCAGGTTGTTGCCCTGGATGCCCAAAATATTGTAGCTGTTTCATGTG	NA	circbase	hsa_circ_0018486	chr10	69750660	69804320	-	53660	1217	NM_022079	HERC4
hsa_circ_0043544	0.0180691	0.245903	4.06664	down	4.37118	4.60859	4.3211	6.83642	6.56708	5.79592	hsa_circ_0043544	circRNA	GCAGCAAAAAACATACAAAGAACAAGTTCTAGAACCCATGTTGAATGGCACCGAGAAGAC	NA	circbase	hsa_circ_0043544	chr17	38547757	38556661	-	8904	1468	NM_001067	TOP2A
hsa_circ_0043539	0.00399338	0.175985	5.68229	down	3.32689	3.03162	3.13807	5.98435	5.73592	5.20571	hsa_circ_0043539	circRNA	TTGCAACCCAGTGGTCGAAATGGCTATGGAGCCAAATTGTGTAACATATTCAGTACCAAA	NA	circbase	hsa_circ_0043539	chr17	38544772	38569544	-	24772	5116	NM_001067	TOP2A
hsa_circ_0078592	0.010901	2.15127	2.15127	up	6.18782	6.15647	6.11124	4.99879	4.83628	5.27197	hsa_circ_0078592	circRNA	AGGAGAGGAGGAAGAGGATAACTCCACCTACAACTTCCGGTGGTACACCAGCTATGCCTG	NA	circbase	hsa_circ_0078592	chr6	160468823	160523703	+	54880	4766	NM_000876	IGF2R
hsa_circ_0011377	0.000266825	2.1374	2.1374	up	10.5043	10.6152	10.4089	9.40654	9.35186	9.48663	hsa_circ_0011377	circRNA	ACAACAGCTGTCGTCTCTGGGACTGTGAAACAGATCGTCAATGTATGGTACTCTGTGAAT	NA	circbase	hsa_circ_0011377	chr1	32689634	32690076	+	442	154	NM_003757	EIF3I
hsa_circ_0080135	0.000552267	0.469508	2.12989	down	7.22345	7.19902	7.11539	8.15418	8.28216	8.36809	hsa_circ_0080135	circRNA	AGACACTTCCAAGTTCTGGTACAAGGCGGATATTTCAAGAGAACAAGTGCTACACACGCA	NA	circbase	hsa_circ_0080135	chr7	47341783	47409218	-	67435	2520	NM_022748	TNS3
hsa_circ_0046542	0.000163267	0.355553	2.81252	down	4.19025	4.03386	4.26656	5.57715	5.72639	5.66848	hsa_circ_0046542	circRNA	TGGTTATAAGGCCGCCTTCCAGGAGAATGTGGGGAGACAGGGCACTTTCCCTCATGGTAT	NA	circbase	hsa_circ_0046542	chr17	80847543	80851508	+	3965	116	NM_005993	TBCD
hsa_circ_0078081	0.0221177	4.69192	4.69192	up	6.08952	6.24635	6.14822	4.53252	3.3078	3.67407	hsa_circ_0078081	circRNA	TGTAGAGGATCGTCAACAACATCTAGAGAATGAAACTTGGTGAGCGCTGGACAGCAGTAT	NA	circbase	hsa_circ_0078081	chr6	144765416	144780490	+	15074	1195	NM_007124	UTRN
hsa_circ_0045287	0.0260945	2.02214	2.02214	up	9.43695	9.34918	9.42698	8.39769	8.66036	8.04352	hsa_circ_0045287	circRNA	TTTATTCGAAGTACTTAAACTTCACCCTTGTTTAGCCCCTATTAAGGTTGCTTTGGATGT	NA	circbase	hsa_circ_0045287	chr17	62476405	62479116	-	2711	182	NM_007215	POLG2
hsa_circ_0067018	7.59349e-06	0.260093	3.84478	down	5.45595	5.57468	5.53167	7.37988	7.53287	7.47662	hsa_circ_0067018	circRNA	GGATGCAAAAGTGGTCCTGCCATCATGGCTGTCCTCTGCAAAGGTCTCCTCGCTCATTGA	NA	circbase	hsa_circ_0067018	chr3	122808014	122865106	+	57092	1100	NM_006810	PDIA5
hsa_circ_0073867	7.76459e-05	5.29264	5.29264	up	7.01371	7.07052	6.92321	4.7472	4.54194	4.49769	hsa_circ_0073867	circRNA	TAAGTACCAGAAACTCTGCAGTGATGCTCAAGTTAAAGTCTTTGGGAAATGCTGCCAACT	NA	circbase	hsa_circ_0073867	chr5	131066596	131066731	-	135	135	NM_133372	FNIP1
hsa_circ_0062855	0.0311981	2.18165	2.18165	up	6.25061	6.24815	6.18166	5.03953	4.71652	5.45399	hsa_circ_0062855	circRNA	CTATGAATTCAGATGAGCTAATATCTTTTCCTCTGGGTGGAGAAAGGCAGTGAGGATGTG	NA	circbase	hsa_circ_0062855	chr22	31328345	31328756	-	411	319	NM_014941	MORC2
hsa_circ_0088316	9.79888e-06	2.83347	2.83347	up	7.50581	7.39427	7.49109	5.97779	5.99512	5.91173	hsa_circ_0088316	circRNA	AATTCCAAATACTGGGTCCTATGGAAGGACATACAGCATGGTCAGCAGCTCTAAGCAAAG	NA	circbase	hsa_circ_0088316	chr9	123636256	123636338	-	82	82	NM_015651	PHF19
hsa_circ_0018124	0.0175896	3.57644	3.57644	up	9.15007	9.08663	9.15365	7.54239	7.46798	6.73683	hsa_circ_0018124	circRNA	TGAAGTTAAGGCAACTTTAGCGAGTATAGATGCTGAGCTTCAGAAACTTAAGGAAATGAC	NA	circbase	hsa_circ_0018124	chr10	32310153	32317499	-	7346	513	NM_004521	KIF5B
hsa_circ_0079049	2.11886e-05	2.98645	2.98645	up	7.45994	7.474	7.47431	5.90062	5.86142	5.9105	hsa_circ_0079049	circRNA	ATCTCCAAGAACGTGCTCTTCGCTCACCTGGATGACAACGAGAGGAGGTGGGAGCGGGGC	NA	circbase	hsa_circ_0079049	chr7	716865	766978	-	50113	594	NM_001164760	PRKAR1B
hsa_circ_0073579	0.0240927	0.444522	2.24961	down	5.32685	5.43731	5.22851	6.36184	6.87379	6.18166	hsa_circ_0073579	circRNA	AGGCGATCCAGACACAGATCTCGTTCATATCAGTTTTTCTTGCAGGTGAAGCAAGATGTC	NA	circbase	hsa_circ_0073579	chr5	111519712	111602027	-	82315	1287	NM_022140	EPB41L4A
hsa_circ_0088338	0.00748264	0.407168	2.45599	down	5.65561	5.73685	5.65341	6.7439	7.18494	6.97393	hsa_circ_0088338	circRNA	CTGCACAGCCTTGTTAGGTAGTGCTCATAGCTCTCTTTGTCCAGTGCTTCGGCCTTGGTC	NA	circbase	hsa_circ_0088338	chr9	124043747	124043840	+	93	93	NM_001127663	GSN
hsa_circ_0045394	0.00138023	2.81825	2.81825	up	6.89504	7.00041	6.90499	5.51233	5.25351	5.5359	hsa_circ_0045394	circRNA	CATACTCAAGACAGCAACTAGTAACGCCCTCTCTGGATATCACGTGGAAGACTTAGATGA	NA	circbase	hsa_circ_0045394	chr17	65104607	65191586	-	86979	4295	NM_014877	HELZ
hsa_circ_0060502	1.52337e-05	0.0751637	13.3043	down	4.28044	4.40398	4.36599	7.94671	8.15227	8.14632	hsa_circ_0060502	circRNA	GTGGCATGCAGGGCTGCCGGGAGGCTATCAAAAGGATCGCCTATGAGTTTGTAGAGATGA	NA	circbase	hsa_circ_0060502	chr20	43248162	43255240	-	7078	1186	NM_000022	ADA
hsa_circ_0051924	0.00717935	0.497827	2.00873	down	10.1921	10.2047	10.2652	11.2198	11.0503	11.3917	hsa_circ_0051924	circRNA	TGTATATAACTCCCCTCCCCCAGAAAAATAAATGTCACTGCCAACGTTTCAACGAGGTGG	NA	circbase	hsa_circ_0051924	chr19	50138551	50139984	-	1433	594	NM_006270	RRAS
hsa_circ_0006138	0.00664124	2.01199	2.01199	up	7.66486	7.87396	7.78541	6.91876	6.85009	6.5038	hsa_circ_0006138	circRNA	CAACAAATGGATACGTCGGTAACCTTTCCAGAGATGTGACAGAAGCTCTAATTCTGCAAC	NA	circbase	hsa_circ_0006138	chr2	70451685	70463307	-	11622	448	NM_022173	TIA1
hsa_circ_0032694	0.000596723	2.03967	2.03967	up	6.37257	6.62017	6.41157	5.36087	5.57167	5.39007	hsa_circ_0032694	circRNA	TGTAATAAATAGAAAAACCCTCTGCTCTGATCATGAATGGCCTCCAAGCTCGGACCTTTG	NA	circbase	hsa_circ_0032694	chr14	76117232	76121319	-	4087	955	NM_007176	C14orf1
hsa_circ_0084031	0.00045102	0.404364	2.47302	down	4.48632	4.61339	4.40261	5.77923	5.86513	5.78298	hsa_circ_0084031	circRNA	CAACCTGTTTGAAATAATAACAAGCTCCAGGACCTTCTACGTACAGTGATCTCTTAATGA	NA	circbase	hsa_circ_0084031	chr8	38814840	38814904	+	64	64	NM_021623	PLEKHA2
hsa_circ_0039543	0.000113864	0.23855	4.19199	down	3.95973	3.90609	3.65196	5.79603	6.03469	5.89836	hsa_circ_0039543	circRNA	CATGTTCACCGTCATGTGCTACGACTATGACAATGACGGGGGCCATGACTTCATCGGCGA	NA	circbase	hsa_circ_0039543	chr16	57155004	57157385	+	2381	246	NM_152727	CPNE2
hsa_circ_0015623	0.000141488	2.25829	2.25829	up	6.56195	6.52543	6.67095	5.37586	5.40352	5.45611	hsa_circ_0015623	circRNA	GATAAGCCAGGAACTTGGATTTTTCCAAAGGTCACCAGGGTATTACAGGGGACAAAGAAG	NA	circbase	hsa_circ_0015623	chr1	183510118	183520056	+	9938	2009	NM_001174061	SMG7
hsa_circ_0027112	0.0033045	0.444363	2.25041	down	4.68949	4.38725	4.8543	5.90873	5.9175	5.63627	hsa_circ_0027112	circRNA	AAACATAGAACCAGAGTTCTGCAGACATATGTCCTAAGTGCTGGACCCTCATGACAATGG	NA	circbase	hsa_circ_0027112	chr12	57132217	57140638	-	8421	776	NM_000946	PRIM1
hsa_circ_0035416	0.00884236	2.14489	2.14489	up	5.54361	5.84802	5.8516	4.72221	4.87548	4.30552	hsa_circ_0035416	circRNA	AATCTGATGGGTATTGATGAAAGAGGAGGTACAACATCTTGGGGAACAAGTGGTCAACCA	NA	circbase	hsa_circ_0035416	chr15	57355947	57384089	+	28142	177	NM_207037	TCF12
hsa_circ_0019751	0.00172262	0.498019	2.00796	down	6.97326	7.05403	7.01119	7.89223	8.11105	8.04488	hsa_circ_0019751	circRNA	AAGGACCAGCTGCAGACTTTCTCAGAGGAGGAGCACCGAGGGCTGCTTTCAATCCGCTAT	NA	circbase	hsa_circ_0019751	chr10	104247906	104248032	-	126	126	NM_005736	ACTR1A
hsa_circ_0046451	0.0230338	0.431989	2.31487	down	3.79675	4.41625	4.54646	5.33845	5.53372	5.6119	hsa_circ_0046451	circRNA	CTCGTGGATGTAATAATGGACAAATACCAGGAGCAGCCTCATCTGTTGGACCCGCACCTT	NA	circbase	hsa_circ_0046451	chr17	80714040	80772810	+	58770	1134	NM_005993	TBCD
hsa_circ_0051803	0.00973863	2.42319	2.42319	up	16.4388	16.4674	16.4923	15.2273	14.9261	15.3788	hsa_circ_0051803	circRNA	TATCCTAACAAGCCTTGGACCAAATGGAAATAAAGCTTTTTGATGCGCAGTTCGGCGGTC	NA	circbase	hsa_circ_0051803	chr19	49468565	49470135	+	1570	870	NM_000146	FTL
hsa_circ_0015650	0.0353627	2.07599	2.07599	up	6.04012	5.98747	5.82871	4.99854	5.18516	4.41195	hsa_circ_0015650	circRNA	AAAGATCGAGGAATCAAGTACTGGAAATGTTTGATCATGCTTATGGTAACTATATGGAAC	NA	circbase	hsa_circ_0015650	chr1	184671944	184718726	-	46782	2231	NM_025191	EDEM3
hsa_circ_0040026	4.18169e-05	2.39643	2.39643	up	8.43344	8.51641	8.4125	7.16698	7.13295	7.27786	hsa_circ_0040026	circRNA	TGGAGTCCATGTCTACAACGTAAAACAGCTAAAGGCACTGACACCCACTTAGTCTTTCGT	NA	circbase	hsa_circ_0040026	chr16	69184715	69194365	+	9650	641	NM_032830	CIRH1A
hsa_circ_0053740	0.0387932	2.51012	2.51012	up	4.77418	4.61977	4.79015	3.68391	2.75909	3.59659	hsa_circ_0053740	circRNA	CCAGCCATGTCATCTTATCTACGAAATGATTCAGGTAATCAGTGGAGTTTTATTAACAAT	NA	circbase	hsa_circ_0053740	chr2	32698179	32774548	+	76369	6552	NM_016252	BIRC6
hsa_circ_0018967	0.000127201	0.427372	2.33988	down	5.91378	5.981	6.03286	7.09677	7.27086	7.23596	hsa_circ_0018967	circRNA	CTGTTTGACGGCTGGACAACGTTCATGGCTCTCGGGTAGAACCTAGTGAAACGGCCAGAA	NA	circbase	hsa_circ_0018967	chr10	80961340	80968206	+	6866	223	NM_020338	ZMIZ1
hsa_circ_0026898	0.00207327	0.478325	2.09063	down	5.63852	5.68067	5.66962	6.6242	6.82587	6.72383	hsa_circ_0026898	circRNA	TCTCCTGGAGCAGACCTCTGCTTCCCAACAAATGCTCAACTTTCCTGACAAAGGCAAAGA	NA	circbase	hsa_circ_0026898	chr12	56566211	56566488	-	277	183	NM_003075	SMARCC2
hsa_circ_0050918	0.000233272	0.495958	2.0163	down	6.96535	6.97409	6.8677	7.93692	7.93091	7.97642	hsa_circ_0050918	circRNA	ATCCAGACCAAGATGGAGGTGCAGCAGCTGGTGCCAAAACGGGACCATGCCCTCCTGGAG	NA	circbase	hsa_circ_0050918	chr19	39215070	39215205	+	135	135	NM_004924	ACTN4
hsa_circ_0050572	0.0130471	0.47271	2.11546	down	5.81636	5.88351	5.7712	6.9642	7.0898	6.6227	hsa_circ_0050572	circRNA	TGGCCAAGGGCATTTCTTCACTTCCTTTGGGGCCCGTGACCGCTGCTTCCTCCTCATCTT	NA	circbase	hsa_circ_0050572	chr19	35502377	35514247	+	11870	1436	NM_020895	GRAMD1A
hsa_circ_0091126	0.00761609	2.57343	2.57343	up	5.39728	5.1091	5.29451	4.23466	3.79635	3.62288	hsa_circ_0091126	circRNA	TGCTCTAATTTATAATCTGGTTGGAATTCCCATAGCTGCTGGTATCACTGGAAGAAAAAA	NA	circbase	hsa_circ_0091126	chrX	77243737	77298932	+	55195	4003	NM_000052	ATP7A
hsa_circ_0031907	0.0187703	3.39618	3.39618	up	4.17892	3.86948	4.12889	2.54495	1.64071	2.54455	hsa_circ_0031907	circRNA	GAATCTCTGAACATCATCATAAATCTATGAAACCCACGTAGTCGAACACCGTGATGCTTC	NA	circbase	hsa_circ_0031907	chr14	52156408	52156653	+	245	245	NM_001042481	FRMD6
hsa_circ_0052495	0.0114889	2.30135	2.30135	up	6.18739	6.14211	6.16131	4.9205	5.1947	4.73051	hsa_circ_0052495	circRNA	ATGGAGACGTTCCATGCTCAGATACTACAGTACAGTGTTTACCCAATCATTTGGGCAGCA	NA	circbase	hsa_circ_0052495	chr2	8919025	8952623	-	33598	2209	NM_020738	KIDINS220
hsa_circ_0005676	0.000266887	0.231787	4.31431	down	4.46653	4.79767	4.42298	6.82065	6.77178	6.41975	hsa_circ_0005676	circRNA	GGCATCAATGGTTACAGATTATGCCATTGCCAGGCGCATAGTAGATTTGCATTCAAGAAT	NA	circbase	hsa_circ_0005676	chr2	136605622	136610485	-	4863	427	NM_005915	MCM6
hsa_circ_0080129	0.00170668	0.443125	2.2567	down	5.93914	5.93516	6.07462	6.97123	7.20741	7.27962	hsa_circ_0080129	circRNA	ATCAGAGGAACCATCGCCATGTTGAAGGACAAGGAGCCGGGCTCATTCATTGTTCGAGAC	NA	circbase	hsa_circ_0080129	chr7	47323294	47336811	-	13517	553	NM_022748	TNS3
hsa_circ_0071795	0.0260073	2.24801	2.24801	up	5.57801	5.46009	5.57013	4.56529	4.53169	3.92223	hsa_circ_0071795	circRNA	AGAATCCTCCTCCAGGAGAACGGCCATATTTATGTGTGTGGTTTAGAACTTGTGGTTGAG	NA	circbase	hsa_circ_0071795	chr5	7878056	7897360	+	19304	1551	NM_002454	MTRR
hsa_circ_0091322	0.0132893	2.31057	2.31057	up	6.92625	7.01192	6.91598	5.93924	5.8197	5.42344	hsa_circ_0091322	circRNA	TGCTGTTCCGTGGGCATTCCTCCAAGTAGACCAACGCCTTCAGACATGGCCATTGTTATG	NA	circbase	hsa_circ_0091322	chrX	108917630	108921644	-	4014	347	NM_022977	ACSL4
hsa_circ_0044951	0.00183682	2.09641	2.09641	up	6.71447	6.63563	6.68143	5.72723	5.60017	5.49182	hsa_circ_0044951	circRNA	CACCACAAAGTTACAGATGTAGAGCTAAAACGACTGAAGGATGCTTTCAAGAGGACCTGT	NA	circbase	hsa_circ_0044951	chr17	58342772	58422969	-	80197	932	NM_032582	USP32
hsa_circ_0090320	0.000119137	0.400484	2.49698	down	6.20502	6.1949	6.23455	7.56534	7.46888	7.55909	hsa_circ_0090320	circRNA	TTGTTTGTTAATAAAGTGCACTGCCACCCCCAATGCAGTCTTAAATGGTCTCGGGAAGGT	NA	circbase	hsa_circ_0090320	chrX	43603355	43606068	+	2713	2518	NM_000240	MAOA
hsa_circ_0045605	0.000998459	0.439942	2.27303	down	5.74566	5.64996	5.58615	6.88228	6.67924	6.96389	hsa_circ_0045605	circRNA	TCTCTTGAAGTTGATTCCAGGCGTGAATTCCAAGAAGAACCAAATGTATTTTGACTGGGG	NA	circbase	hsa_circ_0045605	chr17	73204621	73221559	+	16938	822	NM_024844	NUP85
hsa_circ_0045401	0.00179706	3.33561	3.33561	up	6.66885	6.67653	6.60669	5.06297	4.91626	4.74219	hsa_circ_0045401	circRNA	TGTGTGAGAACTACCGCTCCCATGAAGCTATCATCAAGGTCTTGTAATGGTTGGCATTTC	NA	circbase	hsa_circ_0045401	chr17	65144684	65190158	-	45474	2140	NM_014877	HELZ
hsa_circ_0061961	0.000429225	0.179036	5.58548	down	4.75997	4.80595	4.75849	7.11995	7.2995	7.34107	hsa_circ_0061961	circRNA	ACCTGCAGCAGACTCGGAGCCGTGGGTCCCGACTGAACATCATCATCATCGCTGAGGGTG	NA	circbase	hsa_circ_0061961	chr21	45736126	45745147	+	9021	1242	NR_024108	PFKL
hsa_circ_0001584	2.5271e-05	0.388913	2.57127	down	6.06794	5.99173	6.12181	7.35524	7.40533	7.50712	hsa_circ_0001584	circRNA	ACCAGGCTCTTGAGACCAAGTTTGGTTCCGCCCGCCTTTTTAACCTTGGGCTTGGCTTCC	NA	circbase	hsa_circ_0001584	chr6	26056274	26056412	+	138	138	NM_005319	HIST1H1C
hsa_circ_0082939	0.00270699	0.355482	2.81308	down	5.44506	5.61602	5.51478	6.98708	6.80729	7.23147	hsa_circ_0082939	circRNA	TCGCTACTTCTACTGCAAGATTTTTGATTGTCCCCGGCTGAAGTTTTCTGAGATTCCCCA	NA	circbase	hsa_circ_0082939	chr7	150936481	150937608	-	1127	459	NM_003078	SMARCD3
hsa_circ_0047374	0.00362544	2.48593	2.48593	up	5.62856	5.66593	5.68361	4.48832	4.17913	4.35328	hsa_circ_0047374	circRNA	TGACCAGTGAGCCACTACTCCATGGTTTGAGTCTTACAGAGAAACCTTTCTTCAGTCGAT	NA	circbase	hsa_circ_0047374	chr18	29477748	29497630	-	19882	1244	NM_014939	TRAPPC8
hsa_circ_0044725	0.00176309	0.43136	2.31825	down	5.61147	5.68277	5.67472	6.77997	7.00982	6.80828	hsa_circ_0044725	circRNA	TGGAGATGAACACTTAGTCGGTCGGCTAATTGGCAAGCAGGGGCGCTATGTGAGTTTTCT	NA	circbase	hsa_circ_0044725	chr17	55189158	55196405	+	7247	789	NM_001242903	AKAP1
hsa_circ_0030316	2.16471e-05	0.184961	5.40654	down	5.37024	5.27757	5.45541	7.72817	7.9419	7.73223	hsa_circ_0030316	circRNA	AATACTCTGGAACATTTTTCTGCACATTGTGGACTTGTCTGATCCCAAGCAAATCTGGAA	NA	circbase	hsa_circ_0030316	chr13	52364146	52365393	-	1247	175	NM_024705	DHRS12
hsa_circ_0018953	0.0114065	3.97056	3.97056	up	5.54109	5.48682	5.53868	3.9328	3.20469	3.35569	hsa_circ_0018953	circRNA	ATACATGCAGGTCGATTTAGAGGAAATCTCTCAGGAAAGAGAGTGGATTTTTCTGGCAGA	NA	circbase	hsa_circ_0018953	chr10	79759738	79781440	-	21702	1568	NM_007055	POLR3A
hsa_circ_0065579	0.0203201	0.483839	2.0668	down	6.48153	6.56511	6.43973	7.57941	7.21777	7.77927	hsa_circ_0065579	circRNA	ATAAACCAGTGTGAACCCCCAGCGTGAAATTGGGGAGGCCACTGAGCACCTGACTCAGCT	NA	circbase	hsa_circ_0065579	chr3	49158546	49161064	-	2518	1712	NM_002292	LAMB2
hsa_circ_0032960	0.0335659	2.87931	2.87931	up	4.0205	3.76394	3.86643	2.49453	1.66076	2.72744	hsa_circ_0032960	circRNA	TTCATGGAAAGGAAGAAATGATATTTTGCTCATCAACCTCATTATAGAACATATGATTTG	NA	circbase	hsa_circ_0032960	chr14	91928392	91939714	-	11322	898	NM_032560	SMEK1
hsa_circ_0000228	3.43867e-05	4.54493	4.54493	up	3.95544	3.84706	3.78516	1.70185	1.5441	1.78391	hsa_circ_0000228	circRNA	TTCTCTAAAGTTTTCAGTTTAAATTCTCAACTGGCAATTGGCCGAAAACTCCCATCTGAA	NA	circbase	hsa_circ_0000228	chr10	31661946	31676195	+	14249	14249	NM_030751	ZEB1
hsa_circ_0059896	0.000334336	0.484564	2.06371	down	7.3923	7.50357	7.56897	8.40425	8.56764	8.62518	hsa_circ_0059896	circRNA	CCATATACAGGTGGGCACCATGTCCTTGAAGCTTCAGGCAAGCAATGTAACCAACAAGAA	NA	circbase	hsa_circ_0059896	chr20	32659871	32661441	+	1570	338	NM_016732	RALY
hsa_circ_0036360	0.00317585	0.469912	2.12806	down	4.79565	4.57294	4.54972	5.48101	5.8736	5.81506	hsa_circ_0036360	circRNA	CAAAAAGTCTTGGTGATTGTCATGACCACCCGGTCCTTTGGAGAATACCTATCGTGATTT	NA	circbase	hsa_circ_0036360	chr15	75766029	75766108	-	79	79	NM_002833	PTPN9
hsa_circ_0067024	6.26849e-05	0.14594	6.85212	down	3.46988	3.21031	3.50167	6.14057	6.28418	6.09741	hsa_circ_0067024	circRNA	AGCTGAGGACATTGTGGAGTGGCTGAAGAATCCATAGTGGCCTTTTTGAAGGATCCAAAA	NA	circbase	hsa_circ_0067024	chr3	122825595	122843190	+	17595	386	NM_006810	PDIA5
hsa_circ_0079065	0.000171501	0.324144	3.08505	down	5.45178	5.51757	5.26565	7.02671	7.12735	6.96376	hsa_circ_0079065	circRNA	GATCTTAAAGTATGGTTTGAAGTGGTGAACATGGATTTTTCTCGGCTTCACATGTACAGT	NA	circbase	hsa_circ_0079065	chr7	872141	882869	+	10728	498	NM_001130965	SUN1
hsa_circ_0018017	0.0144487	6.36504	6.36504	up	7.67474	7.55349	7.40127	5.11253	5.20878	4.05269	hsa_circ_0018017	circRNA	TTCCAAAACCTTCCCACAAGTCGTTAGCAAACCCTGGTCTTATGAAGGCTTTCTGGCAAA	NA	circbase	hsa_circ_0018017	chr10	27366266	27368090	-	1824	337	NM_014915	ANKRD26
hsa_circ_0003500	0.0190492	2.8365	2.8365	up	5.52125	5.54927	5.65182	3.9575	4.46418	3.67996	hsa_circ_0003500	circRNA	TAATCAAGCTCGGGGATCTGATGAGCTTCTTTCTTCTGGCATCATTAACGGACCTTTTAC	NA	circbase	hsa_circ_0003500	chr9	115030328	115060196	-	29868	402	NM_001163790	PTBP3
hsa_circ_0081008	0.0116811	2.52291	2.52291	up	8.24366	8.22645	8.1825	7.16805	6.67311	6.75686	hsa_circ_0081008	circRNA	TGGAATGAATAAAATATTAGGAATGTGAAAGATGTTGCAGAAGTGTTCCAGAAGTGGCTG	NA	circbase	hsa_circ_0081008	chr7	91924202	91924480	+	278	278	NM_019004	ANKIB1
hsa_circ_0045845	0.00341228	0.394245	2.5365	down	5.23738	5.24997	4.99126	6.53141	6.22113	6.72495	hsa_circ_0045845	circRNA	AGCTGCAGAGTGATGGGGGGCCCCGAGTCCCGCGGCGTCCTGCGCAAGATGAGCGACCTG	NA	circbase	hsa_circ_0045845	chr17	74878232	74902269	+	24037	844	NM_001199172	MGAT5B
hsa_circ_0061965	7.96495e-06	0.100996	9.90135	down	3.75281	3.89341	3.92398	7.01749	7.24083	7.22969	hsa_circ_0061965	circRNA	TACCGCAAGGGACCCTGCCCAAGGGCCAGCTGGAGTCCATTGTGGAGAACATCCGCATCT	NA	circbase	hsa_circ_0061965	chr21	45742844	45745943	+	3099	680	NR_024108	PFKL
hsa_circ_0003060	0.00209169	0.355707	2.8113	down	4.17625	4.02322	4.3299	5.75022	5.85065	5.37652	hsa_circ_0003060	circRNA	TGATCCTAAGTTGTCTGTTTTGATGCCAAGATAAACTTTGATGACAACGCAGAATTCCGA	NA	circbase	hsa_circ_0003060	chr3	67546221	67548719	-	2498	305	NM_003848	SUCLG2
hsa_circ_0073110	0.0161451	2.10587	2.10587	up	5.09671	4.97211	4.98848	4.20352	3.9285	3.65284	hsa_circ_0073110	circRNA	TTGTCTGTTGGTACAGACCACTTTATGGAGCTTTCAGGCACCGGGCATGCTCAGTGGCGC	NA	circbase	hsa_circ_0073110	chr5	77656338	77717784	+	61446	789	NM_004866	SCAMP1
hsa_circ_0022129	0.000273562	0.396223	2.52383	down	4.80595	4.84537	4.77454	6.05505	6.22173	6.15195	hsa_circ_0022129	circRNA	AAAGGCTCCCTTCAGAATGACCCATTTTACGATCCAGAGAATCACCCGCTGATGGTTTTT	NA	circbase	hsa_circ_0022129	chr11	57176647	57193825	-	17178	1551	NM_014096	SLC43A3
hsa_circ_0019747	0.00459984	0.46602	2.14583	down	6.14932	6.35142	6.04164	7.29449	7.24637	7.32242	hsa_circ_0019747	circRNA	TACTACCTGCCTGATGGCAGCACCATTGAGGAGCACCGAGGGCTGCTTTCAATCCGCTAT	NA	circbase	hsa_circ_0019747	chr10	104242767	104248032	-	5265	561	NM_005736	ACTR1A
hsa_circ_0040182	0.00074396	0.482112	2.07421	down	8.93908	8.75391	8.83161	9.74032	9.92963	10.0056	hsa_circ_0040182	circRNA	GGCCCAGAAGTATTTGAGAACACAGTGGCTACGGTGATGGCTCTGCGCAGGGAGAAGATG	NA	circbase	hsa_circ_0040182	chr16	70289630	70296427	-	6797	794	NM_001605	AARS
hsa_circ_0077655	0.0241704	4.21351	4.21351	up	6.04981	5.91235	6.1425	3.23596	3.88259	4.499	hsa_circ_0077655	circRNA	TCAAGCAAAGGTAATACATTGCATGCAACTGGATCCTGCAAGAATCATTTATCAGGAAAT	NA	circbase	hsa_circ_0077655	chr6	111708967	111714175	-	5208	531	NM_002912	REV3L
hsa_circ_0031472	0.0256932	2.77179	2.77179	up	4.88995	4.71182	4.88082	3.68263	2.78906	3.46319	hsa_circ_0031472	circRNA	TAGAAATACCACCCCCAGATACTTACAAGGAGATTACGATTTCGGTTGGAACGTGCACCT	NA	circbase	hsa_circ_0031472	chr14	31588915	31605871	-	16956	2416	NM_015382	HECTD1
hsa_circ_0009058	0.0133706	5.29447	5.29447	up	6.29061	6.27862	6.25796	3.57591	4.38485	3.4708	hsa_circ_0009058	circRNA	GTTGGAAAAGATGCATAGCTCTCTTAGGTCCCTTCGTAATAGTGCAGCTAAGAAAAGAGC	NA	circbase	hsa_circ_0009058	chr14	45478115	45495075	+	16960	424	NM_015091	FAM179B
hsa_circ_0034428	0.000732958	0.260127	3.84427	down	8.42808	8.45455	8.41727	10.4906	10.2808	10.3489	hsa_circ_0034428	circRNA	TGGCCAATGCGACTTACCACTGCAAAAAGGATCCCTGCTGGGCACCAACAGCTCCACCAT	NA	circbase	hsa_circ_0034428	chr15	39874029	39882224	+	8195	2174	NM_003246	THBS1
hsa_circ_0021398	0.0275228	5.36888	5.36888	up	6.83872	6.71812	6.91923	4.87736	4.552	3.40903	hsa_circ_0021398	circRNA	TCAAATTGAAAAAGACCCAAATGGGACCAGTAGTTTGCCAACTGGAAGTTCTCTTCTTCA	NA	circbase	hsa_circ_0021398	chr11	17167214	17177176	-	9962	639	NM_002645	PIK3C2A
hsa_circ_0058723	0.00769798	2.17519	2.17519	up	4.83818	4.92647	4.81779	3.50668	3.76106	3.92339	hsa_circ_0058723	circRNA	CAGCCTACAGATTATAGTGGGACCAGTCTCATTAGGTTGAATCTACAGCCTATGTTGGTG	NA	circbase	hsa_circ_0058723	chr2	233565294	233677201	+	111907	2356	NM_015575	GIGYF2
hsa_circ_0078282	0.0103885	0.444527	2.24958	down	6.06827	5.98435	5.93179	6.86718	7.30162	7.28714	hsa_circ_0078282	circRNA	GCAGCTCTGCGAATTCAGGGAAGGTTGGGTGTGGCTCTCCAAGAATACATTTTGGTGGAC	NA	circbase	hsa_circ_0078282	chr6	151239712	151239804	+	92	92	NM_001242767	MTHFD1L
hsa_circ_0003838	0.00116348	2.38737	2.38737	up	5.42672	5.48435	5.57906	4.34942	4.3005	4.06198	hsa_circ_0003838	circRNA	CTGCAATTGGCCTCGAGCTGTGGCAGGTTTTCGAGGGACAGTTCGTTATGCATCAATCAA	NA	circbase	hsa_circ_0003838	chr15	43086841	43109295	-	22454	443	NM_173500	TTBK2
hsa_circ_0076883	0.00463895	2.67029	2.67029	up	5.57923	5.60977	5.56878	4.33637	4.16706	3.98195	hsa_circ_0076883	circRNA	CAGAATATAGGAAGCCACAGATGATGGACATAACAACAACCTTCTTCCTCAGATTATTCA	NA	circbase	hsa_circ_0076883	chr6	57006099	57013491	+	7392	1906	NM_001031623	ZNF451
hsa_circ_0068675	0.000734579	2.75356	2.75356	up	6.43806	6.37113	6.40049	5.04726	4.83538	4.93614	hsa_circ_0068675	circRNA	GCCTTTATAATGTATTCCACAACAGAAAAACGACAGTGACTGTGGAGTCTTTGTGCTCCA	NA	circbase	hsa_circ_0068675	chr3	196656503	196661584	+	5081	3952	NM_152699	SENP5
hsa_circ_0052189	0.00245306	0.425225	2.35169	down	5.82226	5.95562	5.74856	6.95011	6.9571	7.29965	hsa_circ_0052189	circRNA	TAAGCTGGCGGACATCCACCGCAAGCGCATGGAGAAAGACCTGCTGGAGCTGCAGACACT	NA	circbase	hsa_circ_0052189	chr19	55652250	55652670	-	420	195	NM_003283	TNNT1
hsa_circ_0015491	0.0349217	3.82468	3.82468	up	4.52081	4.7208	4.33584	1.82572	3.29437	2.2693	hsa_circ_0015491	circRNA	ACACAGTCAGAAATAGCAAGTGAAGAGGAATCTCCAGTACCTCTGTACTCTCATCTAAAC	NA	circbase	hsa_circ_0015491	chr1	180047597	180049796	+	2199	357	NM_014810	CEP350
hsa_circ_0054823	0.0103936	3.04992	3.04992	up	6.76715	6.60699	6.68443	5.4032	5.01844	4.73697	hsa_circ_0054823	circRNA	TGCATCATTTAAACCACCCTCAGGAAAAGTGGCAGTGGATGATAGTGAGGAATCCATGCA	NA	circbase	hsa_circ_0054823	chr2	61528085	61575615	-	47530	2454	NM_014709	USP34
hsa_circ_0080047	0.000147919	2.01378	2.01378	up	7.91064	8.03187	7.90765	6.83625	6.98617	6.99605	hsa_circ_0080047	circRNA	GAAGCTTAAGTCACTTGCCCCGGATTTACCAGGCTTTTCTCATGTCAGCTACTTTTAACG	NA	circbase	hsa_circ_0080047	chr7	44608501	44612036	-	3535	829	NM_019082	DDX56
hsa_circ_0015559	0.000165083	2.31174	2.31174	up	7.27189	7.41973	7.46262	6.29751	6.07805	6.14987	hsa_circ_0015559	circRNA	TGGTGAAAAGACTCTAGAATCAGAAGAAGTGGATTTAAATGCTGGGCTTCATGGAAACTG	NA	circbase	hsa_circ_0015559	chr1	182823164	182852503	+	29339	2804	NR_033302	DHX9
hsa_circ_0036671	4.33403e-05	3.48381	3.48381	up	3.32468	3.33639	3.45295	1.53946	1.60938	1.56582	hsa_circ_0036671	circRNA	TTGTTCTAGAATAAAACTCAATTGGAAACGTGATCCTTAAGCTCCTGAAGGGCAAGGTGG	NA	circbase	hsa_circ_0036671	chr15	89172456	89175512	+	3056	2425	NM_022767	AEN
hsa_circ_0004691	0.0342982	4.16229	4.16229	up	4.3676	4.3264	4.37303	2.9997	1.81996	1.691	hsa_circ_0004691	circRNA	CTGGTTTCAGGACAAGAAATGGATTCTCAGTCATGAAGATGTCATATTGGGAGAATTACT	NA	circbase	hsa_circ_0004691	chr5	108373122	108382899	+	9777	268	NM_005246	FER
hsa_circ_0079890	0.00392662	0.423239	2.36273	down	4.62177	4.29073	4.38279	5.68441	5.62978	5.72152	hsa_circ_0079890	circRNA	AGAAACGCAAGTCCATGTACACGCGAGATTATAAGAAGCTTGGGTTCATTGCTCAGAACG	NA	circbase	hsa_circ_0079890	chr7	37250990	37298955	-	47965	843	NM_001206482	ELMO1
hsa_circ_0037883	3.20031e-06	2.1062	2.1062	up	6.62365	6.57996	6.55557	5.53618	5.47006	5.52893	hsa_circ_0037883	circRNA	ATATGTAAAGATTGCTCATTTAGAAAGTGGATGTGTGGGATAACATGTCCAATGTGTCCG	NA	circbase	hsa_circ_0037883	chr16	11861272	11876244	-	14972	1556	NM_014153	ZC3H7A
hsa_circ_0077912	0.027199	7.68144	7.68144	up	7.03585	7.11085	7.03077	4.62535	4.3129	2.91521	hsa_circ_0077912	circRNA	TCCTCAAAAGGAGAACAAGTAGCCATGTATTCTGACTTGCCATTCAAGTCACCCATTCGA	NA	circbase	hsa_circ_0077912	chr6	135639656	135748445	-	108789	803	NM_001134831	AHI1
hsa_circ_0006765	0.00759624	3.40815	3.40815	up	5.9651	5.84538	5.97165	4.44137	3.81576	4.15419	hsa_circ_0006765	circRNA	AGAGCCAGTGCTGGTGATGTGGAAACAGCTGTAAAATTTGCAACTCAGCTTATTGACCTG	NA	circbase	hsa_circ_0006765	chr2	29356520	29380213	+	23693	1032	NM_024692	CLIP4
hsa_circ_0024524	0.00664845	2.16868	2.16868	up	8.6668	8.66901	8.6629	7.39685	7.52025	7.7134	hsa_circ_0024524	circRNA	AACAGAAACGAGATCTCCATGATCAATTCCAGCATCAGCTACAGCTTACAGGCTTCCAAG	NA	circbase	hsa_circ_0024524	chr11	118939940	118952024	+	12084	2439	NM_021729	VPS11
hsa_circ_0065286	0.00642713	0.44345	2.25504	down	5.06097	5.04977	5.08076	6.09218	6.41665	6.18261	hsa_circ_0065286	circRNA	AGGAGGAAAGAACAATTGTTTGACCAGACCCAACATCTACCTCATTCCAGACATTGATCT	NA	circbase	hsa_circ_0065286	chr3	47730876	47777616	-	46740	780	NM_003074	SMARCC1
hsa_circ_0018890	0.000262168	0.370894	2.69619	down	5.93072	6.11179	6.0234	7.43762	7.49931	7.42636	hsa_circ_0018890	circRNA	TCACACCCCAGGTATTTGATGAGAGGGCAGCTAACTTTGAAAACCATTCAGGAAAGCTTG	NA	circbase	hsa_circ_0018890	chr10	75860705	75860855	+	150	150	NM_014000	VCL
hsa_circ_0084186	0.0378714	0.496177	2.01541	down	4.86711	4.95225	4.77733	5.9883	5.42969	6.12713	hsa_circ_0084186	circRNA	GGTGCCCTACTGTCTTGGGACAAGGTGCGCATTCCTGGTGTGCTGCAGCGATTGGGAGTG	NA	circbase	hsa_circ_0084186	chr8	43037287	43046738	+	9451	238	NM_152419	HGSNAT
hsa_circ_0076509	0.000666552	0.152154	6.57231	down	6.37901	6.33322	6.51804	9.1735	8.86111	9.31476	hsa_circ_0076509	circRNA	CATCCATGAGCAGGACCTGGAGTGGCTGCAGCAGGCGGACGGGGAAGAGGCTGCTGGGGG	NA	circbase	hsa_circ_0076509	chr6	43194064	43194133	-	69	69	NM_199184	C6orf108
hsa_circ_0024537	2.44625e-06	0.358046	2.79294	down	4.64057	4.60977	4.6706	6.1312	6.07668	6.15788	hsa_circ_0024537	circRNA	TACTAATAAACCAGTTCTGAAGGTGTATCCTGCACCCTGAGGAATGCATGTATGCTGTGG	NA	circbase	hsa_circ_0024537	chr11	118962834	118964259	+	1425	740	NM_000190	HMBS
hsa_circ_0077897	0.0104907	6.3137	6.3137	up	4.95046	4.92228	5.05555	2.06323	2.83554	1.86779	hsa_circ_0077897	circRNA	TTCTCCTCCACTTTCATGAAGCAGAGGAGGATGGGTCTGAACGACTTTATTCAGAAGATT	NA	circbase	hsa_circ_0077897	chr6	134495142	134495724	-	582	152	NM_001143676	SGK1
hsa_circ_0011382	0.000918948	2.11361	2.11361	up	9.21748	9.35624	9.27426	8.29827	8.05377	8.24878	hsa_circ_0011382	circRNA	AAATGGCTTCTGGTCAGATAATCGTCAATGTATGGTACTCTGTGAATGGTGAGAGGCTGG	NA	circbase	hsa_circ_0011382	chr1	32689634	32697205	+	7571	1290	NM_003757	EIF3I
hsa_circ_0000240	0.0317734	2.76199	2.76199	up	6.37473	6.23132	6.3407	4.67296	5.34103	4.36086	hsa_circ_0000240	circRNA	GAAGAAGATGTCCCAGTTGTGACATGATGGAACTAAGGCGCCGTTATCAAAATTTGTATA	NA	circbase	hsa_circ_0000240	chr10	70513608	70532856	+	19248	1532	NM_018237	CCAR1
hsa_circ_0005543	0.000420814	10.6162	10.6162	up	5.9617	5.88288	5.84802	2.65454	2.51381	2.2771	hsa_circ_0005543	circRNA	TGCAGTCCAGATTGAAAATGTTGATGTCTGCCTTAGTTTTCTAGCAGCCAGAGGGGTAAA	NA	circbase	hsa_circ_0005543	chr12	78360008	78362482	+	2474	257	NM_014903	NAV3
hsa_circ_0038087	0.000899726	0.416042	2.4036	down	4.39072	4.25708	4.47708	5.82165	5.48843	5.59866	hsa_circ_0038087	circRNA	CATCGTGCAGCTGCTTGCTACCTTTTTAATTCAGCTGGAGAGGAGGAAGGGAGTTCAGTC	NA	circbase	hsa_circ_0038087	chr16	16108347	16162159	+	53812	1473	NM_004996	ABCC1
hsa_circ_0081537	0.00189162	0.45608	2.1926	down	4.97145	5.16682	5.24794	6.2444	6.06723	6.4595	hsa_circ_0081537	circRNA	AGCATCTGCTGCGAATCTCCGGCCTCGGACCCTGCTGCAGGAAGACTATGGGTTCTTCCG	NA	circbase	hsa_circ_0081537	chr7	100457506	100460449	+	2943	881	NM_020246	SLC12A9
hsa_circ_0061259	0.0421768	2.29049	2.29049	up	4.88563	4.65193	4.87434	3.91718	2.98691	3.77108	hsa_circ_0061259	circRNA	GTCCAAACAGCGATGTGCATTTTGTAAGCACTTTGGAGCCACTATCAAATGCTGTGAAGA	NA	circbase	hsa_circ_0061259	chr21	11038727	11058323	-	19596	1152	NM_182482	BAGE2
hsa_circ_0012125	0.0010779	4.11597	4.11597	up	13.2128	13.1791	13.181	11.1219	11.0307	11.2853	hsa_circ_0012125	circRNA	TGTTTGTGAAATAAACTTGGTATTTGTCTGGGTCACCTTTCAGTGCCACAGACCCCAAGG	NA	circbase	hsa_circ_0012125	chr1	44442444	44443967	+	1523	558	NM_004047	ATP6V0B
hsa_circ_0065677	0.00630434	0.424331	2.35665	down	9.80625	9.82189	9.77718	11.0798	10.8333	11.181	hsa_circ_0065677	circRNA	ATGTGGGCTATGTAGTCATAATAAATTAGGACACAACTGCTTTGGCTGCCTGTCCTGGTC	NA	circbase	hsa_circ_0065677	chr3	49713488	49720934	+	7446	1916	NM_001640	APEH
hsa_circ_0015424	0.0133473	3.10266	3.10266	up	6.35678	6.42541	6.34036	5.04184	4.34546	4.75285	hsa_circ_0015424	circRNA	ATTTCTGAAGCTTTTGGGGTATTGTTGTGGGAAATTGCTACCTATGGAATGTCACCATAT	NA	circbase	hsa_circ_0015424	chr1	179081443	179084165	-	2722	243	NM_007314	ABL2
hsa_circ_0044475	0.000347584	0.45639	2.19111	down	5.54089	5.37259	5.52177	6.54316	6.53125	6.7509	hsa_circ_0044475	circRNA	TCAACATGGAGAACAAGACCACGTGGCCCTGGCCTACACTCTGGAGGCTGACAGGGACCG	NA	circbase	hsa_circ_0044475	chr17	48152962	48158772	+	5810	1382	NM_002204	ITGA3
hsa_circ_0055822	0.00474059	4.51687	4.51687	up	8.96426	8.89715	9.06278	7.02999	6.88892	6.41488	hsa_circ_0055822	circRNA	TCTAGATAAGAAGAAGAAGAAGATACTGAGGATGCTGGATTGGATGATTGGGAAGCTATG	NA	circbase	hsa_circ_0055822	chr2	99988118	99995589	+	7471	473	NM_015904	EIF5B
hsa_circ_0078666	0.014329	0.468839	2.13293	down	6.31526	6.28781	6.36108	7.47201	7.13467	7.5981	hsa_circ_0078666	circRNA	AGAGATTAAGTGACAACCATGAGTGGAAAAAACTAATTATGGTTCAGCACTGGCCTGAGA	NA	circbase	hsa_circ_0078666	chr6	167360169	167366036	-	5867	175	NM_003730	RNASET2
hsa_circ_0085075	0.0121295	3.47039	3.47039	up	3.84539	3.69206	3.75485	1.66026	1.76463	2.37783	hsa_circ_0085075	circRNA	AACAAGGCTGCAGAGTTGATAGTGGAAAAGAGAAGTTGATTCCCTTGCTTCAGGGTCCTT	NA	circbase	hsa_circ_0085075	chr8	100287308	100589861	+	302553	2645	NM_017890	VPS13B
hsa_circ_0027362	0.000100491	3.65404	3.65404	up	3.51559	3.43748	3.62694	1.65102	1.79492	1.51864	hsa_circ_0027362	circRNA	TCTCCAAAAGGCTGCTGAATCAGGAATAATAAAAGTTAAAACAATTGCTGCACGAAACAC	NA	circbase	hsa_circ_0027362	chr12	62877949	62954893	+	76944	3921	NM_015026	MON2
hsa_circ_0057978	0.00798407	2.05317	2.05317	up	5.79762	5.7758	5.79201	4.71903	4.92043	4.59351	hsa_circ_0057978	circRNA	GTCAACAAAGGAGACCTCCGAGCTTGCACATATTGTAGAAAAATAGCCTTAAGTTATGCT	NA	circbase	hsa_circ_0057978	chr2	209150449	209191153	+	40704	3005	NM_015040	PIKFYVE
hsa_circ_0005900	0.0162782	2.08599	2.08599	up	7.18109	7.07419	7.20381	6.07979	6.34858	5.79987	hsa_circ_0005900	circRNA	ACTGGACAGGGATCGGAAACTCCATGGTACAGCTCAGCAACTGCTCCAGGACAGCAAGAC	NA	circbase	hsa_circ_0005900	chr1	89236034	89251896	+	15862	777	NM_006256	PKN2
hsa_circ_0042563	0.000964681	0.282137	3.54438	down	7.40794	7.33068	7.42605	9.31883	9.27346	9.03492	hsa_circ_0042563	circRNA	ATTTCTCCAAGTGGACAAACTGAGAGTGATGTTCCTGGAGATGAAAAATGAGAAGGAAAA	NA	circbase	hsa_circ_0042563	chr17	26904582	26905310	-	728	362	NM_006461	SPAG5
hsa_circ_0077113	0.00501122	2.46048	2.46048	up	7.99551	7.8452	7.92984	6.85948	6.55077	6.4332	hsa_circ_0077113	circRNA	TTCAGAGCCTTTCCGTCAGCCGGTAGATCTCCTTGAATATCCAATATTGCCTCAGCATTT	NA	circbase	hsa_circ_0077113	chr6	79664530	79671527	-	6997	518	NM_017934	PHIP
hsa_circ_0019406	0.0136596	0.481951	2.0749	down	9.08219	9.36897	8.73845	9.95156	10.2723	10.1748	hsa_circ_0019406	circRNA	TATGATGCGGTGGTGATAGGAGCAGGACACAACGGACTGGTGGCTCTCCCTGCTCCACCC	NA	circbase	hsa_circ_0019406	chr10	100170695	100174978	-	4283	233	NM_032709	PYROXD2
hsa_circ_0077143	0.000620492	2.49896	2.49896	up	4.60681	4.71859	4.7325	3.37433	3.37231	3.35042	hsa_circ_0077143	circRNA	ATCTTATTTCAATATGGCTGCAAGCATGTTGTGTGGAAAGGATCTGCTCTGGCTGCGTTG	NA	circbase	hsa_circ_0077143	chr6	79724798	79770293	-	45495	1184	NM_017934	PHIP
hsa_circ_0005601	0.000215875	3.40259	3.40259	up	7.75244	7.64234	7.82507	6.01579	5.95779	5.95133	hsa_circ_0005601	circRNA	CCATGACAAGTTGGATCATCATCGCTGCCACAGTGGTTTCCATTATCATTGTCTTTGACC	NA	circbase	hsa_circ_0005601	chr7	6465618	6474651	-	9033	637	NM_139179	DAGLB
hsa_circ_0018388	0.00051971	3.42574	3.42574	up	7.8082	7.67841	7.79258	5.98379	5.98776	5.98184	hsa_circ_0018388	circRNA	CCAGCCTTTGAAGGCTCTGTAGGCAGTGATCGTGGCAGTATTGTGGACACTGAGGAAGAG	NA	circbase	hsa_circ_0018388	chr10	51845256	51885209	+	39953	2066	NM_001005751	FAM21A
hsa_circ_0027861	0.0104096	3.92759	3.92759	up	6.77357	6.69695	6.72867	4.80896	5.05103	4.32848	hsa_circ_0027861	circRNA	AAGAATCCAGGTAACTATAACTACCCAATATTGCAGCCATGGAGTCCATGCTTAATAAAT	NA	circbase	hsa_circ_0027861	chr12	100676720	100685438	+	8718	363	NM_017988	SCYL2
hsa_circ_0079639	0.0230179	2.18161	2.18161	up	8.04563	7.98636	8.08954	7.11288	7.04309	6.52224	hsa_circ_0079639	circRNA	TATCAACGCCATCCAGACCTGGCGCACTGTCATGCCTACCTGGTAGAAATGAGCCAGCTC	NA	circbase	hsa_circ_0079639	chr7	24903114	24903218	-	104	104	NM_015550	OSBPL3
hsa_circ_0004551	0.00465008	0.362063	2.76195	down	10.1779	10.177	10.1414	11.7103	11.4158	11.7454	hsa_circ_0004551	circRNA	CACGGAGAAGCCCAGTGTGGTGGACCGTGTGGCCAGCATGCCTCTGATCAGCTCCACCTG	NA	circbase	hsa_circ_0004551	chr19	4859601	4860036	-	435	282	NM_005817	PLIN3
hsa_circ_0017489	0.000355094	0.435512	2.29615	down	7.7245	7.7552	7.63624	8.88385	8.9159	8.91624	hsa_circ_0017489	circRNA	GATCCCAAAGACTCAGGATGTGCAGAAGGCGATGGACGAGAGGAGATTTCAAGATGCGGT	NA	circbase	hsa_circ_0017489	chr10	3154413	3155380	+	967	135	NM_001242339	PFKP
hsa_circ_0070397	0.00266144	2.08188	2.08188	up	7.7579	7.58529	7.62472	6.78583	6.44174	6.5507	hsa_circ_0070397	circRNA	TTGTTGCAATAAAAAGGAAAGACTGTGGAGAATGGGCAATCCCAGGGAAATCCTGCAGGA	NA	circbase	hsa_circ_0070397	chr4	88362980	88370405	+	7425	199	NM_024047	NUDT9
hsa_circ_0030462	0.00487496	2.08501	2.08501	up	5.86317	5.79603	5.69253	4.55973	4.94043	4.64848	hsa_circ_0030462	circRNA	ATAAAGTCTAGTTTGGTAACTGATTTGAAGGGCCATTTTGTAACTCAGGTAGCTATGGGC	NA	circbase	hsa_circ_0030462	chr13	77618791	77831964	-	213173	12741	NM_015057	MYCBP2
hsa_circ_0049560	0.00072544	0.412736	2.42285	down	5.26689	5.0267	5.201	6.24759	6.49658	6.57152	hsa_circ_0049560	circRNA	TGCATGCAGATGGGCATTCTCATCACCACCATCGCTTCCAAGGGTGAGCTGCAGATGTGG	NA	circbase	hsa_circ_0049560	chr19	12814241	12826553	-	12312	1884	NM_001136195	TNPO2
hsa_circ_0034455	0.00213373	0.288122	3.47075	down	6.29214	6.66178	6.22085	8.26693	8.23832	8.08884	hsa_circ_0034455	circRNA	ACGATGACAATGATAAAATTCCAGATGACAGGCTACCAGTGTCCTCCTCACCCTTGACAA	NA	circbase	hsa_circ_0034455	chr15	39876188	39882824	+	6636	1550	NM_003246	THBS1
hsa_circ_0087699	0.000228776	0.367649	2.71998	down	7.19794	7.10358	7.18238	8.70675	8.50502	8.59762	hsa_circ_0087699	circRNA	GCCTAAATTGAAAAAGGTTCGAGAACTTGTCTTGGACAATTGCAAATCAAATGATGGAAA	NA	circbase	hsa_circ_0087699	chr9	100756912	100757062	+	150	150	NM_006401	ANP32B
hsa_circ_0060378	0.00286265	2.87395	2.87395	up	6.73784	6.68831	6.83033	5.39299	5.27736	4.99164	hsa_circ_0060378	circRNA	CTGACAGCCCGTTTTTAAGAACCTACAACTATTTATGGAGAACAAGCAGCCCGAGGATGA	NA	circbase	hsa_circ_0060378	chr20	39744010	39745032	+	1022	184	NM_003286	TOP1
hsa_circ_0053546	0.000177576	2.85885	2.85885	up	6.68641	6.61236	6.58941	5.20416	5.00679	5.1259	hsa_circ_0053546	circRNA	GGTTTTTAAGGGCATACATCACAGAAGGAAGCCATGGAAGTAAGCCTTGATATAACAGCA	NA	circbase	hsa_circ_0053546	chr2	32639836	32706521	+	66685	6065	NM_016252	BIRC6
hsa_circ_0051494	0.00101774	2.1063	2.1063	up	8.60383	8.68259	8.63407	7.45702	7.66208	7.57106	hsa_circ_0051494	circRNA	AGGTGGATGTGGCCAAGCCCTTATTCCGATCTACACAGAGCCTTCCCACTGTGGACACCT	NA	circbase	hsa_circ_0051494	chr19	45922355	45924651	-	2296	420	NM_001983	ERCC1
hsa_circ_0063134	0.00766674	0.433363	2.30753	down	8.30504	8.24979	8.32088	9.3124	9.70845	9.44641	hsa_circ_0063134	circRNA	TGGAAGGATGGCCTGCTGCGGGTCATCTCAGGGGTTCTTCAGCTCGGCAACATCGTCTTC	NA	circbase	hsa_circ_0063134	chr22	36705326	36715680	-	10354	831	NM_002473	MYH9
hsa_circ_0003647	0.0123307	2.64933	2.64933	up	8.47155	8.31611	8.38171	7.19944	7.08828	6.60177	hsa_circ_0003647	circRNA	GAGTTTGAAGGAGCTAAATGAAAACCAGAGTACCCCCAAAAAAGAAAAACAGGAGTGGCT	NA	circbase	hsa_circ_0003647	chr17	27844470	27849537	+	5067	444	NM_020791	TAOK1
hsa_circ_0086516	0.0286086	4.0877	4.0877	up	4.6174	4.52491	4.82848	2.73256	1.7579	3.09747	hsa_circ_0086516	circRNA	TGTACATGAGAAATCATCCTCATCCTTTGATAACTGTGCTTGAACACAGACCTGATTGCT	NA	circbase	hsa_circ_0086516	chr9	20758088	20885229	+	127141	2233	NM_017794	KIAA1797
hsa_circ_0030855	0.00199775	0.352207	2.83924	down	5.8285	6.10872	5.92125	7.4429	7.20978	7.69564	hsa_circ_0030855	circRNA	GACTACAAAATAAAACTTGGTTCTGAATATTTTTAAGTGGCTGCTGCTGGGGACAGTGAC	NA	circbase	hsa_circ_0030855	chr13	110960415	111165373	+	204958	5930	NM_001846	COL4A2
hsa_circ_0041079	7.92237e-05	0.488863	2.04556	down	8.48859	8.41584	8.42741	9.47281	9.4631	9.49432	hsa_circ_0041079	circRNA	GGGAGCAAAGATAAACATTGACGATCTTGAGGATGACCCTGTGGTGAACGGGGAGAGGTC	NA	circbase	hsa_circ_0041079	chr16	89949758	89954125	+	4367	422	NM_014972	TCF25
hsa_circ_0082985	0.0305763	3.27794	3.27794	up	3.85505	3.58046	3.79107	2.64583	1.57039	1.61285	hsa_circ_0082985	circRNA	TCTCAGTTGATCTACAAGATGATTCACAGCGTAAGCAGTATGAAGAGTGGCTCCAGGAGA	NA	circbase	hsa_circ_0082985	chr7	151854845	151864463	-	9618	3255	NM_170606	MLL3
hsa_circ_0005955	1.70084e-05	2.12808	2.12808	up	6.20097	6.27262	6.27576	5.14221	5.22066	5.11701	hsa_circ_0005955	circRNA	TCTGACCAGATTCAGCAACCTCTAACTAACCAGTGTTATAGTTTTGCCGCTGGACTCTTC	NA	circbase	hsa_circ_0005955	chr21	38792600	38845182	+	52582	283	NM_101395	DYRK1A
hsa_circ_0000818	0.00259259	0.364162	2.74603	down	4.58414	4.10121	4.32479	5.70858	5.75727	5.94586	hsa_circ_0000818	circRNA	GCAGGCCCTGAATGGATGATGAACTTGTTGTTGGACATAGTGCAAGATCAGACATCTCCA	NA	circbase	hsa_circ_0000818	chr17	80721840	80739597	+	17757	536	NM_005993	TBCD
hsa_circ_0030875	0.000265741	0.270763	3.69327	down	3.84476	4.09262	4.17012	6.04472	5.84909	5.88028	hsa_circ_0030875	circRNA	ATTTGGCCTGAAAGGTATCCAAGGAATGCCAGGCATCCCAGGGCTGTCAGGAATCCCTGG	NA	circbase	hsa_circ_0030875	chr13	111138001	111154131	+	16130	852	NM_001846	COL4A2
hsa_circ_0031856	0.0155142	3.32771	3.32771	up	6.3361	6.32274	6.39117	5.02343	4.44137	4.27084	hsa_circ_0031856	circRNA	ACCTCCTAAGTTACTGGACCATTATCAGAATTGCAAATAGCCTATGTATGCAGAGAAACC	NA	circbase	hsa_circ_0031856	chr14	50912796	50949134	-	36338	863	NM_198794	MAP4K5
hsa_circ_0057289	0.0359268	3.01825	3.01825	up	4.90812	5.01457	4.86636	3.88935	2.74825	3.13491	hsa_circ_0057289	circRNA	GATGCAATGGAAAAGTGGATTATCTTCTCTTTCAGATGCACTAATTTCTCTTCAAATGGT	NA	circbase	hsa_circ_0057289	chr2	183859566	183860566	-	1000	187	NM_205842	NCKAP1
hsa_circ_0074894	0.00247832	2.10481	2.10481	up	10.9618	11.0514	11.0897	9.99228	10.0893	9.78683	hsa_circ_0074894	circRNA	AACCAGGCAAGAAAAAGTTTAAAACACGTTCGGGTGAAACAGTGCGCCTCATGGATCTTC	NA	circbase	hsa_circ_0074894	chr5	167937585	167946309	+	8724	751	NM_002887	RARS
hsa_circ_0031912	0.000446724	3.87219	3.87219	up	6.03628	5.87398	6.14487	4.12449	4.01831	4.0637	hsa_circ_0031912	circRNA	AAACAGTTGTTAAGCTTCGTGGCCAGAGTACTGATTCTCTTCCACAGCTATGAAACCCAC	NA	circbase	hsa_circ_0031912	chr14	52156408	52192588	+	36180	1706	NM_001042481	FRMD6
hsa_circ_0039353	0.0335198	3.51171	3.51171	up	4.67088	4.53836	4.65433	3.16302	2.00423	3.01308	hsa_circ_0039353	circRNA	AATCACCTATGTTTACAGCGACAGGATTTTGACACTTCATGACATGTCATTATTTAGAGC	NA	circbase	hsa_circ_0039353	chr16	53189837	53191453	+	1616	1616	NM_025134	CHD9
hsa_circ_0056828	0.00238036	6.79619	6.79619	up	5.98392	5.54196	5.90352	3.05135	3.4406	2.54318	hsa_circ_0056828	circRNA	TTAAGAAACCTAAAAGAGATGACTCCAAGGACCTAGCTCTTTGCAGGTGCAGAATGGTGG	NA	circbase	hsa_circ_0056828	chr2	160182163	160304920	-	122757	5875	NM_013450	BAZ2B
hsa_circ_0022751	0.000234907	0.333621	2.99742	down	3.962	3.81167	4.12683	5.38159	5.67489	5.59667	hsa_circ_0022751	circRNA	TCTGCCTGTTAAAACGGAGCTGGATGAGTGGGCTGCGGCCATGAATGCCGAGTTTGAAGC	NA	circbase	hsa_circ_0022751	chr11	64844926	64846659	-	1733	1733	NM_080668	CDCA5
hsa_circ_0058891	0.0173451	2.51632	2.51632	up	6.1215	6.32903	6.23247	4.98406	4.45936	5.16398	hsa_circ_0058891	circRNA	ATGAAGGTAAAGGAGATTCTGAATGATGCTGCCATTGCCAGACCTTCTGCTACCAAACAG	NA	circbase	hsa_circ_0058891	chr2	239795419	239795893	+	474	474	NM_057179	TWIST2
hsa_circ_0063655	0.00278273	0.493739	2.02536	down	7.33864	7.3849	7.44734	8.25425	8.53781	8.42144	hsa_circ_0063655	circRNA	CAGGGCAAAGTTGGGCCATATGGTGCTCTTCCCAGTCTGGTTCCTGTACAGTCTGCTCAT	NA	circbase	hsa_circ_0063655	chr22	43024157	43032852	-	8695	442	NM_001129819	CYB5R3
hsa_circ_0057143	0.0263137	2.02927	2.02927	up	7.74542	7.71069	7.69767	6.9227	6.76816	6.33912	hsa_circ_0057143	circRNA	ATAAAGATTGCCCTGTAACCGCCATGCAGAAGAAATCTGGCTATCATACTCGTTCGACCA	NA	circbase	hsa_circ_0057143	chr2	175945387	175976382	-	30995	550	NM_001880	ATF2
hsa_circ_0053629	0.00271558	2.68844	2.68844	up	5.87901	6.04022	6.17797	4.62916	4.62674	4.57583	hsa_circ_0053629	circRNA	TTCAGACAAGTAATGGCAAATGTGACCCATGTCAACCAGCATTTGGACCTGTTCTGTTGA	NA	circbase	hsa_circ_0053629	chr2	32668558	32670736	+	2178	246	NM_016252	BIRC6
hsa_circ_0061701	0.00508954	2.06508	2.06508	up	6.01678	5.87775	5.78441	4.70063	5.09347	4.72095	hsa_circ_0061701	circRNA	CAGTCCCCAGATATACCAGTATATTCAGAGTCGCTTTTATCGGTCTCCAGAGGTGCTACT	NA	circbase	hsa_circ_0061701	chr21	38865318	38878526	+	13208	720	NM_130436	DYRK1A
hsa_circ_0003193	0.024725	3.89634	3.89634	up	5.9852	5.87079	5.75477	4.22252	4.14242	3.13853	hsa_circ_0003193	circRNA	TGAGGAGAAAATCCCTTTGATTTGAATCATAATCTTGGAGCTGGATTATCAAGGAAAATG	NA	circbase	hsa_circ_0003193	chr9	88918000	88920154	-	2154	256	NM_024617	ZCCHC6
hsa_circ_0058956	3.20342e-06	0.48542	2.06007	down	11.9884	12.0493	11.9911	13.0125	13.0758	13.0686	hsa_circ_0058956	circRNA	TATCACGGTGATGGTCCCATTAAACTTCCACTCTGCAAACCTGAGCCCGCCGCTGGCTGA	NA	circbase	hsa_circ_0058956	chr2	241515984	241518149	+	2165	1475	NM_018226	RNPEPL1
hsa_circ_0034737	0.00218281	2.25488	2.25488	up	5.98081	5.79282	5.88898	4.76407	4.85747	4.50542	hsa_circ_0034737	circRNA	AAATTACAAGTCTTATTGCCAGCAGTTTTGAAGATGACTCCCGTGTAGCCTCACCGTTAG	NA	circbase	hsa_circ_0034737	chr15	41988272	42026792	+	38520	2852	NM_001164273	MGA
hsa_circ_0003627	0.000901038	0.264166	3.7855	down	5.29228	4.99383	5.3843	7.01225	7.44801	6.94678	hsa_circ_0003627	circRNA	AGGCGACAAGGTTCTACTGTTTCTAAGGCTTATGGTGCTTCAAAGACATTTGGAAAAGCT	NA	circbase	hsa_circ_0003627	chr17	1778954	1787238	+	8284	920	NM_002945	RPA1
hsa_circ_0035385	0.000158082	2.69118	2.69118	up	6.32991	6.26448	6.2184	4.95461	4.80193	4.76672	hsa_circ_0035385	circRNA	CCAGAAACTGGTCAACTTTCCTCCATTTTTATTTGAGGCATTTCTTTATGCTCCCATAGA	NA	circbase	hsa_circ_0035385	chr15	55669146	55790057	-	120911	1493	NR_037923	DYX1C1-CCPG1
hsa_circ_0078163	0.0065372	2.08506	2.08506	up	5.63647	5.11831	5.39316	4.28759	4.18593	4.51988	hsa_circ_0078163	circRNA	TTATTACAGGGGTTACATTTTGCCATCTGCCTTTCCAGAGTAAGTGGCTCTATGTGGGCA	NA	circbase	hsa_circ_0078163	chr6	147581750	147635467	+	53717	930	NM_001127715	STXBP5
hsa_circ_0042687	0.000136587	0.486781	2.05431	down	8.51883	8.47767	8.46722	9.46049	9.54997	9.56749	hsa_circ_0042687	circRNA	ACGAGCACTTGTTCTGCAAAGACACCTTTGATAAGAATTACAAGGCCACCATTGGAGTGG	NA	circbase	hsa_circ_0042687	chr17	27041298	27042919	-	1621	930	NM_031934	RAB34
hsa_circ_0077949	0.0214182	2.64435	2.64435	up	6.44933	6.4577	6.49925	5.44868	4.92565	4.72403	hsa_circ_0077949	circRNA	GTACTTCTTGTTTCGAATTAGAGGCAGAGGAAGAGCCAGAGGAGTTTTTGCTGGGACAAA	NA	circbase	hsa_circ_0077949	chr6	136588166	136588313	-	147	147	NM_014739	BCLAF1
hsa_circ_0069434	0.00247573	0.461957	2.16471	down	5.24649	4.85558	5.03539	6.157	6.28589	6.05431	hsa_circ_0069434	circRNA	GAATTATCTGATACTAAAATGTCTGATGATGCTGGTGACACCTTAGCCACTGGAGACAAA	NA	circbase	hsa_circ_0069434	chr4	38879691	38880047	+	356	356	NM_138389	FAM114A1
hsa_circ_0053351	0.0256342	2.96364	2.96364	up	5.65148	5.59117	5.58848	4.42131	4.06086	3.50422	hsa_circ_0053351	circRNA	TATTAAATGGGCAGGTCCGATCAGAAAACAAAGAAAAGAGTGCAGTGATGTCATTTACAG	NA	circbase	hsa_circ_0053351	chr2	29140758	29145849	+	5091	168	NM_015131	WDR43
hsa_circ_0002519	7.37277e-06	3.68678	3.68678	up	5.72385	5.58896	5.71924	3.71296	3.86622	3.80571	hsa_circ_0002519	circRNA	TCAAGCAAAGGATATGTGAACTTTTGCAAAGCGGAGCCATAATGAATAAATTTTACCAGC	NA	circbase	hsa_circ_0002519	chr6	111708967	111726833	-	17866	692	NM_002912	REV3L
hsa_circ_0063307	0.000671824	0.40304	2.48115	down	5.87288	6.03822	5.94919	7.28934	7.26347	7.24491	hsa_circ_0063307	circRNA	TCACACCTTATCCTTAAGGGAAAGAAGTTAAGTCTTCCAATGCCAATCTGAGGACCTTCA	NA	circbase	hsa_circ_0063307	chr22	38878500	38879445	+	945	945	NM_006855	KDELR3
hsa_circ_0033388	0.0123986	5.2362	5.2362	up	11.1199	10.9919	11.0703	8.95391	8.85678	8.05031	hsa_circ_0033388	circRNA	CTTGGCCTTACTTGGAATACACGAAGACTCTCAAAATCGGAAGAAGCTTTCAGAGCTGTT	NA	circbase	hsa_circ_0033388	chr14	102547074	102550030	-	2956	1835	NM_001017963	HSP90AA1
hsa_circ_0073558	0.037555	2.54133	2.54133	up	6.41665	6.43058	6.49936	5.38825	5.27731	4.49143	hsa_circ_0073558	circRNA	CAAAACTCAGAACAGCTGAATAGATTTGCTGGATTTGGTATTGGACTTGCAAGTCTCTTT	NA	circbase	hsa_circ_0073558	chr5	110077747	110082047	+	4300	179	NM_138773	SLC25A46
hsa_circ_0027566	0.00616923	0.422924	2.36449	down	5.17906	5.2163	4.92978	6.26911	6.09599	6.6454	hsa_circ_0027566	circRNA	CTGCCTACAGTGCCTGCCCAAGTGACTGACTTGCATGTGGCCAACCAAGGAATGACCAGT	NA	circbase	hsa_circ_0027566	chr12	70946556	70975082	-	28526	3076	NM_001109754	PTPRB
hsa_circ_0031686	0.0367806	2.93598	2.93598	up	6.66742	6.73182	6.62814	5.60979	5.05802	4.48332	hsa_circ_0031686	circRNA	GATGATCTAGGGAACAGATGCTGCTTGTGTTGCTCAGAGTCACGGAATCTGTACTGAAGA	NA	circbase	hsa_circ_0031686	chr14	36147155	36194359	-	47204	1370	NM_014990	RALGAPA1
hsa_circ_0044464	0.00943903	0.453742	2.2039	down	7.75896	7.73517	7.73513	8.8129	8.7179	9.09208	hsa_circ_0044464	circRNA	TTCAAACGGAACCAGAGGGGCCCGGCCCGTCATCAACATCGTCCACAAGACCTTGGTGCC	NA	circbase	hsa_circ_0044464	chr17	48151811	48154811	+	3000	757	NM_002204	ITGA3
hsa_circ_0035183	0.022849	2.74211	2.74211	up	8.4646	8.39211	8.43447	7.24434	7.09302	6.48162	hsa_circ_0035183	circRNA	TCCCAGGAAGGTGGTGTAAATTGGTCCAATGTAACTTGCCAGGCAACTCAGAAAAAACCT	NA	circbase	hsa_circ_0035183	chr15	49303927	49319677	-	15750	945	NM_001193489	SECISBP2L
hsa_circ_0051131	0.00693945	2.94319	2.94319	up	8.62932	8.68791	8.69877	7.12502	6.84575	7.33305	hsa_circ_0051131	circRNA	AACACCCCAATAAACAGAACATTCAGAGCCAAGGGTCGGCCGAAGCCCGAACCGAAGGAG	NA	circbase	hsa_circ_0051131	chr19	41223007	41246765	+	23758	3385	NM_025194	ITPKC
hsa_circ_0031321	0.000476458	0.413064	2.42093	down	6.69322	6.67656	6.63488	7.91393	7.87582	8.03725	hsa_circ_0031321	circRNA	AATATAGTTATACCACTGCCCATCAACAGAGAACCTGCTCGGGAGCTATTTCCCCAAGAA	NA	circbase	hsa_circ_0031321	chr14	24606351	24608176	+	1825	1004	NM_176783	PSME1
hsa_circ_0056130	0.000113843	2.87692	2.87692	up	6.35156	6.10502	6.2658	4.76548	4.57652	4.80725	hsa_circ_0056130	circRNA	ACAATCAGAGCCCAAGGCTTATTGATATTTGCGGAGTTGATTTCTGCGATTAAGAGGACG	NA	circbase	hsa_circ_0056130	chr2	112843581	112856275	+	12694	538	NM_032824	TMEM87B
hsa_circ_0076376	0.0101311	3.48209	3.48209	up	5.19614	5.17286	5.26638	3.50982	3.00365	3.64733	hsa_circ_0076376	circRNA	TTTTTAACAAGGAATGGATCCAATTACACGTCAAGTAGGACAACATATTGAAATGGAACC	NA	circbase	hsa_circ_0076376	chr6	42603155	42631157	+	28002	2153	NM_015255	UBR2
hsa_circ_0082583	0.0212176	4.53871	4.53871	up	4.56198	4.22345	4.27192	1.70944	1.65401	2.83977	hsa_circ_0082583	circRNA	GCAGTACAGCATTACTTTATAGCAAACGACTGATACCAATTTATAGAAGAAGCTTTTCAG	NA	circbase	hsa_circ_0082583	chr7	138209985	138223548	+	13563	379	NM_015905	TRIM24
hsa_circ_0027637	0.00812421	4.29213	4.29213	up	5.20268	4.98591	5.1252	2.93294	2.58107	3.38874	hsa_circ_0027637	circRNA	ATTATAGTCTCCATAAGCAAGGGCTATGGTCGAGCAAAGATTTACACTGACTGGGCCAAC	NA	circbase	hsa_circ_0027637	chr12	78334098	78579478	+	245380	5481	NM_014903	NAV3
hsa_circ_0009643	0.000387061	0.402852	2.4823	down	5.15453	5.35251	5.08726	6.4377	6.40724	6.68176	hsa_circ_0009643	circRNA	AATGCGCTACTTGAACGGACTCGATCTTTTTCTCCTCCGCACAGAAGTCGCGCTCGGGCA	NA	circbase	hsa_circ_0009643	chr1	9352940	9416644	+	63704	1033	NM_025106	SPSB1
hsa_circ_0079019	0.0100964	0.45867	2.18022	down	5.52977	6.09589	5.71008	6.82587	7.23838	6.6371	hsa_circ_0079019	circRNA	GGGAGATGGCGCGCCTGACGGGAGCGTCGTGCTCAGGGGTGTCCTCTCGTCCTGCGTCCG	NA	circbase	hsa_circ_0079019	chr6_ssto_hap7	3079458	3093568	-	14110	2480	NM_006295	VARS
hsa_circ_0014859	0.00083481	0.441281	2.26613	down	7.85543	7.81233	7.67121	8.7821	9.02719	9.061	hsa_circ_0014859	circRNA	AACTTCCAGAACTGGCTCAAGGATGGCACGGCCCTTGCCTTGAGTCAGTGCGCCGCTCTC	NA	circbase	hsa_circ_0014859	chr1	159890119	159895284	-	5165	253	NM_003564	TAGLN2
hsa_circ_0014569	0.000107836	2.7682	2.7682	up	5.68021	5.45531	5.49749	4.2023	3.97467	4.04985	hsa_circ_0014569	circRNA	ATCAAGTCTGCAACTTTGTAAGTGTGGCTTTGAGAAATGTCGAGGAATCATCGGAGGCAA	NA	circbase	hsa_circ_0014569	chr1	155324263	155327540	-	3277	418	NM_018489	ASH1L
hsa_circ_0069421	8.89352e-06	0.496137	2.01557	down	5.49866	5.56147	5.56438	6.53234	6.58113	6.54512	hsa_circ_0069421	circRNA	ATTGACCTTGAAATTGAGACCGAGAAATGAGCAGCGAGAGAATGAATTGATTATTTCTTT	NA	circbase	hsa_circ_0069421	chr4	38037208	38104778	+	67570	1255	NM_015173	TBC1D1
hsa_circ_0015471	0.0402246	2.66426	2.66426	up	6.11603	6.14281	6.14959	5.07674	4.84312	4.06608	hsa_circ_0015471	circRNA	TTGAACCTCAATGGTAGATACCTGGATGATTCTTGGGTTAATGCTCCAATCTCCAAATCC	NA	circbase	hsa_circ_0015471	chr1	179961196	179991983	+	30787	3151	NM_014810	CEP350
hsa_circ_0071602	0.00821222	2.09043	2.09043	up	7.97942	7.90512	7.99452	6.91426	7.07037	6.67784	hsa_circ_0071602	circRNA	TCTAAAACAGATTCCCGACAGTTAAGCAATGGGGAGACATTTGGCTTTGCTCCTGCTTCT	NA	circbase	hsa_circ_0071602	chr4	187532539	187630999	-	98460	9871	NM_005245	FAT1
hsa_circ_0047136	0.0207637	2.06095	2.06095	up	7.46793	7.33926	7.39572	6.62748	6.35108	6.03734	hsa_circ_0047136	circRNA	AAGAGGAGGAATTGTCTACTGCCACAAAGAAACTACACAGAAACTCAAGGTCCCATGAGC	NA	circbase	hsa_circ_0047136	chr18	20570899	20581692	+	10793	1480	NM_002894	RBBP8
hsa_circ_0089686	0.000765918	0.442644	2.25915	down	4.82039	4.54634	4.65332	5.69539	6.01886	5.82801	hsa_circ_0089686	circRNA	TCAGCCCAAGAGGAGATAGAGAGGAAGCTGAACGTCTACCACAAGGGAGCCAAGATCTGG	NA	circbase	hsa_circ_0089686	chr9	140344050	140346887	-	2837	330	NM_001130969	NELF
hsa_circ_0053507	0.0012091	3.02526	3.02526	up	5.56139	5.66997	5.68678	4.1301	3.84225	4.13855	hsa_circ_0053507	circRNA	GCTTCTAATGATCACTGATGTATAGTGAAGCTAACAGACGGGAGACATTTACCTCATGGC	NA	circbase	hsa_circ_0053507	chr2	32617106	32693851	+	76745	5288	NM_016252	BIRC6
hsa_circ_0028948	0.00058986	0.193869	5.15811	down	3.50443	3.53408	3.38757	5.63214	6.00933	5.86445	hsa_circ_0028948	circRNA	TGACACTATACTGCTTTGTCTTTGGCCAGTACACTACCAGAAGATCATCCACCGTGACAT	NA	circbase	hsa_circ_0028948	chr12	121690463	121691275	-	812	254	NM_006549	CAMKK2
hsa_circ_0054640	0.0325364	2.43142	2.43142	up	5.55781	5.40165	5.54864	4.60507	3.70557	4.21933	hsa_circ_0054640	circRNA	CTGAAATCAGGGGCAGTACGAATAGGAATAATTGATGGAGAATATGTTGTTAACCCAACA	NA	circbase	hsa_circ_0054640	chr2	55870292	55906930	-	36638	1504	NM_033109	PNPT1
hsa_circ_0053240	0.00012132	2.33424	2.33424	up	11.8329	11.791	11.7709	10.4997	10.6007	10.6232	hsa_circ_0053240	circRNA	ACACAGGGTTAATAAATGCCATACTCCCTACCCTCAGCAACTTCCTGACTCAGTGCCGTC	NA	circbase	hsa_circ_0053240	chr2	27587218	27590426	-	3208	838	NM_001034116	EIF2B4
hsa_circ_0077646	0.00353321	2.99769	2.99769	up	2.97041	3.40809	3.29652	1.73423	1.58269	1.63742	hsa_circ_0077646	circRNA	GAGAATGCCATGCATTGAGATATCAGATATCAGACTCCATTACTTATTAGATCTGGAATT	NA	circbase	hsa_circ_0077646	chr6	111650734	111678328	-	27594	1169	NM_002912	REV3L
hsa_circ_0061354	0.00274118	2.44843	2.44843	up	5.57856	5.52848	5.63127	4.44451	4.28313	4.11853	hsa_circ_0061354	circRNA	TGGCATGACGGACTGTTGGCTTCATGTAAATGCAAAAAAGAGTGTGTTTCCCAAGCTATC	NA	circbase	hsa_circ_0061354	chr21	30307430	30343064	-	35634	3891	NM_015565	LTN1
hsa_circ_0018877	0.000852646	0.299331	3.34078	down	4.19744	3.86496	4.23848	5.63013	5.76635	6.11002	hsa_circ_0018877	circRNA	AACTTCTCAGGTGTGTGAAGAAAACCTCCACGCAGGAGTACGCAGCAAAAATCATCAATA	NA	circbase	hsa_circ_0018877	chr10	75601926	75632817	-	30891	857	NM_172171	CAMK2G
hsa_circ_0001752	0.0120413	0.10522	9.50392	down	4.98272	5.24991	4.98087	8.44284	7.46131	8.775	hsa_circ_0001752	circRNA	AGTGTGGTAAGGAGAATGCCGTGAATGGAGAACACCTGTGGCTGGAGACCAACGTCTCGG	NA	circbase	hsa_circ_0001752	chr7	137330217	137363398	-	33181	294	NM_004717	DGKI
hsa_circ_0084733	0.0115465	2.86105	2.86105	up	4.81652	4.96899	5.07974	2.98803	3.56147	3.68662	hsa_circ_0084733	circRNA	GCGGAAACAGCCTGGCAGTGAGCTGGACAACTTGGAGGAGATTTTGGATGATTTGCAGAA	NA	circbase	hsa_circ_0084733	chr8	71036922	71060718	-	23796	1700	NM_006540	NCOA2
hsa_circ_0036345	0.00175214	0.39697	2.51908	down	5.46744	5.22771	5.41788	6.65563	6.92463	6.51158	hsa_circ_0036345	circRNA	TTGTCAGACAGCTTGATGTAGTTTTAGAGACCAATCTGGCAACAATCCGGGTTCTGGAAG	NA	circbase	hsa_circ_0036345	chr15	75681992	75688837	-	6845	1167	NM_001145358	SIN3A
hsa_circ_0063741	6.90973e-06	0.193359	5.17174	down	8.31354	8.42461	8.2324	10.6328	10.6479	10.8021	hsa_circ_0063741	circRNA	AATAAAGTCTTAGCAAGCGTCCCACACAGTGATGGACGCGGATGTCCTCCTGGAGGCCTG	NA	circbase	hsa_circ_0063741	chr22	45914561	45959242	+	44681	2069	NM_001996	FBLN1
hsa_circ_0028281	0.028714	2.63967	2.63967	up	4.99261	5.0415	4.92655	4.01856	3.13244	3.47014	hsa_circ_0028281	circRNA	ATCTGAAGATCCGGGGAAATGTCTGATGAGGAGATAAAAAAGACGACACTAGCCTCAGCT	NA	circbase	hsa_circ_0028281	chr12	112110464	112121111	-	10647	665	NM_006768	BRAP
hsa_circ_0076506	4.74941e-06	0.163378	6.12076	down	5.8584	5.73282	5.90515	8.40815	8.40802	8.52367	hsa_circ_0076506	circRNA	AAAGGTACAGTTAAAATCCTAATGGTCGTGGCAGAAGTGACACAGCCATCCTTGGGTGTA	NA	circbase	hsa_circ_0076506	chr6	43193366	43193881	-	515	515	NM_199184	C6orf108
hsa_circ_0070580	0.00796804	3.97059	3.97059	up	6.34287	6.49784	6.34974	4.71609	4.43089	3.99017	hsa_circ_0070580	circRNA	CACAGCTGAGTCAAGAGAATCCATCCCATTAAATGACCTGAAGTCAGAAGTATCACCACG	NA	circbase	hsa_circ_0070580	chr4	107016638	107037535	-	20897	336	NM_001163435	TBCK
hsa_circ_0018945	0.0122207	2.39181	2.39181	up	6.43864	6.67894	6.75908	5.46231	4.95175	5.62511	hsa_circ_0018945	circRNA	ACTCTGTGTGTGCCTGTCACCCTGTGGACGGGAAAGCAGATCTTCAGTGTCATCCTCAGG	NA	circbase	hsa_circ_0018945	chr10	79739898	79769433	-	29535	2254	NM_007055	POLR3A
hsa_circ_0091940	0.000842689	0.460667	2.17077	down	6.06608	6.13779	6.08435	7.10605	7.23264	7.29853	hsa_circ_0091940	circRNA	TGTCAATCGGAGGTCACGGGCTAGGACTGCACTCCGTGGACGTGACCTATGACGGCAGTC	NA	circbase	hsa_circ_0091940	chrX	153585618	153588014	-	2396	990	NM_001110556	FLNA
hsa_circ_0022579	0.000790997	5.24224	5.24224	up	8.30791	8.27817	8.28441	5.76436	5.90862	6.01611	hsa_circ_0022579	circRNA	TCCTGGACAGGCACCATGAGCCAGGACACCGAGGTGGATATGAAGGAGGTGGAGCTGAAT	NA	circbase	hsa_circ_0022579	chr11	62648490	62653080	+	4590	1148	NM_001012662	SLC3A2
hsa_circ_0038445	0.00671436	2.05495	2.05495	up	8.99137	9.03071	9.03735	7.93286	7.83958	8.15204	hsa_circ_0038445	circRNA	TTCCACCCTCAGGAAAATGTTTCAACGTGCGCAAGAGTTGCGGCGGCGAGCAGAGGACTA	NA	circbase	hsa_circ_0038445	chr16	21848005	21850631	-	2626	2626	---	---
hsa_circ_0052494	0.00413693	2.67026	2.67026	up	7.19865	7.0648	7.0186	5.83046	5.77529	5.39346	hsa_circ_0052494	circRNA	TCTACGAAAGGATAATAAAACTGCTTTGTATTGGGCTGTTGAGAAAGGAAATGCAACAAT	NA	circbase	hsa_circ_0052494	chr2	8910799	8938430	-	27631	2111	NM_020738	KIDINS220
hsa_circ_0005915	0.0471462	2.27396	2.27396	up	13.2672	13.2175	13.2128	12.2182	12.3315	11.4413	hsa_circ_0005915	circRNA	AGGAAAACAGAAACTTTGTCTGCGAACACTCTTTAATGGACCAGATCAGGATTTGAGCGG	NA	circbase	hsa_circ_0005915	chr11	65271199	65272490	+	1291	1097	TCONS_l2_00004572	TCONS_l2_00004572
hsa_circ_0070014	0.001113	0.35129	2.84665	down	4.4807	4.22743	4.49784	5.65199	6.05395	6.01065	hsa_circ_0070014	circRNA	GATCCGCGCTATTGCATTCACAGGAACTACTTTTATTGGCTATGTAGGATTATGGACTGG	NA	circbase	hsa_circ_0070014	chr4	76846887	76852457	-	5570	168	NM_014435	NAAA
hsa_circ_0036555	0.00462386	2.70129	2.70129	up	7.73746	7.70305	7.70458	6.21923	6.47261	6.13036	hsa_circ_0036555	circRNA	AACAGGGAAATGTGGTGTTTACCAGTGCAATAGATGGGTGGGGCTTTGGTTAAGGTACAT	NA	circbase	hsa_circ_0036555	chr15	82530647	82545116	-	14469	572	NM_024580	EFTUD1
hsa_circ_0053430	0.0283371	2.15902	2.15902	up	6.19069	6.23627	6.17571	5.33241	5.18447	4.67671	hsa_circ_0053430	circRNA	CTTACTCCAGTAATTATTTTGCCGTAGACACTGCCTCTGCTATAGCTATTGCCTTGATGA	NA	circbase	hsa_circ_0053430	chr2	32429658	32429761	+	103	103	NM_001193513	SLC30A6
hsa_circ_0030682	2.64153e-05	0.234602	4.26254	down	3.57882	3.48023	3.44227	5.57515	5.70172	5.49553	hsa_circ_0030682	circRNA	ATTGTGCAATATATTCTCTAAGCCGCTTTCATCATGGGAGAAATAGAGCAGAGGCCGACC	NA	circbase	hsa_circ_0030682	chr13	98865473	99030172	+	164699	519	NM_005766	FARP1
hsa_circ_0091735	0.00831756	2.37333	2.37333	up	5.92149	6.03387	5.92206	4.59791	4.52631	4.9742	hsa_circ_0091735	circRNA	ATATTGCTTTAAGGACAACTGGAGGGATCTGTACTTACTGCAACCGTGAGATCCGAGACT	NA	circbase	hsa_circ_0091735	chrX	152137925	152138028	+	103	103	NM_001178106	ZNF185
hsa_circ_0084859	0.0209091	3.04627	3.04627	up	3.89214	4.31462	4.05564	1.81687	2.74555	2.73019	hsa_circ_0084859	circRNA	TGTTTTCAAGTATAAAGAACGTAACTCCAAAAGTAGGAGACCCTGAGACTCGTAAAGCTA	NA	circbase	hsa_circ_0084859	chr8	89128735	89180202	-	51467	679	NM_005941	MMP16
hsa_circ_0022585	0.0008807	5.29865	5.29865	up	11.1068	11.1691	11.1378	8.5743	8.72996	8.8774	hsa_circ_0022585	circRNA	GAATCTGAAGGCATCCGTGTCATTCTGGACCTTACTCCCAACTACCGGGGTGAGAACTCG	NA	circbase	hsa_circ_0022585	chr11	62650379	62651997	+	1618	285	NR_037193	SLC3A2
hsa_circ_0064212	0.00341146	0.387555	2.58028	down	4.60986	4.60386	4.55061	5.76609	6.05592	6.02828	hsa_circ_0064212	circRNA	TTCTAAGTTCTGACCTACTGATAGAGAATACTTCACTCACTGTCCCAATCCTGGATGTCC	NA	circbase	hsa_circ_0064212	chr3	10083306	10143614	+	60308	4329	NM_001018115	FANCD2
hsa_circ_0077210	0.0250377	2.05489	2.05489	up	8.01727	8.01571	7.92242	6.94332	7.22771	6.60187	hsa_circ_0077210	circRNA	TACTGCTGAGGGACGTGCTTCCTTAACACAAGAGAAAGAGAAGTTTGCCCATGAACATGA	NA	circbase	hsa_circ_0077210	chr6	83933478	83938650	-	5172	423	NM_002395	ME1
hsa_circ_0091740	0.000145143	0.335835	2.97766	down	7.32786	7.26	7.0648	8.63558	8.88479	8.85496	hsa_circ_0091740	circRNA	AGGTCGGTGGCTGTCTTTCCATTAAAGAAACACCGTGCAACGTGCCTTTCCTCCCTCCCC	NA	circbase	hsa_circ_0091740	chrX	152760346	152775004	+	14658	2444	NM_001711	BGN
hsa_circ_0086957	0.000207399	0.416282	2.40222	down	6.52018	6.30863	6.31247	7.55302	7.73697	7.64885	hsa_circ_0086957	circRNA	AAAGTGATACTGACCCCCACTTCCAGTGAACTGGCTGGACCATGGTCGGACACTGAGGGA	NA	circbase	hsa_circ_0086957	chr9	35718808	35724331	-	5523	1484	NM_006289	TLN1
hsa_circ_0037168	0.00883983	0.388281	2.57545	down	6.78622	6.9391	6.76602	8.03547	7.99346	8.50532	hsa_circ_0037168	circRNA	ATCCTGTGCATGGCACGGCTCAAGACAGTCCTGAAATACTTCTACCACGCCTGCGACCAG	NA	circbase	hsa_circ_0037168	chr16	424004	424151	-	147	147	NM_021259	TMEM8A
hsa_circ_0064738	0.0130982	2.09584	2.09584	up	5.30637	5.73714	5.29345	4.42574	4.44314	4.30729	hsa_circ_0064738	circRNA	TTCACAGACCTCTGGTGAATGATGTCTTGGCATTGCCCATTTTCAAGCAGGAAGATTCCA	NA	circbase	hsa_circ_0064738	chr3	33442453	33467233	-	24780	973	NM_014517	UBP1
hsa_circ_0091043	0.0350875	2.50135	2.50135	up	6.97835	6.97189	7.01522	5.44741	6.13513	5.2627	hsa_circ_0091043	circRNA	ATCTAGAATAATTCCATGCAATGGAAAAGCAGCTGATCGCATCCATCAGGATGGAATTCA	NA	circbase	hsa_circ_0091043	chrX	70781624	70787966	+	6342	1115	NM_181672	OGT
hsa_circ_0020735	7.21843e-05	0.383146	2.60997	down	7.1961	7.0592	7.01682	8.35582	8.5461	8.52114	hsa_circ_0020735	circRNA	AACCCTGAAGAACCAGCATTTCGATGGCTTCGTGGTGGAGGTCTGGAACCAGCTGCTAAG	NA	circbase	hsa_circ_0020735	chr11	870120	899401	-	29281	537	NM_001142675	CHID1
hsa_circ_0074273	0.00204685	2.00731	2.00731	up	8.45882	8.29033	8.25173	7.49337	7.14913	7.3306	hsa_circ_0074273	circRNA	AGTCCAGTTGTGGAGCAAGAAGTTCCCATAGAACCTCCTAGTGCAACCACCACCACTACG	NA	circbase	hsa_circ_0074273	chr5	139905580	139909381	+	3801	2358	NM_020690	ANKHD1-EIF4EBP3
hsa_circ_0058647	0.000205457	2.15868	2.15868	up	7.11466	7.02493	7.11221	5.93108	6.07329	5.9134	hsa_circ_0058647	circRNA	AGTAACAAAGAAGGATCTTGTCGCTGCATTTGACAACGGAGACCAGAAGGTGTTCTTCGA	NA	circbase	hsa_circ_0058647	chr2	232079543	232091511	+	11968	445	NM_025139	ARMC9
hsa_circ_0062565	0.00276064	2.40595	2.40595	up	7.74669	7.72999	7.70733	6.31859	6.48683	6.56794	hsa_circ_0062565	circRNA	ATCTGGCCTGGAAGAAGTCCCTCCTGGTGAATAACATCTTTGTGGTGTCAGCAGCAATCC	NA	circbase	hsa_circ_0062565	chr22	24217303	24219886	+	2583	783	NM_030807	SLC2A11
hsa_circ_0055972	0.00962838	8.67793	8.67793	up	6.29972	6.07051	6.30623	3.72264	2.77807	2.55592	hsa_circ_0055972	circRNA	GAGCAAATTAAGGGAACATCTGGAAATGCTGATTGACCAGCTAAAAATCAAATTACAAGA	NA	circbase	hsa_circ_0055972	chr2	109106293	109113565	+	7272	730	NM_181453	GCC2
hsa_circ_0034694	0.000986575	0.22388	4.46668	down	5.54688	5.40536	5.32848	7.81955	7.56011	7.34853	hsa_circ_0034694	circRNA	CGGGTGTCAGGTAACAGAGATTCAAAGGTACCTTCAGAAGGAAAGAAATCTCTCTACACA	NA	circbase	hsa_circ_0034694	chr15	41648236	41657787	+	9551	400	NM_016359	NUSAP1
hsa_circ_0017278	7.88503e-05	2.76733	2.76733	up	5.76963	5.58958	5.56337	4.26749	4.07366	4.17829	hsa_circ_0017278	circRNA	ACTGAAGAAGAGAGATTGGAACAATTATCAGGTCATTAGGATGCTGTCCTACGGAAGGAG	NA	circbase	hsa_circ_0017278	chr1	245222687	245246990	+	24303	263	NR_026586	EFCAB2
hsa_circ_0070463	0.0337373	4.24591	4.24591	up	4.74294	4.54797	4.4952	2.88397	1.52961	2.77793	hsa_circ_0070463	circRNA	TAGGCCAGACTAAATATAACTGTGCGATCAGCAGTTCTGATGACCGTAGTCTGTTTCGAC	NA	circbase	hsa_circ_0070463	chr4	95197489	95204454	+	6965	1107	NM_001128429	SMARCAD1
hsa_circ_0076879	0.0139384	2.69535	2.69535	up	8.08224	8.06448	7.9785	6.82002	6.7259	6.22118	hsa_circ_0076879	circRNA	ATGAAGAGCCTAGCACCTCTTATACTGATGAAGGACCATTACGACCTGTTCTTGAATACA	NA	circbase	hsa_circ_0076879	chr6	56963858	56963939	+	81	81	NM_001031623	ZNF451
hsa_circ_0046596	0.000407049	0.206212	4.84938	down	4.5177	4.53091	4.56962	6.72824	6.93754	6.77797	hsa_circ_0046596	circRNA	ACGGAGTCGACGGGTCCGCAAGGCCGCCATGACCAGTCTGATGGATCTGACACTTCTGCT	NA	circbase	hsa_circ_0046596	chr17	80885780	80887376	+	1596	382	NM_005993	TBCD
hsa_circ_0019326	0.00121065	2.66618	2.66618	up	11.7281	11.7885	11.7971	10.2167	10.4573	10.3858	hsa_circ_0019326	circRNA	TACTGTGACCAGATGTAGAATAAATGTGTCTCATCCTGCAGTGATCCTGTGCACCAAGGA	NA	circbase	hsa_circ_0019326	chr10	99116457	99130317	-	13860	1704	NM_015179	RRP12
hsa_circ_0069987	0.00232942	2.56084	2.56084	up	5.62552	5.46623	5.50744	3.97883	4.16634	4.36333	hsa_circ_0069987	circRNA	GTTGCTGCAGACCACGTTGATGAGCGAACAATATGCAATGGAATTGCCCCAGAAAAAGAT	NA	circbase	hsa_circ_0069987	chr4	75065510	75091111	+	25601	354	NM_001144978	MTHFD2L
hsa_circ_0077449	0.0227494	6.52478	6.52478	up	5.79466	5.85397	5.96804	3.85794	2.90151	2.32027	hsa_circ_0077449	circRNA	AGTATGTCAGATGGAGAACATCATTGCAACAGTAAGAGATTCCAACCTCAAGCTGACCCT	NA	circbase	hsa_circ_0077449	chr6	100988038	101054964	-	66926	990	NM_006828	ASCC3
hsa_circ_0032812	0.0453495	0.355137	2.81581	down	3.26868	3.58735	3.3567	4.70825	5.46278	4.2917	hsa_circ_0032812	circRNA	ATGATGAAGACTTTGTTGAATGTGAGCCGAGTACAGGCCGGCAGTTAACCATCTTCAACA	NA	circbase	hsa_circ_0032812	chr14	80163972	80271533	+	107561	387	NM_004796	NRXN3
hsa_circ_0028204	0.00304973	0.399135	2.50542	down	6.17402	6.09881	6.05978	7.4041	7.61755	7.26662	hsa_circ_0028204	circRNA	CAAAAGCCAGATCAGCTGGATACTCTTGTTACCAGAATTCCAAAGGTTCTGATAGAATCA	NA	circbase	hsa_circ_0028204	chr12	110910882	110924259	+	13377	293	NM_013300	C12orf24
hsa_circ_0034729	0.00969743	2.27641	2.27641	up	5.80146	5.35915	5.64534	4.44892	4.71055	4.04392	hsa_circ_0034729	circRNA	TCAGCACTTAGTGAAGTTCCTCAATTGAAGCAAGAGATTTCTGAATGGTCGGTTGCGGTC	NA	circbase	hsa_circ_0034729	chr15	41913763	41962156	+	48393	40091	NM_001164273	MGA
hsa_circ_0007997	0.00299266	2.65353	2.65353	up	5.44179	5.38635	5.228	4.20334	3.8042	3.7945	hsa_circ_0007997	circRNA	CTTAATTTTACGACATTTGAAGACAGTGATTTGTTCCATTTGATTGGTGTTATCTGTGGC	NA	circbase	hsa_circ_0007997	chr10	69699344	69700862	-	1518	234	NM_022079	HERC4
hsa_circ_0088375	0.028324	3.38315	3.38315	up	5.69758	5.75073	5.65148	4.49769	3.64893	3.4565	hsa_circ_0088375	circRNA	ATGTTGAAAGTTCTCAGAGAGTGTGAGTGGTACAAAATTTGAAGAAGATCATCTTTCCCA	NA	circbase	hsa_circ_0088375	chr9	125616809	125618157	-	1348	446	NM_001100588	RC3H2
hsa_circ_0017345	0.0358425	2.52891	2.52891	up	6.78249	6.75162	6.77745	5.6743	5.63554	4.84504	hsa_circ_0017345	circRNA	TGAAGTTGAAGCATCAGGGAAAAATGGACTTGCTTGCTTGGCTTGTGGTCCACAACTTGA	NA	circbase	hsa_circ_0017345	chr1	247076533	247079697	-	3164	435	NM_015446	AHCTF1
hsa_circ_0067184	0.00329768	0.412433	2.42464	down	5.69468	5.9651	5.82106	7.08987	7.11663	7.12016	hsa_circ_0067184	circRNA	TCTCTCGGAATAAGACAGAGGTCCTTGCTGCGAAAGTGCTCAACCTTGTGCTGCCAAACT	NA	circbase	hsa_circ_0067184	chr3	127429418	127429508	-	90	90	NM_007283	MGLL
hsa_circ_0054800	0.0362807	4.34098	4.34098	up	5.54192	5.58545	5.68707	4.19175	3.17991	2.66106	hsa_circ_0054800	circRNA	TGTATCCTTGGTCCATTGCAAAAGAACTTGCAGACTGGCTTATTAGCAACAATGTGGTGG	NA	circbase	hsa_circ_0054800	chr2	61484186	61597714	-	113528	4972	NM_014709	USP34
hsa_circ_0044510	0.00446699	0.291746	3.42763	down	3.8715	4.26456	3.76135	5.75894	5.83271	5.68326	hsa_circ_0044510	circRNA	TATTTTGATTGCTGGAATAAAGCATGTGGAAATGACCCAAACATAAGGCCCCCGTGGCCT	NA	circbase	hsa_circ_0044510	chr17	48261456	48273728	-	12272	4898	NM_000088	COL1A1
hsa_circ_0045079	0.0288297	4.09194	4.09194	up	5.84345	5.89377	5.91586	4.33811	3.06954	3.87735	hsa_circ_0045079	circRNA	TGTCTGAAAGCTGGTGTCCGAATGATCTACCCAGCATGCTTTGTTCTAGTCCCTCAGTCA	NA	circbase	hsa_circ_0045079	chr17	60042366	60108999	-	66633	4030	NM_005121	MED13
hsa_circ_0064434	0.000225475	0.104484	9.57085	down	3.69638	3.46103	3.81241	6.85546	6.91137	6.99728	hsa_circ_0064434	circRNA	TGAGAGTCAACTGGCCTTCATTGCCTACCCAAAAGCTGTGACAATGATGCCGCTGCCCAC	NA	circbase	hsa_circ_0064434	chr3	14513712	14523349	+	9637	626	NM_003043	SLC6A6
hsa_circ_0006984	0.0280518	8.6807	8.6807	up	6.15675	6.27265	6.42549	3.53432	1.80093	3.57971	hsa_circ_0006984	circRNA	CTCAGGACAGGCTGGAAGATTATATCTGGATCACCACCAGAGCAAGCCCTTTCTGAAGCT	NA	circbase	hsa_circ_0006984	chr9	130206307	130207528	+	1221	1221	NM_007135	ZNF79
hsa_circ_0019882	0.00446306	2.33068	2.33068	up	6.28451	6.34172	6.42173	5.26397	5.20408	4.89437	hsa_circ_0019882	circRNA	AGTGTACAAGCTTAAGTGCAAGGAACTCTGTGTTGGGAGGAAAAATGTCCTTCTTCAATT	NA	circbase	hsa_circ_0019882	chr10	105727469	105727653	+	184	184	NM_014720	SLK
hsa_circ_0055964	0.00504758	6.21876	6.21876	up	4.99779	4.72009	5.1581	2.85751	1.94274	2.00926	hsa_circ_0055964	circRNA	CTCTTCCAGCTTAAGAATGAACCGACCACAAGAAAAAATCTGGAAAAAGAATGCAAAGAA	NA	circbase	hsa_circ_0055964	chr2	109091990	109109246	+	17256	1587	NM_181453	GCC2
hsa_circ_0074770	0.0116391	0.326087	3.06666	down	3.63964	3.99708	3.89852	5.16353	5.90739	5.21184	hsa_circ_0074770	circRNA	GAAAAATTTGCCTTCGTTGAGGTGAAATGCAACGAGCAGCCCAACCGAGTAGAGATCTAT	NA	circbase	hsa_circ_0074770	chr5	156723680	156742102	+	18422	1071	NM_001037332	CYFIP2
hsa_circ_0044612	0.0016388	0.463684	2.15664	down	6.88878	6.9827	7.05101	8.0871	8.09085	8.07544	hsa_circ_0044612	circRNA	AGATTGGAGAGAAGCATCCTGATCAGGTTTATCTCCAACCCCATGGCCCCCTCCTGGTGG	NA	circbase	hsa_circ_0044612	chr17	48741041	48746889	+	5848	1243	NM_003786	ABCC3
hsa_circ_0025168	0.00607807	0.298389	3.35133	down	3.21361	3.55182	3.8424	5.18479	5.34045	5.37762	hsa_circ_0025168	circRNA	CCATCCACTGCTCTGTGAGTTTGTGCAGAAGGATGAGTTGAAACCAGCAGTGACCCAGCT	NA	circbase	hsa_circ_0025168	chr12	6634748	6639983	+	5235	1750	NM_014865	NCAPD2
hsa_circ_0091674	0.000233648	0.336604	2.97085	down	3.80638	3.63744	3.78017	5.34138	5.27081	5.32912	hsa_circ_0091674	circRNA	TTGCGTTTGGAGTCTGGGCACGAAATCCTCAATATCGAGCAGAAGGAGAAACGTGTGTGG	NA	circbase	hsa_circ_0091674	chrX	148690313	148690521	-	208	208	NM_032508	TMEM185A
hsa_circ_0054833	0.0346965	2.54906	2.54906	up	9.55047	9.5132	9.57732	8.2358	8.56612	7.6443	hsa_circ_0054833	circRNA	GAAACAACAGTATCAGATGTAGAAGGTGGTGATGGACTGCAGCTCAGAAAGGAACATACT	NA	circbase	hsa_circ_0054833	chr2	61566485	61647968	-	81483	2701	NM_014709	USP34
hsa_circ_0025691	0.0426346	2.94358	2.94358	up	5.97812	5.76158	6.03734	4.77694	4.52607	3.54863	hsa_circ_0025691	circRNA	CCGGATTACATCTCATGCAGATTCAAAAATGTGAGTTGGTCTTGATCCACACCTACCCAG	NA	circbase	hsa_circ_0025691	chr12	27068934	27078784	-	9850	664	NM_018164	C12orf11
hsa_circ_0053185	0.00146286	0.407335	2.45498	down	4.81745	4.91534	4.50991	5.82415	6.16173	6.14952	hsa_circ_0053185	circRNA	GGTTTGCCAGACTCCACGGGTATTCAATACAGGGGGTGCCCCTCGGATCCTTGCTTTGGA	NA	circbase	hsa_circ_0053185	chr2	27445386	27463229	+	17843	5098	NM_004341	CAD
hsa_circ_0043687	1.88575e-05	0.353589	2.82814	down	5.94182	5.9501	6.04845	7.41213	7.46406	7.56217	hsa_circ_0043687	circRNA	GAGAGTGGAGCGGGGCTCATTCCACCGGATGCCACCCTCTACTTCGATGTGGTTCTGCTG	NA	circbase	hsa_circ_0043687	chr17	39974340	39977341	+	3001	1008	NM_021939	FKBP10
hsa_circ_0009365	0.000732417	0.399676	2.50203	down	3.8118	4.02368	4.12197	5.2619	5.42162	5.25413	hsa_circ_0009365	circRNA	TTTACGCCATGAAAGTGGTGAAGAAAGAGCTGGTGCATGATGACGAGAATCTATCTACCG	NA	circbase	hsa_circ_0009365	chr1	2066700	2082417	+	15717	542	NM_002744	PRKCZ
hsa_circ_0007629	0.000169772	0.364898	2.74049	down	4.8905	4.61988	4.75449	6.06942	6.29687	6.26425	hsa_circ_0007629	circRNA	AAGTACCAAAAACCTCCTCCAGATGACGGATGTGTACTACTCGCCTATCAGCTTATCACT	NA	circbase	hsa_circ_0007629	chr3	124692574	124696790	-	4216	263	NM_020733	HEG1
hsa_circ_0015807	0.0199687	2.52272	2.52272	up	6.03807	5.68481	5.94179	4.50998	4.95754	4.08306	hsa_circ_0015807	circRNA	CACCTCTTCCTTCAGATCACTATTCAGAAGAACAACTCAACCATCCAAATGTAATAAAAT	NA	circbase	hsa_circ_0015807	chr1	198233254	198266370	+	33116	537	NM_133494	NEK7
hsa_circ_0009541	0.00205439	0.363416	2.75167	down	9.52981	9.39816	9.44095	10.7753	11.1132	10.8418	hsa_circ_0009541	circRNA	CACTAATGAGAGCGTTTCCCAAAGTGTATTCTGCGGAACTAGCACCTACTGTGTTCTCAA	NA	circbase	hsa_circ_0009541	chr1	6880240	6885270	+	5030	189	NM_015215	CAMTA1
hsa_circ_0034478	0.00235031	0.209043	4.7837	down	6.52931	6.33887	6.43012	8.65643	8.96099	8.40823	hsa_circ_0034478	circRNA	CCCTGGCCAGCCAGCGACTCTGCGGACGATGGCTGGTCTCCATGGTCCGAGTGGACCTCC	NA	circbase	hsa_circ_0034478	chr15	39879547	39885869	+	6322	2147	NM_003246	THBS1
hsa_circ_0017226	0.00045724	6.61984	6.61984	up	7.20132	7.14506	7.68187	4.97859	4.50958	4.34514	hsa_circ_0017226	circRNA	TCTGCTTCAGGGTGCGGCATAGATGCCAAGCAAGTTGAGGAACAATCTGCAGCTGCAAAT	NA	circbase	hsa_circ_0017226	chr1	243327585	243354796	-	27211	3045	NM_014812	CEP170
hsa_circ_0005978	0.0264294	3.78136	3.78136	up	5.30837	5.24526	5.48045	3.90311	2.68536	3.44937	hsa_circ_0005978	circRNA	CTCGGCCAGGGTTGGGGACCAGATTCTAGAAGTGAATGGGCGGAGCTTTCTCAACATCCT	NA	circbase	hsa_circ_0005978	chr9	117185593	117188693	-	3100	663	NM_015404	DFNB31
hsa_circ_0067645	0.0344628	4.32391	4.32391	up	5.10363	4.90906	4.9785	3.49771	1.97924	2.79765	hsa_circ_0067645	circRNA	TAAGAAAATGAATTCAGTAATTGGATCATAACGAGACTTCTGCGGATTGCAGCAACTCCC	NA	circbase	hsa_circ_0067645	chr3	142261506	142281951	-	20445	3158	NM_001184	ATR
hsa_circ_0077950	0.00640997	3.97483	3.97483	up	4.94866	4.53518	4.8733	3.15868	2.84666	2.27881	hsa_circ_0077950	circRNA	AGGAACCTTTTAAACATAAAAGAGAGCAAGATCATTCTCGATCTTCATCCTCTTCAGCAT	NA	circbase	hsa_circ_0077950	chr6	136589299	136589477	-	178	178	NM_014739	BCLAF1
hsa_circ_0027862	0.00694592	4.01057	4.01057	up	6.76968	6.78282	6.73176	4.71369	5.04867	4.44786	hsa_circ_0027862	circRNA	GTTGGATCAGGTAACTATAACTACCCAATATTGCAGCCATGGAGTCCATGCTTAATAAAT	NA	circbase	hsa_circ_0027862	chr12	100676720	100706431	+	29711	880	NM_017988	SCYL2
hsa_circ_0079308	0.0369613	3.07914	3.07914	up	3.92877	4.08209	4.04066	2.81485	1.65433	2.48722	hsa_circ_0079308	circRNA	CTGTGTGCTTTATGATCGACGGAGTGGATTAGAACAAGATGACATGAGAATTTTATACAA	NA	circbase	hsa_circ_0079308	chr7	5949665	5958531	+	8866	290	NM_015622	CCZ1
hsa_circ_0034514	2.1753e-06	0.215457	4.64129	down	8.59193	8.47155	8.56612	10.8307	10.7459	10.6961	hsa_circ_0034514	circRNA	ACAGATGGCGTCTCAGCCACAGGCCAAAGACGGGTTTCATTAGGTGTGCAAGCCCCGTAA	NA	circbase	hsa_circ_0034514	chr15	39882005	39886397	+	4392	1439	NM_003246	THBS1
hsa_circ_0052586	0.0036813	0.366632	2.72753	down	8.1632	8.14079	8.28477	9.70611	9.80721	9.39045	hsa_circ_0052586	circRNA	TGTCAGTTTCGGTTTACACTGTGATTTTGCTTGCCTGATGTTCAAACACCTGGTACACAA	NA	circbase	hsa_circ_0052586	chr2	10268974	10271546	+	2572	2405	NM_001165931	RRM2
hsa_circ_0052956	0.00414635	5.3829	5.3829	up	3.71243	4.47912	4.22979	1.73101	1.89296	1.59952	hsa_circ_0052956	circRNA	TTTTGATCAGGTACGGTTTGATAGCATAGGTGGATTGAGCCATCATATTCATGCGCTAAA	NA	circbase	hsa_circ_0052956	chr2	24086250	24087794	-	1544	291	NM_017552	ATAD2B
hsa_circ_0017444	0.00183329	2.35772	2.35772	up	6.46721	6.3256	6.34368	5.25683	5.20762	4.94497	hsa_circ_0017444	circRNA	GACACACGGAGATTCTAAACTGCCTTCCTCGGTTCGCAGTACACTTCTGGAACTGTTTGG	NA	circbase	hsa_circ_0017444	chr10	1123846	1151207	+	27361	965	NM_014023	WDR37
hsa_circ_0016879	2.42807e-05	2.92103	2.92103	up	5.4094	5.27498	5.24569	3.83043	3.67326	3.78775	hsa_circ_0016879	circRNA	GCATTGGATTCTATTGCTTATGTCTTGATTGGCAGTGGTCTGTATGATGAAGCAATACGG	NA	circbase	hsa_circ_0016879	chr1	231041986	231090149	-	48163	2805	NM_024525	TTC13
hsa_circ_0017570	0.0261331	3.31722	3.31722	up	6.15869	6.06413	6.35979	4.57736	4.86216	3.7556	hsa_circ_0017570	circRNA	AGAAAAAGAGTCTGTTTTCAAGATTTGTGCTTCAATTTGTATGAGGTAGAACTGTCAAAC	NA	circbase	hsa_circ_0017570	chr10	5766392	5773166	+	6774	957	NM_017782	FAM208B
hsa_circ_0034543	0.00041188	0.201095	4.97278	down	9.46828	9.44402	9.52547	11.7694	11.9303	11.6694	hsa_circ_0034543	circRNA	TTCTCTCAAGAAATGGTGTTCTTCTCTGACCTGAAATACGAATGTAGAGGTGCGCACCCT	NA	circbase	hsa_circ_0034543	chr15	39886299	39886641	+	342	238	NM_003246	THBS1
hsa_circ_0001700	0.00831882	0.436825	2.28925	down	10.0842	10.0357	9.98777	11.0478	11.4618	11.1517	hsa_circ_0001700	circRNA	TGGGATGATGTTGAAGATTCCTGTCTCTGGATCCAAATCAGAGGGCCTTCTCTACGTCCA	NA	circbase	hsa_circ_0001700	chr7	43679047	43680248	-	1201	310	NM_018224	C7orf44
hsa_circ_0038566	0.00446545	0.499776	2.0009	down	5.56506	5.55315	5.22563	6.21169	6.65414	6.47108	hsa_circ_0038566	circRNA	ACTGACATCGGTATGTGTCTGATTTCACCAGCACTCTCCAGTCCATACGAAAGAAGTGCA	NA	circbase	hsa_circ_0038566	chr16	23403700	23424885	-	21185	854	NM_153603	COG7
hsa_circ_0026827	0.000589295	0.390557	2.56044	down	5.7386	5.86237	5.93055	7.1691	7.19962	7.23768	hsa_circ_0026827	circRNA	AAGAATTAAATCAACCCGGCGCTCCATTAAATAGCCGTAGACGGAACTTCGCCTTTCTCT	NA	circbase	hsa_circ_0026827	chr12	56510373	56511616	+	1243	584	NM_001035267	RPL41
hsa_circ_0006265	0.0114462	4.27775	4.27775	up	7.59674	7.65855	7.61148	5.59734	5.82971	5.04051	hsa_circ_0006265	circRNA	ATCCATAAAGAGTGCACATTTGGCCATGATCGATACCCTCATGATGGCTTATACTGTAGA	NA	circbase	hsa_circ_0006265	chr1	200776503	200801973	+	25470	528	NM_203459	CAMSAP2
hsa_circ_0072726	0.00804933	2.8053	2.8053	up	6.59725	6.31247	6.33508	5.24504	4.9212	4.54845	hsa_circ_0072726	circRNA	CATTTTTCGAAACTATGAATAGACTGACCCAGCTGGAAAGACTGGATTTGGGAAGTAACG	NA	circbase	hsa_circ_0072726	chr5	65317149	65364848	+	47699	3244	NM_001253699	ERBB2IP
hsa_circ_0060456	0.000458335	0.0898102	11.1346	down	2.82493	2.00311	2.25246	5.58079	6.26449	5.69624	hsa_circ_0060456	circRNA	GATCGAGTCGGTCATCGAGCTGGTTAAGAAGTATGGCACAAAGCAGTGGACACTGATTGC	NA	circbase	hsa_circ_0060456	chr20	42315491	42328684	+	13193	672	NM_002466	MYBL2
hsa_circ_0022626	6.37374e-06	0.182853	5.46888	down	5.00612	4.94652	4.87241	7.29836	7.47775	7.40019	hsa_circ_0022626	circRNA	CGTTGTGGCACCTTTCTGAAGGGCCTGAGTGACAAGCAGCGGGAGGAACATTACTTCTGC	NA	circbase	hsa_circ_0022626	chr11	63766029	63919865	-	153836	840	NM_014067	MACROD1
hsa_circ_0013105	0.0152779	2.98927	2.98927	up	6.82445	6.86241	6.89398	5.30743	5.5776	4.8713	hsa_circ_0013105	circRNA	TTGTTTATAGATGATGTCTGTGCTGTTTTGAAGCTCGATAATACTGTGGTTGGCCAAACT	NA	circbase	hsa_circ_0013105	chr1	89251786	89287686	+	35900	1171	NM_006256	PKN2
hsa_circ_0030861	8.66231e-05	0.238322	4.196	down	5.22022	4.90949	5.1465	7.27773	7.00445	7.20532	hsa_circ_0030861	circRNA	GGGCTAAAAGGGGCCCCAAGGACCAAAAGGGCAGAAAGGTGAGCCTTATGCACTGCCTAA	NA	circbase	hsa_circ_0030861	chr13	111082231	111132737	+	50506	2281	NM_001846	COL4A2
hsa_circ_0073567	0.0141699	2.15277	2.15277	up	4.7356	4.46855	5.15008	3.53919	4.02126	3.49709	hsa_circ_0073567	circRNA	GATGCACCACTCAAAATCGTATCTACATGAAAATGGGATTGTCCATCGTGATCTCAAACC	NA	circbase	hsa_circ_0073567	chr5	110782383	110782474	+	91	91	NM_001744	CAMK4
hsa_circ_0072338	0.00882151	4.27424	4.27424	up	5.77206	5.70013	5.60431	3.32127	4.01546	3.34515	hsa_circ_0072338	circRNA	TATCTGTGAACTAGGTGCATTGACATACAACAGAGCAACGAGGTAGAGAGGACACAAGCA	NA	circbase	hsa_circ_0072338	chr5	38991050	38996984	-	5934	191	NM_152756	RICTOR
hsa_circ_0018107	0.0208768	3.97334	3.97334	up	10.7925	10.7618	10.7577	9.17986	8.82913	8.15131	hsa_circ_0018107	circRNA	TGAAATGTAAATATGAATGAACATAGCTCTAGGAGTCACAGTATATTTCTTATTAATGTC	NA	circbase	hsa_circ_0018107	chr10	32297937	32326306	-	28369	4833	NM_004521	KIF5B
hsa_circ_0085946	8.01707e-05	2.01046	2.01046	up	9.71318	9.71073	9.75773	8.70521	8.67646	8.77604	hsa_circ_0085946	circRNA	TCCTCTGCCCACACAGTGCTACAGGCAGATGGTGGGACCTATGCAGCTTGTGTGAATGCA	NA	circbase	hsa_circ_0085946	chr8	145135144	145135551	+	407	407	NM_019037	EXOSC4
hsa_circ_0036987	0.00506477	2.45007	2.45007	up	6.7971	6.71717	6.73232	5.66555	5.33384	5.3448	hsa_circ_0036987	circRNA	TGGGTCTGAGGTGGATTCTGACCAGGAATTACAAGGCTCTTGCCAAAGGAACAAGAGGCA	NA	circbase	hsa_circ_0036987	chr15	93514994	93518180	+	3186	388	NM_001271	CHD2
hsa_circ_0046528	0.0032367	0.248901	4.01766	down	4.46106	4.43675	4.47289	6.4334	6.26101	6.6667	hsa_circ_0046528	circRNA	TTTGCTGAGTCCAGGAGAGACGGCTTGAAGGCCATTGCGAGTTGTCGCCGTGATCCTGAA	NA	circbase	hsa_circ_0046528	chr17	80828099	80884367	+	56268	1153	NM_005993	TBCD
hsa_circ_0051442	0.013945	0.340636	2.93568	down	7.10453	7.23306	7.0365	8.61437	8.29974	9.03349	hsa_circ_0051442	circRNA	CTGCTCAATAAAGGCTGTGTGTGTGGAATCTGAGGACAGAAGATGAGCCTGTCGGTCCTG	NA	circbase	hsa_circ_0051442	chr19	45666185	45668452	-	2267	660	NM_024108	TRAPPC6A
hsa_circ_0023702	0.0110925	3.9191	3.9191	up	8.70322	8.76361	8.75091	7.00393	6.9016	6.30863	hsa_circ_0023702	circRNA	TCAAGATCAGTGATGGATTCTTCTGTGTGACTCTTGCGATAGTGGATACCATACTGCCTG	NA	circbase	hsa_circ_0023702	chr11	77387836	77404656	-	16820	626	NM_016578	RSF1
hsa_circ_0073724	0.0017294	0.408985	2.44507	down	7.61979	7.65887	7.66835	8.91538	9.05899	8.83365	hsa_circ_0073724	circRNA	TAAATTCAAGGATAATAGCCAAGGTTCTGGAGGACAACAAGCTGCCTGGTGCAATTTGTT	NA	circbase	hsa_circ_0073724	chr5	125887712	125906551	-	18839	622	NM_001182	ALDH7A1
hsa_circ_0009166	0.0420818	3.3175	3.3175	up	4.5715	4.27718	4.61698	3.41199	2.56385	1.94538	hsa_circ_0009166	circRNA	CAATATATCCGGTTTCACAGATGGCAGTGTTACATTGAACAAAGGAGACATCACCCGGGA	NA	circbase	hsa_circ_0009166	chr11	118940943	118944661	+	3718	766	NM_021729	VPS11
hsa_circ_0000194	0.00361569	2.46074	2.46074	up	4.6685	4.56245	4.68002	3.28461	3.16615	3.54015	hsa_circ_0000194	circRNA	AAGGGACTACATAGTCATCCTTTTTGAACTTCCATGACTCAGACTGCGAACCCAAGGGAT	NA	circbase	hsa_circ_0000194	chr1	231081134	231097049	-	15915	308	NM_024525	TTC13
hsa_circ_0004079	0.0019907	2.40686	2.40686	up	8.03926	8.01247	7.9445	6.87994	6.71025	6.5916	hsa_circ_0004079	circRNA	CTAGTACCAGGTCACATTTAGGGCAGGCAAAACATAAGGGATATAGCCCTCCTGAGAGTA	NA	circbase	hsa_circ_0004079	chr2	230705537	230725247	-	19710	1866	NM_004238	TRIP12
hsa_circ_0074388	0.000413277	0.214614	4.65953	down	3.97806	3.90445	4.29384	6.24998	6.41283	6.19545	hsa_circ_0074388	circRNA	ACCCAAATTGATGAATCAACAGGGGTCATCTACAGAAAGAGGATTGCAATCTGTCAGAAC	NA	circbase	hsa_circ_0074388	chr5	145197456	145199581	-	2125	271	NM_182960	PRELID2
hsa_circ_0029825	0.0336714	0.474384	2.108	down	6.24088	6.35749	6.31489	7.344	6.99858	7.71256	hsa_circ_0029825	circRNA	ATAAAGAGAGAAGGCAGCAGGGGCGGTTGAGAAGTGAAGTCTTGGCCGGAGTTTGCTTTT	NA	circbase	hsa_circ_0029825	chr13	28130372	28194720	-	64348	1855	NM_153371	LNX2
hsa_circ_0016711	0.000785991	0.403016	2.48129	down	6.12964	6.09	6.31857	7.54839	7.28979	7.623	hsa_circ_0016711	circRNA	AATACTCGATTAAAAATGCAGATGCCTTCTCTAGCCAAGGTGGAAATGCTTGACAACCTG	NA	circbase	hsa_circ_0016711	chr1	226548391	226555309	-	6918	1537	NM_001618	PARP1
hsa_circ_0079102	0.00602905	0.491553	2.03437	down	7.12784	7.36018	7.31012	8.16744	8.13412	8.5437	hsa_circ_0079102	circRNA	GCCGAGGGAGCTGCACCCCGACTACCTCTCCCCGGAGGAGATACAGAGGCAGCTGCAGGA	NA	circbase	hsa_circ_0079102	chr7	1477732	1477856	-	124	124	NM_182924	MICALL2
hsa_circ_0058261	0.00701561	2.2602	2.2602	up	5.20332	4.75878	5.05993	4.10965	3.85085	3.50404	hsa_circ_0058261	circRNA	TTTCTTTAGGGATGCTCATGAATTTTTAAGTCAGTGTTTGGACCAGCTGAAAGAAGATAT	NA	circbase	hsa_circ_0058261	chr2	219353026	219360673	-	7647	309	NM_020935	USP37
hsa_circ_0039947	0.0103955	3.80745	3.80745	up	6.04607	6.00018	6.04339	4.317	3.66843	4.23585	hsa_circ_0039947	circRNA	GTTTTACACCTATCCCTGCTTTACTGTTCAATAGTTTATGTGGCCGAGGCAGACAAGTGG	NA	circbase	hsa_circ_0039947	chr16	68300495	68328704	+	28209	1371	NM_001076785	SLC7A6
hsa_circ_0006521	0.0357223	0.462164	2.16374	down	4.65474	4.56874	4.46536	5.50782	6.08532	5.33092	hsa_circ_0006521	circRNA	AGGTTGGAAGAATAACTGCACAAAGACTTGCCCACCTGAATAAGTGCTTGATGAACTTTA	NA	circbase	hsa_circ_0006521	chr7	105121498	105122887	-	1389	255	NM_019042	PUS7
hsa_circ_0044177	0.0494231	2.5904	2.5904	up	5.96705	6.06942	5.92686	4.12248	5.21296	4.25178	hsa_circ_0044177	circRNA	CTCTGCAAGAACACATCATCTCAGAGTTGGAGCACCTGACGTTTGTCAACACGGATGTGG	NA	circbase	hsa_circ_0044177	chr17	43552465	43553092	-	627	627	---	---
hsa_circ_0038459	2.22977e-05	0.457128	2.18757	down	6.46055	6.55952	6.54381	7.69116	7.68128	7.5787	hsa_circ_0038459	circRNA	GCCATTTGATTTTACCAAGTTACCAAATGGCTTGGTGATTGCTTCTTTGGAAAACTATTC	NA	circbase	hsa_circ_0038459	chr16	21968737	21983443	+	14706	849	NM_003366	UQCRC2
hsa_circ_0057233	0.0496961	2.53421	2.53421	up	5.18812	4.85291	5.15353	3.37517	4.35338	3.17273	hsa_circ_0057233	circRNA	GGAATCAATGGCACACGAAGTATTATGCTTAGAGATGCTCACTTTGCTCCTGGAAAGACC	NA	circbase	hsa_circ_0057233	chr2	180835667	180835803	-	136	136	NM_020943	CWC22
hsa_circ_0022102	3.89026e-05	0.343724	2.90931	down	4.64227	4.6699	4.4911	6.15498	6.21254	6.06003	hsa_circ_0022102	circRNA	GCAGACAGAGGGCCCAGCAATGTGTCCAACATTGATGTAAGTACCAACACCACAGCAGCA	NA	circbase	hsa_circ_0022102	chr11	48158554	48186067	+	27513	1982	NM_002843	PTPRJ
hsa_circ_0067134	0.000964753	0.491042	2.03649	down	5.98164	5.99306	5.73175	6.78831	7.06976	6.92772	hsa_circ_0067134	circRNA	TACCTTTGGCCTTCAAGATGGCAACTTGAGAGCCCCTCACAAAGCTCGGGTCTGGTGGCT	NA	circbase	hsa_circ_0067134	chr3	126423117	126446029	+	22912	234	NM_032343	CHCHD6
hsa_circ_0046898	0.00113528	0.409243	2.44353	down	8.75988	8.72001	8.73213	10.0655	10.09	9.91778	hsa_circ_0046898	circRNA	TTTTACCGTTGGCATCTTTTATGACCAAAACTGTGCCTTGTGGAAATGAACTTCACAAGT	NA	circbase	hsa_circ_0046898	chr18	9792150	9862553	+	70403	3700	NM_006868	RAB31
hsa_circ_0073213	0.000261086	0.480192	2.0825	down	5.08018	4.9946	4.86321	6.02984	6.12929	5.95683	hsa_circ_0073213	circRNA	TGCCAATTCAGTTAGCACTCTACGTATATGAATATCTGCTCCATGTAGGAGCTCAGAAAT	NA	circbase	hsa_circ_0073213	chr5	80756873	80946158	-	189285	625	NM_012446	SSBP2
hsa_circ_0084720	0.002375	0.116573	8.57831	down	2.6901	2.92368	3.24562	6.09574	6.08469	6.03463	hsa_circ_0084720	circRNA	CCCAACACATGACCCTATCTGCAGATGTTCTGAATACCTCTGAGAATAGAGATTGATTAT	NA	circbase	hsa_circ_0084720	chr8	70475773	70501376	+	25603	867	NM_001128205	SULF1
hsa_circ_0065569	0.00548459	0.399932	2.50042	down	5.38799	5.32869	5.28549	6.49839	6.56312	6.87953	hsa_circ_0065569	circRNA	AGCTACATAGCCAGTAAGAAGATCCACACTGAGCCCCAGCTAAGCGGCTCAGCAGACCCT	NA	circbase	hsa_circ_0065569	chr3	49141756	49141904	-	148	148	NM_005051	QARS
hsa_circ_0041100	0.00540586	0.497419	2.01038	down	5.28215	5.59428	5.43657	6.34008	6.26947	6.70406	hsa_circ_0041100	circRNA	ATACCATGGAGGTTCTGCTCCAGACGAGCCCTTACCACGTTGACTCACTCCTGCAGCTCA	NA	circbase	hsa_circ_0041100	chr16	89961445	89977071	+	15626	1044	NM_014972	TCF25
hsa_circ_0007482	0.00024371	0.222576	4.49285	down	4.15124	4.23086	4.12656	6.21212	6.46964	6.32023	hsa_circ_0007482	circRNA	ATGAGGAGGTGTTTGAGCTCAGCCAGCAGATCTCCTGAAGGTTCTAGATTTTCACAACTT	NA	circbase	hsa_circ_0007482	chr9	137582757	137593179	+	10422	545	NM_000093	COL5A1
hsa_circ_0053841	0.0300864	2.01551	2.01551	up	7.09265	6.88171	7.01733	6.32739	5.9453	5.60231	hsa_circ_0053841	circRNA	TATCATGAAGGTTCTTTGTGAACTATTTCAGACATCTCCTCAAAGAGGGAACCTTCCAAC	NA	circbase	hsa_circ_0053841	chr2	32743320	32823035	+	79715	2481	NM_016252	BIRC6
hsa_circ_0029203	0.0141998	2.00604	2.00604	up	7.14725	6.98932	7.14489	6.06417	6.34536	5.81581	hsa_circ_0029203	circRNA	ATACGAGTCAGTTTGATCATTCCGGCAAATTGTGTGTCTCCTCTTGTAAATCTCCTATCA	NA	circbase	hsa_circ_0029203	chr12	123773655	123780597	-	6942	6942	NM_001167856	SBNO1
hsa_circ_0016647	0.00181973	0.352122	2.83992	down	5.45649	5.32745	5.116	6.85689	7.01651	6.52098	hsa_circ_0016647	circRNA	CTGGAATGAGGATTCTATGCTTTTATCCTGACATCTGCAGTCATCGGAACATCTCTCTTC	NA	circbase	hsa_circ_0016647	chr1	225597992	225600347	-	2355	422	NM_002296	LBR
hsa_circ_0082328	5.13882e-05	3.287	3.287	up	6.88521	6.93739	6.76233	5.24251	5.01823	5.17042	hsa_circ_0082328	circRNA	TTTCTGGCCAGACAGCCCATCCCCAGATAAGCAACGATGTGCTGAGCTGAAGAAAGCCTT	NA	circbase	hsa_circ_0082328	chr7	129679303	129679387	-	84	84	NM_016478	ZC3HC1
hsa_circ_0045335	8.38203e-05	2.6465	2.6465	up	5.26075	5.20196	5.32141	3.78234	3.82566	3.96031	hsa_circ_0045335	circRNA	CCTCATTGAGAATTCTCAATCACAATCCTCTGACAACTGTTGAAGATCCATATCTCTTTA	NA	circbase	hsa_circ_0045335	chr17	62854896	62865284	-	10388	1903	NM_199340	LRRC37A3
hsa_circ_0082233	0.00828581	2.85724	2.85724	up	11.8555	11.8185	11.8508	10.4435	10.0282	10.4685	hsa_circ_0082233	circRNA	TTAAATTAAAGTCATATTCTTGCTTCTCTCCAGAATGCTCGAAGGGTGGGGGTTGAGGCC	NA	circbase	hsa_circ_0082233	chr7	128502856	128505903	+	3047	817	NM_001198909	ATP6V1F
hsa_circ_0000424	0.0398632	2.52215	2.52215	up	8.08841	8.04468	8.04864	6.93832	6.98107	6.10045	hsa_circ_0000424	circRNA	GCTGAAACAGGGCCAAACAGCCTTTGATGTAGCAGATGAAGACATTTTAGGATATTTAGA	NA	circbase	hsa_circ_0000424	chr12	80214553	80215970	-	1417	322	NM_002480	PPP1R12A
hsa_circ_0083131	0.0220923	0.38266	2.61329	down	6.61745	6.52519	6.62368	7.64085	8.35626	7.83095	hsa_circ_0083131	circRNA	ATCACAAGATACAAGAGAAAATCAGGACTGCGCGGCGCCCGCCCTCCCTTAGTCAGAGCT	NA	circbase	hsa_circ_0083131	chr7	156629506	156685902	-	56396	354	NM_022458	LMBR1
hsa_circ_0024371	0.00962675	0.323469	3.09148	down	3.82021	3.00868	3.66302	5.1602	5.37434	4.92938	hsa_circ_0024371	circRNA	TATCCTGATGACACACCAGCAACTACCAGGCCAGCAATATTACAGTGTAGAATGAGCCAA	NA	circbase	hsa_circ_0024371	chr11	117023156	117042462	+	19306	543	NM_001184746	PAFAH1B2
hsa_circ_0076735	0.00406288	0.361314	2.76768	down	4.18089	4.03029	4.47948	5.78603	5.33463	5.94555	hsa_circ_0076735	circRNA	TGAATAAACTTAGCCATTTCGTACACATGGTGCTTCTGAACAATGCCTTTGAGGAGCTGG	NA	circbase	hsa_circ_0076735	chr6	52128811	52147659	-	18848	2810	NM_002388	MCM3
hsa_circ_0031616	0.0155026	3.60388	3.60388	up	7.61682	7.35057	7.4095	5.70146	5.96448	5.02002	hsa_circ_0031616	circRNA	TAAAATCCAGGAGAAAAAATGAAGATACTCCATGCTCTCTGTGGAAAGCTACTGACCCTA	NA	circbase	hsa_circ_0031616	chr14	35227909	35253133	-	25224	2555	NM_013448	BAZ1A
hsa_circ_0005760	0.00127711	0.290969	3.43679	down	6.11179	5.96674	6.04746	7.87746	7.96447	7.60736	hsa_circ_0005760	circRNA	ACCTCAAAGGGAACGGAAAACAGTTCTTCCTTCAAAGCATGCAGTACCTGAAGTAATAGA	NA	circbase	hsa_circ_0005760	chr2	214174782	214204994	+	30212	365	NM_024532	SPAG16
hsa_circ_0062161	6.76501e-05	0.402264	2.48593	down	5.21492	5.10713	5.26177	6.49792	6.41711	6.60808	hsa_circ_0062161	circRNA	TTCTGTTGAGGGCCTGGATGCAGACAGTCTCCGTGTGGAGCCATTGGGTGAAGACAATTC	NA	circbase	hsa_circ_0062161	chr22	17978441	17979767	+	1326	245	NM_031413	CECR2
hsa_circ_0076645	0.00447076	3.04693	3.04693	up	13.4112	13.4196	13.3571	11.8571	11.9352	11.5457	hsa_circ_0076645	circRNA	GCTGACCATGGCTGGTGCAGACATCTCCATGATTGGGCAGTTTGGTGTTGGCTTTTATTC	NA	circbase	hsa_circ_0076645	chr6	44217411	44217571	+	160	160	NM_007355	HSP90AB1
hsa_circ_0000344	0.0213176	3.77919	3.77919	up	9.35876	9.46761	9.35124	7.66568	7.7702	6.8143	hsa_circ_0000344	circRNA	ATAAGCTACAGATTCTTCTGTGTGACTCTTGCGATAGTGGATACCATACTGCCTGCCTTC	NA	circbase	hsa_circ_0000344	chr11	77394754	77404656	-	9902	350	NM_016578	RSF1
hsa_circ_0037503	0.00190896	0.363484	2.75115	down	8.63251	8.7304	8.64419	9.99409	10.3043	10.0725	hsa_circ_0037503	circRNA	GCCATTCCAGGGAGCCTGCCCCGCTGGAGGCTGCCTGGTGGCCCTGACCTGTGACTACCG	NA	circbase	hsa_circ_0037503	chr16	2293046	2293440	-	394	301	NM_001919	ECI1
hsa_circ_0051097	0.000128409	0.411258	2.43156	down	5.89785	6.09987	6.02952	7.27534	7.18842	7.40786	hsa_circ_0051097	circRNA	TCAGTGTCTACCTCACCCCCAAGACCAATTCAGTACCTCTCGCCAGACTCTCACCTGGAT	NA	circbase	hsa_circ_0051097	chr19	41083136	41089623	+	6487	1079	NM_138392	SHKBP1
hsa_circ_0039976	0.00424161	0.315952	3.16504	down	5.73957	5.68428	5.81992	7.43571	7.14265	7.6163	hsa_circ_0039976	circRNA	CCCCCAGAAGTATTCATGGGCTGCCCTGGGCAAGAGCCAGCTCTGTTTAGCACTGATAAT	NA	circbase	hsa_circ_0039976	chr16	68710287	68714999	+	4712	836	NM_001793	CDH3
hsa_circ_0020240	0.00420256	2.04331	2.04331	up	4.93883	5.07792	5.34003	4.31361	4.0781	3.86679	hsa_circ_0020240	circRNA	TGAAAACTCCAAGTACTGCCGTTTCAACCAGGACCCAGAAGCAGTTCACAAGATTCCTTT	NA	circbase	hsa_circ_0020240	chr10	123549683	123629553	-	79870	436	NM_007041	ATE1
hsa_circ_0046890	0.000150531	0.393806	2.53932	down	9.61216	9.45296	9.52819	10.9848	10.8784	10.759	hsa_circ_0046890	circRNA	ATGAACTTCACAAGTTCCTCATCTGGGACACTGCTGGTCAGGAACGGGGCCGGCGGCCAC	NA	circbase	hsa_circ_0046890	chr18	9708227	9792232	+	84005	376	NM_006868	RAB31
hsa_circ_0004679	0.000625265	0.357571	2.79664	down	4.24534	4.34295	4.00992	5.49508	5.88206	5.66599	hsa_circ_0004679	circRNA	ATGACCACCACCCTACCAACCCAGACTACTACGGACTCATCTAACAAAACAGCACCGACT	NA	circbase	hsa_circ_0004679	chr7	131195586	131196192	-	606	606	NM_001018111	PODXL
hsa_circ_0061360	0.0383509	2.44308	2.44308	up	5.78857	5.73578	5.78857	4.74771	4.66249	3.89454	hsa_circ_0061360	circRNA	TCTAACCAAGGACTGTTGGCTTCATGTAAATGCAAAAAAGAGTGTGTTTCCCAAGCTATC	NA	circbase	hsa_circ_0061360	chr21	30338691	30343064	-	4373	1137	NM_015565	LTN1
hsa_circ_0013495	0.00715701	2.75604	2.75604	up	5.35721	5.4015	5.41807	3.67407	3.94861	4.13082	hsa_circ_0013495	circRNA	TTTATTAGTCTTCTACTGCCCTACAGCTACAGAGCAGAATCGCGAAAGTGTCGTGAACGT	NA	circbase	hsa_circ_0013495	chr1	111682832	111690675	+	7843	509	NM_006090	CEPT1
hsa_circ_0008563	0.00833891	0.336558	2.97126	down	9.473	9.62432	9.57545	11.2527	10.772	11.3077	hsa_circ_0008563	circRNA	AATCATCAAGCACCTCCTCGGATCCCCCTCTGTGTGCCTGAGCGAAGCTTGTGTCTCAGT	NA	circbase	hsa_circ_0008563	chr1	21599191	21599404	-	213	213	NM_001113347	ECE1
hsa_circ_0016945	0.0213362	2.00682	2.00682	up	4.88552	5.05863	5.09404	3.90693	4.33853	3.71413	hsa_circ_0016945	circRNA	AAATTCTGGGAGAAAAACTACAACCATTTCTCAGCATCGTGCTGTTTGCCTTGGCTGGAG	NA	circbase	hsa_circ_0016945	chr1	233225806	233296179	-	70373	710	NM_014801	PCNXL2
hsa_circ_0072898	0.00404609	5.53817	5.53817	up	4.82311	5.25505	4.72754	2.61522	1.86426	2.81198	hsa_circ_0072898	circRNA	CAGGGTGATGACATGAAAATAAACCGTATGTTCCTAGTTCAGCACAAATGACAAGAAGGA	NA	circbase	hsa_circ_0072898	chr5	70818115	70835476	+	17361	1031	NM_018429	BDP1
hsa_circ_0061708	0.00102566	2.0067	2.0067	up	6.54284	6.44842	6.52315	5.43484	5.62406	5.43433	hsa_circ_0061708	circRNA	TGTTTATATAAGTTTTGGCACAGAGCAGGCGCCCTATGGAATGCAGACACAGAATTACCC	NA	circbase	hsa_circ_0061708	chr21	40190348	40196878	+	6530	2886	NM_005239	ETS2
hsa_circ_0016524	0.0148661	0.423491	2.36133	down	4.30333	4.16703	4.39081	5.42564	5.22691	5.86157	hsa_circ_0016524	circRNA	TTGTCCTATGATGTAAATAAAAGCCTCGATTTATGTAATGTTAGGGGGCGCTGCGGCCCC	NA	circbase	hsa_circ_0016524	chr1	220863627	220872499	+	8872	2972	NM_024709	C1orf115
hsa_circ_0012526	0.0183587	2.11983	2.11983	up	4.26619	3.82046	4.08439	2.53291	3.24934	3.07853	hsa_circ_0012526	circRNA	TACTGGAAAGAGGAGTGCTTTGGACTTACAGAACATGCAGCCGCCATCATTGATTCGATA	NA	circbase	hsa_circ_0012526	chr1	52870218	52870551	+	333	333	NM_032864	PRPF38A
hsa_circ_0034149	0.00941104	2.78811	2.78811	up	5.79444	5.82604	5.61572	4.60061	3.95191	4.17817	hsa_circ_0034149	circRNA	GTGACATGAAATTGGTTTTCACAGAATTCCATGGACTTTAACTGCTGAACCAATGATGCA	NA	circbase	hsa_circ_0034149	chr15	25349005	25355601	+	6596	6596	NR_003361	SNORD116-28
hsa_circ_0071183	0.0251934	2.005	2.005	up	4.99904	5.0397	5.01534	4.29555	3.97175	3.71789	hsa_circ_0071183	circRNA	GGAATTTGAGTTTCAGAACCAGCAAAGGTCTTGGCTATTCTGCTCATTTTGTTGGAGGCT	NA	circbase	hsa_circ_0071183	chr4	151656409	151837679	-	181270	4987	NM_001199282	LRBA
hsa_circ_0090267	0.016342	2.11273	2.11273	up	6.46389	6.3102	6.53709	5.66668	5.30142	5.04717	hsa_circ_0090267	circRNA	TTCTAGTCAGCTTATTACAGCCAAACTTACACAGATAAGTTCCAATATGCCTTCAAGCCC	NA	circbase	hsa_circ_0090267	chrX	41029722	41077850	+	48128	3558	NM_001039590	USP9X
hsa_circ_0091730	3.01999e-05	4.22884	4.22884	up	6.95121	7.11916	7.17524	4.9577	5.10317	4.94796	hsa_circ_0091730	circRNA	TTTGTTCTCTGTCGATCTGTACCCAGCTCTGAAAGGTGTAAACACAGTTTTCCACTGTGC	NA	circbase	hsa_circ_0091730	chrX	152027313	152037907	+	10594	1102	NM_001129765	NSDHL
hsa_circ_0017832	0.0327283	0.28395	3.52174	down	3.46374	3.10674	3.06803	4.68918	5.67118	4.45766	hsa_circ_0017832	circRNA	ATTGAAATGCAATCCCAGTGTTCCAATGCAGAAGTTGCAGGATATCCAGAGAGCAATGGA	NA	circbase	hsa_circ_0017832	chr10	15147770	15177417	-	29647	4674	NM_004808	NMT2
hsa_circ_0031637	0.0247156	7.07389	7.07389	up	6.18652	6.33656	6.02941	4.00155	2.26558	3.34035	hsa_circ_0031637	circRNA	TATTAGTCAATGACTTTTTTGAACGAACCATTCTGTGCAACAGCCTTGTGTGGAGTTGTG	NA	circbase	hsa_circ_0031637	chr14	35272059	35331528	-	59469	748	NM_013448	BAZ1A
hsa_circ_0007555	0.0456964	2.9818	2.9818	up	5.99064	5.99773	6.07399	4.81346	4.63827	3.62354	hsa_circ_0007555	circRNA	GTGTAGACAGAAGACGCCAAAAGACTCATGTACCCATGTTACAGGTATGGACTGCTGATA	NA	circbase	hsa_circ_0007555	chr9	100409773	100417226	+	7453	624	NM_002486	NCBP1
hsa_circ_0001289	0.00442436	2.59419	2.59419	up	5.7006	5.40266	5.74123	4.21405	4.29224	4.2343	hsa_circ_0001289	circRNA	GAAGGATTCAATAATAGATGCCACTCAAAAAGGAAATTGCTCTCGTTTCATGAATCACAG	NA	circbase	hsa_circ_0001289	chr3	47139444	47144913	-	5469	303	NM_014159	SETD2
hsa_circ_0065009	0.0120646	3.49453	3.49453	up	7.73575	7.68494	7.69385	5.6044	6.27633	5.72711	hsa_circ_0065009	circRNA	AGACTCCAAGGTTTAAGTCTAGTGCAGCGTTTAAGGCCTGATTTCAAACGAAAGTATTCT	NA	circbase	hsa_circ_0065009	chr3	43756438	43756550	+	112	112	NM_016006	ABHD5
hsa_circ_0078264	0.00147136	0.236779	4.22334	down	4.94419	4.84832	4.85265	6.91116	7.15914	6.78687	hsa_circ_0078264	circRNA	CCTTCTGCATAGTGAAGAGTTCCACATTTATACCCAGTATTGCACTAACTATCCAAGGTC	NA	circbase	hsa_circ_0078264	chr6	151116991	151122005	+	5014	198	NM_001029884	PLEKHG1
hsa_circ_0027824	0.000810637	0.253476	3.94514	down	4.23373	3.94239	4.23373	6.32961	6.16897	5.82577	hsa_circ_0027824	circRNA	TGATTAGAAAGTTGTCAATAGGGTGACTGGAAATTTCAAGCATGCATCTCCTATTCTGCC	NA	circbase	hsa_circ_0027824	chr12	98938728	98942606	+	3878	1456	NM_001032283	TMPO
hsa_circ_0010711	0.00532267	0.362388	2.75947	down	4.99698	5.51119	4.86488	6.24522	6.81454	6.7274	hsa_circ_0010711	circRNA	TGTCATCCCTGGTGGCGGCCTACGGTGGGAAGTTGCGATACACCCTCTCCTACACAGCAG	NA	circbase	hsa_circ_0010711	chr1	22179192	22192302	-	13110	2503	NM_005529	HSPG2
hsa_circ_0043876	0.00276513	0.114734	8.71578	down	2.06162	2.98105	3.19716	5.26245	6.33938	6.03956	hsa_circ_0043876	circRNA	TTCTTTGGGGGGTACCGACTGAATGACGGCTTTTGGCACGAGGTGAATTTTGTGGCACAG	NA	circbase	hsa_circ_0043876	chr17	40840479	40840629	+	150	150	NM_003632	CNTNAP1
hsa_circ_0033117	0.00383001	0.457378	2.18638	down	8.57176	8.36627	8.45445	9.65523	9.74845	9.35284	hsa_circ_0033117	circRNA	TGGGATAGAGGTGCTGATATTGATGCGTTGTGTGTTGCACCAAGACATGTTGATCGAAGT	NA	circbase	hsa_circ_0033117	chr14	96993766	96994343	+	577	164	NM_001252007	PAPOLA
hsa_circ_0043850	0.0174153	4.19198	4.19198	up	4.19266	4.19463	4.26456	2.66558	1.83679	1.76478	hsa_circ_0043850	circRNA	TGGAAAACTCACCTGTCTTAGGCCACCATCCTTAAATCAAGAACTACAACGTCCGGCTTT	NA	circbase	hsa_circ_0043850	chr17	40729097	40729747	-	650	401	NM_016556	PSMC3IP
hsa_circ_0079230	0.020717	4.40411	4.40411	up	5.20601	4.89858	4.93013	2.73751	2.16943	3.44742	hsa_circ_0079230	circRNA	CTTGGCCCAGGGAGATCCAGGACGAGGAGCTGAAGAAGTTCTGTTCCCGGATCTGTAAAC	NA	circbase	hsa_circ_0079230	chr7	4820805	4821385	+	580	325	NM_014855	KIAA0415
hsa_circ_0061251	0.000203766	3.08231	3.08231	up	5.99331	5.78459	5.80473	4.41167	4.1367	4.15485	hsa_circ_0061251	circRNA	GTTACCATCCATACTGTGTCAGTATTAAGGAGGCTTGGAGTACCCATAATACAGTGAGCC	NA	circbase	hsa_circ_0061251	chr21	11020812	11029717	-	8905	444	NM_182482	BAGE2
hsa_circ_0071293	0.00014835	0.127277	7.85688	down	3.33112	2.94965	3.43622	6.3932	6.246	6.0194	hsa_circ_0071293	circRNA	CATCTCAGTCCTGCTATGTCAGTAAAAGAAGTCCTTCAAAGCTTAGTTGATGATGGTATG	NA	circbase	hsa_circ_0071293	chr4	154279625	154336247	+	56622	890	NR_045605	MND1
hsa_circ_0025637	0.0338347	2.9227	2.9227	up	5.39724	5.47213	5.27268	3.14018	4.18952	3.97922	hsa_circ_0025637	circRNA	TCATAGCCTTAGCTCAAGCAATAGCTGACTACACAGACTTAGTCTTCTCCACTCCGTGTT	NA	circbase	hsa_circ_0025637	chr12	26208168	26208379	+	211	211	NM_001164746	RASSF8
hsa_circ_0027526	0.0156873	2.62401	2.62401	up	7.71561	7.78893	7.65887	6.48253	5.91597	6.51736	hsa_circ_0027526	circRNA	CTCTAGAACAGTTTATGGAGGAGTTCCGATGAAGTTAAATTCCGTCAAGATTTAATGAAT	NA	circbase	hsa_circ_0027526	chr12	69983264	69991546	+	8282	785	NM_001198842	CCT2
hsa_circ_0054797	0.0401041	2.80275	2.80275	up	7.06025	7.08748	7.18937	5.87123	5.90147	4.90239	hsa_circ_0054797	circRNA	GAACATTTATCCCATGCACCTTATAAATGGGATTACTGGCCTCATGAAGATGTCCGTGCT	NA	circbase	hsa_circ_0054797	chr2	61484007	61492692	-	8685	509	NM_014709	USP34
hsa_circ_0006587	0.0208014	3.22056	3.22056	up	6.1067	6.03375	6.10324	4.68681	4.52224	3.8432	hsa_circ_0006587	circRNA	GGAAGGACAGGTATTTCTTGTTCTTGTCCAAGGAACCAGTTTGATTCAGCGACTTATGTC	NA	circbase	hsa_circ_0006587	chr2	61505299	61512092	-	6793	684	NM_014709	USP34
hsa_circ_0047063	0.00896371	4.66808	4.66808	up	7.55016	7.55281	7.55268	5.63412	5.36156	4.89804	hsa_circ_0047063	circRNA	GTTCTTGCATTGGATGCAATCCATTCCATGGGTTTTATTCACAGATAAAGACACAATAAA	NA	circbase	hsa_circ_0047063	chr18	18625252	18629841	-	4589	415	NM_005406	ROCK1
hsa_circ_0053343	0.00607016	2.63163	2.63163	up	6.37221	6.36964	6.40627	4.97984	5.17411	4.77968	hsa_circ_0053343	circRNA	TTAATGTCTGCAAATGGAAAGGCGACAATAGCAGTGTCAGTTCCCTATGTATCAGCCCAG	NA	circbase	hsa_circ_0053343	chr2	29135455	29137074	+	1619	261	NM_015131	WDR43
hsa_circ_0066281	0.0366334	2.50062	2.50062	up	8.02462	7.93296	7.93904	6.71167	7.00041	6.06937	hsa_circ_0066281	circRNA	GACACTACAGTGTCATCCATGCACCATTACCAAGTCCTGTTGACAAAGTTGCTGCTAACA	NA	circbase	hsa_circ_0066281	chr3	57832923	57882318	+	49395	920	NM_007159	SLMAP
hsa_circ_0073745	0.000169215	0.133742	7.47709	down	3.67567	3.19197	3.26926	6.50558	6.13992	6.22089	hsa_circ_0073745	circRNA	ACCATGCCAAACTATGCTAAGAAGGAATCTGATCTTAATGGCGCCCAGATCAAGCTTCGA	NA	circbase	hsa_circ_0073745	chr5	126140467	126146042	+	5575	454	NM_005573	LMNB1
hsa_circ_0001165	0.000572235	2.09399	2.09399	up	6.0557	5.91157	6.0894	5.09767	4.84266	4.91149	hsa_circ_0001165	circRNA	TATCAAGAAGTCTTACCTGCAGTGGTGAAAAACGGAGACGGGAGCAGGAAAGTAAATATA	NA	circbase	hsa_circ_0001165	chr20	46252654	46262380	+	9726	881	NM_181659	NCOA3
hsa_circ_0007416	0.00238696	4.18709	4.18709	up	3.98679	4.0074	3.85012	2.16005	1.68907	1.75607	hsa_circ_0007416	circRNA	AGCCGTCCAGGAATCAGTGTCATTCAAGGACGTAACTGTAGACTTCAGTAGGGATGAGTG	NA	circbase	hsa_circ_0007416	chr9	95618092	95618600	-	508	220	NM_031486	ZNF484
hsa_circ_0065687	0.00279041	0.410028	2.43886	down	10.021	10.1391	10.067	11.3368	11.1955	11.5355	hsa_circ_0065687	circRNA	ATGTGGGCTATGTAGTCATAATAAATTAGGACACAGCATTTTGGGCCCCTGGAGATGCTG	NA	circbase	hsa_circ_0065687	chr3	49714041	49720934	+	6893	1614	NM_001640	APEH
hsa_circ_0020375	0.00188232	0.185813	5.38176	down	3.30585	3.3799	3.2893	5.69007	5.98402	5.55265	hsa_circ_0020375	circRNA	CGGCAGAGGGAGGTCTCATTGCCAGCAGTTTCACGGAAACCCACTATCTGCAAGACGGTA	NA	circbase	hsa_circ_0020375	chr10	127734623	127843874	-	109251	1744	NM_003474	ADAM12
hsa_circ_0018839	0.0102018	2.41186	2.41186	up	6.50321	6.556	6.45161	5.42467	4.93777	5.29683	hsa_circ_0018839	circRNA	TACAAACCATCTTTGGAGTTTAGCCTTTCTGCCAATCCAGAGGCAAGCACAATATTCCAG	NA	circbase	hsa_circ_0018839	chr10	75451800	75456921	-	5121	173	NM_001144000	AGAP5
hsa_circ_0022469	0.000571853	0.388134	2.57643	down	4.36317	4.37199	4.65143	5.63194	5.89954	5.9504	hsa_circ_0022469	circRNA	AACACGGGGAGAAATACAAGAAACCCAAGTTTATCCCTTGCTTTGTGTTCCTTCCGGATG	NA	circbase	hsa_circ_0022469	chr11	62372584	62374571	-	1987	620	NM_153265	EML3
hsa_circ_0045398	0.0178316	2.46309	2.46309	up	6.02547	5.9739	5.95094	4.61672	4.99896	4.36234	hsa_circ_0045398	circRNA	TATGGAGGGAATGTAGTTATGTCGGTGCCTTTACCTGGTCTTGTAATGGTTGGCATTTCC	NA	circbase	hsa_circ_0045398	chr17	65119085	65190158	-	71073	3149	NM_014877	HELZ
hsa_circ_0034909	0.0282788	3.64828	3.64828	up	7.52357	7.43607	7.55876	5.90326	5.9109	4.88589	hsa_circ_0034909	circRNA	TTCAAAATAGGCAGGTGAGCGTTATGTACCTGGAGTGGGAAATGTGACCAAAGAAGAGGT	NA	circbase	hsa_circ_0034909	chr15	43277084	43322266	-	45182	1799	NM_174916	UBR1
hsa_circ_0015436	0.0151174	3.89678	3.89678	up	5.65497	5.44319	5.70875	4.06715	3.05609	3.63659	hsa_circ_0015436	circRNA	GTTTGCACAGACAATACAATGGTGGGTGAAGAGAAGATGTCTCTAAGAAACCGGCTGTCA	NA	circbase	hsa_circ_0015436	chr1	179271811	179312770	+	40959	995	NM_003101	SOAT1
hsa_circ_0039371	0.0402299	8.02366	8.02366	up	6.51824	6.44965	6.5397	4.12234	3.67381	1.90079	hsa_circ_0039371	circRNA	GATGTCAAAGGATGATGTTTCCTCACCAGGAGATCTTGTTATAGCAGATGGAGATGGTCA	NA	circbase	hsa_circ_0039371	chr16	53325636	53341817	+	16181	1758	NM_025134	CHD9
hsa_circ_0009233	0.00908277	0.447024	2.23702	down	4.76748	5.01149	4.99599	5.82722	6.00544	6.38291	hsa_circ_0009233	circRNA	TGTGACCGAGAGAGGCTGTTGCTCCCAGCACTCACCCGACATCTGCCTCCGTGACTGTGA	NA	circbase	hsa_circ_0009233	chr1	981776	987195	+	5419	2740	NM_198576	AGRN
hsa_circ_0016645	0.00687438	0.354002	2.82484	down	5.80745	5.96565	5.84722	7.51547	7.51148	7.04358	hsa_circ_0016645	circRNA	GTTCTGAAACGAAGCGTTGTTGACGACCATGGACATCATCCACGATGGATTTGGATTCAT	NA	circbase	hsa_circ_0016645	chr1	225594365	225594534	-	169	169	NM_002296	LBR
hsa_circ_0030684	0.001242	0.214275	4.66689	down	3.66723	3.44123	3.70238	5.66857	6.13359	5.634	hsa_circ_0030684	circRNA	CCGGAGGAAGATATTCTCTAAGCCGCTTTCATCATGGGAGAAATAGAGCAGAGGCCGACC	NA	circbase	hsa_circ_0030684	chr13	98865473	99061779	+	196306	1625	NM_005766	FARP1
hsa_circ_0039217	0.00818977	0.478856	2.08831	down	5.18523	5.69157	5.38304	6.37196	6.61618	6.49395	hsa_circ_0039217	circRNA	AACCCCACAGGGTATCAAAAAGCCATTCACAGAGGTCATCCGAGCCAACATCGGGGACGC	NA	circbase	hsa_circ_0039217	chr16	46931559	46943839	+	12280	577	NM_133443	GPT2
hsa_circ_0053809	0.0212344	3.93696	3.93696	up	4.56259	4.55268	4.56407	2.68306	2.94739	1.93967	hsa_circ_0053809	circRNA	TTTTAAAGAGGAGCAAGTGGATTACATCTCACTAAACATGAAAACTTTCATGGTGGGTTG	NA	circbase	hsa_circ_0053809	chr2	32726779	32832710	+	105931	5228	NM_016252	BIRC6
hsa_circ_0054828	0.00128348	2.72404	2.72404	up	5.62024	5.68909	5.7971	4.444	4.22297	4.08482	hsa_circ_0054828	circRNA	TTAGGAGAAGGTCCATTGCAAAAGAACTTGCAGACTGGCTTATTAGCAACAATGTGGTGG	NA	circbase	hsa_circ_0054828	chr2	61541719	61597714	-	55995	2466	NM_014709	USP34
hsa_circ_0065389	2.54313e-05	0.18322	5.45792	down	3.65076	3.54907	3.44527	5.84867	6.02601	6.11054	hsa_circ_0065389	circRNA	CTGAAGAAATTTGTGTGGAGCGAGGAAAGGTGTGCTGTGCCTGAGGCCAGCACGTGGTGA	NA	circbase	hsa_circ_0065389	chr3	48538569	48538726	-	157	157	NM_016479	SHISA5
hsa_circ_0081417	0.00078471	0.412655	2.42333	down	6.19817	6.51482	6.28764	7.69767	7.72388	7.40799	hsa_circ_0081417	circRNA	AAATTCCAGGAGATGAAGATGCAAGAACATATCCAGTCTCCCACTTTCATGCCTCTGATC	NA	circbase	hsa_circ_0081417	chr7	99696200	99696338	-	138	138	NM_182776	MCM7
hsa_circ_0055191	0.00390552	0.488993	2.04502	down	4.59053	4.6687	4.74219	5.62609	5.56086	5.89293	hsa_circ_0055191	circRNA	ACCAGATGAAAACTAAAAGGAGCCTGAGGGAGGGGTCGGCCTGCGGGTAGCCAGAGGCTG	NA	circbase	hsa_circ_0055191	chr2	72958135	73053177	-	95042	602	NM_015189	EXOC6B
hsa_circ_0041683	0.0173481	3.12135	3.12135	up	7.25964	7.28263	7.31959	5.79282	5.88103	5.16109	hsa_circ_0041683	circRNA	GAAAGATCAGAGCGACAACAACACAACCAGTTAAAACATACGTGGCAGAAGGCCAATGAC	NA	circbase	hsa_circ_0041683	chr17	5253766	5253924	+	158	158	NM_004703	RABEP1
hsa_circ_0001024	0.0419265	2.33902	2.33902	up	5.22188	5.25355	5.11002	3.85283	4.42926	3.46428	hsa_circ_0001024	circRNA	TTGTAATCAAATAACAGACAAGAGAGTATCCAGAAGACATGCCATTCTTGAGGTGGCAGG	NA	circbase	hsa_circ_0001024	chr2	68717321	68795482	+	78161	2200	NM_173545	APLF
hsa_circ_0054633	0.0116385	2.36646	2.36646	up	5.02334	4.83831	4.7391	3.70505	3.23612	3.87309	hsa_circ_0054633	circRNA	TTCTACACTTTCAGGTGACACTGCAGTAATGGTCACAGCGGTCAGTAAAACAAAACCTTC	NA	circbase	hsa_circ_0054633	chr2	55861197	55913579	-	52382	4304	NM_033109	PNPT1
hsa_circ_0031510	0.0438844	3.80665	3.80665	up	4.65922	4.42639	4.54625	3.12777	2.73604	1.595	hsa_circ_0031510	circRNA	TGGGATCCAGATTTTACAGCTGTAACTTGTGTGGATACAATGCAAGAAGAAGAAGGAGAT	NA	circbase	hsa_circ_0031510	chr14	31771500	31793010	-	21510	1917	NM_015473	HEATR5A
hsa_circ_0057741	0.0179126	4.27304	4.27304	up	6.14722	6.11854	6.11658	4.13716	4.38332	3.40871	hsa_circ_0057741	circRNA	TTACAATTTGGCATTACCTGACACTCAGATCACCAGTTATGCAGCAACTTTACACCGGAA	NA	circbase	hsa_circ_0057741	chr2	201881713	201887655	-	5942	282	NM_173822	FAM126B
hsa_circ_0086862	0.00471224	0.449769	2.22337	down	8.06818	8.0996	8.07663	9.16408	9.39373	9.13056	hsa_circ_0086862	circRNA	CATTGCCCAGCCAGCGACTTTGGGCTCTTTCTGTCAGATGATGACCCCAAAAAGGGTATA	NA	circbase	hsa_circ_0086862	chr9	35698040	35725318	-	27278	7370	NM_006289	TLN1
hsa_circ_0035250	0.0020303	3.67451	3.67451	up	6.42421	6.56269	6.46972	4.38876	4.8167	4.59017	hsa_circ_0035250	circRNA	AAAGGAGCTTGTGTTTTTGTGGTCGCTTGGTCAAGCAACATGCTTGTTTTACTGCAAGTC	NA	circbase	hsa_circ_0035250	chr15	50925065	50941082	-	16017	1009	NM_017672	TRPM7
hsa_circ_0091911	0.000949053	0.391288	2.55566	down	8.319	8.47288	8.41379	9.57374	9.85019	9.83084	hsa_circ_0091911	circRNA	ACTACATCATCAACATCAAGTTTGCCGACCAGCACGTGCCTGATTCGCGTGGAGGCGCGT	NA	circbase	hsa_circ_0091911	chrX	153581139	153603006	-	21867	6628	NM_001110556	FLNA
hsa_circ_0061180	0.0191742	2.16779	2.16779	up	5.71953	5.66344	5.50361	4.7016	4.10489	4.66608	hsa_circ_0061180	circRNA	AGTGGAATGAGAAAGTGACCCAGTCAGACCTAGCCGTCGCATCGCGGATTACGAAACGCC	NA	circbase	hsa_circ_0061180	chr20	62496580	62507228	+	10648	512	NM_199360	TPD52L2
hsa_circ_0063049	1.63327e-05	0.423679	2.36028	down	10.2225	10.2768	10.3487	11.5486	11.5584	11.4586	hsa_circ_0063049	circRNA	AAGTGTGCTTTTGGCATCCGTTAATAATAAAGCCACGGTGTGTTCAGGTAGAAGTGTGGC	NA	circbase	hsa_circ_0063049	chr22	35815876	35820495	+	4619	749	NM_006739	MCM5
hsa_circ_0007442	0.00258109	2.57194	2.57194	up	8.3999	8.43576	8.34677	7.09718	7.13683	6.84411	hsa_circ_0007442	circRNA	GACTGGTTAAGGAAACATGCACAATTCTTGGATTACAACAGGTGAAGATTCTGGGGTGGG	NA	circbase	hsa_circ_0007442	chr1	243456392	243471479	+	15087	383	NM_006642	SDCCAG8
hsa_circ_0013455	0.00169015	0.43713	2.28765	down	4.63475	4.63906	4.33319	5.51933	5.92641	5.73503	hsa_circ_0013455	circRNA	AACAAACATTGAGGTCGCACGCGCAGTTGGTCCTTAGTACTGCGGCCGTGTGGGTGAGTT	NA	circbase	hsa_circ_0013455	chr1	109952549	109969081	-	16532	674	NM_001199773	PSMA5
hsa_circ_0053735	0.0228599	2.28635	2.28635	up	9.22706	9.19502	9.25603	8.32467	8.03456	7.66581	hsa_circ_0053735	circRNA	CAACTGAAAGGAGTACTAGATATTCCCATGATCAGTTGGGTTGTTATGCTGGTGTCCAGG	NA	circbase	hsa_circ_0053735	chr2	32696081	32718734	+	22653	1987	NM_016252	BIRC6
hsa_circ_0063974	0.00835767	2.14114	2.14114	up	6.28564	6.24833	6.35946	5.06192	5.0728	5.43392	hsa_circ_0063974	circRNA	ATGGTGCCAGAGGACGATCTCTTTGGGGGCTGGTGACCGGCAGGTCATCCAGACTCCACT	NA	circbase	hsa_circ_0063974	chr22	50900375	50905139	-	4764	2020	NM_002972	SBF1
hsa_circ_0037270	0.00313189	0.419117	2.38597	down	4.71938	4.63461	4.71094	5.77286	5.94697	6.09263	hsa_circ_0037270	circRNA	AGATCCTGTTCCAGACCCAGCCGATGCCCAATCCTGTGGCGTACTACCTGCACCACTCAC	NA	circbase	hsa_circ_0037270	chr16	929569	929737	-	168	168	NR_033646	LMF1
hsa_circ_0003047	0.0183836	14.0324	14.0324	up	7.04694	7.03898	7.00927	3.93214	2.02701	3.11021	hsa_circ_0003047	circRNA	TCTGGGATGGGAACATTTTAGTGGACAAACCAAATGACCAATCTTCAAGATGGTCTTCAG	NA	circbase	hsa_circ_0003047	chr7	131060182	131130662	+	70480	1427	NM_001145354	MKLN1
hsa_circ_0042705	0.00201915	2.08506	2.08506	up	5.64913	5.85605	5.76196	4.73892	4.49784	4.83679	hsa_circ_0042705	circRNA	TCATCTACAGATCTACCCAGACCCGGAGCTGGAAGTACAAGTATTGGGCCTGCCTATCCG	NA	circbase	hsa_circ_0042705	chr17	27074860	27074965	+	105	105	NM_004295	TRAF4
hsa_circ_0084185	0.00121669	0.363374	2.75199	down	4.41641	4.62229	4.66188	5.78481	6.09393	6.18529	hsa_circ_0084185	circRNA	TTGTGCCTCGGATTGCTCTTATACTCATGGTCTTTGTCAATTATGGAGGAGGAAAATATT	NA	circbase	hsa_circ_0084185	chr8	43027452	43037403	+	9951	385	NM_152419	HGSNAT
hsa_circ_0015565	0.00626491	2.09623	2.09623	up	7.8338	7.69489	7.80812	6.85471	6.78288	6.47155	hsa_circ_0015565	circRNA	AGATATTAATATCTTGCAGGAGAGAGAGTTACTGCCTGTGAAGAAATTTGAAAGTGAGAT	NA	circbase	hsa_circ_0015565	chr1	182829127	182836178	+	7051	417	NR_033302	DHX9
hsa_circ_0034915	0.0157607	4.64929	4.64929	up	5.48928	5.38265	5.60076	3.33157	3.6879	2.61311	hsa_circ_0034915	circRNA	GCTGGCAGAAGAAGAACTCTTACTTGTGGCTTATAAAGAATGTCACAAAGCTGTGATGAG	NA	circbase	hsa_circ_0034915	chr15	43296034	43335593	-	39559	1841	NM_174916	UBR1
hsa_circ_0072634	0.0430566	4.23416	4.23416	up	4.79244	4.99658	4.78673	3.42349	1.7209	2.71761	hsa_circ_0072634	circRNA	AGATTTAGTGCAGTGGAAGAAACAGGAGGAGATTCTTGGAAATATAGTTTGAGGCCATGC	NA	circbase	hsa_circ_0072634	chr5	61781245	61789951	+	8706	416	NM_001134779	IPO11
hsa_circ_0017729	0.000681951	0.311583	3.20942	down	3.18353	3.27559	3.54985	4.84084	5.2698	4.93484	hsa_circ_0017729	circRNA	ACATTCATCTCTGGAGTTGATCATGGCCTTGCCAGGTTGGTGACAGTATATTGTGAGCAT	NA	circbase	hsa_circ_0017729	chr10	12123470	12148395	+	24925	1893	NM_018706	DHTKD1
hsa_circ_0018593	0.0381343	2.45061	2.45061	up	9.91778	9.83179	9.81656	8.76512	8.81305	7.96402	hsa_circ_0018593	circRNA	TTTATCACTTTACCCTTGTTCCTCATGGCTTCCCATCAAGCCATGGGTGAGAAATGGCAT	NA	circbase	hsa_circ_0018593	chr10	70742298	70744279	+	1981	1981	NM_004728	DDX21
hsa_circ_0042758	0.0100728	2.2654	2.2654	up	6.7118	6.67171	6.84719	5.66146	5.74441	5.24314	hsa_circ_0042758	circRNA	TGATTCATAGGCACGAGATGTGCGTACCAATGAAGTGGTGGCCATCAAGAAAATGTCTTA	NA	circbase	hsa_circ_0042758	chr17	27794162	27805365	+	11203	317	NM_020791	TAOK1
hsa_circ_0082466	1.12417e-06	4.75598	4.75598	up	10.7185	10.7255	10.6424	8.48976	8.46455	8.38212	hsa_circ_0082466	circRNA	TAAAAAGTGCTTTTGTGAGCCTGGGAAGGAATTTTTCCCATTGGATGAGTCGGGCAATGT	NA	circbase	hsa_circ_0082466	chr7	134127106	134134549	-	7443	973	NM_001628	AKR1B1
hsa_circ_0038633	0.000321981	0.180246	5.54798	down	3.18888	3.0671	3.49846	5.74441	5.97532	5.43517	hsa_circ_0038633	circRNA	TGTGAATATTCGGGATTTTGGACTGGCAACCAAAGTCGAATATGACGGGGAGAGGAAGAA	NA	circbase	hsa_circ_0038633	chr16	23692234	23701688	+	9454	1539	NM_005030	PLK1
hsa_circ_0036522	3.30121e-05	0.437752	2.2844	down	6.93567	6.9065	6.91497	8.13959	8.12036	8.07197	hsa_circ_0036522	circRNA	AGTGGTTGGTAATGGAATAAAGGATGCATGGATCAGAAGGCTGCAGCCGCCCTCCGCGCT	NA	circbase	hsa_circ_0036522	chr15	80987651	81047962	+	60311	2360	NM_021214	FAM108C1
hsa_circ_0057305	0.026219	2.8729	2.8729	up	10.7019	10.5131	10.6775	9.28724	9.39063	8.50198	hsa_circ_0057305	circRNA	TGGTGATGAGGTGCAGATCCCAAGTCTGTAGTATGTGCATTCTTCAAGCAAGGACAGTGT	NA	circbase	hsa_circ_0057305	chr2	187365999	187370568	+	4569	677	NM_018471	ZC3H15
hsa_circ_0073401	0.0097633	3.17282	3.17282	up	6.45965	6.53793	6.59028	4.50798	5.15537	4.85815	hsa_circ_0073401	circRNA	CAGGGATGTGGCCCACAGATGTGACCCTTACTCTGAAAGATCCTCATTATCCTGACCATG	NA	circbase	hsa_circ_0073401	chr5	94275787	94275899	-	112	112	NM_024717	MCTP1
hsa_circ_0018186	0.0378942	4.36542	4.36542	up	4.87377	4.88311	5.13248	3.55421	2.59161	1.9018	hsa_circ_0018186	circRNA	CTTTCAAAAGATGCCAACACTATTTGTGGAGTCAGTTTTGGAAGTGCATGGTAAATTTGT	NA	circbase	hsa_circ_0018186	chr10	35320418	35322201	-	1783	297	NM_001198779	CUL2
hsa_circ_0058116	0.00693241	0.465474	2.14835	down	5.32608	5.10445	5.12586	6.12778	6.56336	6.14169	hsa_circ_0058116	circRNA	ATCATCCCAGAACTGGATGCTCCCACTAACCTCCAGTTTGTCAATGAAACTGATTCTACT	NA	circbase	hsa_circ_0058116	chr2	216259250	216269378	-	10128	810	NM_212482	FN1
hsa_circ_0000972	0.00562916	3.0847	3.0847	up	7.2029	7.12299	7.34321	5.66112	5.83267	5.24775	hsa_circ_0000972	circRNA	ATTTTTCAGGGTCAACTTTGTAGTGTGCCAACTCTTTGCCTTGCTAGCAGCCATTTGGTT	NA	circbase	hsa_circ_0000972	chr2	9048750	9098771	-	50021	320	NM_138799	MBOAT2
hsa_circ_0023634	0.0303454	2.87947	2.87947	up	5.84217	5.77455	6.0039	4.71204	3.69599	4.46273	hsa_circ_0023634	circRNA	CTTTGCTACGAATTTTATAGAAGTGAAGTGATTAAGAATTCCTTGAATCCCACGTGGCGA	NA	circbase	hsa_circ_0023634	chr11	75572790	75623083	+	50293	358	NM_003369	UVRAG
hsa_circ_0076924	0.00364164	4.03606	4.03606	up	6.94272	7.11472	6.86749	5.19397	5.05483	4.57923	hsa_circ_0076924	circRNA	GGAGATTCAGAACAAGTAAGAAGTTTGCGACAGAGCACTATTGCCAAGCGTTCAAATGCA	NA	circbase	hsa_circ_0076924	chr6	64394029	64412529	+	18500	2825	NM_015153	PHF3
hsa_circ_0042498	0.0123984	0.407742	2.45253	down	6.29508	6.22988	6.38879	7.61791	7.8533	7.27135	hsa_circ_0042498	circRNA	TAGCTGCTGGGAAAACTCCTCCTTAACTTGGTAGATCATACTGAAGTGGTCAGAGATTTA	NA	circbase	hsa_circ_0042498	chr17	25631805	25638642	+	6837	628	NM_015626	WSB1
hsa_circ_0068538	0.0147002	3.85945	3.85945	up	7.66959	7.51394	7.54156	5.8046	5.88677	5.05845	hsa_circ_0068538	circRNA	ACCTTATCAGGATTTAGTACTTCCAAAGGACAGCTTGTTCGTTCCATATTGTATCCCAAA	NA	circbase	hsa_circ_0068538	chr3	194150800	194168738	-	17938	1627	NM_024524	ATP13A3
hsa_circ_0034143	0.000475305	2.57935	2.57935	up	5.99221	5.9742	6.15206	4.66307	4.82404	4.52111	hsa_circ_0034143	circRNA	CCTCAGGATGGTGGTGTTGGCATGAAAGGCAGGCTTGTATCATGAGGAATGATTGTCATC	NA	circbase	hsa_circ_0034143	chr15	25332613	25339121	+	6508	6508	NR_003336	SNORD116-22
hsa_circ_0018748	0.000300104	0.405319	2.46719	down	5.61504	5.43195	5.52017	6.92767	6.67517	6.86688	hsa_circ_0018748	circRNA	ATACCTACCAGCAAAGGCAGGACCGCAGGGACAACCAGGGTGATGTAACGTCCACGTCTA	NA	circbase	hsa_circ_0018748	chr10	74100546	74100626	-	80	80	NM_001002762	DNAJB12
hsa_circ_0013409	0.0381618	4.52426	4.52426	up	6.15599	6.34011	6.22849	4.63281	3.01808	4.11531	hsa_circ_0013409	circRNA	AAGTTTTCAGCCTTTATTTTTATGCCTTTGATTGTGTAACCAGCTGGGAGCCAGCCGGCA	NA	circbase	hsa_circ_0013409	chr1	109606997	109618624	-	11627	577	NM_005645	TAF13
hsa_circ_0043501	0.000375209	2.71629	2.71629	up	5.93216	6.03606	5.89101	4.50838	4.37563	4.64192	hsa_circ_0043501	circRNA	CCAGATGATGTTCCTTCTTGGAGGGACCACTCAGTAGAGCCTCTAAGGGACCCAAATCCT	NA	circbase	hsa_circ_0043501	chr17	38288286	38289911	+	1625	258	NM_001012241	MSL1
hsa_circ_0034453	6.24095e-05	0.236496	4.22841	down	7.54147	7.61547	7.59741	9.72384	9.69912	9.56794	hsa_circ_0034453	circRNA	CAACAAACAGCTACCAGTGTCCTCCTCACCCTTGACAACAACGTGGTGAATGGTTCCAGC	NA	circbase	hsa_circ_0034453	chr15	39876188	39881555	+	5367	1223	NM_003246	THBS1
hsa_circ_0055449	0.00695641	0.359626	2.78067	down	4.95343	4.90274	4.94718	6.28743	6.2525	6.65488	hsa_circ_0055449	circRNA	TTCTGGGGCCGAGATAAGCAATGCCAAGTGAGTACACCTATGTGAAACTGAGAAGTGATT	NA	circbase	hsa_circ_0055449	chr2	86071518	86090608	-	19090	926	NM_003896	ST3GAL5
hsa_circ_0027373	0.00190582	2.02707	2.02707	up	5.68866	5.60636	5.77124	4.65927	4.82291	4.51402	hsa_circ_0027373	circRNA	TATCTGGAAGAGAATCCTTGATACGAACTGCATTCCAGTGTCTTCAGTTGGTTGTGACAG	NA	circbase	hsa_circ_0027373	chr12	62943447	62946954	+	3507	457	NM_015026	MON2
hsa_circ_0070062	0.0242836	2.02252	2.02252	up	8.34455	8.31395	8.27362	7.48733	7.39854	6.94146	hsa_circ_0070062	circRNA	CCAAACATTACTATAAGCCGATAGTAGAATATATTGATGCCCAGTTCGAGGCCTACCTGC	NA	circbase	hsa_circ_0070062	chr4	77932887	77959768	+	26881	5055	NM_018243	11-Sep
hsa_circ_0085591	0.000538024	2.18417	2.18417	up	4.93045	5.09055	4.8811	3.98974	3.81463	3.711	hsa_circ_0085591	circRNA	GGCTCATCAGATGGATATCAGTATTGACAAATAGCAAAGAAGAGGCCCTAACCATGGCCT	NA	circbase	hsa_circ_0085591	chr8	131140172	131140336	-	164	164	NM_001247996	ASAP1
hsa_circ_0092113	1.94624e-05	2.26353	2.26353	up	9.70986	9.65883	9.58989	8.4554	8.54382	8.42345	hsa_circ_0092113	circRNA	TTTATGGCAGATTTGCCAACAGGATCTTCGGCCCCATCTGGAACCGGGACAACATCGCCT	NA	circbase	hsa_circ_0092113	chrX	153760402	153762375	-	1973	813	NM_000402	G6PD
hsa_circ_0090069	0.00196928	0.349495	2.86127	down	3.71211	3.85308	3.37283	4.86224	5.2502	5.36949	hsa_circ_0090069	circRNA	ATTTGTTTAGGATATTAGGGTCTGAGAGAAAGAACTGGACCAAGCAACACTCTCCCTGGC	NA	circbase	hsa_circ_0090069	chrX	22108546	22117269	+	8723	416	NM_000444	PHEX
hsa_circ_0005544	0.0274575	2.26263	2.26263	up	5.27036	5.22581	5.00129	4.26289	4.12314	3.47623	hsa_circ_0005544	circRNA	AATGATTCAGGTGAGTGCTCCAGTTGTAACATCTACCACTCAGGAAAAGCCGAAGGATAG	NA	circbase	hsa_circ_0005544	chr2	32768307	32774548	+	6241	853	NM_016252	BIRC6
hsa_circ_0072701	0.0315959	3.84415	3.84415	up	6.27242	6.23639	6.154	4.92397	3.88692	3.7109	hsa_circ_0072701	circRNA	TATAATTAAGATGTTTACTGAACTGCAACAGATGAGGCAACAGTTACCAGACATGGAATT	NA	circbase	hsa_circ_0072701	chr5	64872705	64880922	+	8217	645	NM_015342	PPWD1
hsa_circ_0056847	0.0293852	2.76018	2.76018	up	6.48412	6.1681	6.3948	5.32761	4.88239	4.27178	hsa_circ_0056847	circRNA	CACTGATTTAGTTCTTCATTAGAAGCTGTAACCACCTGTGAACTATGTAAAGAGAAGTTG	NA	circbase	hsa_circ_0056847	chr2	160615736	160625084	+	9348	1563	NM_022826	7-Mar
hsa_circ_0047052	0.0137682	4.63484	4.63484	up	4.54922	4.57202	4.60267	2.72101	1.80223	2.41808	hsa_circ_0047052	circRNA	ATTCATTGTCTGCATTGGATGACGAACTCTTGAGTGTTGCTGCTAAGAACAGCCCTCATG	NA	circbase	hsa_circ_0047052	chr18	14189174	14201200	+	12026	295	NR_040113	ANKRD20A5P
hsa_circ_0072391	0.027268	2.01243	2.01243	up	6.88032	6.86133	6.86307	6.02173	6.00446	5.49164	hsa_circ_0072391	circRNA	AAGCCTTTGGGGCTTCGTGGGACACATATGCAACATGCCTATGATTTTTACAAGCCTGAT	NA	circbase	hsa_circ_0072391	chr5	43295853	43297268	-	1415	331	NM_001098272	HMGCS1
hsa_circ_0044466	0.00643616	0.474866	2.10586	down	8.3025	7.91996	8.00009	9.09265	9.22952	9.14912	hsa_circ_0044466	circRNA	AACAGCACCTTCATCGAGGGCCCGGCCCGTCATCAACATCGTCCACAAGACCTTGGTGCC	NA	circbase	hsa_circ_0044466	chr17	48151811	48157739	+	5928	1438	NM_002204	ITGA3
hsa_circ_0002058	0.0114715	2.20654	2.20654	up	7.6809	7.57743	7.61466	6.24149	6.7236	6.44355	hsa_circ_0002058	circRNA	CAGAGACTAGCATCCAGGATATTGCAGTCCTCTTCAACATCATCATCATTTTCCTCATGT	NA	circbase	hsa_circ_0002058	chr11	61133516	61135470	+	1954	248	NM_016464	TMEM138
hsa_circ_0044339	2.92723e-05	0.370552	2.69868	down	4.30793	4.37016	4.46737	5.83932	5.85924	5.74561	hsa_circ_0044339	circRNA	TCTGGGTCCTGACCATCAGCACGTGCCCATCGACATCCAGACCAGCAAGCTGCTCGATTG	NA	circbase	hsa_circ_0044339	chr17	46048727	46051016	+	2289	178	NM_176096	CDK5RAP3
hsa_circ_0041086	0.00816388	0.382187	2.61652	down	5.13311	5.24664	5.35638	6.4554	6.43535	6.95483	hsa_circ_0041086	circRNA	AAAGCACCTGGCCCCGCTACAGCAAACCAGGCCACGGCAGAGACAACGTGTGTACCCCAA	NA	circbase	hsa_circ_0041086	chr16	89958600	89958683	+	83	83	NM_014972	TCF25
hsa_circ_0048159	0.0437569	0.435959	2.29379	down	7.36531	7.43081	7.39043	8.53295	8.12198	8.99394	hsa_circ_0048159	circRNA	CTGGAGAAAATAAAGAGAAGGCTGGAGAGAAGCCGTGGTGGTGAATGTTTTGGGCTGCTG	NA	circbase	hsa_circ_0048159	chr19	1061780	1065570	+	3790	1124	NM_019112	ABCA7
hsa_circ_0031520	0.0225327	2.89929	2.89929	up	4.64738	4.78823	4.956	3.6153	2.66558	3.36177	hsa_circ_0031520	circRNA	AGTGCAGAAGCTATCAAGAGCTTTGTTTCCCACTGTGGTGATCTTCTTACTGAGGAAGTA	NA	circbase	hsa_circ_0031520	chr14	31775937	31841115	-	65178	3105	NM_015473	HEATR5A
hsa_circ_0015569	0.0059656	2.56679	2.56679	up	9.08479	8.98883	9.05634	7.78463	7.81025	7.4258	hsa_circ_0015569	circRNA	GTATTTTCTAACTGACTTCCTTTTGGTAGTACTGCGTGATGTTGTTCAGGCTTATCCTGA	NA	circbase	hsa_circ_0015569	chr1	182841471	182849743	+	8272	1067	NR_033302	DHX9
hsa_circ_0080248	0.000687561	0.155438	6.43345	down	3.81593	3.25847	3.93448	6.56195	6.52989	5.99211	hsa_circ_0080248	circRNA	CATCTTTGGGTCAAGAGGTGTTGCCAAAGATTCACGAAGATAAACACTACCCTTGTACTT	NA	circbase	hsa_circ_0080248	chr7	56049165	56062681	+	13516	434	NM_001483	GBAS
hsa_circ_0070030	0.0297185	2.8015	2.8015	up	6.55534	6.50038	6.39131	5.13321	5.31667	4.38544	hsa_circ_0070030	circRNA	CTTCTGCGAAAGTTTCTACAGCAGTATAATCACTACAAATCCAATGTGGAGATTTTCAAA	NA	circbase	hsa_circ_0070030	chr4	76898798	76903190	-	4392	315	NM_018115	SDAD1
hsa_circ_0018021	0.0163187	2.64014	2.64014	up	9.34035	9.35499	9.35452	8.10664	8.11581	7.55823	hsa_circ_0018021	circRNA	ATTACAACAGGTGTCCCTGTTACCTGAGAATGACAGATGGAATGAAACTAGAGCCCAGCT	NA	circbase	hsa_circ_0018021	chr10	27405147	27405274	-	127	127	NM_139312	YME1L1
hsa_circ_0046476	0.000521578	0.3147	3.17763	down	3.88293	3.6936	3.61609	5.35665	5.38006	5.47044	hsa_circ_0046476	circRNA	CCATTGCGAGAATGGATGATGAACTTGTTGTTGGACATAGTGCAAGATCAGACATCTCCA	NA	circbase	hsa_circ_0046476	chr17	80721840	80884367	+	162527	2236	NM_005993	TBCD
hsa_circ_0092125	3.01056e-05	2.17792	2.17792	up	10.0056	9.88697	9.89321	8.86352	8.80336	8.75091	hsa_circ_0092125	circRNA	AAGGAGATGGTGCAGAACCTCATGGTGCTGAGAGGCTGGAACCGCATCATCGTGGAGAAG	NA	circbase	hsa_circ_0092125	chrX	153762552	153762711	-	159	159	NM_000402	G6PD
hsa_circ_0087674	0.00752203	2.21716	2.21716	up	6.61512	6.51801	6.46857	5.46357	5.54422	5.1169	hsa_circ_0087674	circRNA	TGATCCCGAGTGCACGCCTATTACCTGAGAAGCTGACAATTTATACAACATTAGTTGGAC	NA	circbase	hsa_circ_0087674	chr9	100405485	100410505	+	5020	673	NM_002486	NCBP1
hsa_circ_0058252	0.00210333	3.66598	3.66598	up	3.93674	3.58798	3.78352	2.23283	1.72689	1.67945	hsa_circ_0058252	circRNA	TCTTCTTCAGGAGGCTTGGGAACAGAAAGAAGATGATGACCTCAAAAGAGCTACCGAGTT	NA	circbase	hsa_circ_0058252	chr2	219321814	219328089	-	6275	247	NM_020935	USP37
hsa_circ_0012655	0.0170277	2.07227	2.07227	up	7.85145	7.89346	7.90051	6.54947	6.85432	7.04573	hsa_circ_0012655	circRNA	TGCATCCAGGGTATGGTGTAAATAAACCTGTGTTGCCATGGCAACAGAGCGCCGCCGCCT	NA	circbase	hsa_circ_0012655	chr1	55007929	55076005	+	68076	9058	NM_147161	ACOT11
hsa_circ_0031847	0.00134161	0.355691	2.81143	down	6.25871	6.32205	6.30145	7.68276	7.92187	7.74132	hsa_circ_0031847	circRNA	ACCGACTCTTGTATCATGAGCATTGGATTTGATCACATGGGGCCAGGGTGCCGCAGACGC	NA	circbase	hsa_circ_0031847	chr14	50779046	50789437	+	10391	1089	NR_033761	ATP5S
hsa_circ_0079041	0.000477629	3.66966	3.66966	up	8.28322	8.2127	8.23513	6.40241	6.23781	6.45593	hsa_circ_0079041	circRNA	ATTGTGGTCCAGGGAGAGCCTGGGGACGACTTTTACATCATCACGGAGGAAGGAAGCAGC	NA	circbase	hsa_circ_0079041	chr7	618892	751164	-	132272	913	NM_001164761	PRKAR1B
hsa_circ_0042766	0.0261196	2.70546	2.70546	up	6.55082	6.42832	6.43992	5.45174	4.956	4.57117	hsa_circ_0042766	circRNA	AGCATCACTGGATGGCCCCAGAAGTAATTTTAGCCATGGATGAAGGACAATATGATGGCA	NA	circbase	hsa_circ_0042766	chr17	27809214	27829741	+	20527	775	NM_020791	TAOK1
hsa_circ_0008565	0.00777509	2.84575	2.84575	up	8.87049	8.96179	8.87825	7.23426	7.67987	7.22322	hsa_circ_0008565	circRNA	TAACCAAAAATGGGATTTTAGTGTGCACTGATGTGATGGCCCGGGGAATTGATATTCCTG	NA	circbase	hsa_circ_0008565	chr12	124101057	124102419	+	1362	208	NM_020936	DDX55
hsa_circ_0082854	0.0343296	3.27416	3.27416	up	4.12241	4.48596	4.19736	2.95546	1.71661	2.74914	hsa_circ_0082854	circRNA	CTGTTTTGGGCTACCTCTGACTTTTGAGGATGTTGCTATTTATTTCTCCGAGCAAGAATG	NA	circbase	hsa_circ_0082854	chr7	148771477	148777809	-	6332	280	NM_152411	ZNF786
hsa_circ_0006272	0.0205563	2.24552	2.24552	up	5.84761	6.00675	5.85325	5.0216	4.3454	4.76621	hsa_circ_0006272	circRNA	TTCAGCTTAGCAATATTCACAACCTCAGCAGGCCCTGTATAGTGTGCAACAACAGTTACA	NA	circbase	hsa_circ_0006272	chr10	70497601	70502326	+	4725	272	NM_018237	CCAR1
hsa_circ_0089046	0.00899906	2.61606	2.61606	up	5.62462	5.48032	5.76746	4.01418	4.03226	4.59852	hsa_circ_0089046	circRNA	AGATCCACAATACTGAGAACATTCGTCTCTTACTGGAAGGAGACCCAGTCACCTACTACA	NA	circbase	hsa_circ_0089046	chr9	132400851	132401787	-	936	303	NM_017873	ASB6
hsa_circ_0052504	0.00345375	3.31776	3.31776	up	7.13535	7.10715	7.12865	5.48757	5.49459	5.17618	hsa_circ_0052504	circRNA	ACAAATAGAGCCCAATGATGATCATTACTCAGAAGATCACTAGTTTGGCTTGCGAAATTC	NA	circbase	hsa_circ_0052504	chr2	9008575	9028203	-	19628	592	NM_138799	MBOAT2
hsa_circ_0007723	0.000369799	2.15692	2.15692	up	5.28651	5.24609	5.25499	4.20671	4.16835	4.08318	hsa_circ_0007723	circRNA	AGAACTTCAGTATCTGGAGTCCATCTTTCACCATCTTCTCCTGAGATTGTACTGGACCGT	NA	circbase	hsa_circ_0007723	chr12	28458581	28460682	+	2101	467	NM_018318	CCDC91
hsa_circ_0016128	0.00130746	0.301093	3.32124	down	3.63399	3.66891	3.74882	5.31885	5.30553	5.60469	hsa_circ_0016128	circRNA	ACATTGGCAACCATTTCAATGAGTTTGCAGGTCACGTGCGGTTCATTGACTATGAATATG	NA	circbase	hsa_circ_0016128	chr1	204109162	204109246	-	84	84	NM_018208	ETNK2
hsa_circ_0034373	0.0218494	2.16734	2.16734	up	4.83151	4.74755	4.63847	3.25088	3.93289	3.6125	hsa_circ_0034373	circRNA	TAGAAGCCATCCGTGCTGGAATGCAGCCTGGGCTGACTATGGAACGCTTGGGCTGTTGTA	NA	circbase	hsa_circ_0034373	chr15	35189097	35261995	-	72898	2641	NM_014691	AQR
hsa_circ_0089307	0.0253171	3.26716	3.26716	up	4.62436	4.46196	4.63223	3.06291	2.20147	3.15853	hsa_circ_0089307	circRNA	TTTGGTACAACTGTGACCATGAAAGACACCAGGTTGACAGCACTGGAAACTGAAGTACCA	NA	circbase	hsa_circ_0089307	chr9	135786388	135810482	-	24094	1284	NM_000368	TSC1
hsa_circ_0088382	0.00557668	3.74662	3.74662	up	6.69293	6.56667	6.61331	4.87994	4.85629	4.36703	hsa_circ_0088382	circRNA	TTTACCAAGGGTTACCAAAAGAGATGAAGACTCTTCCCTAATGCAGCTGAAGGAGGAATT	NA	circbase	hsa_circ_0088382	chr9	125620947	125643073	-	22126	1524	NM_001100588	RC3H2
hsa_circ_0022228	0.00479198	0.40487	2.46993	down	4.20696	4.00747	3.95403	5.17259	5.64852	5.22457	hsa_circ_0022228	circRNA	TTGCCAGCATCCCAGGAGTCCTGGAGATGGAGCGCTTACACTACATCCACCACAACGAGA	NA	circbase	hsa_circ_0022228	chr11	60706951	60707110	-	159	159	NM_016582	SLC15A3
hsa_circ_0091269	0.00173263	0.249633	4.00587	down	4.09189	4.27482	4.20619	5.93428	6.40382	6.2089	hsa_circ_0091269	circRNA	AAACAATAAACAATATCAAGATAAATCTGATCTGCAGGTCTGCGGGGCTAAGTGTCGCGG	NA	circbase	hsa_circ_0091269	chrX	102470609	102472128	+	1519	1135	NM_001080425	BEX4
hsa_circ_0012304	0.0278453	0.331251	3.01885	down	3.66928	3.72051	3.73386	4.73314	5.42575	5.60838	hsa_circ_0012304	circRNA	TTACAATGTTGCCAGAGCCACCATGCAGTGCTTCAGCTTCATTAAGACCATGATGATCCT	NA	circbase	hsa_circ_0012304	chr1	46646771	46651634	+	4863	1163	NM_005727	TSPAN1
hsa_circ_0058578	0.0240382	2.83373	2.83373	up	6.30383	6.29928	6.37699	5.27649	4.49675	4.56465	hsa_circ_0058578	circRNA	GGAGACATAGTAAAGCCATTCTACAGGCGCTGCAAGTTATTCAGTGTATTGATGTGGCAG	NA	circbase	hsa_circ_0058578	chr2	230678948	230679041	-	93	93	NM_004238	TRIP12
hsa_circ_0048404	0.00213993	0.493514	2.02629	down	7.21068	7.18732	7.27256	8.30032	8.09737	8.32036	hsa_circ_0048404	circRNA	ATTTTTGTTTTCTTAATAAAATTGCAAACCTCAAACCCTGACGACCAGTACAAGCTCACG	NA	circbase	hsa_circ_0048404	chr19	2321519	2321821	-	302	302	NM_016199	LSM7
hsa_circ_0050333	0.0235042	0.478027	2.09193	down	6.51039	6.45621	6.5662	7.60172	7.83138	7.23472	hsa_circ_0050333	circRNA	ACAAGAAAATCAAAAGAAACTTTTGCCCTTATCAGTAACACCTGAGGTGTGGGGAGGCGC	NA	circbase	hsa_circ_0050333	chr19	30433145	30503438	+	70293	1734	NM_003796	URI1
hsa_circ_0091868	0.00143883	0.448706	2.22863	down	6.43469	6.42883	6.44235	7.50173	7.65246	7.61593	hsa_circ_0091868	circRNA	AAGGCGGTGTCACAGGGGGCCTGTCTCTGGCCATTGAGGGCCCGTCCAAAGCAGAAATCA	NA	circbase	hsa_circ_0091868	chrX	153578398	153582095	-	3697	1647	NM_001110556	FLNA
hsa_circ_0063106	0.000284647	0.49762	2.00957	down	7.79772	7.67148	7.70554	8.70962	8.76405	8.72416	hsa_circ_0063106	circRNA	GGTCAGACAGCTGCCCAAAAGGTGTCCCATCTCTTGGGTATCAATGTGACCGATTTCACC	NA	circbase	hsa_circ_0063106	chr22	36684772	36714370	-	29598	3662	NM_002473	MYH9
hsa_circ_0060667	0.00682955	2.95738	2.95738	up	5.4758	5.48074	5.39681	3.58263	4.00955	4.02736	hsa_circ_0060667	circRNA	AGAAGAGTTCATGGGCCTTGGCCTCGAAACTCATCGCATACGGGCACATCACTGGCAACG	NA	circbase	hsa_circ_0060667	chr20	47567859	47611135	+	43276	2845	NM_006420	ARFGEF2
hsa_circ_0007178	0.0339318	3.10519	3.10519	up	5.63412	5.67464	5.74163	4.58344	3.45782	3.87891	hsa_circ_0007178	circRNA	ATGATCAAACTTATAGATATTGCACGACAGACTGCACAGGGCATGGAGTACCTGCAAGGT	NA	circbase	hsa_circ_0007178	chr7	140476711	140508795	-	32084	1190	NM_004333	BRAF
hsa_circ_0079423	9.34539e-06	0.374586	2.66961	down	9.02669	8.91116	8.97636	10.3537	10.4605	10.3494	hsa_circ_0079423	circRNA	TCAATACAAGGGGTCCTTCAGGTAGGAGGTCCTGGGTGACTTTGGAAGTCCGTAGTGTCT	NA	circbase	hsa_circ_0079423	chr7	10977716	10979813	-	2097	318	NM_002489	NDUFA4
hsa_circ_0046544	0.000854156	0.370815	2.69676	down	4.25039	4.09959	3.98786	5.47331	5.38729	5.75663	hsa_circ_0046544	circRNA	GCCACGCAAGGCCGCCTTCCAGGAGAATGTGGGGAGACAGGGCACTTTCCCTCATGGTAT	NA	circbase	hsa_circ_0046544	chr17	80847543	80861354	+	13811	271	NM_005993	TBCD
hsa_circ_0070990	0.000809716	0.327598	3.05252	down	4.26077	3.86539	4.00284	5.64788	5.78526	5.54393	hsa_circ_0070990	circRNA	GTGGAAACAGGAAAGTGAAAAGGTTTCTGAATATCCAGCAGTGATTGTGGAGCCAGTTCC	NA	circbase	hsa_circ_0070990	chr4	140046317	140046483	-	166	166	NM_201999	ELF2
hsa_circ_0075320	0.00042672	4.69028	4.69028	up	12.1873	12.2014	12.2275	9.91873	9.91275	10.089	hsa_circ_0075320	circRNA	CTCCCGCCAGATGAGGACGGGGACTTGGTTGCCTTTTCCAGTGACGAGGAATTGACAATG	NA	circbase	hsa_circ_0075320	chr5	179249957	179260782	+	10825	960	NM_001142298	SQSTM1
hsa_circ_0049558	0.0150792	0.47652	2.09855	down	5.34974	5.20751	5.23792	6.33665	6.04513	6.57678	hsa_circ_0049558	circRNA	TAACCGACCCAACACACCCAAGACACTGCTGGAAAACACAGGACTCGATGCCTGAGGTCC	NA	circbase	hsa_circ_0049558	chr19	12813636	12814615	-	979	283	NM_001136195	TNPO2
hsa_circ_0082470	7.03319e-05	4.72095	4.72095	up	15.1932	15.1301	15.1561	12.8672	13.0106	12.8808	hsa_circ_0082470	circRNA	GAACTGGAGGGTCTGTGCCTTGTTGAGGTCTTTGACTTTGAACTGAGCAGCCAGGATATG	NA	circbase	hsa_circ_0082470	chr7	134129989	134130072	-	83	83	NM_001628	AKR1B1
hsa_circ_0007397	0.000202767	3.00245	3.00245	up	7.95073	7.79673	7.91996	6.44409	6.18525	6.27208	hsa_circ_0007397	circRNA	AGAAAAACAGATGCTGCAGTTGGAGAAGAAACTTGAACGTGAACTTGAGGATGATGCACG	NA	circbase	hsa_circ_0007397	chr5	10227392	10227759	-	367	367	NM_199133	FAM173B
hsa_circ_0003516	0.0425366	5.54467	5.54467	up	6.45735	6.37382	6.34704	4.42371	2.59869	4.16729	hsa_circ_0003516	circRNA	GATACAAATGGGTTTTTTCCCAGGGAACCAATCTGTCCTTTTGAAGAAAAGACAAAGATA	NA	circbase	hsa_circ_0003516	chr19	9767222	9770143	-	2921	323	NM_001130031	ZNF562
hsa_circ_0079349	0.00434019	0.461211	2.16821	down	5.37086	5.55286	5.74048	6.7209	6.71392	6.59935	hsa_circ_0079349	circRNA	TCCTTGAATCATAGTTGGAGAAACGTACGGTAAGGATATAACCTCCCGGGGCAAAGACAA	NA	circbase	hsa_circ_0079349	chr7	6438292	6443598	+	5306	1932	NM_018890	RAC1
hsa_circ_0022437	0.00569326	0.464532	2.1527	down	9.98843	10.0288	10.0357	10.9818	11.29	11.0827	hsa_circ_0022437	circRNA	TGAACATTGAAGTCCCAGCATTTGAGGGTGATGATGGATTCTGTGTGTTTGAGAGCAACG	NA	circbase	hsa_circ_0022437	chr11	62327072	62339373	-	12301	1221	NM_001404	EEF1G
hsa_circ_0058547	0.00205006	2.31561	2.31561	up	7.51911	7.53227	7.52548	6.38473	6.34989	6.20161	hsa_circ_0058547	circRNA	CTTGTATGATCTGCAAGTTATTCAGTGTATTGATGTGGCAGAGCAGGCCTTGACTGCCTT	NA	circbase	hsa_circ_0058547	chr2	230654326	230679041	-	24715	2883	NM_004238	TRIP12
hsa_circ_0025033	0.00588708	0.324381	3.0828	down	4.16895	4.35691	4.18384	5.57689	6.15839	5.79419	hsa_circ_0025033	circRNA	GGTGGACATGGGTCCACACTTGTGATTCTCAATGGAGAGTGAAAACGCAGATTCATAATG	NA	circbase	hsa_circ_0025033	chr12	2966846	2983691	-	16845	3410	NM_202002	FOXM1
hsa_circ_0058100	9.25754e-06	0.43976	2.27397	down	6.28212	6.37489	6.37013	7.58494	7.49659	7.50141	hsa_circ_0058100	circRNA	AAGCCAGATGTCAGAAGCTACACCATCACAGCTGGGTGTACGACCAAGCCAGGGAGGAGA	NA	circbase	hsa_circ_0058100	chr2	216241220	216262571	-	21351	2539	NM_212482	FN1
hsa_circ_0085361	0.00306311	3.16425	3.16425	up	6.3715	6.43602	6.32296	4.94275	4.60983	4.56423	hsa_circ_0085361	circRNA	AGAAAACAAGTCCAAGGATGAATCCCAGTCCCTGTTACGGATATGGTCCGGAAAAAGAAC	NA	circbase	hsa_circ_0085361	chr8	116599227	116632287	-	33060	2663	NM_014112	TRPS1
hsa_circ_0057145	0.0299521	2.02936	2.02936	up	5.88106	5.88296	6.03213	4.99303	5.17159	4.49062	hsa_circ_0057145	circRNA	TCAGCTGCAGCGTTTTACCAACGAGGATCATTTGGCTGTCCATAAACATAAACATGAGAT	NA	circbase	hsa_circ_0057145	chr2	175957788	175986268	-	28480	1083	NM_001880	ATF2
hsa_circ_0036976	0.00480401	2.30316	2.30316	up	6.57321	6.46916	6.56802	5.53935	5.17259	5.26429	hsa_circ_0036976	circRNA	TGCCGGAGAATTACAAAGAAGATGATGACTTTGAGACTGACTCAGATGATCTCATTGAAA	NA	circbase	hsa_circ_0036976	chr15	93485051	93499879	+	14828	1308	NM_001271	CHD2
hsa_circ_0027512	0.0223994	11.9869	11.9869	up	6.72085	6.71348	6.64935	3.76515	1.80344	3.14438	hsa_circ_0027512	circRNA	TTTGCAACACGGTGGCATGGAGAAATCGTTGTCAAAACAGAGATGTCCGTCAGTATGTTC	NA	circbase	hsa_circ_0027512	chr12	69746932	69748013	+	1081	1081	NM_000239	LYZ
hsa_circ_0082082	0.0379217	2.6498	2.6498	up	5.20849	5.1232	5.04166	4.1446	3.73423	3.09462	hsa_circ_0082082	circRNA	TTATTATGAGCTTAACAAACAACAGTTGCAGTTACTGAAAGAACGGTTCCAGGCCTTCCT	NA	circbase	hsa_circ_0082082	chr7	122377008	122377122	-	114	114	NM_001167940	CADPS2
hsa_circ_0044445	6.79213e-05	0.498423	2.00633	down	8.13479	8.0683	8.18923	9.10657	9.07998	9.21822	hsa_circ_0044445	circRNA	AACCTCTATATTGATGACCCTGGCCATCACATTATTGAGGACATGTGGCTTGGAGTGACT	NA	circbase	hsa_circ_0044445	chr17	48141891	48148294	+	6403	417	NM_002204	ITGA3
hsa_circ_0035488	0.000311562	0.118725	8.42281	down	4.85647	4.72315	4.91738	7.93001	8.09787	7.66644	hsa_circ_0035488	circRNA	TCTTAAGGTAGTTTTGCAGTCCATAAACCCACATTTCTTAGATGGAAGAGATATAAATGG	NA	circbase	hsa_circ_0035488	chr15	59406916	59417244	+	10328	927	NM_004701	CCNB2
hsa_circ_0025147	0.00101731	0.253635	3.94267	down	4.54055	4.58177	4.6041	6.47354	6.46666	6.71082	hsa_circ_0025147	circRNA	ACAAACCTTGTGGACCTGGACCTTGGTGGGAAGCTTTTCAGGCTGCCTTTCGAGCTCAGG	NA	circbase	hsa_circ_0025147	chr12	6618882	6619976	+	1094	317	NM_014865	NCAPD2
hsa_circ_0043294	0.0253222	2.33828	2.33828	up	5.64867	5.51064	5.58509	4.75641	4.08157	4.13112	hsa_circ_0043294	circRNA	TCTGTTCAAGGAGAAAGCTTTGCAGAATTCAGATCTGCAGGAACTGATGATGGTTTCACC	NA	circbase	hsa_circ_0043294	chr17	35902073	35914161	-	12088	1539	NM_007247	SYNRG
hsa_circ_0054970	0.00312476	0.387363	2.58155	down	4.84883	4.75607	4.77449	5.9594	6.22121	6.28497	hsa_circ_0054970	circRNA	CCATGAAAAGAAACCTGTTTCCCTCCAATCTTGTGGTTGCAGCTTTCCGTACGTATGCAA	NA	circbase	hsa_circ_0054970	chr2	65228581	65231149	+	2568	106	NM_003038	SLC1A4
hsa_circ_0019530	0.0221064	2.84839	2.84839	up	6.29184	6.31526	6.33052	5.19851	4.70187	4.39028	hsa_circ_0019530	circRNA	ATTAGAAATGGAAGCAGTCAATTATAGATTTCTTCAAACCAGCTTCAAAACAAGACAGAC	NA	circbase	hsa_circ_0019530	chr10	102675755	102697234	+	21479	2372	NM_018121	FAM178A
hsa_circ_0091350	0.00022039	0.263886	3.78952	down	4.17653	4.05224	4.3768	6.19685	6.17498	6.01151	hsa_circ_0091350	circRNA	TAGCTATTTTAAAATGCAGTGGAGACAGAAATCCAGCGCGTCTCGGAGGCATATGAGAAC	NA	circbase	hsa_circ_0091350	chrX	112018104	112054621	-	36517	5553	NM_001113490	AMOT
hsa_circ_0038603	0.0020854	0.463289	2.15848	down	6.3336	6.46666	6.35886	7.3948	7.67096	7.40986	hsa_circ_0038603	circRNA	ATAACACTATGATCTTCCAGACCTGGTCCTTGGACTGGAGACCTTCACCCTTCCTATTTT	NA	circbase	hsa_circ_0038603	chr16	23533333	23534738	-	1405	1405	NR_003501	EARS2
hsa_circ_0008849	0.0244071	4.54417	4.54417	up	4.69391	4.87988	4.66824	2.98291	1.72312	2.7144	hsa_circ_0008849	circRNA	GATTTTGGTGGCCAACAGAGATTTTGAGAAACACATTGAAGGATCTGTTAACACTTGATA	NA	circbase	hsa_circ_0008849	chr8	129021835	129022690	+	855	855	NR_003367	PVT1
hsa_circ_0034483	0.00194778	0.296791	3.36937	down	7.61212	7.60291	7.67148	9.35983	9.54648	9.21992	hsa_circ_0034483	circRNA	CCCTGGCCAGTTAAACAGGATGGTGGCTGGAGCCACTGGTCCCCGTGGTCATCTTGTTCT	NA	circbase	hsa_circ_0034483	chr15	39880242	39885869	+	5627	1973	NM_003246	THBS1
hsa_circ_0062992	3.37927e-05	0.400755	2.49529	down	5.75005	5.87543	5.8945	7.06901	7.18922	7.21926	hsa_circ_0062992	circRNA	TATTTCTATCACAATGTACCGAGGCTTCACCAAGATGCCCCATGTGCAGTACATCCATAC	NA	circbase	hsa_circ_0062992	chr22	33253235	33259028	+	5793	4096	NM_000362	TIMP3
hsa_circ_0092173	0.000814707	0.4998	2.0008	down	5.72174	5.88009	5.81481	6.70928	6.94842	6.75368	hsa_circ_0092173	circRNA	AGACCATTCGTCTGGATGAGACCACACTCTTTTTCACTTGATGTGGTACCACAGATTGTC	NA	circbase	hsa_circ_0092173	chrX	154754116	154774938	-	20822	359	NM_018196	TMLHE
hsa_circ_0051770	0.00796354	0.480446	2.0814	down	5.41026	5.33912	5.45423	6.36232	6.30766	6.67996	hsa_circ_0051770	circRNA	GAGGGCGCAGGTCAAGCCCAGCGCAGCATCTCACAGGCCACCTCTTCCACGTGCCGCGGA	NA	circbase	hsa_circ_0051770	chr19	49217116	49217302	-	186	186	NM_182574	MAMSTR
hsa_circ_0063410	0.0450766	3.87989	3.87989	up	4.1275	4.07825	4.54547	3.14661	1.58042	1.59977	hsa_circ_0063410	circRNA	TGGGAACCACAGATAGTGGGCCTTATTTTGAGAAGATTCCAAATCTATGCAAGACGGCTG	NA	circbase	hsa_circ_0063410	chr22	40669428	40676147	+	6719	446	NM_001162501	TNRC6B
hsa_circ_0001118	0.00222535	0.492827	2.02911	down	6.62037	6.84719	6.66014	7.77275	7.69239	7.73429	hsa_circ_0001118	circRNA	GTTCAGAGAGTGAAAAATGTGAGGTTTTACAATATTCTGCAAGGGAAGCTCAAGATTCAA	NA	circbase	hsa_circ_0001118	chr2	240929490	240946787	-	17297	250	NM_004544	NDUFA10
hsa_circ_0012123	0.00220696	4.40678	4.40678	up	11.6046	11.6757	11.5681	9.49301	9.23316	9.67181	hsa_circ_0012123	circRNA	TTGTGAAATAAACTTGGTATTTGTCTGGGTCAGTTCCTGACGGAGACTTCGCCCTTCATG	NA	circbase	hsa_circ_0012123	chr1	44441761	44443967	+	2206	790	NM_004047	ATP6V0B
hsa_circ_0058131	0.00157041	0.411502	2.43012	down	5.61371	5.74557	5.78295	6.93696	7.18486	6.84742	hsa_circ_0058131	circRNA	CAGTACCTGGCCCACGAGGAAATCTGCACAACCAATGAAGGGGTCATGTACCGCATTGGA	NA	circbase	hsa_circ_0058131	chr2	216274285	216286966	-	12681	906	NM_212482	FN1
hsa_circ_0000166	0.00222777	2.23364	2.23364	up	8.44504	8.28794	8.4471	7.31994	7.34436	7.02143	hsa_circ_0000166	circRNA	AGTGATTAGGATTCTGAAAAAGAGTTCCACGTCCTCCCTTATCGAGTCTTTGTTCCCCTT	NA	circbase	hsa_circ_0000166	chr1	186375214	186388209	+	12995	366	NM_001164245	C1orf27
hsa_circ_0054477	0.00570565	0.437001	2.28833	down	5.1532	5.15705	5.1912	6.4793	6.41828	6.16865	hsa_circ_0054477	circRNA	TTAAAAATGAGTTCAAAATCAAAGGAAGCCCAGAAGGGAGGTCATTTTTACAGTGCAAAG	NA	circbase	hsa_circ_0054477	chr2	48023032	48034092	+	11060	3719	NM_000179	MSH6
hsa_circ_0027359	0.0311752	9.51181	9.51181	up	6.61229	6.36893	6.46627	3.32208	3.89997	1.74036	hsa_circ_0027359	circRNA	AAACTTTATAATCTCCTGCTCTTGAGAATGTGACACAGGTAGGACGTTTTGCACCTCAGT	NA	circbase	hsa_circ_0027359	chr12	62777620	62783768	+	6148	755	NM_001252078	USP15
hsa_circ_0050191	0.00592827	2.1793	2.1793	up	5.39881	5.81191	5.71997	4.32233	4.38522	4.82885	hsa_circ_0050191	circRNA	ATGAGGGACCAGAGCGGCGTTCAGATGCTCAGTGACCTCCAGGAGTCTGTGGCCAGCTCT	NA	circbase	hsa_circ_0050191	chr19	19162430	19165130	+	2700	744	NM_001199196	ARMC6
hsa_circ_0087766	0.000276638	3.30925	3.30925	up	7.92187	8.00251	7.88283	6.29136	6.26576	6.06244	hsa_circ_0087766	circRNA	ATCTAAGAAAGAGGGTTTTCGAAAGAGGAGTTGACTTGGCTTCAGAGCCTTCGAGGAGTT	NA	circbase	hsa_circ_0087766	chr9	103070781	103082680	-	11899	397	NM_017746	TEX10
hsa_circ_0029876	1.50689e-05	0.463904	2.15562	down	9.71348	9.61049	9.62577	10.7038	10.7662	10.8045	hsa_circ_0029876	circRNA	TCATGCTTCTGCAAATTCGAATAAATTCTATGGCTTCCAGTTCCCTTCCTGCCAGTGCTC	NA	circbase	hsa_circ_0029876	chr13	30083550	30090383	-	6833	5279	NM_003045	SLC7A1
hsa_circ_0046377	0.00174213	0.309489	3.23113	down	3.97844	4.05256	4.3031	5.73812	5.55378	6.08708	hsa_circ_0046377	circRNA	TCAACTCCAGGACGCCAAGAGTGCCGAGGATGAGGCTCCTTCCAGACACTTGGGAAAGCA	NA	circbase	hsa_circ_0046377	chr17	80085567	80086473	-	906	322	NM_198082	CCDC57
hsa_circ_0057608	0.0379869	3.31218	3.31218	up	4.3324	3.94516	4.27509	2.05621	1.81125	3.1554	hsa_circ_0057608	circRNA	TTTCATTACAGAGATGAGAAGAACCTGAACTAAGGCAGAGTCAAGGAAGGAGGACAGCAG	NA	circbase	hsa_circ_0057608	chr2	197777605	197786910	-	9305	2538	NM_024989	PGAP1
hsa_circ_0092277	0.000232434	0.373793	2.67528	down	5.7087	5.94333	5.79848	7.14556	7.40002	7.15931	hsa_circ_0092277	circRNA	TGCTTTTCAGAGGCCTCTCATGTAGTTTTTCTCTAGCTTTGGCTTCTGCCTGAGCACAGC	NA	circbase	hsa_circ_0092277	chr3	52028142	52029002	-	860	860	NM_000992	RPL29
hsa_circ_0040013	0.002764	2.05171	2.05171	up	6.87048	6.79785	6.72854	5.57382	5.83495	5.86379	hsa_circ_0040013	circRNA	TGTAGCTGACGTTGGTTGTGAAGATGGATCTGTGAAACTATTTCAAATTACCCCAGACAA	NA	circbase	hsa_circ_0040013	chr16	69171703	69177292	+	5589	387	NM_032830	CIRH1A
hsa_circ_0034528	0.00144091	0.221367	4.51739	down	8.33852	8.37695	8.36551	10.6028	10.6351	10.3537	hsa_circ_0034528	circRNA	GACTCTGACGGTATCCTCAATGAACGGGACAACTGCCAGTACGTCTACAATGTGGACCAG	NA	circbase	hsa_circ_0034528	chr15	39883705	39885003	+	1298	354	NM_003246	THBS1
hsa_circ_0018389	0.0276527	7.04435	7.04435	up	5.59953	5.70354	5.62373	3.17692	1.65587	3.18356	hsa_circ_0018389	circRNA	ACCATCCACTCGGATCGGGAAGATACAAAAAAGAAGCAGACCTACATCGTTTGCAGATGA	NA	circbase	hsa_circ_0018389	chr10	51851190	51886982	+	35792	2031	NM_001005751	FAM21A
hsa_circ_0014008	0.00116454	2.00845	2.00845	up	4.82138	5.03142	4.85104	3.77678	4.0672	3.83402	hsa_circ_0014008	circRNA	GCTTTGATCTGAAGGTGGAGTTAAAAGACCAAACGAAACCTACACCACTGATCCTGGATG	NA	circbase	hsa_circ_0014008	chr1	150307405	150310802	+	3397	474	NM_004698	PRPF3
hsa_circ_0025172	0.0327214	0.366142	2.73118	down	4.71771	4.58722	4.55147	6.09972	5.50936	6.45007	hsa_circ_0025172	circRNA	TTTTAGACATTTTTTCGCTTTGTCCACCCAGACCCACTCTGGATCCCATTCAAAGAGGTG	NA	circbase	hsa_circ_0025172	chr12	6635613	6641132	+	5519	2194	NM_014865	NCAPD2
hsa_circ_0038409	0.00511121	2.8962	2.8962	up	6.33555	6.52911	6.36184	4.94216	4.55237	5.0859	hsa_circ_0038409	circRNA	CCTGAGGAAGGTATGATCTCGTGAAATCTTGAGAGAAACTGAATGACGAATGAAACTATT	NA	circbase	hsa_circ_0038409	chr16	21436299	21436699	-	400	237	NM_130464	NPIPL3
hsa_circ_0074271	0.00587043	2.68317	2.68317	up	3.49328	3.99017	3.51091	2.17194	2.20133	2.39583	hsa_circ_0074271	circRNA	GAAGGGTGGAAAGAAGTTGTACGAAGGGTCATGTAAAAGTTGTTCAATATTTGGTAAAGG	NA	circbase	hsa_circ_0074271	chr5	139892412	139906659	+	14247	983	NM_020690	ANKHD1-EIF4EBP3
hsa_circ_0047979	0.0331111	2.71132	2.71132	up	4.39969	4.49329	4.78776	3.35098	2.40834	3.42861	hsa_circ_0047979	circRNA	CACCTCTCAGATGGAGTTTTAACATTGAATGCGGAGAACACTAATTATGCCTATCAAGTT	NA	circbase	hsa_circ_0047979	chr18	74561481	74649299	+	87818	4727	NM_007345	ZNF236
hsa_circ_0045975	0.010207	0.324693	3.07983	down	3.71789	2.85584	3.61718	4.64512	5.32808	5.1465	hsa_circ_0045975	circRNA	AAATACAGCAACCAGCTGGGGCTTGAAGCGAGGAGTTTGCTGTACCAGTTCCGCCTCCTG	NA	circbase	hsa_circ_0045975	chr17	77913818	77914906	-	1088	1088	NM_019020	TBC1D16
hsa_circ_0090225	0.0201675	2.22673	2.22673	up	7.47156	7.5776	7.54531	6.62377	6.42988	6.0123	hsa_circ_0090225	circRNA	AGTCAATCAGGTTATGCAATGGTCTCTGCAAGATGGTTTATTCTTGAATTGGACCTTTTT	NA	circbase	hsa_circ_0090225	chrX	40982723	41026830	+	44107	2582	NM_001039590	USP9X
hsa_circ_0060139	0.00253323	2.15945	2.15945	up	6.81581	6.82748	6.75861	5.75902	5.76295	5.53753	hsa_circ_0060139	circRNA	AGTAGGAAAGAGAACCTATTGATAATTTAACTCCTGAGGAAAGAGATGCAAGGACAGTCT	NA	circbase	hsa_circ_0060139	chr20	34312959	34313077	-	118	118	NR_040722	RBM39
hsa_circ_0052931	0.00199336	0.477107	2.09596	down	5.20078	5.47384	5.47961	6.54618	6.22996	6.57353	hsa_circ_0052931	circRNA	AACAGATGAGAGAGAGTGACAATCCAGGCTCCCGGCATCTCCAAAGGGGACAGTCAGTCC	NA	circbase	hsa_circ_0052931	chr2	23862008	23862150	+	142	142	NM_052920	KLHL29
hsa_circ_0029906	0.00392655	9.74546	9.74546	up	6.54071	6.42864	6.3956	3.43971	2.67218	3.29379	hsa_circ_0029906	circRNA	ACAGATGAACGTCAGTCATATCATTTGGATCAAAAAATAGAACAATCGGAGTTGCAGCCA	NA	circbase	hsa_circ_0029906	chr13	31726466	31733000	-	6534	944	NM_006644	HSPH1
hsa_circ_0070812	0.00441215	0.273905	3.6509	down	5.04664	4.4762	4.8091	6.78147	6.93782	6.16322	hsa_circ_0070812	circRNA	TTTGTCTTAACATTCGGCATCAACAGCATTTTATATCAGCGTGGCATATATCCATCTGAA	NA	circbase	hsa_circ_0070812	chr4	120980578	120986973	-	6395	1239	NM_002358	MAD2L1
hsa_circ_0001311	0.000226706	0.462096	2.16405	down	11.7095	11.5559	11.5697	12.7217	12.6829	12.7752	hsa_circ_0001311	circRNA	CTGAAGAAAGAAAATGCCATCATCTATAACAACAATGAGGACTTCCAGGTCGGACAAGCC	NA	circbase	hsa_circ_0001311	chr3	53262071	53262344	-	273	147	NM_001064	TKT
hsa_circ_0020490	0.000303935	0.183031	5.46356	down	3.778	3.99054	4.14492	6.64181	6.46055	6.14002	hsa_circ_0020490	circRNA	ATCCAAAGAAGATGAGAGTGAGGGAATACCTTTGAAAAGAAGGCGTGTGTCCTTTGGTGG	NA	circbase	hsa_circ_0020490	chr10	129899521	129911866	-	12345	8225	NM_002417	MKI67
hsa_circ_0045090	0.0170393	4.28133	4.28133	up	5.68626	5.72493	5.71937	4.05518	3.06433	3.54821	hsa_circ_0045090	circRNA	CATTATTTAGTCCCTCTATCAAGCAAGGAGGAAGTATTCTGCTTCATCAGGTGGTCTATG	NA	circbase	hsa_circ_0045090	chr17	60069900	60107012	-	37112	1091	NM_005121	MED13
hsa_circ_0013321	0.00362273	2.51731	2.51731	up	9.0711	9.01695	9.01965	7.85744	7.69849	7.53924	hsa_circ_0013321	circRNA	AATAGCAAAGGTGTAAATGCAGACAAAGTTGGAATTGAAGCTGCCGAAATGCTATTAGCA	NA	circbase	hsa_circ_0013321	chr1	100750783	100752759	+	1976	200	NM_001130841	RTCD1
hsa_circ_0002946	0.0418895	2.33773	2.33773	up	9.36247	9.40775	9.4506	8.63619	7.69723	8.05535	hsa_circ_0002946	circRNA	GCAAAATAGTGTGCCTCCTTCACAGAGTCTCAGATGATGATAAAGAAAAGGGAGAGGGAG	NA	circbase	hsa_circ_0002946	chr8	98725889	98735263	+	9374	406	NM_178812	MTDH
hsa_circ_0030702	0.0110655	0.134821	7.41724	down	2.1299	3.84626	2.77179	5.58529	6.55155	5.58458	hsa_circ_0030702	circRNA	CCTGACAACATTCTCGGTCCGAGATGGAGAAGTGGGTTGAGGACATCCAGATGGCCATTG	NA	circbase	hsa_circ_0030702	chr13	99092376	99092489	+	113	113	NM_005766	FARP1
hsa_circ_0020746	9.88185e-05	0.398786	2.50761	down	5.19463	5.34196	5.34079	6.50363	6.71274	6.63715	hsa_circ_0020746	circRNA	AGCTGCTTCAAATTGGACTTAAGTCTGAATTTCGGCAGAATTTAGACCCTGCAGTGCGAG	NA	circbase	hsa_circ_0020746	chr11	985434	1003804	+	18370	1392	NM_012305	AP2A2
hsa_circ_0080510	0.00351421	3.21804	3.21804	up	7.65435	7.49049	7.54699	5.84722	5.62945	6.1195	hsa_circ_0080510	circRNA	CATTTTGTGAAATTTTTATGTAGAATAAACATTTGTATCTGTACCAGGGCCAAGGACAGC	NA	circbase	hsa_circ_0080510	chr7	73113534	73123452	-	9918	2039	NM_004603	STX1A
hsa_circ_0003214	0.00167804	0.416661	2.40003	down	6.6247	6.40199	6.36083	7.69315	7.78931	7.70653	hsa_circ_0003214	circRNA	TGACACTACGATCATCAATGCTGTGGTACTGTTGATTTTATTGAGTGCCCTGGCTGATCC	NA	circbase	hsa_circ_0003214	chr8	98817580	98837381	+	19801	504	NM_018407	LAPTM4B
hsa_circ_0017050	0.00334772	2.18284	2.18284	up	6.84063	6.6993	6.69822	5.6444	5.78187	5.41434	hsa_circ_0017050	circRNA	TTAAGTATAAATTATTATTGAAGTGACAGAAATGTTGCATAATGCCAGTTTACTCATCGA	NA	circbase	hsa_circ_0017050	chr1	235505325	235507844	+	2519	2519	NR_036605	GGPS1
hsa_circ_0082413	0.00494852	5.85901	5.85901	up	7.92689	7.84535	7.94164	5.47517	5.57196	4.93997	hsa_circ_0082413	circRNA	TGAAAAAGAGAGACTGTTTATTTGTTTGGTGGCTGGGATGGAACACAAGATCTTGCTGAC	NA	circbase	hsa_circ_0082413	chr7	131113791	131113904	+	113	113	NM_001145354	MKLN1
hsa_circ_0041396	0.00611945	0.304519	3.28387	down	5.20352	4.85436	5.09595	6.69475	7.12966	6.40397	hsa_circ_0041396	circRNA	TGAAATTAAGTTTTCAGATTCGTGGTGCTCTCAATGCCGTCAGAAGCTTGGTTCCTGATG	NA	circbase	hsa_circ_0041396	chr17	2221156	2226639	+	5483	643	NM_021947	SRR
hsa_circ_0056535	0.0413979	3.99247	3.99247	up	4.83349	4.62812	4.80706	3.42431	2.60324	1.82176	hsa_circ_0056535	circRNA	TGAACACCCACACACAGATGTGGTGAAATGTACCCAGTTAGTAAGAGGTGAATGAAGGAG	NA	circbase	hsa_circ_0056535	chr2	135676391	135700244	+	23853	526	NM_058241	CCNT2
hsa_circ_0077530	0.000523502	0.295419	3.38503	down	5.16063	5.30657	5.26105	6.8317	7.14201	7.0191	hsa_circ_0077530	circRNA	GATGTCTTAGGCACAGAGACATCTACCAATCTCCACCAAAAGCTCTACTACCATGTCTTG	NA	circbase	hsa_circ_0077530	chr6	105781188	105816899	-	35711	420	NM_002726	PREP
hsa_circ_0015838	0.000846531	3.15057	3.15057	up	6.93138	6.85401	6.81011	5.142	5.37871	5.0942	hsa_circ_0015838	circRNA	GATAAATAAGAAAATGTGCCAGAGGAACTTCAAGAACCATTTTACACAGATCAGTATGAC	NA	circbase	hsa_circ_0015838	chr1	200729966	200776665	+	46699	422	NM_203459	CAMSAP2
hsa_circ_0078096	0.0182898	3.38521	3.38521	up	6.25672	6.37039	6.47803	4.66587	4.97839	4.04015	hsa_circ_0078096	circRNA	AGGAAGCTCAGTCTCTGGAATCTGTTCTGCGCCACCCGGCAGATAATCGCACCCAGATTC	NA	circbase	hsa_circ_0078096	chr6	144808683	144809970	+	1287	312	NM_007124	UTRN
hsa_circ_0024988	0.0463792	2.98951	2.98951	up	5.20434	5.10955	5.35219	3.06342	3.2156	4.31442	hsa_circ_0024988	circRNA	AAGAGTGAGGGTGTGCTACATTGAGGGTCATCGGGTAATTAATCTGGCCAATGAGATGTT	NA	circbase	hsa_circ_0024988	chr12	1025509	1039310	-	13801	679	NM_134424	RAD52
hsa_circ_0064049	0.0494109	2.22151	2.22151	up	4.44149	4.2858	4.4152	2.77119	3.73402	3.00581	hsa_circ_0064049	circRNA	CACCATCCAGGTCAATTCCGTCAACTGCAATACAAGCTGGAAAATAGTCCTTTTCATGAA	NA	circbase	hsa_circ_0064049	chr3	4687070	4777038	+	89968	4875	NM_001168272	ITPR1
hsa_circ_0021591	0.000720194	0.360972	2.7703	down	4.45947	4.1719	4.47069	5.82746	5.63837	6.03804	hsa_circ_0021591	circRNA	TTTCAATGGTAGCAGCCATTTTAATTCATATTTGAGTGGGCGGTGGCGATTGGTGTTGGC	NA	circbase	hsa_circ_0021591	chr11	33162976	33183037	-	20061	749	NM_001033506	CSTF3
hsa_circ_0038474	0.000100874	0.462193	2.1636	down	8.43593	8.55041	8.37453	9.52244	9.66656	9.51252	hsa_circ_0038474	circRNA	GCCATTTGATTTACATTACTTCGTTCAGAACCATTTCACAAGTGCAAGAATGGCTTTGAT	NA	circbase	hsa_circ_0038474	chr16	21979948	21983443	+	3495	354	NM_003366	UQCRC2
hsa_circ_0092261	0.0172854	2.8716	2.8716	up	7.01554	6.89901	6.97017	5.81067	5.06063	5.34974	hsa_circ_0092261	circRNA	TATTGAGAATATTTGATGATCGTGGACGGAGTGACTATGATGGTATTGGCAATCGTGAAA	NA	circbase	hsa_circ_0092261	chrY	15024638	15024974	+	336	256	NM_001122665	DDX3Y
hsa_circ_0046488	0.00282388	0.381921	2.61834	down	5.57476	6.08541	5.95046	7.11808	7.45517	7.22985	hsa_circ_0046488	circRNA	AAGAGAACAGGCTTGGGAAACCCGCTACATGCTTTTGCTCTGGCTCTCCGTGACCTGCCT	NA	circbase	hsa_circ_0046488	chr17	80726295	80863929	+	137634	1487	NM_005993	TBCD
hsa_circ_0018554	0.00203316	3.14029	3.14029	up	5.59682	5.81048	5.75003	4.20686	3.78719	4.18177	hsa_circ_0018554	circRNA	CTTTAGATTGTGCTGTCAAAGGGAAAACCCCCCAAGTAGGTGACAGAGTATTGGTTGAAG	NA	circbase	hsa_circ_0018554	chr10	70506917	70509442	+	2525	600	NM_018237	CCAR1
hsa_circ_0078186	0.0367664	3.91526	3.91526	up	4.23767	4.08655	4.36842	2.99976	1.69679	1.6748	hsa_circ_0078186	circRNA	GAAGAACTATCAAAGATGTCAAGGAAGTTAAGCTTACCTACTGACCTAAAGCCTGATTTA	NA	circbase	hsa_circ_0078186	chr6	147674458	147694978	+	20520	939	NM_001127715	STXBP5
hsa_circ_0051717	0.00311493	0.312757	3.19737	down	3.89582	3.38002	3.65777	5.08242	5.69715	5.14867	hsa_circ_0051717	circRNA	GTTTGTACGCCTTCGACCTCATCTACCTCAATGGAGAGGAGGTGGATGCGTCTGAGATCC	NA	circbase	hsa_circ_0051717	chr19	48630533	48630605	-	72	72	NM_000234	LIG1
hsa_circ_0040861	0.00398277	0.182953	5.46588	down	6.16148	6.1983	6.26328	8.44841	8.97899	8.48599	hsa_circ_0040861	circRNA	CTGCAGCCCAATGGAGCCGCACGTGCTCGGCGCGGTCCTGTACTGGCTGCTGCTGCCCTG	NA	circbase	hsa_circ_0040861	chr16	88782605	88851372	-	68767	7129	NM_001142864	PIEZO1
hsa_circ_0022153	0.00201626	0.283243	3.53054	down	3.67076	3.72148	3.85928	5.62491	5.29874	5.75656	hsa_circ_0022153	circRNA	TGAACAAGATGCTGGAGTACCTTGTGACTGGTGGCCAGGAGCATGGGTCTGTCCCCTTAC	NA	circbase	hsa_circ_0022153	chr11	57259188	57259335	-	147	147	NM_003627	SLC43A1
hsa_circ_0013874	0.00123096	2.898	2.898	up	10.2208	10.3043	10.3016	8.89582	8.62093	8.69208	hsa_circ_0013874	circRNA	TTGGAGCAACAGCATGTTGGCTTGGCTGTTGACATGGATGAAATTGAAAAGAAGGGGAAG	NA	circbase	hsa_circ_0013874	chr1	145325234	145345005	+	19771	3216	NM_001039703	NBPF10
hsa_circ_0006500	0.00123478	4.69641	4.69641	up	5.78016	5.84339	5.97877	3.72222	3.80496	3.34777	hsa_circ_0006500	circRNA	CAATATAAAGAAACGTATGTTTGTGGGATACTCTTGTAGCACCTGCCAATAGTTTAGTCC	NA	circbase	hsa_circ_0006500	chr5	118576113	118580271	+	4158	271	NM_005509	DMXL1
hsa_circ_0058584	0.0165583	2.25827	2.25827	up	6.49661	6.47575	6.46322	5.46174	5.42493	4.97436	hsa_circ_0058584	circRNA	ATGTCACAGCTTTTCCATAGAACAATTGGAAGTGGAGCTACCTCTAGTTCTGTTGCAGGG	NA	circbase	hsa_circ_0058584	chr2	230693908	230695555	-	1647	180	NM_004238	TRIP12
hsa_circ_0008047	0.0272877	3.15351	3.15351	up	4.79163	4.7962	4.74188	3.06792	3.56303	2.55429	hsa_circ_0008047	circRNA	CCAACAGTAGAACATTCCTGATGTAGATGAAGAAGGCTACAGTATTAAACCAGAAACAAA	NA	circbase	hsa_circ_0008047	chr5	72347175	72364606	+	17431	640	NM_138782	FCHO2
hsa_circ_0067282	0.000389404	0.465724	2.1472	down	5.23665	4.99112	5.15151	6.09103	6.31436	6.282	hsa_circ_0067282	circRNA	CCCACAGCTGAAAGTACCCCCATCACAGCAGTCAAACAGCCTGAGAAAGTGGCAGCTACC	NA	circbase	hsa_circ_0067282	chr3	128987774	128991258	+	3484	384	NM_016128	COPG
hsa_circ_0040179	0.00293758	0.473516	2.11186	down	8.86023	8.7679	8.86366	9.7326	9.97745	10.0041	hsa_circ_0040179	circRNA	CCTTGGAGAGTATTTGAGAACACAGTGGCTACGGTGATGGCTCTGCGCAGGGAGAAGATG	NA	circbase	hsa_circ_0040179	chr16	70288523	70296427	-	7904	908	NM_001605	AARS
hsa_circ_0018395	0.0393472	4.03515	4.03515	up	4.89311	4.68022	4.82664	3.0161	1.77365	3.20806	hsa_circ_0018395	circRNA	TATTTGTAGGTGCTAACCCGAAGAATTCAGTACAAAACCAGGACACGGTAGCCAACCTGA	NA	circbase	hsa_circ_0018395	chr10	51952412	51956679	-	4267	207	NM_019893	ASAH2
hsa_circ_0066241	0.0226052	2.70121	2.70121	up	6.96855	6.92423	7.1247	5.92072	5.61346	5.06414	hsa_circ_0066241	circRNA	CTTCATCAAGCACTTTTCCAGCCATTAACTCCAGGCTCTCGAGAATTTGAAGATGTTGTA	NA	circbase	hsa_circ_0066241	chr3	56700287	56707753	-	7466	691	NM_001112736	FAM208A
hsa_circ_0021736	0.0429299	0.315175	3.17284	down	7.13978	7.37659	6.92929	9.13621	7.96299	9.10115	hsa_circ_0021736	circRNA	TTGCATTGCAGTCAACAGTCGAAGAAGTCCAGGCAACTCCTAGTAGTACAACGGAAGAAA	NA	circbase	hsa_circ_0021736	chr11	35226058	35243279	+	17221	871	NM_000610	CD44
hsa_circ_0055428	0.0298302	4.69244	4.69244	up	5.34603	4.5418	4.8155	2.46433	1.64168	3.4586	hsa_circ_0055428	circRNA	GGGTAATAAAGACCTTTCAGTATCCCTATAGAGGAAGCCAGTGAAGGTGGAGGAAATGAT	NA	circbase	hsa_circ_0055428	chr2	85806131	85809156	+	3025	617	NM_003761	VAMP8
hsa_circ_0053903	1.5979e-05	0.393557	2.54093	down	4.99138	5.06258	4.9883	6.32437	6.32437	6.42829	hsa_circ_0053903	circRNA	ACCTCCACAGTAATTTGCCATCTTCCATGTATGAATGGTGGCCAGTGCAGTTCAAGGGAC	NA	circbase	hsa_circ_0053903	chr2	33411922	33572577	+	160655	2799	NM_206943	LTBP1
hsa_circ_0053549	0.00599715	2.7771	2.7771	up	6.33145	6.37544	6.4777	5.16251	4.90594	4.65474	hsa_circ_0053549	circRNA	ACCGTTTAAGGGCATACATCACAGAAGGAAGCCATGGAAGTAAGCCTTGATATAACAGCA	NA	circbase	hsa_circ_0053549	chr2	32639836	32800433	+	160597	11878	NM_016252	BIRC6
hsa_circ_0079063	0.00217872	0.324131	3.08517	down	5.22504	5.24499	5.55233	6.93509	6.94701	7.03797	hsa_circ_0079063	circRNA	CGTATGCGCTCAGTATGGTTTGAAGTGGTGAACATGGATTTTTCTCGGCTTCACATGTAC	NA	circbase	hsa_circ_0079063	chr7	872141	872238	+	97	97	NM_001130965	SUN1
hsa_circ_0002206	0.00629925	4.37574	4.37574	up	7.41506	7.30647	7.24855	5.21112	4.79629	5.49512	hsa_circ_0002206	circRNA	ATCTACCACTGTAATGTGCAGACTCCAAGGGTTAATCATCTCATTTTAGTGGAGCCTTGG	NA	circbase	hsa_circ_0002206	chr3	43753200	43756550	+	3350	267	NM_016006	ABHD5
hsa_circ_0038434	0.00230179	2.06185	2.06185	up	6.49687	6.39657	6.58559	5.24615	5.54877	5.5385	hsa_circ_0038434	circRNA	TGTAATGCAGAGAGATCAATGTCTTATTGTGATGAGTCTCGACTGTCAAATCTTCTTCAG	NA	circbase	hsa_circ_0038434	chr16	21487919	21490899	-	2980	407	NR_027155	LOC100271836
hsa_circ_0028327	0.0283974	2.88441	2.88441	up	5.48348	5.77002	5.63356	4.47745	4.20232	3.45359	hsa_circ_0028327	circRNA	CATCATCATGTTATCTTTTGACCCGATATGCTGAATCTCTAGGTCAGTATGCTGCTGCGT	NA	circbase	hsa_circ_0028327	chr12	112477032	112491461	-	14429	1021	NM_024953	NAA25
hsa_circ_0065396	7.59116e-05	0.162575	6.151	down	4.38211	4.31058	4.00922	6.67749	7.04315	6.84697	hsa_circ_0065396	circRNA	ATTAAAGCTGCTGTTTTAAAAGGCGGTGACCGAGGCTTTGACGGGCAGCCAGGCCCCAAG	NA	circbase	hsa_circ_0065396	chr3	48601505	48604623	-	3118	1122	NM_000094	COL7A1
hsa_circ_0008716	0.0304437	2.041	2.041	up	3.93956	4.11036	3.9741	2.63903	3.34546	2.86521	hsa_circ_0008716	circRNA	ATAGCCATGAAGGCTCTAACCTGCCGGCCAGGACTCAGCCAGTCCCATCCGGACCACACA	NA	circbase	hsa_circ_0008716	chr16	66971939	66973261	+	1322	347	NR_036684	CES2
hsa_circ_0055760	0.000497106	0.333385	2.99953	down	6.22663	6.05581	6.3219	7.75687	7.75007	7.86137	hsa_circ_0055760	circRNA	AGATCTCAGCCCCGCAGGAACGGCTGTACTCCACATGGATTGGGTGGGGCCTGCACGATT	NA	circbase	hsa_circ_0055760	chr2	98273614	98274580	-	966	278	NM_005735	ACTR1B
hsa_circ_0059930	0.00568648	2.08093	2.08093	up	5.11584	5.08775	5.15934	4.0739	3.88877	4.21142	hsa_circ_0059930	circRNA	TGTTACCAATGGTGAAACTACATGTTCAGAAAGTACCATGCATTTCACGGTGGCCTTGTG	NA	circbase	hsa_circ_0059930	chr20	32957199	33001685	+	44486	573	NM_031483	ITCH
hsa_circ_0023637	0.00202332	2.9065	2.9065	up	9.23071	9.29226	9.40725	7.66016	8.0013	7.62589	hsa_circ_0023637	circRNA	TCGCAATTCTTACGATGTCTTCTCTTTGCTACGAATCCCACGTGGCGAAGTCTCGATTTT	NA	circbase	hsa_circ_0023637	chr11	75590922	75623083	+	32161	323	NM_003369	UVRAG
hsa_circ_0040657	0.000470708	3.15484	3.15484	up	10.6912	10.7053	10.7676	8.98855	9.00561	9.18969	hsa_circ_0040657	circRNA	AAGCAGGTCCCAAATAAAGCCAGTGCCCACCTGCAGGTCTTCGCAACAGCCGGGCCACTG	NA	circbase	hsa_circ_0040657	chr16	83998666	83999937	+	1271	1271	NM_182981	OSGIN1
hsa_circ_0089278	0.00748428	4.2914	4.2914	up	7.18073	7.08164	7.13733	5.39749	4.8359	4.77962	hsa_circ_0089278	circRNA	CATCTCTATGAACCAGAGGAAGGGGCATTCAGACGAAAACTCCAATGCCAAAATCAAACA	NA	circbase	hsa_circ_0089278	chr9	135156853	135171415	-	14562	705	NM_015046	SETX
hsa_circ_0037253	0.000430392	0.114144	8.76089	down	4.55268	4.5327	4.64148	7.51627	7.87971	7.7036	hsa_circ_0037253	circRNA	TATCAATAAGAACTCTGTTCACGCAAGTGCCTGCAGGCCCTGCAGCGACGCTGAGCTGCT	NA	circbase	hsa_circ_0037253	chr16	766932	767480	+	548	470	NM_024042	METRN
hsa_circ_0035228	0.00390306	4.54225	4.54225	up	5.48646	5.50218	5.51427	3.36292	3.51118	3.03918	hsa_circ_0035228	circRNA	TTTAATACCGAGTGGAACAGATGTGCATTCAGATTAAAGAAGTTGGAGATCGTGTCAACT	NA	circbase	hsa_circ_0035228	chr15	50875285	50884823	-	9538	949	NM_017672	TRPM7
hsa_circ_0006037	0.0045925	3.45698	3.45698	up	10.1907	10.2571	10.2141	8.55217	8.55111	8.15584	hsa_circ_0006037	circRNA	TTGCAAGACTCATGTCTACAGTAGAGAAGACAAGCACATCTACCAGGGTATGTTAGAGCC	NA	circbase	hsa_circ_0006037	chr2	64800079	64812679	+	12600	392	NM_203437	AFTPH
hsa_circ_0058120	0.00100404	0.436044	2.29335	down	5.8259	5.58195	5.77408	6.94209	6.97727	6.8639	hsa_circ_0058120	circRNA	TGGTTTTAAGTTTTGGTTCAGACTCGAGGAGGAAATTCCAATGGTGCCTTGTGCCACTTC	NA	circbase	hsa_circ_0058120	chr2	216263979	216288249	-	24270	2132	NM_212482	FN1
hsa_circ_0034539	2.27633e-05	0.229207	4.36287	down	7.83527	7.878	7.89025	10.0588	9.93729	9.98124	hsa_circ_0034539	circRNA	TATATTTATAGCGATGGTCGAGGTGATGCCTGCAAAGATGATTTTGACCATGACAGTGTG	NA	circbase	hsa_circ_0034539	chr15	39885200	39889668	+	4468	2844	NM_003246	THBS1
hsa_circ_0070588	0.00604962	2.99378	2.99378	up	5.20692	5.05078	5.27374	3.53769	3.89806	3.2942	hsa_circ_0070588	circRNA	GATTTACCAGATGTATTTCCACTACACAAAATTTTCCACCTCTGGGATACCTTACTACTT	NA	circbase	hsa_circ_0070588	chr4	107114765	107114927	-	162	162	NM_001163435	TBCK
hsa_circ_0041456	0.0186245	6.50146	6.50146	up	5.19869	5.21725	5.23479	2.92817	1.66005	2.67598	hsa_circ_0041456	circRNA	CCTGTATGAGGAGCAGTTTCTCCTCAAATACCCCAACGGAGTGAACCCCGTGAACAGCAA	NA	circbase	hsa_circ_0041456	chr17	3559969	3560089	+	120	120	NM_004937	CTNS
hsa_circ_0078663	0.00227337	0.486678	2.05475	down	6.03968	6.2034	6.2255	7.17145	7.0265	7.3734	hsa_circ_0078663	circRNA	TTACTACCAATGACAACCATGAGTGGAAAAAACTAATTATGGTTCAGCACTGGCCTGAGA	NA	circbase	hsa_circ_0078663	chr6	167347578	167366036	-	18458	406	NM_003730	RNASET2
hsa_circ_0005262	0.0112794	2.57835	2.57835	up	6.36024	6.41001	6.42559	5.08359	5.24391	4.72135	hsa_circ_0005262	circRNA	TCAACGAAAGAAACTGTTCAGGTTCCATTATCAAAACGAGCAAAATTTGTTGGACCTGGT	NA	circbase	hsa_circ_0005262	chr2	55867761	55871855	-	4094	326	NM_033109	PNPT1
hsa_circ_0053340	0.017472	3.14598	3.14598	up	7.80728	7.8416	7.70074	6.31915	6.35013	5.60927	hsa_circ_0053340	circRNA	TTGTATATGGCAGTTGGTTTCAGCCTACTATTGAGCGAGTGAGTGGTGGACATGACAACA	NA	circbase	hsa_circ_0053340	chr2	29129325	29148019	+	18694	723	NM_015131	WDR43
hsa_circ_0013511	0.00295243	3.03734	3.03734	up	9.40338	9.47716	9.40708	7.80248	8.00947	7.64521	hsa_circ_0013511	circRNA	AGACTGCTCACTTGCTGTGCTGGACTCAAGCCTTTCTGAGTTATGGGGCGCTTCTCCTCG	NA	circbase	hsa_circ_0013511	chr1	111984646	111991426	-	6780	754	NM_024102	WDR77
hsa_circ_0049849	1.57252e-05	4.391	4.391	up	6.73795	6.87895	6.70708	4.69178	4.57179	4.65998	hsa_circ_0049849	circRNA	TAAACTTGGTTTCTTTTAAGTATGACTCTTATGAGTCCTGCGACTCGAGGGCCGTCCTGA	NA	circbase	hsa_circ_0049849	chr19	15511218	15512414	-	1196	1008	NM_014371	AKAP8L
hsa_circ_0064485	0.019049	2.46187	2.46187	up	5.13086	5.16324	5.0846	4.03114	3.42289	3.95393	hsa_circ_0064485	circRNA	CAATTACACTGCCACATATCCCTATGATTTTAAACCAGCATCTATAGACACTTCCTGTGA	NA	circbase	hsa_circ_0064485	chr3	15471419	15471514	+	95	95	NM_033083	EAF1
hsa_circ_0088389	0.000249363	3.45088	3.45088	up	6.13903	5.8881	6.00863	4.23585	4.38911	4.03969	hsa_circ_0088389	circRNA	AGCTTGAAAACTATGCAAGAAGAGGCCTTGAAGCTGGTGTTACTGGCATTAGAAGATGGT	NA	circbase	hsa_circ_0088389	chr9	125639749	125645658	-	5909	742	NM_001100588	RC3H2
hsa_circ_0085363	0.00790978	2.76894	2.76894	up	5.70408	5.81318	5.79805	4.09838	4.58823	4.17345	hsa_circ_0085363	circRNA	GACACTACAGATGTACAGATCAGCTCTCAAAATGTCTTCTGTGTCTTCTGAGCGTCTTCT	NA	circbase	hsa_circ_0085363	chr8	116616099	116635985	-	19886	2217	NM_014112	TRPS1
hsa_circ_0059452	0.00072741	3.08386	3.08386	up	7.76665	7.84884	7.92051	6.08836	6.39822	6.16081	hsa_circ_0059452	circRNA	TGCCAGTTAGAGGTCCTATACGTTGCTTGTGGAGGCGTGGGATTCCAGTAATGACACCGT	NA	circbase	hsa_circ_0059452	chr20	10630894	10644662	-	13768	847	NM_000214	JAG1
hsa_circ_0057904	0.0235877	9.7346	9.7346	up	6.1606	6.14082	6.2062	3.64369	2.65881	1.75199	hsa_circ_0057904	circRNA	AAAGACATGCGTACTGCAACAGCCACTTGCAGGTACTTGGCTTTATCCCGAAAAAAGAGA	NA	circbase	hsa_circ_0057904	chr2	206911227	206921667	-	10440	855	NM_017759	INO80D
hsa_circ_0072327	0.038863	4.03099	4.03099	up	6.06377	6.0085	5.95197	3.83138	4.64242	3.12304	hsa_circ_0072327	circRNA	TATCCTTAAGAGAAGACAGAGAAGCACGATTTCTAGCCAGTAAAATGGGAATCATAGCAA	NA	circbase	hsa_circ_0072327	chr5	38962977	38975706	-	12729	745	NM_152756	RICTOR
hsa_circ_0031419	0.00265336	3.17211	3.17211	up	5.26623	5.14377	5.36922	3.72949	3.72917	3.29007	hsa_circ_0031419	circRNA	CGATGTACTGTGGCTTTGAAGCGTATGTTGAATTTCAATGTGCCTCATATTAAAAACAGC	NA	circbase	hsa_circ_0031419	chr14	31097414	31122794	+	25380	794	NM_016106	SCFD1
hsa_circ_0079109	0.0190753	0.388957	2.57098	down	6.02611	6.06069	6.05109	7.32022	7.09265	7.73697	hsa_circ_0079109	circRNA	TCCTGTGCCAAGGTACCAGCCTCCGAACCTCGCCATCTCTACCCTCTACTGGAAGGCCTG	NA	circbase	hsa_circ_0079109	chr7	1510481	1529318	-	18837	4292	NM_001080453	INTS1
hsa_circ_0026471	0.0148349	0.377568	2.64853	down	5.7764	5.78485	5.72745	7.02478	6.92346	7.49116	hsa_circ_0026471	circRNA	AAACCTCAGCTAGCTCTGCCAATGTCGTATGAGGATGAGATCAATAAGCGTACAGAGATG	NA	circbase	hsa_circ_0026471	chr12	53290970	53295003	-	4033	1160	NM_002273	KRT8
hsa_circ_0033802	0.00394461	0.421258	2.37384	down	7.13287	7.12713	7.09176	8.19304	8.41472	8.47128	hsa_circ_0033802	circRNA	CTGGACCCGACAAAAACCCATGCCTGGAAGCTTCCCGCCACAGCCCTCCCCATGGGGCCC	NA	circbase	hsa_circ_0033802	chr14	106331860	106370518	-	38658	38658	---	---
hsa_circ_0066236	0.04889	2.50625	2.50625	up	7.00779	6.98229	7.00454	5.81866	6.02374	4.97859	hsa_circ_0066236	circRNA	CCAAATGAAGCACTTTTCCAGCCATTAACTCCAGGCTCTCGAGAATTTGAAGATGTTGTA	NA	circbase	hsa_circ_0066236	chr3	56694941	56707753	-	12812	933	NM_001112736	FAM208A
hsa_circ_0085114	0.0380935	5.05513	5.05513	up	5.09748	5.10572	5.05889	3.29319	1.621	2.8678	hsa_circ_0085114	circRNA	AAGGACTCAAGGCTATCAAGAATTTTAATGGAGCTGGATGGACCAAATTGGCGGGAGAAG	NA	circbase	hsa_circ_0085114	chr8	101237400	101245765	+	8365	427	NM_003114	SPAG1
hsa_circ_0077090	0.0361603	4.70775	4.70775	up	5.38261	5.71117	5.21953	3.87174	3.17408	2.0838	hsa_circ_0077090	circRNA	GAAAGACCAGGATTTGCAAAGAAATTGCAGACAAGCTATTACTTTGAATGAGTCTACTGG	NA	circbase	hsa_circ_0077090	chr6	76372936	76376657	+	3721	528	NM_015571	SENP6
hsa_circ_0080278	0.000364643	0.402675	2.48339	down	5.79015	5.55051	5.82454	6.89398	7.09745	7.11554	hsa_circ_0080278	circRNA	AATTGTGTATCTCAGATCTGTACTCTGGTGGCTTCCAGTGGAAAAGGCATTTTGGAGGCA	NA	circbase	hsa_circ_0080278	chr7	56141866	56148365	+	6499	1627	NM_015411	SUMF2
hsa_circ_0035938	0.0438134	3.29402	3.29402	up	4.7582	4.68457	4.74144	3.57719	2.20193	2.92721	hsa_circ_0035938	circRNA	TGTAGATAAAATGTAACCTTCTGTAATGGAAGATGATTGAAGACAAGGGGCCTCGTGTTG	NA	circbase	hsa_circ_0035938	chr15	66007815	66048810	-	40995	1975	NM_001144823	DENND4A
hsa_circ_0024463	0.0418488	2.006	2.006	up	4.23931	4.4818	4.23555	3.74634	2.89664	3.18224	hsa_circ_0024463	circRNA	TTGGATATCAGTGGTTCCTGAGAATGGATTTGAAGTTTTCAGAAGAGTGTTTGTGGACTT	NA	circbase	hsa_circ_0024463	chr11	118370017	118370628	+	611	197	NM_001197104	MLL
hsa_circ_0085074	0.00603315	3.71527	3.71527	up	3.82517	4.2674	4.17405	2.23264	1.70472	2.56016	hsa_circ_0085074	circRNA	TTTAGAGCAGGACCAAAAGATCTCAGATTGCTATAACTGAAGGTATATTTGAACTTCCAA	NA	circbase	hsa_circ_0085074	chr8	100205103	100866484	+	661381	8609	NM_017890	VPS13B
hsa_circ_0079596	0.00244504	0.48858	2.04675	down	5.04479	4.70419	5.04406	6.14416	5.93324	5.82299	hsa_circ_0079596	circRNA	GCAGTTTGAGGTGCTGGATAGTTTACTAGTCCAGTATGGAGTGGTGGAGAGCTGTGAGCA	NA	circbase	hsa_circ_0079596	chr7	23381682	23401360	-	19678	918	NM_006547	IGF2BP3
hsa_circ_0072209	0.000235685	3.64943	3.64943	up	3.64449	3.71588	3.35788	1.89103	1.56624	1.66276	hsa_circ_0072209	circRNA	GTAAAAAAAGACCACAGCAGTTTACGTTTCAAGATTCAAATAATTCTGTTGATTCATCAG	NA	circbase	hsa_circ_0072209	chr5	37167148	37227919	-	60771	6279	NM_023073	C5orf42
hsa_circ_0011646	0.015696	3.19073	3.19073	up	3.8818	3.89793	4.08719	1.78381	2.29852	2.64528	hsa_circ_0011646	circRNA	AACATGACAGGTCTGTAATATTGTGGCAGGGCAACGATGTATCAAGAAGCTAACAGACAA	NA	circbase	hsa_circ_0011646	chr1	36475075	36520746	+	45671	1445	NM_024852	EIF2C3
hsa_circ_0073390	0.0369196	3.00529	3.00529	up	5.77608	5.76367	5.91278	4.80433	3.97748	3.66278	hsa_circ_0073390	circRNA	GACGTCACTGATTATGCCAAAAACGTTGAATCCTCAGTGGAGGGAACAATTTGATTTTCA	NA	circbase	hsa_circ_0073390	chr5	94224583	94245086	-	20503	412	NM_024717	MCTP1
hsa_circ_0040579	0.000987031	0.313499	3.1898	down	8.10821	8.07486	7.91457	9.79477	9.83268	9.47132	hsa_circ_0040579	circRNA	TCTGGGTCAGGAAAAGCGTGCAAGTATCAGTGATGCTGCCCTGTTAGACATCATTTATAT	NA	circbase	hsa_circ_0040579	chr16	81047740	81053881	+	6141	360	NM_001100624	CENPN
hsa_circ_0065613	0.0028674	0.471167	2.12239	down	5.57914	5.38401	5.81574	6.71465	6.49764	6.83603	hsa_circ_0065613	circRNA	GTTTCATTTCACACACCTCATTATGACCTTCAAGGATGGAGCTGACCTCAAGGGAAAGAG	NA	circbase	hsa_circ_0065613	chr3	49169548	49170301	-	753	460	NM_002292	LAMB2
hsa_circ_0003484	0.0104091	0.437388	2.2863	down	6.57543	6.4526	6.47318	7.75982	7.8795	7.4024	hsa_circ_0003484	circRNA	ATGAGCTGTCAGTACTAACATTCTGAGAGAGCCTGTGTGTTTAGGAGGATGTGAGCACAT	NA	circbase	hsa_circ_0003484	chr2	215657020	215661841	-	4821	206	NM_000465	BARD1
hsa_circ_0038306	0.00207398	2.2866	2.2866	up	7.29865	7.28556	7.38289	5.96941	6.25696	6.14858	hsa_circ_0038306	circRNA	CAGGTATCTGCTTGTAATGACCAGCCTGCAGTCTATTCTTGAAAATGTGGATACACCAGA	NA	circbase	hsa_circ_0038306	chr16	18896411	18896988	-	577	199	NM_015092	SMG1
hsa_circ_0016838	0.0431853	2.15285	2.15285	up	4.73431	4.46182	4.6205	3.7687	2.91024	3.68689	hsa_circ_0016838	circRNA	CACAGCTTTAACAGTGTTACTTGATTGGGCAAGACAATCATTGGTTGCATTTTATAAGAA	NA	circbase	hsa_circ_0016838	chr1	229768015	229781716	+	13701	3780	NM_014777	URB2
hsa_circ_0035584	0.049842	6.12294	6.12294	up	5.97236	6.0105	5.92166	3.97407	1.784	3.5266	hsa_circ_0035584	circRNA	CTTCTTCAGAGATAAATTAACTTTGAAGATTCCTTGGAAGAACCTTTATGGAGAAGCAGT	NA	circbase	hsa_circ_0035584	chr15	62204038	62327251	-	123213	8528	NM_001018088	VPS13C
hsa_circ_0059710	0.000229986	0.365861	2.73328	down	6.33377	6.4579	6.1887	7.85206	7.81053	7.67643	hsa_circ_0059710	circRNA	TAAACCACAGGTTCTTGATACATATTTGCCAGACTTCAAGATTTCAGAAAAGGGGTGAAA	NA	circbase	hsa_circ_0059710	chr20	30330343	30330450	+	107	107	NM_012112	TPX2
hsa_circ_0061096	0.0233048	0.263989	3.78804	down	3.25583	2.95651	2.74503	4.27924	5.5076	4.70448	hsa_circ_0061096	circRNA	TGGACTGGATCAGGCTGACTATTTTGGCTGCCGCAGGCACCGGCCAGTGCTTCTGCAAGC	NA	circbase	hsa_circ_0061096	chr20	60910076	60910182	-	106	106	NM_005560	LAMA5
hsa_circ_0028946	6.86721e-05	0.281218	3.55596	down	8.41399	8.24949	8.36363	10.1682	10.1351	10.2183	hsa_circ_0028946	circRNA	TAAGCTTCTCTGTACAGTTGAAATAAACAGACAGCAAAATGGTGCCAAGTCGCCCTCCAC	NA	circbase	hsa_circ_0028946	chr12	121675494	121701742	-	26248	4149	NM_006549	CAMKK2
hsa_circ_0002188	0.00360888	3.04473	3.04473	up	5.56022	5.74623	5.76848	4.33024	3.79513	4.09021	hsa_circ_0002188	circRNA	AGCCACACCCTGTGTACAGGTACGGATGCCACTCATGCGGAGCACATCGAGACCATCAAA	NA	circbase	hsa_circ_0002188	chr17	18183849	18188834	-	4985	547	NM_004618	TOP3A
hsa_circ_0021117	0.00371792	0.389444	2.56777	down	5.70875	5.71593	5.43128	7.06792	6.66307	7.1754	hsa_circ_0021117	circRNA	ATGTAACAATAAAGTGAAATCTTCCCCTCTGTGCATCATAAACTTGGATAAGCACCGGCT	NA	circbase	hsa_circ_0021117	chr11	9002122	9005516	-	3394	3080	NM_020645	NRIP3
hsa_circ_0074618	0.0018902	0.49701	2.01203	down	4.68674	4.67474	4.66075	5.59234	5.69164	5.75944	hsa_circ_0074618	circRNA	TCCTGCTCCAGGGCATTGGCACTGATGAGAAGTGCCTCATTGAGATCTTGGCTTCCCGGA	NA	circbase	hsa_circ_0074618	chr5	150515816	150516882	-	1066	171	NM_001155	ANXA6
hsa_circ_0001974	0.000121939	0.425302	2.35127	down	10.1877	10.0685	10.0754	11.3215	11.2588	11.4482	hsa_circ_0001974	circRNA	ATCATTGCCAAGACCTTCAAGGGCCGAGGGATCACGGCTACCGAGTCTATTGCTTGCTGG	NA	circbase	hsa_circ_0001974	chr3	53267171	53269190	-	2019	311	NM_001135055	TKT
hsa_circ_0086395	0.00967172	0.459716	2.17526	down	5.32927	5.32586	5.48491	6.20047	6.65271	6.61415	hsa_circ_0086395	circRNA	AAATATATAAAGGAAATGCATGCTGAAATCTGTTATGCCGAGTGTCTCCTACAGAAAGCT	NA	circbase	hsa_circ_0086395	chr9	15199858	15203888	-	4030	133	NM_152574	TTC39B
hsa_circ_0031893	0.00153069	0.468007	2.13672	down	6.47401	6.58959	6.36056	7.57754	7.53081	7.61001	hsa_circ_0031893	circRNA	AACGTCTGAGGAGCCAGCTCTCCCAGGCGCTGAACGGACTGTCAGACAGGGCCAAAGAAG	NA	circbase	hsa_circ_0031893	chr14	51464767	51492078	-	27311	781	NM_015163	TRIM9
hsa_circ_0013497	0.00173318	2.05684	2.05684	up	5.99884	5.89993	6.01984	4.9954	5.0219	4.76977	hsa_circ_0013497	circRNA	GCAATCTATGGTAAGCACCAGCCACAAAAACCTACAAAAGAAGGGAAATTACTGTCTTTA	NA	circbase	hsa_circ_0013497	chr1	111690263	111717585	+	27322	787	NM_001007794	CEPT1
hsa_circ_0089933	0.0136071	3.21199	3.21199	up	9.33546	9.32596	9.32765	7.8422	7.79927	7.21686	hsa_circ_0089933	circRNA	TAAAACCTTGAGTCTGTGAACTAGATATCATCTTTAATTTTGAGAAGGCTTATTTTATTT	NA	circbase	hsa_circ_0089933	chrX	15843928	15863639	-	19711	1705	NM_003916	AP1S2
hsa_circ_0037751	0.0021611	0.45321	2.20648	down	5.34254	5.2762	5.32528	6.47825	6.32047	6.5611	hsa_circ_0037751	circRNA	CTCCACCAAGGATGTGAACCTGAAGATGCCCCGGAACAACCAGCTGCTGCACTTCGCCTT	NA	circbase	hsa_circ_0037751	chr16	4848071	4850579	-	2508	390	NM_024589	ROGDI
hsa_circ_0009420	0.0033147	0.113665	8.79776	down	3.31815	3.93988	3.11138	6.47961	6.69112	6.73102	hsa_circ_0009420	circRNA	CCTGGAGACAGATCTCCCAGAGGCTGTGCACGGGCAAGCTGGGCATCGCCATGAAGGTGC	NA	circbase	hsa_circ_0009420	chr1	3692358	3692546	+	188	188	NM_001163724	LOC388588
hsa_circ_0066961	0.0230884	7.16117	7.16117	up	6.41071	6.28716	6.32779	4.18227	2.56243	3.31339	hsa_circ_0066961	circRNA	ATTTTCAGAATGAAGCTTGAACATGACAAGCAGATTTGGGAGTCCAAGGCCCAGACAGAG	NA	circbase	hsa_circ_0066961	chr3	121382047	121411428	-	29381	4292	NM_004487	GOLGB1
hsa_circ_0030190	0.00969117	2.65057	2.65057	up	7.81528	7.74893	7.83693	6.67195	6.30391	6.15823	hsa_circ_0030190	circRNA	AGAGAGAGAGACACAGTGCCGTAACTGGCTGAAGACTGGCAACTGCCTCTATGGAAACAC	NA	circbase	hsa_circ_0030190	chr13	46553947	46619199	-	65252	1795	NM_015070	ZC3H13
hsa_circ_0025755	0.0229091	3.28833	3.28833	up	7.49233	7.4235	7.36452	6.2176	5.37364	5.36454	hsa_circ_0025755	circRNA	AGTACATCAACAGCTCTTCCACCAAGACAGTATTTGATCTTTCACCACAGCAGAAAGAGT	NA	circbase	hsa_circ_0025755	chr12	29510555	29514618	-	4063	143	NM_016570	ERGIC2
hsa_circ_0029720	0.0413418	2.00031	2.00031	up	4.58617	4.94602	4.77031	3.91373	3.22551	4.05627	hsa_circ_0029720	circRNA	AGAGACTCTTTGGTCAAAAGATATGGCGCCATATCAGGGTGGGTCCCGGTGACCGTGCTC	NA	circbase	hsa_circ_0029720	chr13	23939304	23949408	-	10104	437	NM_014363	SACS
hsa_circ_0017754	4.34896e-05	0.258211	3.8728	down	5.98402	5.82946	6.01714	7.75963	8.00677	7.92043	hsa_circ_0017754	circRNA	ACATTTAACCCGGTCATTGGTGATTCATCTGTGGATCCAAAAAAGAGAGGCCAAGTGGCT	NA	circbase	hsa_circ_0017754	chr10	12149907	12159754	+	9847	355	NM_018706	DHTKD1
hsa_circ_0058108	0.000414487	0.407447	2.45431	down	5.88845	5.8524	5.77676	7.15032	7.23463	7.01216	hsa_circ_0058108	circRNA	GCAGGTCCAGCCCACGAGGAAATCTGCACAACCAATGAAGGGGTCATGTACCGCATTGGA	NA	circbase	hsa_circ_0058108	chr2	216248050	216286966	-	38916	3657	NM_212482	FN1
hsa_circ_0013770	0.00477717	0.448719	2.22857	down	6.66792	6.73102	6.6256	7.67812	7.77151	8.02283	hsa_circ_0013770	circRNA	TCCACGACAGACTATAGGGTATGACCCCATCATTTCCCCAGAGGTCTCGGCCTCCTTTGG	NA	circbase	hsa_circ_0013770	chr1	120277256	120277389	+	133	133	NM_006623	PHGDH
hsa_circ_0031755	0.0188186	6.29855	6.29855	up	4.93504	4.8795	4.98118	1.69982	1.85682	2.94003	hsa_circ_0031755	circRNA	GTTGGAAAAGGAGAAAATTCTCAAGAAAAACCTCCAGTTCAGCTTACACCTGCCTTGGTG	NA	circbase	hsa_circ_0031755	chr14	45475210	45495075	+	19865	684	NM_015091	FAM179B
hsa_circ_0064235	0.00793427	0.346833	2.88323	down	3.40171	3.65865	3.59604	4.88089	5.43799	4.85468	hsa_circ_0064235	circRNA	AATTCTGTTCTAAGTTCGTGACCTCCTTGTTGCAGTTGGTTCATTCCTGCAGTGAGCAGT	NA	circbase	hsa_circ_0064235	chr3	10105475	10143614	+	38139	3197	NM_001018115	FANCD2
hsa_circ_0054821	0.0222592	2.33603	2.33603	up	5.59106	5.55071	5.68194	4.56676	4.55547	3.95077	hsa_circ_0054821	circRNA	AGATGAGCAGATTAGAATATGGCTACATATTCCCGCTGTCATGCAGCACATTATACCTTT	NA	circbase	hsa_circ_0054821	chr2	61523934	61610471	-	86537	3501	NM_014709	USP34
hsa_circ_0053361	0.00483637	2.84134	2.84134	up	7.59747	7.42726	7.64155	6.33356	5.79087	5.97738	hsa_circ_0053361	circRNA	TATTCATCTTTGTAACAGCATCAGAGAAGACAAAGGGAGCAACTTCCCCTGGACAGAAGG	NA	circbase	hsa_circ_0053361	chr2	29165177	29171080	+	5903	1735	NM_015131	WDR43
hsa_circ_0039026	0.000850011	2.12215	2.12215	up	7.10635	7.07475	7.09718	5.92792	6.06439	6.02616	hsa_circ_0039026	circRNA	AAATAAGCTGAGAGATCGATGTCTTATTGTGATGAGTCTCGACTGTCAAATCTTCTTCGG	NA	circbase	hsa_circ_0039026	chr16	30312542	30312679	-	137	137	NR_002453	LOC595101
hsa_circ_0001698	0.0218805	2.73893	2.73893	up	6.42644	6.44655	6.39945	5.33999	4.55989	4.9058	hsa_circ_0001698	circRNA	GTTGAAATAGAGTCCTGTGAAGATAAATCAGATTAGCTTGGATGAAAGTGGAGAGCACAT	NA	circbase	hsa_circ_0001698	chr7	38829400	38869928	-	40528	538	NM_014396	VPS41
hsa_circ_0075043	0.0314022	2.57653	2.57653	up	5.53303	5.6068	5.67509	4.0049	4.71602	3.84586	hsa_circ_0075043	circRNA	ATTGAAATTTCAAACTCCATCAAGAATGCTGGAGGAAGGGTGTTTGTCCACTGCCAGGCA	NA	circbase	hsa_circ_0075043	chr5	172195092	172196135	-	1043	1043	NM_004417	DUSP1
hsa_circ_0073420	0.0239477	4.3308	4.3308	up	7.83015	7.79195	7.86741	6.15404	5.78163	4.97352	hsa_circ_0073420	circRNA	CATACCAAAGACTGAAGGAGCATTAGGTTATGCGTATTGGGTCTGCACAACATTGCAAGA	NA	circbase	hsa_circ_0073420	chr5	94845297	94848322	-	3025	236	NM_014639	TTC37
hsa_circ_0030001	0.0182977	3.10609	3.10609	up	6.03831	6.11127	6.15389	4.88818	4.08352	4.30545	hsa_circ_0030001	circRNA	TCAGATACAAGCTAAAGATACTTCAAGTGAAGAAGTTAACCTGAGTCACATTGTACCATG	NA	circbase	hsa_circ_0030001	chr13	36886281	36900835	-	14554	569	NM_015087	SPG20
hsa_circ_0045035	0.00725323	2.59198	2.59198	up	4.26732	4.09922	4.04866	3.06622	2.67736	2.49923	hsa_circ_0045035	circRNA	TTCATACCTGAGCTTATTGCACAGCCAGAACTTGAGAAACAGGCATAAACTTGGAGGAGG	NA	circbase	hsa_circ_0045035	chr17	59946633	60002460	-	55827	2845	NR_026641	INTS2
hsa_circ_0047525	0.0114574	2.45224	2.45224	up	5.24184	5.20939	5.19925	3.93293	3.64737	4.14541	hsa_circ_0047525	circRNA	CTGATGCTCTCTTGTCAGACAAGCAGGTTTTTATCGCATCTCCTCTTGTTCCTACACTTG	NA	circbase	hsa_circ_0047525	chr18	43460039	43496547	-	36508	2428	NM_020964	EPG5
hsa_circ_0006013	0.000546478	2.06272	2.06272	up	4.89892	5.12412	4.93898	3.97975	4.05061	3.79635	hsa_circ_0006013	circRNA	GGGGGATATGGTACCTGCAAGGTGTGGAGTTACAGTCCGAGACAGTCTAAAGAAAGCACT	NA	circbase	hsa_circ_0006013	chr7	140434416	140508795	-	74379	1777	NM_004333	BRAF
hsa_circ_0092198	0.000274032	0.442089	2.26199	down	11.2831	11.2309	11.2726	12.3751	12.5127	12.4288	hsa_circ_0092198	circRNA	CGCAGAGGTCCTGACATCATGTACACGGGCACCGTCGACTGTTGGAGGAAGATCTTCAGA	NA	circbase	hsa_circ_0092198	chrY	1455044	1455652	-	608	608	NM_001636	SLC25A6
hsa_circ_0072705	0.00713298	2.03118	2.03118	up	4.68104	4.71919	5.10166	3.94546	3.97122	3.51242	hsa_circ_0072705	circRNA	AGAATTTTGGTGATGCGGCTGACTAAGCCTACTTTATTCACCAATATCCCAGTAACATGT	NA	circbase	hsa_circ_0072705	chr5	64931127	64931870	+	743	169	NM_001093755	C5orf44
hsa_circ_0034847	0.0230153	0.351408	2.84569	down	5.55378	5.18621	5.34467	6.55176	7.3779	6.53561	hsa_circ_0034847	circRNA	TCCCTCCTCGATTCCCACAGTCCCTGAGGACTTGTTCTTTCTGGAAGAGGGTCCCTCATA	NA	circbase	hsa_circ_0034847	chr15	43018294	43022083	-	3789	1006	NM_138477	CDAN1
hsa_circ_0013639	0.0141631	2.90413	2.90413	up	10.2168	10.172	10.1988	8.82031	8.82784	8.25384	hsa_circ_0013639	circRNA	GTCCTCACAATTGGGTATCCCTGGTCAGTAAGAATTATGAGATTGAACGGACTATTGTTC	NA	circbase	hsa_circ_0013639	chr1	115110180	115110877	-	697	697	NM_005872	BCAS2
hsa_circ_0054107	0.00590913	4.216	4.216	up	6.87305	6.66475	6.79392	4.98123	4.76114	4.2842	hsa_circ_0054107	circRNA	TTGTATACCGAAATCCAAAGCCCCATAAAGGCAAAGTGAGTTTCACGCGCGTATGCTTTG	NA	circbase	hsa_circ_0054107	chr2	37443458	37458740	-	15282	2341	NM_005760	CEBPZ
hsa_circ_0073831	0.000200626	3.91214	3.91214	up	4.95807	4.6048	4.86811	2.65433	2.84437	3.02726	hsa_circ_0073831	circRNA	GCCTACCACCAGTATGTTGGATTTTTCCAATCCTTCAGGACTTAAATACTATTTATTCTT	NA	circbase	hsa_circ_0073831	chr5	130808279	130940386	-	132107	2170	NM_001164386	RAPGEF6
hsa_circ_0086476	0.000166877	0.437504	2.2857	down	6.60122	6.49653	6.64909	7.78038	7.81401	7.73342	hsa_circ_0086476	circRNA	TTTTTGAGTAACAAATAAATAAGATCAGACTCTGCCTCTTTTCCGTGGCGCCTCGGAGGC	NA	circbase	hsa_circ_0086476	chr9	19376253	19380235	-	3982	829	NM_001010	RPS6
hsa_circ_0087782	0.0062507	2.34698	2.34698	up	4.87606	4.81045	4.99793	3.70891	3.86287	3.38644	hsa_circ_0087782	circRNA	TTTAGCTTTGATGTTTTGAACAGAGATAAGGATGAGGAGCCAACTGTAAAACAAGAGATT	NA	circbase	hsa_circ_0087782	chr9	104170210	104172942	+	2732	2732	NM_197977	ZNF189
hsa_circ_0002598	0.00019925	6.83304	6.83304	up	6.48088	6.52141	6.7371	3.86832	3.76573	3.7992	hsa_circ_0002598	circRNA	TATTGACCAGATTCCTTTTCTGGCAGTAGCAAGAGCACTTGCGGAATGGCCAAAGACTAT	NA	circbase	hsa_circ_0002598	chr17	58700881	58711338	+	10457	354	NM_003620	PPM1D
hsa_circ_0026038	0.000367249	2.16474	2.16474	up	7.65811	7.58548	7.51132	6.36751	6.59243	6.44705	hsa_circ_0026038	circRNA	TTCAGCCCACTGAGAGTTTACCTCTGGAGTTCAGTGATGAGCGGCGCGGCAGAGTGCGGC	NA	circbase	hsa_circ_0026038	chr12	49054148	49076008	-	21860	1275	NM_017822	KANSL2
hsa_circ_0058114	0.000120049	0.335333	2.98211	down	4.66278	4.45302	4.5566	6.2057	6.09604	6.10468	hsa_circ_0058114	circRNA	GTCTTAACAAATCAGTGCATTGTTGATGACATCACTTACAATGTGAACGACACATTCCAC	NA	circbase	hsa_circ_0058114	chr2	216256354	216285524	-	29170	2706	NM_212482	FN1
hsa_circ_0019102	0.0328083	8.60481	8.60481	up	6.01463	5.89481	6.10886	3.82787	1.65395	2.3509	hsa_circ_0019102	circRNA	ACTTGATGAGATTGTCCCAGAAGAGGTTCAAACAATTGGTAGAGAGATTGCTGCAATTTA	NA	circbase	hsa_circ_0019102	chr10	93244263	93251064	+	6801	478	NM_182765	HECTD2
hsa_circ_0056984	0.0212745	2.12501	2.12501	up	5.79145	5.60254	5.83271	4.94063	4.69668	4.25601	hsa_circ_0056984	circRNA	ACAGGACACACAGTTCATTGCTGGACCTCCCAGCACCTAACCAAGTCACTTTTCATCTGC	NA	circbase	hsa_circ_0056984	chr2	170780438	170783915	+	3477	558	NM_172070	UBR3
hsa_circ_0009150	0.0495101	0.361578	2.76565	down	3.97776	4.43202	3.71886	4.66879	5.75385	5.91387	hsa_circ_0009150	circRNA	AACGGGGTCACCCTGTACCCATACCAGGACCCTGCTTTCTCGGCTGTGATTCACGACAAA	NA	circbase	hsa_circ_0009150	chr1	245530135	245530669	+	534	534	NM_018012	KIF26B
hsa_circ_0051117	0.00631701	0.417196	2.39695	down	5.78976	6.10079	6.42057	7.26437	7.22004	7.64098	hsa_circ_0051117	circRNA	TTTGACCCCATGACTGGACGCTGTGTTCCCCCACGAACTTCTGCTATGTGGACGAATGCC	NA	circbase	hsa_circ_0051117	chr19	41123005	41125398	+	2393	272	NM_001042544	LTBP4
hsa_circ_0046589	0.00916939	0.479979	2.08343	down	6.00635	6.18512	6.1683	7.12207	6.95048	7.42942	hsa_circ_0046589	circRNA	TTTCCCGCTGTCTTCCCGAGGCTGCTGTCCATGACACTGAGTCCAGATCTTCACATGAGG	NA	circbase	hsa_circ_0046589	chr17	80863811	80896012	+	32201	1565	NM_005993	TBCD
hsa_circ_0018984	0.0164638	0.425822	2.3484	down	4.46239	4.59677	4.46979	5.42693	6.04155	5.69327	hsa_circ_0018984	circRNA	TCAGAAAGCTATTCTGCTTCTCAGAAGATGCACTATTATAGATACTCTAACGCCAAGGTC	NA	circbase	hsa_circ_0018984	chr10	82248972	82269227	+	20255	467	NM_030927	TSPAN14
hsa_circ_0056998	0.00240573	3.29779	3.29779	up	6.14181	6.07299	6.1955	4.48517	4.55805	4.17762	hsa_circ_0056998	circRNA	AGCTTTCCCAAGTTCATGTCTCTTGGCAGTATCAATTGGCTGGGAAGGAGGTGTTTATGT	NA	circbase	hsa_circ_0056998	chr2	170857813	170863700	+	5887	312	NM_172070	UBR3
hsa_circ_0034466	6.93652e-05	0.268381	3.72604	down	6.72472	6.85796	6.98708	8.88285	8.60591	8.77248	hsa_circ_0034466	circRNA	GATGGAGACGACTGAAGAGAACAAAGAGTTGGCCAATGAGCTGAGGCGGCCTCCCCTATG	NA	circbase	hsa_circ_0034466	chr15	39876500	39883551	+	7051	1510	NM_003246	THBS1
hsa_circ_0025254	2.34094e-05	0.311096	3.21444	down	6.66681	6.56523	6.7049	8.31092	8.24878	8.42871	hsa_circ_0025254	circRNA	TGCAATAAAGGTCGTGAAGATCTCTCAGCCAGGGGCATTTCCCCTCGGCTGCCGGCGGCT	NA	circbase	hsa_circ_0025254	chr12	6937571	6949018	+	11447	2637	NM_014262	LEPREL2
hsa_circ_0054488	0.000495631	2.18458	2.18458	up	6.41429	6.19555	6.45317	5.15705	5.15869	5.36798	hsa_circ_0054488	circRNA	CAACAATAAGATGATGATGTGCCTGCAGATATGGTTGCAGAAGAATCAGGTCCTGGTGCA	NA	circbase	hsa_circ_0054488	chr2	48050281	48066908	-	16627	1384	NM_001190274	FBXO11
hsa_circ_0038238	0.00529211	2.67167	2.67167	up	7.50471	7.52576	7.57738	6.33775	5.95804	6.03106	hsa_circ_0038238	circRNA	TGCTGAACAGGGGAATGAATTGGAAGTAACCATTATGATGGTGGTAGAAGCATTATGTGA	NA	circbase	hsa_circ_0038238	chr16	18823082	18878097	-	55015	7713	NM_015092	SMG1
hsa_circ_0062432	0.00101242	0.140405	7.12225	down	2.92843	2.7931	2.28466	5.38586	5.71729	5.45503	hsa_circ_0062432	circRNA	GTGGAAATACGTTACGTTTTTCTCTCGTCCCAGCTGTGTGGACAGTGCCACACGCCCTCC	NA	circbase	hsa_circ_0062432	chr22	22057658	22065197	-	7539	434	NM_013313	YPEL1
hsa_circ_0027576	0.0110873	4.14358	4.14358	up	6.82116	6.82138	6.77711	5.01755	4.86726	4.28346	hsa_circ_0027576	circRNA	GGATTAGAGTCCATGATTAAAGAAGCAAGACGAACTGCTGAGGATTACAAGATAAAGAAC	NA	circbase	hsa_circ_0027576	chr12	72029222	72041593	-	12371	1223	NM_144982	ZFC3H1
hsa_circ_0080765	0.00122377	2.81088	2.81088	up	10.0234	10.0635	10.0351	8.43878	8.54961	8.65286	hsa_circ_0080765	circRNA	TGAAAATCAAAGCCCATGTCAATGTCTCCATGGATACAGGGCCCTTATCTTGTGCCTCAA	NA	circbase	hsa_circ_0080765	chr7	75634576	75643205	-	8629	292	NM_016086	STYXL1
hsa_circ_0079569	0.0186667	0.358562	2.78892	down	7.55449	7.50068	7.53423	8.96158	9.34303	8.63792	hsa_circ_0079569	circRNA	ATGGTGATAAAAAACGTTGTGTGACGTGATCCTCATGGTCCAGGAAAGAAAGATACCTGC	NA	circbase	hsa_circ_0079569	chr7	23163395	23183644	+	20249	673	NR_033328	KLHL7
hsa_circ_0027653	0.0247797	3.67211	3.67211	up	4.5876	4.37447	4.95705	3.44267	2.1174	2.44437	hsa_circ_0027653	circRNA	TACCTTATATTCTGGAGGCAGTGAGAGAGGGTCTTCAGGCTTCCAGGGCCCTCTAGGGTG	NA	circbase	hsa_circ_0027653	chr12	78392116	78594371	+	202255	6028	NM_014903	NAV3
hsa_circ_0043350	0.0192791	3.27827	3.27827	up	3.9102	3.62779	3.97892	1.72895	1.79081	2.6762	hsa_circ_0043350	circRNA	ACTGGTTCTTCAGTGACGAAGAGGACAAGGGAGAGAGAACAAATACAACGACTTCATCGA	NA	circbase	hsa_circ_0043350	chr17	36646342	36654068	+	7726	332	NM_001199417	ARHGAP23
hsa_circ_0076840	0.000217403	3.81024	3.81024	up	5.87667	5.59327	5.78234	3.98928	3.61673	3.84668	hsa_circ_0076840	circRNA	CCCAAAAATCTTCAAAGGCAATTAGAAGAGACCAAGGAATTAATGAGAGAACTTGATCAA	NA	circbase	hsa_circ_0076840	chr6	56456979	56504161	-	47182	3786	NM_015548	DST
hsa_circ_0050434	0.0023001	0.333349	2.99986	down	3.58517	3.69117	3.45848	5.12305	5.40583	4.92998	hsa_circ_0050434	circRNA	AGTGTTGTTGGGGTTTTAAATTACCTGAAAGACACATTTACCCATACTCCAAGTTACGAC	NA	circbase	hsa_circ_0050434	chr19	33486931	33493906	-	6975	660	NM_033103	RHPN2
hsa_circ_0012167	3.89588e-06	0.100786	9.92202	down	2.96824	2.74989	2.86477	6.09741	6.26279	6.15796	hsa_circ_0012167	circRNA	GCGCCTGCAGGTTCACAGCAAGGCCACTGGTACAGACAATCTTTGAAGGTGGAAAAGCAA	NA	circbase	hsa_circ_0012167	chr1	45223227	45225020	+	1793	390	NM_006845	KIF2C
hsa_circ_0051629	0.00723508	0.495275	2.01908	down	8.05245	8.21417	7.9032	8.9402	8.89252	9.34986	hsa_circ_0051629	circRNA	ACCATATCTCCTTGATCCTGGCTGTGGACTGGCTAGTGTGCCCGTGGGGCAGGAGGTGGA	NA	circbase	hsa_circ_0051629	chr19	47280231	47285806	-	5575	731	NM_005628	SLC1A5
hsa_circ_0018994	0.0208258	2.66773	2.66773	up	7.02831	6.98875	6.96363	5.97106	5.39051	5.27239	hsa_circ_0018994	circRNA	TATAAAAGTTACAGGAGTGAATGTACAAAACATACTTCTGGGAATAATTTGGTTTCACCA	NA	circbase	hsa_circ_0018994	chr10	86133374	86278276	+	144902	6065	NM_018999	FAM190B
hsa_circ_0067033	6.70221e-05	0.162924	6.13783	down	7.45666	7.38224	7.45707	9.95718	10.1546	10.0317	hsa_circ_0067033	circRNA	TGAAGAAGAAGAAACACACCTTGGTCATGTTCTACGCCCCTTTCCGCAGCCGCCACAGCC	NA	circbase	hsa_circ_0067033	chr3	122849326	122869211	+	19885	500	NM_006810	PDIA5
hsa_circ_0034865	0.00296077	2.0868	2.0868	up	4.97475	4.5571	4.75429	3.8636	3.74917	3.49559	hsa_circ_0034865	circRNA	GAATTTGTAAGCTTCTTACATCCGTGTTTGACAATAGCATCAAGACTTTTGGAGTAATTG	NA	circbase	hsa_circ_0034865	chr15	43075616	43086999	-	11383	375	NM_173500	TTBK2
hsa_circ_0002421	0.00656025	7.99429	7.99429	up	7.74681	7.72076	7.73037	4.81582	5.04803	4.21506	hsa_circ_0002421	circRNA	GTATAGCAAGTACTTGATTCTAAAGCTCGAAAGGCCTGCTATAGTTCAGAATATCACATT	NA	circbase	hsa_circ_0002421	chr7	131071878	131082135	+	10257	342	NM_001145354	MKLN1
hsa_circ_0069521	0.0180399	2.67177	2.67177	up	6.42319	6.37174	6.59581	5.21786	5.27191	4.55237	hsa_circ_0069521	circRNA	TATTTGTGTGAGCAATGATGGAGAAGAGCGATTAGCTGTTGTTCGACTTCTAGCTAAATT	NA	circbase	hsa_circ_0069521	chr4	39900008	39915346	-	15338	894	NM_001100399	PDS5A
hsa_circ_0083652	3.99726e-05	2.20269	2.20269	up	5.5938	5.70892	5.70662	4.56813	4.4458	4.57691	hsa_circ_0083652	circRNA	TTATCCCTCAGCAAAATTATAGGACTTTTTCATGCAAAGGGGCCTGGGCCTGGACAACAT	NA	circbase	hsa_circ_0083652	chr8	22863895	22876848	-	12953	12953	NM_015178	RHOBTB2
hsa_circ_0024986	0.00243271	3.82687	3.82687	up	3.59046	4.07021	4.2542	2.30686	1.6343	2.16068	hsa_circ_0024986	circRNA	AAGAGTGAGGTTGCCTCTTGAAGTGGATTTAACTAAAGCGAAGAGACAAGATCTTGAACC	NA	circbase	hsa_circ_0024986	chr12	1025509	1025986	-	477	322	NM_134424	RAD52
hsa_circ_0063381	0.00188262	0.432956	2.3097	down	13.3062	13.35	13.2534	14.4521	14.6636	14.4054	hsa_circ_0063381	circRNA	AAGTACTGCCAAGTCATCCGTGTCATTGCCCACACCCAGCTCCGCTCGGCTCTGCCCGAT	NA	circbase	hsa_circ_0063381	chr22	39712710	39713026	-	316	316	NM_000967	RPL3
hsa_circ_0030070	0.000141722	2.75032	2.75032	up	4.96397	4.71143	4.79814	3.47314	3.38948	3.23346	hsa_circ_0030070	circRNA	ACACCCAGAAGATTACCTTTGACTCTTGTCCCAGGAGACAAGATACCAGCTTCTTCAGTT	NA	circbase	hsa_circ_0030070	chr13	41897191	41905505	+	8314	505	NM_024561	NAA16
hsa_circ_0008722	0.0341804	2.21145	2.21145	up	4.88745	5.04231	5.01122	4.25621	3.45432	3.67783	hsa_circ_0008722	circRNA	TTTGCAACAGCATGCAGCAGATTGGAATAAATATGATGACCGATTGATGAAAGCAGCAGA	NA	circbase	hsa_circ_0008722	chr15	70975096	70991999	-	16903	744	NM_001008224	UACA
hsa_circ_0029069	0.0382268	2.02853	2.02853	up	7.85494	7.80347	7.8929	7.12839	6.87776	6.3908	hsa_circ_0029069	circRNA	AAGTAGCAAGGTGGCTACAGTTTCAGAAAAGTCACGTATAATGGAACTGGAGAAAGACCT	NA	circbase	hsa_circ_0029069	chr12	122825299	122826244	-	945	945	NM_001247997	CLIP1
hsa_circ_0071934	0.00116398	3.0291	3.0291	up	6.13353	6.0783	6.11486	4.45601	4.64412	4.42028	hsa_circ_0071934	circRNA	ACTCCAGAAGTAGCATGGAAATGGAGGGCATCTTCAACCACAAAGAAAACACATCAGAGC	NA	circbase	hsa_circ_0071934	chr5	14368816	14420130	+	51314	2329	NM_007118	TRIO
hsa_circ_0053640	0.000922807	2.24115	2.24115	up	5.15799	5.06571	5.38395	4.14583	3.91593	4.06267	hsa_circ_0053640	circRNA	TCTCTTGCAAATATGGATTATATAGCTCACCATTTGATCCAGTCCTCTTTGATTTGGAGA	NA	circbase	hsa_circ_0053640	chr2	32673862	32730272	+	56410	5216	NM_016252	BIRC6
hsa_circ_0048737	0.000154251	0.289983	3.44848	down	5.88487	5.86757	5.9903	7.55928	7.78151	7.75294	hsa_circ_0048737	circRNA	TAATCTGCATTGTCATTGCTATCCTGCTCTACAAGAACAAACCCGACAGCTCATCCAGGA	NA	circbase	hsa_circ_0048737	chr19	5218797	5220165	-	1368	386	NM_002850	PTPRS
hsa_circ_0064215	0.000494795	0.157894	6.33336	down	3.50656	3.49962	3.18735	6.12668	5.72757	6.29366	hsa_circ_0064215	circRNA	CACTGACCAGGTTCGCCAGTTGGTGATGGATAAGTTGTCGTCTATTAGATTGGAGGATTT	NA	circbase	hsa_circ_0064215	chr3	10084242	10130634	+	46392	2900	NM_033084	FANCD2
hsa_circ_0057695	0.0492368	3.85608	3.85608	up	5.83903	5.9558	5.95756	4.75483	3.50949	3.11605	hsa_circ_0057695	circRNA	GAAGCTGGTGATGTATTATTCATTCCTGGTAATGGATAATTTGTTAATACAAGTGACAGG	NA	circbase	hsa_circ_0057695	chr2	200800653	200801215	-	562	205	NM_001039693	TYW5
hsa_circ_0024064	0.000738123	3.19903	3.19903	up	4.40639	4.62688	4.80465	3.0519	2.95457	2.8163	hsa_circ_0024064	circRNA	ACAACTTCAGGTTGATGGAAAGTTATTATGCTGGCTCTGTACTTTATCGTACAAAAGAGT	NA	circbase	hsa_circ_0024064	chr11	95509085	95516428	-	7343	567	NM_144664	FAM76B
hsa_circ_0036556	0.0195972	4.4203	4.4203	up	5.44502	5.47862	5.40694	3.84945	2.80443	3.02513	hsa_circ_0036556	circRNA	TTTAGAACAGGTAATGAGGAGTACCTGATCAATCTGATAGACTCTCCAGGACACGTGGAC	NA	circbase	hsa_circ_0036556	chr15	82532758	82533744	-	986	272	NM_024580	EFTUD1
hsa_circ_0039407	0.000121594	0.277144	3.60824	down	5.37658	5.35047	5.39188	7.20411	7.17065	7.29544	hsa_circ_0039407	circRNA	AAGTATGGCTTCTGCCCTGAGACCGAGCATGGCGATGGATACCCCTTTGACGGTAAGGAC	NA	circbase	hsa_circ_0039407	chr16	55519210	55522628	+	3418	477	NM_004530	MMP2
hsa_circ_0020948	0.0311109	0.313092	3.19395	down	3.08683	2.79506	3.17676	4.55381	5.24164	4.07594	hsa_circ_0020948	circRNA	TTACTTCGGCTTTAAGGCTCAGATCACCATGAAAGTAATCCAAGGCTTGTACAGTGGGGT	NA	circbase	hsa_circ_0020948	chr11	4127275	4130933	+	3658	339	NM_001033	RRM1
hsa_circ_0031426	0.0238001	4.0843	4.0843	up	7.38999	7.34334	7.45594	5.63781	5.62597	4.62291	hsa_circ_0031426	circRNA	GAAACAGCAAGCTGATTTGGAGCAATATAAAAAAGCTTTAACTGATGCAGGATGCAACCT	NA	circbase	hsa_circ_0031426	chr14	31171501	31177271	+	5770	219	NM_016106	SCFD1
hsa_circ_0024396	0.0195506	2.69665	2.69665	up	4.37153	4.31682	4.53823	2.8409	3.39617	2.58256	hsa_circ_0024396	circRNA	CACCCTCAAGGTCTGTAGCCTTTGCTGAGTCAACACTACTCACAGTGAAAGTGATGCCTT	NA	circbase	hsa_circ_0024396	chr11	117077396	117101184	-	23788	2130	NM_004716	PCSK7
hsa_circ_0080022	0.0124108	2.29755	2.29755	up	7.96306	7.99509	7.9394	6.69977	7.0183	6.53766	hsa_circ_0080022	circRNA	AATCATTCTGGTACTAGATGAATTCTCCAAGCAAGTCGACAGGATAGACTGGCCAGTAGG	NA	circbase	hsa_circ_0080022	chr7	44246986	44247797	+	811	171	NM_006555	YKT6
hsa_circ_0089096	0.00137849	0.207985	4.80803	down	3.81873	4.15226	4.07977	6.08324	6.0853	6.62848	hsa_circ_0089096	circRNA	CACAGGAAAGACGCTATGTCCAGCAAAGGCTCCGTGGTTCTGGCCTACAGTGGCGGCCTG	NA	circbase	hsa_circ_0089096	chr9	133327610	133333976	+	6366	368	NM_000050	ASS1
hsa_circ_0086406	0.00726801	0.385665	2.59293	down	4.82478	4.69865	4.53798	6.25092	6.1926	5.69362	hsa_circ_0086406	circRNA	TTTCTATCAATGCTTTTTTAGGACCAAAGGATATATTTCCTTACTCAGAAAATAAGGAAA	NA	circbase	hsa_circ_0086406	chr9	15464064	15490122	-	26058	2897	NM_033222	PSIP1
hsa_circ_0005781	0.0354675	2.49046	2.49046	up	6.04958	5.94601	5.95578	5.09142	4.15312	4.60811	hsa_circ_0005781	circRNA	TGTCCAGGAGAGCAGTATAGCTGTGACTATGGATCTGGCAGATTCTTTATCCTTTGTGGA	NA	circbase	hsa_circ_0005781	chr12	98989210	98989439	+	229	229	NM_005888	SLC25A3
hsa_circ_0028481	0.00280979	0.295683	3.38201	down	4.42967	4.18111	4.26965	5.8018	6.33878	5.97137	hsa_circ_0028481	circRNA	TGTGACCATGGTCCACGCCACCCTGGAGCTGTTTGCCCTGATGGTGGTAGTGTTTGAACT	NA	circbase	hsa_circ_0028481	chr12	113705647	113729482	+	23835	1614	NM_001143819	TPCN1
hsa_circ_0067889	0.00103296	2.35146	2.35146	up	7.01654	7.0774	7.04027	5.8179	5.7042	5.9051	hsa_circ_0067889	circRNA	TATATGGACAGTTGATGATGTCTGGGCCTTCATCCATTCTTTGCCTGATCAACCTCTCCA	NA	circbase	hsa_circ_0067889	chr3	169820266	169867032	-	46766	2419	NM_024947	PHC3
hsa_circ_0049180	0.000636984	2.01442	2.01442	up	12.6786	12.7265	12.6498	11.7269	11.5704	11.7221	hsa_circ_0049180	circRNA	AAGGGCAATAAAGCAGCTCCACTCTCTCTAAACTGGAAGAAGTTCGGGAACTCAGAGTTT	NA	circbase	hsa_circ_0049180	chr19	10225689	10227864	-	2175	763	NM_003755	EIF3G
hsa_circ_0066424	0.00378212	0.350207	2.85546	down	4.74021	4.66846	4.65398	6.27138	6.3361	5.97236	hsa_circ_0066424	circRNA	CCAGAGCTTGATGATCACAGTAGGGTGAAGTTAAGACCTTTACCAGGAAAAGACTCTAAG	NA	circbase	hsa_circ_0066424	chr3	62253084	62263354	+	10270	1109	NM_002841	PTPRG
hsa_circ_0053356	0.00870562	3.0106	3.0106	up	7.027	7.00726	6.90328	5.63438	5.42934	5.0464	hsa_circ_0053356	circRNA	ATCCTAATAGGTACTGCAAAAAGCCTTTGACTTCAAACTGCACAATTCAGATAGCAACAC	NA	circbase	hsa_circ_0053356	chr2	29147847	29159819	+	11972	642	NM_015131	WDR43
hsa_circ_0014018	0.00445294	0.438643	2.27976	down	5.03126	4.95155	4.97491	5.97738	6.27262	6.25685	hsa_circ_0014018	circRNA	GTTTATCAGGAAGGAACATGGCCCTGTATCAGAGGTGGCGGTGTCTCCGGCTCCAAGGTT	NA	circbase	hsa_circ_0014018	chr1	150459919	150469384	+	9465	1027	NM_025150	TARS2
hsa_circ_0015497	0.012291	0.422939	2.36441	down	4.80075	5.50137	4.96373	6.24495	6.05782	6.70495	hsa_circ_0015497	circRNA	GGAGGTGTGTGGAATAAATTATTTTTGTTAAGGCAATGGCTGGTGCTGACGTGCAGACAC	NA	circbase	hsa_circ_0015497	chr1	180145065	180167169	+	22104	2829	NM_002826	QSOX1
hsa_circ_0089103	0.000277666	0.114573	8.72807	down	4.08518	3.67276	4.06523	6.79451	6.9618	7.40852	hsa_circ_0089103	circRNA	CCAGATAAAGGTGTTCATTGAGGATGTCAGCAGGGAGTTTGTGGAGGAGTTCATCTGGCC	NA	circbase	hsa_circ_0089103	chr9	133333787	133339554	+	5767	246	NM_000050	ASS1
hsa_circ_0009140	0.0196603	3.66042	3.66042	up	8.48634	8.29428	8.482	6.74746	6.8377	5.89703	hsa_circ_0009140	circRNA	CCATACAAATGTTGCCACTGCTGTTTTAGAACATATAAAGGATTTCCATTTAAACAGGGT	NA	circbase	hsa_circ_0009140	chr14	31139461	31144271	+	4810	387	NM_016106	SCFD1
hsa_circ_0063467	0.0083325	2.01191	2.01191	up	5.16032	5.18368	5.39485	4.44237	4.28821	3.95165	hsa_circ_0063467	circRNA	TCAATGGCAGGATGTATGTTGTGTTCACAGCGAAGGTACTCCCTTCAGCCTGTCCCAGAA	NA	circbase	hsa_circ_0063467	chr22	41265002	41310328	+	45326	991	NM_022098	XPNPEP3
hsa_circ_0072952	0.0396478	3.477	3.477	up	5.87553	5.74997	5.59219	4.48849	3.06774	3.94533	hsa_circ_0072952	circRNA	AACAGGAGCGTTTGAAAAAGGAAGGAGCTACACAAAGAGAAATAGAAAAGGCCGGTCTCT	NA	circbase	hsa_circ_0072952	chr5	72251807	72286691	+	34884	611	NM_138782	FCHO2
hsa_circ_0004148	0.00271058	2.18505	2.18505	up	5.3414	5.42351	5.48688	4.47468	4.15108	4.2265	hsa_circ_0004148	circRNA	TTATGGCAGCATTTAGAAAGACTGAGAGTAATCATGACACGGCGCTAACACTTGCCTGTG	NA	circbase	hsa_circ_0004148	chr4	73984404	73991029	-	6625	954	NM_032217	ANKRD17
hsa_circ_0071948	4.94462e-05	2.02399	2.02399	up	5.63088	5.60907	5.73534	4.70547	4.57251	4.64583	hsa_circ_0071948	circRNA	ATTTATGACGGCTTCCAGCATAGAGAACAAGCAGGACTGGATAAAGCATATCCGCGAAGT	NA	circbase	hsa_circ_0071948	chr5	14405956	14497983	+	92027	3331	NM_007118	TRIO
hsa_circ_0002249	0.0156471	2.80799	2.80799	up	7.15914	7.02796	7.01053	5.83878	5.67222	5.13212	hsa_circ_0002249	circRNA	AGCCAAAAAGAAAGAAATTCAAGCCATGAGTCAGTGCAGCCATCCCAACGTAGTGACCTA	NA	circbase	hsa_circ_0002249	chr2	168986050	169023917	-	37867	768	NM_013233	STK39
hsa_circ_0079642	0.000297659	2.28631	2.28631	up	7.33984	7.44133	7.44818	6.21703	6.31904	6.10911	hsa_circ_0079642	circRNA	AAGTCGACAGGTTTTAGGGTTTCCTTTGGGCCACCCAAAATGTTTTTTAAATACTTTGGA	NA	circbase	hsa_circ_0079642	chr7	24931995	24932240	-	245	245	NM_015550	OSBPL3
hsa_circ_0067359	0.0082232	3.23917	3.23917	up	7.13216	6.96522	6.99221	5.63017	5.3296	4.97475	hsa_circ_0067359	circRNA	AACTTTTTCAGTGGCCTTATGGAGACATTTGCAGCATCAGCCCTGTTGGAAAAGGACAAG	NA	circbase	hsa_circ_0067359	chr3	132166164	132180049	+	13885	1569	NM_015268	DNAJC13
hsa_circ_0060497	7.58513e-06	0.104949	9.52847	down	9.20299	9.1403	9.29438	12.3664	12.5886	12.4345	hsa_circ_0060497	circRNA	ACTGAAAATCTGGTGCTCAATAAAGAAGCCCATGGCTGGTGGCATGCAGCTCAAAAATGA	NA	circbase	hsa_circ_0060497	chr20	43248162	43249788	-	1626	559	NM_000022	ADA
hsa_circ_0001329	0.00189295	2.00705	2.00705	up	9.65635	9.67868	9.61709	8.72922	8.52641	8.67439	hsa_circ_0001329	circRNA	ATTGCAGGAGTGAACAGCAGAGAATTTCAAAGGACCTTGCTAATATCTGTAAGACGGCAG	NA	circbase	hsa_circ_0001329	chr3	119219541	119222868	+	3327	323	NM_016589	TIMMDC1
hsa_circ_0084091	0.00589296	3.47477	3.47477	up	3.57654	3.99179	3.71278	2.39539	1.75616	1.65356	hsa_circ_0084091	circRNA	CAAAAATGCGGATTCTTTCTACTAATCCAGATACTTGTTGAAGTGCTGACTAGTTTCTTG	NA	circbase	hsa_circ_0084091	chr8	41839356	41907225	-	67869	1282	NM_001099412	KAT6A
hsa_circ_0002341	0.00253457	0.427696	2.33811	down	6.06272	6.05745	5.99185	7.33874	7.34057	7.09641	hsa_circ_0002341	circRNA	GTGGAGACCTACCAATGCCAGGATTCAGAGACTGGGACGTTTTATCAAATTGGAGATTCA	NA	circbase	hsa_circ_0002341	chr2	216279559	216284108	-	4549	266	NM_212482	FN1
hsa_circ_0053894	0.00696543	0.392905	2.54515	down	4.0075	4.0692	3.98124	5.53678	5.4211	5.11205	hsa_circ_0053894	circRNA	CACTGTAGAGTGAGTAACCACACTGGCCGCATCAAGGTGGTCTTTACTCCGAGCATCTGT	NA	circbase	hsa_circ_0053894	chr2	33359859	33518349	+	158490	2202	NM_206943	LTBP1
hsa_circ_0043281	0.0057774	0.436797	2.28939	down	4.48444	4.66779	4.7105	5.70289	6.0879	5.62268	hsa_circ_0043281	circRNA	AGAAAAGGAGACTTCAGATTTTCCTGTCCTTGATCCCAGCTGGACTGCTCAAGAAGAAAT	NA	circbase	hsa_circ_0043281	chr17	35797838	35834734	+	36896	954	NM_001488	TADA2A
hsa_circ_0071454	0.00575551	0.223442	4.47543	down	7.98372	7.94346	7.89167	10.1086	10.3705	9.76396	hsa_circ_0071454	circRNA	ATATGAAAAGATCTGCCTTCTTCCTGTTTTGCTCTGAACATCGCCCAAAGATCAAAAGTG	NA	circbase	hsa_circ_0071454	chr4	174253971	174254146	-	175	175	NM_002129	HMGB2
hsa_circ_0013705	0.000266813	0.264964	3.7741	down	4.6089	4.31322	4.65465	6.37102	6.59093	6.3753	hsa_circ_0013705	circRNA	AAGGAAGTTTAATTTATTCCGTGCTTGTGGTGAAGGCGAGGCAGCCAAAGCCTTTCTTTG	NA	circbase	hsa_circ_0013705	chr1	117509532	117532972	+	23440	4384	NM_020440	PTGFRN
hsa_circ_0017090	0.02615	6.91466	6.91466	up	5.43229	5.55395	5.48742	3.41507	1.71215	2.48115	hsa_circ_0017090	circRNA	TAAAGCAGAGGAAGCCTGATGTTACTTTGGATTTTATGCTTCCAAGAAAAACAAGTTTGT	NA	circbase	hsa_circ_0017090	chr1	235937141	235945387	-	8246	922	NM_000081	LYST
hsa_circ_0013569	0.0116141	2.01126	2.01126	up	5.04516	4.62142	4.9931	3.77686	4.20755	3.62131	hsa_circ_0013569	circRNA	TCACTAAACTGGATTTCAGTCATAATCGGTTGTCTAACTGGAACATCAGCTTGGAATCAC	NA	circbase	hsa_circ_0013569	chr1	113633939	113641407	+	7468	933	NM_014813	LRIG2
hsa_circ_0013490	0.00698112	0.465408	2.14865	down	5.61085	5.53561	5.66623	6.62208	6.93142	6.54259	hsa_circ_0013490	circRNA	GCAGTTTTATGATTTACAAAAGGTGCAGGTATGAGCAGGTCTGAAGACTAACATTTTGTG	NA	circbase	hsa_circ_0013490	chr1	111668848	111680208	-	11360	277	NM_178454	DRAM2
hsa_circ_0036306	0.0323877	2.79096	2.79096	up	4.55203	4.3679	4.56404	2.84416	2.48354	3.52419	hsa_circ_0036306	circRNA	GCCCTGCACTAAGGACACTCGTGAAGTGGTAGCCATAAAGTGTGTAGCCAAGAAAAGTCT	NA	circbase	hsa_circ_0036306	chr15	75131608	75134761	-	3153	856	NM_001099436	ULK3
hsa_circ_0024234	0.0299198	4.81091	4.81091	up	4.72403	5.25596	4.89783	3.50368	1.88427	2.20125	hsa_circ_0024234	circRNA	GCTTGATGAGGCAGTAGAAGTTGCTGGAAATTATGATGGAGAAAGTAGTGATGAGCTAAG	NA	circbase	hsa_circ_0024234	chr11	108199747	108202764	+	3017	699	NM_000051	ATM
hsa_circ_0072214	0.00812753	2.22528	2.22528	up	3.25389	3.76686	3.80202	2.31112	2.74183	2.32776	hsa_circ_0072214	circRNA	CTGGAGATTGCTTGAATCAAACCTTAGAACTTAAATCTATCAATGGAAAAAGAAGCCGTT	NA	circbase	hsa_circ_0072214	chr5	37224633	37245947	-	21314	2419	NM_023073	C5orf42
hsa_circ_0026249	0.0308101	2.2459	2.2459	up	5.18303	5.28835	5.20349	4.33829	4.14505	3.59239	hsa_circ_0026249	circRNA	TACAGCTGATGATATCCACACAGAAGCAGTTCAGGCTGCACTGGCAAAGCATAAAGAACA	NA	circbase	hsa_circ_0026249	chr12	51053976	51068412	+	14436	495	NM_173602	DIP2B
hsa_circ_0018559	0.0130353	2.9415	2.9415	up	8.6652	8.59963	8.60948	7.33057	7.11261	6.69098	hsa_circ_0018559	circRNA	CTACGGTAATGGATGAAATCCACACTGTTCTCAAGAAGATGAAGATGAAAAAACCATATT	NA	circbase	hsa_circ_0018559	chr10	70549466	70549672	+	206	206	NM_018237	CCAR1
hsa_circ_0088377	0.000938589	2.5283	2.5283	up	5.72757	5.90135	5.89685	4.58931	4.60607	4.30296	hsa_circ_0088377	circRNA	AGTGTATCAGGATACTATCCACCACCTCCAACGGTACCAGCTGGTGTGGCTCCCTGTGTT	NA	circbase	hsa_circ_0088377	chr9	125617462	125621381	-	3919	966	NM_001100588	RC3H2
hsa_circ_0074429	0.0108621	2.4656	2.4656	up	5.10166	4.89749	5.44772	3.90924	3.90637	3.77575	hsa_circ_0074429	circRNA	GGCTGGGAAAAAAGAGGATTTTGTGTACTTGGTGACCTTTGTCAGTTTGATCATGGAAAT	NA	circbase	hsa_circ_0074429	chr5	145613012	145638156	+	25144	889	NM_018989	RBM27
hsa_circ_0017334	0.0334194	3.35504	3.35504	up	6.83998	6.4498	6.72804	4.92697	5.45934	4.11936	hsa_circ_0017334	circRNA	TAATGTTATGGAATGTTTAGTGAAATTTTTGCAGTCCAGTGCCAGCGTTCAGAATCATGA	NA	circbase	hsa_circ_0017334	chr1	247040251	247040383	-	132	132	NM_015446	AHCTF1
hsa_circ_0063445	0.00120485	0.460585	2.17115	down	6.99967	6.73017	6.81702	7.94011	7.80437	8.14984	hsa_circ_0063445	circRNA	AATGGATGTGAAGCTCCGCTCACTGATCTGCGTGGGGCTCAAGCTGTGCAGTCTGTGAAC	NA	circbase	hsa_circ_0063445	chr22	40804936	40805022	+	86	86	NM_015705	SGSM3
hsa_circ_0068361	0.0427495	5.08895	5.08895	up	4.61625	4.80182	4.84684	3.30142	1.63368	1.58184	hsa_circ_0068361	circRNA	AAACACTAACAGATCAGAATCAAGCTTTGCGACTCTGTCTGGGTAGCACTAGTGTTGGAG	NA	circbase	hsa_circ_0068361	chr3	184566858	184618760	+	51902	1605	NM_015303	VPS8
hsa_circ_0005174	0.000100558	8.06339	8.06339	up	10.9099	10.8909	10.9191	7.8141	7.92777	7.9407	hsa_circ_0005174	circRNA	AGGGGACCTGGCGGATAAAACGGTCCCATCAAGACTGAGAAAAAGCACACCAGCTATTGG	NA	circbase	hsa_circ_0005174	chr1	28907071	28907741	-	670	206	NR_024127	SNHG12
hsa_circ_0054727	0.0314243	3.41935	3.41935	up	4.94789	4.90277	5.14359	3.68735	2.46175	3.2812	hsa_circ_0054727	circRNA	ATGCCAGACTCAGACTGCAGTTCGTCATGAATCATGCAGTGGTCTCTATAAGTTATCCCT	NA	circbase	hsa_circ_0054727	chr2	61420035	61508377	-	88342	4590	NM_014709	USP34
hsa_circ_0010105	0.0259827	2.26146	2.26146	up	6.27262	6.25836	6.3035	5.21139	4.68144	5.33107	hsa_circ_0010105	circRNA	GACTTGATGGATATGGCCGCGTGGAAAGTGTCAAAATTCTTCCCAAGAGGGGATCTGAAG	NA	circbase	hsa_circ_0010105	chr1	16199310	16199631	+	321	321	NM_015001	SPEN
hsa_circ_0058475	0.0113044	2.07353	2.07353	up	6.78194	6.76904	6.84431	5.49303	5.81301	5.90276	hsa_circ_0058475	circRNA	CACATGTTAAGACTTCTTAATTACTCAAATGACTGGAAAAGAGCTCTTTGAGATGTGGAA	NA	circbase	hsa_circ_0058475	chr2	224828472	224832431	+	3959	1031	NM_022915	MRPL44
hsa_circ_0003344	0.0191316	3.79942	3.79942	up	6.09124	5.91649	6.11469	4.01948	3.54546	4.59615	hsa_circ_0003344	circRNA	ACCTACATGACCCAGTGCCTGCAGGAGGAGCGCTACAGGTCGATAAGGGAGACCTGGTGG	NA	circbase	hsa_circ_0003344	chr1	205238077	205239012	+	935	935	NM_014858	TMCC2
hsa_circ_0051858	0.00244812	0.197655	5.05932	down	7.14896	7.11907	7.20606	9.53687	9.23362	9.68569	hsa_circ_0051858	circRNA	ATTCCTCACACTGGGGAAATAAAGCCATTTCAGAGGAATCGTGGAAATCAGAAGAGGAGC	NA	circbase	hsa_circ_0051858	chr19	49693952	49715098	+	21146	1856	NM_017636	TRPM4
hsa_circ_0049018	0.0388809	2.45936	2.45936	up	6.67239	6.70476	6.77325	5.74651	4.82419	5.53442	hsa_circ_0049018	circRNA	ATTGCAGAAGAGCAGGTTCTTCGAGATGAAGATGAAGTATGACGAAAGCGACAACGCGTT	NA	circbase	hsa_circ_0049018	chr19	7991602	7997817	-	6215	1059	NM_006351	TIMM44
hsa_circ_0091446	0.0465481	3.29784	3.29784	up	6.37663	6.47776	6.53924	5.45558	4.16824	4.21423	hsa_circ_0091446	circRNA	ATATCATGAATATTTAGTTTCAGACACAGTTCTAAAGGAACGCCTGGATCCAGAAACACT	NA	circbase	hsa_circ_0091446	chrX	122778425	122830692	-	52267	1316	NM_001081550	THOC2
hsa_circ_0004191	8.62661e-06	5.72589	5.72589	up	8.51863	8.39228	8.36702	6.01319	5.80504	5.9043	hsa_circ_0004191	circRNA	TTTCATTACAGGGTCAACTGGATGGCTGAAGGACCATGGGTAGGAGAGAACCTTTTCAAT	NA	circbase	hsa_circ_0004191	chr2	197777605	197787849	-	10244	3477	NM_024989	PGAP1
hsa_circ_0027755	7.20907e-06	2.626	2.626	up	4.26467	4.24752	4.20389	2.88152	2.79243	2.86268	hsa_circ_0027755	circRNA	ATAAACTGAACAACATGCTCTCACTGGCTGGAATGAAGAGATAAAGAAGCCACCAGTGGC	NA	circbase	hsa_circ_0027755	chr12	95500729	95605043	-	104314	3401	NM_018351	FGD6
hsa_circ_0013842	0.00661449	2.64754	2.64754	up	7.09404	7.13788	7.0268	5.89504	5.68839	5.42543	hsa_circ_0013842	circRNA	GTTATGCTTAGCTGCTGCAGAGAAGTTGGTGCAAGCCTTAATGGAAAGAAATTCAGAATT	NA	circbase	hsa_circ_0013842	chr1	144881429	144912294	-	30865	1786	NM_014644	PDE4DIP
hsa_circ_0001318	0.0220438	0.272615	3.66818	down	4.14541	4.09478	4.25875	5.59389	6.54905	5.80408	hsa_circ_0001318	circRNA	TCAGCAAGCTAAACCTGAGTTACAACAAACTCTCTGAGATTGACCCTGCTGGTTTTGAGG	NA	circbase	hsa_circ_0001318	chr3	66455621	66512933	-	57312	942	NM_015541	LRIG1
hsa_circ_0030799	0.0191687	2.0452	2.0452	up	5.04082	4.88223	4.91079	4.22529	3.80013	3.65414	hsa_circ_0030799	circRNA	CAAATTCTGGGAGCTCATGGGACACATGTAGCTAGTATAGCTGCTGGACACTTTCCAGAA	NA	circbase	hsa_circ_0030799	chr13	103279361	103280274	+	913	232	NM_003291	TPP2
hsa_circ_0054383	0.0379014	2.17618	2.17618	up	7.29869	7.37203	7.45507	6.35251	6.55366	5.74007	hsa_circ_0054383	circRNA	GGACCGACGGCCTGTGGAGAAGCTAACAGACTACTGTAAGAAGTTAAAGGAAGTCCAGAT	NA	circbase	hsa_circ_0054383	chr2	44176740	44201039	-	24299	580	NM_133259	LRPPRC
hsa_circ_0042994	0.00188021	2.90191	2.90191	up	6.17749	6.19785	6.39877	4.7105	4.73892	4.72406	hsa_circ_0042994	circRNA	TGGAAAAACTAATTCTCAATCGCAATCCTCTGACTACTGTCGAAGATCCATATCTCTTTG	NA	circbase	hsa_circ_0042994	chr17	30361928	30362658	+	730	147	NM_052888	LRRC37B
hsa_circ_0070843	0.0246686	5.55832	5.55832	up	4.85223	6.22032	5.48949	3.9704	2.01095	2.80486	hsa_circ_0070843	circRNA	TGATGCACAGATCCAAAGGCAGAAACCAGGTTATACATCACAGTCAATGACTTTGAATTT	NA	circbase	hsa_circ_0070843	chr4	123107190	123185582	+	78392	6959	NM_015312	KIAA1109
hsa_circ_0047072	0.0384986	3.39232	3.39232	up	4.41054	4.25145	4.33676	2.60408	1.75626	3.06731	hsa_circ_0047072	circRNA	TATCCAATGGGTTGACGAGATTAGAGAGATGGTTGACAATGATTTAGGTTTTCAACAGGC	NA	circbase	hsa_circ_0047072	chr18	19116002	19116146	-	144	144	NM_052911	ESCO1
hsa_circ_0059900	2.5595e-05	0.4908	2.03749	down	7.70938	7.79037	7.68417	8.70925	8.76479	8.79119	hsa_circ_0059900	circRNA	AGCTGTCACCACCAGCTCAGCCAAGATCAAGTGCTCTTCGACTACCGGGGCCGTCTGTCG	NA	circbase	hsa_circ_0059900	chr20	32663679	32663846	+	167	167	NM_016732	RALY
hsa_circ_0058117	0.000831757	0.45057	2.21941	down	6.28438	6.09385	6.3279	7.43398	7.20276	7.5128	hsa_circ_0058117	circRNA	ACCACCCCAGACCAATGCCAGGATTCAGAGACTGGGACGTTTTATCAAATTGGAGATTCA	NA	circbase	hsa_circ_0058117	chr2	216261859	216284108	-	22249	1929	NM_212482	FN1
hsa_circ_0071691	0.0227862	2.9163	2.9163	up	4.8793	4.86444	4.7417	3.18224	2.82305	3.71163	hsa_circ_0071691	circRNA	GGCCGAGGAGACAATGCTGACCGCCATTTCCATGAGTGCGATCGCTACCAACGGTGTGGT	NA	circbase	hsa_circ_0071691	chr5	1073747	1088475	-	14728	1752	NM_006598	SLC12A7
hsa_circ_0042661	0.0104116	2.1235	2.1235	up	6.79984	6.897	6.83728	5.60087	5.63938	6.00145	hsa_circ_0042661	circRNA	AGGTAGAAAGCTCCGCTCCATCCCAGTCAAGGGGGCTGAAGATGATGAACTAGAAGAAGA	NA	circbase	hsa_circ_0042661	chr17	27004732	27010110	+	5378	981	NM_003170	SUPT6H
hsa_circ_0008490	0.000392404	0.359408	2.78235	down	4.54101	4.5915	4.83847	6.17256	6.22156	6.01574	hsa_circ_0008490	circRNA	TGATCCTAAGGTGATGGTTGCTGAAGCCTTGGATATTTCCAGAGAAACCTACCTGGCAAT	NA	circbase	hsa_circ_0008490	chr3	67546221	67571058	-	24837	645	NM_003848	SUCLG2
hsa_circ_0008728	0.00163183	4.68361	4.68361	up	5.69977	5.32002	5.53252	3.63897	3.19327	2.9827	hsa_circ_0008728	circRNA	TCTTATCCTGGTATTTTTGCACCTCTTTCAAAGATAAGTAAAGCAAAAGGTCGAAGGAAG	NA	circbase	hsa_circ_0008728	chr2	29375550	29390406	+	14856	702	NM_024692	CLIP4
hsa_circ_0057738	0.00107513	3.47254	3.47254	up	6.44884	6.42062	6.39997	4.53883	4.76459	4.56784	hsa_circ_0057738	circRNA	ACCACTATTGGCATTACCTGACACTCAGATCACCAGTTATGCAGCAACTTTACACCGGAA	NA	circbase	hsa_circ_0057738	chr2	201857003	201887655	-	30652	780	NM_173822	FAM126B
hsa_circ_0048833	0.00688195	0.403258	2.4798	down	5.79524	5.84704	5.90058	7.08457	6.96487	7.3918	hsa_circ_0048833	circRNA	TCTGCATCCAGGTCTCCAATAAATAAGTCAGCCGAGACTCCATAACCGTGGCCTTGGCCC	NA	circbase	hsa_circ_0048833	chr19	6372443	6375261	+	2818	1331	NM_032306	ALKBH7
hsa_circ_0054803	0.0211874	5.42592	5.42592	up	6.18574	6.22875	6.25783	4.36405	3.63494	3.05757	hsa_circ_0054803	circRNA	CACTGCCAAGACAACGCTCCTCGACTTAGATGCCTTGGCAAGACATTTGGCTGACTGTAT	NA	circbase	hsa_circ_0054803	chr2	61492531	61505578	-	13047	522	NM_014709	USP34
hsa_circ_0049009	0.0227556	0.43715	2.28754	down	9.80405	9.80238	9.78549	10.9181	10.6845	11.3024	hsa_circ_0049009	circRNA	GGGACCACCAGCCTCCAGGCCCCCAGCCTCTGGGAGAGGGGAGAGAGCTCCTCCTGCCAA	NA	circbase	hsa_circ_0049009	chr19	7938082	7938185	-	103	103	NM_001190467	FLJ22184
hsa_circ_0086134	0.00180457	0.438466	2.28068	down	8.14196	8.16841	8.09737	9.22081	9.28986	9.45612	hsa_circ_0086134	circRNA	AGTGGCTGGAGTGGTCAATAAAGCCACATGTGCCTGTGGCCACACACTACAGCCTTCTGG	NA	circbase	hsa_circ_0086134	chr8	145736373	145736589	+	216	216	NM_138431	MFSD3
hsa_circ_0065706	0.0276767	0.419823	2.38195	down	9.67408	9.85173	9.86022	11.1846	10.5573	11.3028	hsa_circ_0065706	circRNA	GTGGGCTATGTAGTCATAATAAATTAGGACACATGAACTATCGTGGCTCCACGGGCTTTG	NA	circbase	hsa_circ_0065706	chr3	49719780	49720934	+	1154	755	NM_001640	APEH
hsa_circ_0031639	0.0482506	4.58318	4.58318	up	6.44451	6.2911	6.15282	4.40807	4.5476	2.80667	hsa_circ_0031639	circRNA	TAAAATAAAGTGACTTTTTTGAACGAACCATTCTGTGCAACAGCCTTGTGTGGAGTTGTG	NA	circbase	hsa_circ_0031639	chr14	35276656	35331528	-	54872	613	NM_013448	BAZ1A
hsa_circ_0027349	0.00966149	4.96957	4.96957	up	8.66822	8.5461	8.55161	6.59682	6.35293	5.75627	hsa_circ_0027349	circRNA	AGCCTTTAAGGTACCTAGTCGATAGTCGCTGGTTCAAACAGTGGAAAAAATATGTTGGCT	NA	circbase	hsa_circ_0027349	chr12	62687959	62775444	+	87485	1000	NM_001252078	USP15
hsa_circ_0067628	0.0126189	3.90448	3.90448	up	5.31766	5.22286	5.38373	3.31735	3.72397	2.86592	hsa_circ_0067628	circRNA	GATTAATAAGTATCTACTGTGGATTATGAAGACTATCAGAGTGTAACCCGTTTTCTAGAC	NA	circbase	hsa_circ_0067628	chr3	142183938	142226951	-	43013	2189	NM_001184	ATR
hsa_circ_0084702	0.0389436	3.33598	3.33598	up	6.50432	6.53464	6.46403	5.41066	4.25396	4.31105	hsa_circ_0084702	circRNA	CATGTTTAAGGTCAGGAAAAACCCTCAGAGCAAGAGATGAGTGAAATCAAACACCCTGAG	NA	circbase	hsa_circ_0084702	chr8	68163533	68178442	-	14909	929	NM_006421	ARFGEF1
hsa_circ_0043839	0.000378383	0.303337	3.29666	down	4.84005	4.80196	4.71587	6.35112	6.60663	6.55353	hsa_circ_0043839	circRNA	TTCCACTTAAGTACCGCTATTACCAGAATGTGTGCACGCAAAGCTACTCTTTCGTGTGGT	NA	circbase	hsa_circ_0043839	chr17	40689415	40696466	+	7051	2059	NM_000263	NAGLU
hsa_circ_0029279	0.00342463	2.53019	2.53019	up	5.52251	5.54096	5.66005	4.13019	4.45887	4.09173	hsa_circ_0029279	circRNA	GCTCACGCACAGAGAGAGTGGTGCTACAATCCCCTCATTCATGAATATAATCCCCACAAA	NA	circbase	hsa_circ_0029279	chr12	124228331	124239084	+	10753	1255	NM_012463	ATP6V0A2
hsa_circ_0083841	2.59037e-05	0.453326	2.20592	down	6.72908	6.60487	6.6404	7.74893	7.85105	7.79955	hsa_circ_0083841	circRNA	TCCCTATTGTATTTGCCAGAGCACATCTGCAAATACTGGCCCCTCTTTGTTCTATTTTTT	NA	circbase	hsa_circ_0083841	chr8	29961815	29962002	+	187	187	NM_015344	LEPROTL1
hsa_circ_0067080	0.00338071	0.304714	3.28177	down	6.22802	5.91427	6.25067	7.86051	7.82307	7.87615	hsa_circ_0067080	circRNA	CGTCTGCAAGGTCTCAACATATGCACTAGTGGAAGTGCCACCTCATGTGAAGAATGTCTG	NA	circbase	hsa_circ_0067080	chr3	124560229	124592378	-	32149	710	NM_002213	ITGB5
hsa_circ_0091551	0.0313338	2.18944	2.18944	up	3.63712	3.97866	3.8024	3.13377	2.4791	2.29362	hsa_circ_0091551	circRNA	TCTTGAAAAGAGGAGATGCTTGATGAGGGCTTTTTCTATCTTCTGCTCTTTGCCACCTGT	NA	circbase	hsa_circ_0091551	chrX	130917914	130939065	-	21151	885	NR_026975	LOC286467
hsa_circ_0072785	0.0160198	2.45518	2.45518	up	7.15919	7.03785	7.06205	6.04081	5.84799	5.41707	hsa_circ_0072785	circRNA	AGAAATCAAGGTAACAGACTGGGTTGACCCATCATTTGATGATTTTCTAGAGTGTAGTGG	NA	circbase	hsa_circ_0072785	chr5	68669656	68695996	+	26340	1684	NM_002873	RAD17
hsa_circ_0034476	0.00592397	0.206422	4.84445	down	6.08774	5.98388	6.10334	8.21696	8.68259	8.02638	hsa_circ_0034476	circRNA	ACATTGATGGAGACGCCAGCGACTCTGCGGACGATGGCTGGTCTCCATGGTCCGAGTGGA	NA	circbase	hsa_circ_0034476	chr15	39879547	39883551	+	4004	1293	NM_003246	THBS1
hsa_circ_0001740	0.000368368	0.366796	2.72631	down	8.48675	8.33017	8.3591	9.91701	9.91642	9.67506	hsa_circ_0001740	circRNA	GTGACAACGTTTATCAGGAACTGTTGCCGTTATTACATCAGATGGGAGAATGATTGTGGT	NA	circbase	hsa_circ_0001740	chr7	117825700	117828459	+	2759	176	NM_016200	NAA38
hsa_circ_0045092	0.0105095	3.58201	3.58201	up	6.51887	6.57808	6.67958	5.12681	4.64807	4.38389	hsa_circ_0045092	circRNA	GAAAAAAACACAAGGCACAAAAATCTCAAGTCAAGAAATGCTGGACAACAAGGACAGGCA	NA	circbase	hsa_circ_0045092	chr17	60072512	60088594	-	16082	898	NM_005121	MED13
hsa_circ_0000451	2.74369e-05	0.241542	4.14006	down	5.24774	5.12354	5.21945	7.21188	7.27011	7.25994	hsa_circ_0000451	circRNA	GACATGCATGGGAGAAGAAATGGGTGACCGTTGGTGACACATCCCTACGAATCTACAAAT	NA	circbase	hsa_circ_0000451	chr12	122468605	122473333	+	4728	179	NM_001024808	BCL7A
hsa_circ_0080857	0.00994757	3.44794	3.44794	up	7.7584	7.64379	7.74947	6.23664	5.93114	5.54809	hsa_circ_0080857	circRNA	AGTGAACATATTGCCTTGTTGAAGGGGATGCTAAAGAAGAAATACTGCAGCCACCGGAAC	NA	circbase	hsa_circ_0080857	chr7	77256021	77261742	+	5721	1049	NM_002835	PTPN12
hsa_circ_0049154	0.000400949	6.4352	6.4352	up	8.5591	8.51461	8.49012	5.9122	5.67789	5.90457	hsa_circ_0049154	circRNA	AAAGGATGGTGGAGGACTACCTGGCAAGTGGTTATCAGACCGCCATCTTTTCCGGCGCTG	NA	circbase	hsa_circ_0049154	chr19	9728766	9731916	-	3150	319	NM_152289	ZNF561
hsa_circ_0003206	0.0498353	2.38141	2.38141	up	4.70793	5.30748	4.88628	4.32879	3.52138	3.0781	hsa_circ_0003206	circRNA	TCCTGGCAGGCTGAGAGAAGAAAAGTTACAAGAGGAAAAACCCTCTGAAGATCAAATCCA	NA	circbase	hsa_circ_0003206	chr11	74521228	74528759	+	7531	266	NM_001098638	RNF169
hsa_circ_0000600	0.0339318	4.09215	4.09215	up	4.64664	4.48389	4.58895	3.18019	2.33623	1.74682	hsa_circ_0000600	circRNA	AAACTTCCAGCTGTGGAAAGAAATAACTTGATGAGGTTATCACAGAGCATTCCATTTACA	NA	circbase	hsa_circ_0000600	chr15	50862083	50867986	-	5903	798	NM_017672	TRPM7
hsa_circ_0083016	0.0108313	2.18451	2.18451	up	7.00883	6.87442	6.8503	5.93582	5.90562	5.46991	hsa_circ_0083016	circRNA	AGAGATGATGATGGATGCATGCAGTTTGTCAGAACTTAAATACTGAGGAAGAAGTGGAAA	NA	circbase	hsa_circ_0083016	chr7	151902190	151919767	-	17577	638	NM_170606	MLL3
hsa_circ_0015810	0.0477114	2.24566	2.24566	up	6.19923	6.04284	6.10432	5.14264	5.22145	4.32767	hsa_circ_0015810	circRNA	AATACAGTAACTCCGACAGTTAGTTAATATGTGCATCAACCCAGATCCAGAGAAGCGACC	NA	circbase	hsa_circ_0015810	chr1	198288541	198291548	+	3007	3007	NM_133494	NEK7
hsa_circ_0061501	0.000699086	0.230299	4.34218	down	3.27737	3.6087	3.82031	5.49479	5.86986	5.72353	hsa_circ_0061501	circRNA	GTACAGCTGAATTACACAGATGAATCTTGCACTTTCAAGATATCATTGCGAAATTTCCGG	NA	circbase	hsa_circ_0061501	chr21	34617255	34635062	+	17807	940	NM_000874	IFNAR2
hsa_circ_0073729	0.00137223	0.445886	2.24272	down	7.80943	7.77731	7.56238	8.85887	8.95059	8.84541	hsa_circ_0073729	circRNA	GAGAGGTTTGGATAATAGCCAAGGTTCTGGAGGACAACAAGCTGCCTGGTGCAATTTGTT	NA	circbase	hsa_circ_0073729	chr5	125903950	125906551	-	2601	176	NM_001182	ALDH7A1
hsa_circ_0091200	0.0435284	3.11321	3.11321	up	7.41682	7.57969	7.58285	5.93209	6.38033	5.06849	hsa_circ_0091200	circRNA	GTTTCTGCAGTCAGGATTTGCATGAAGATGTCGAAGAAGCTGGTGCACTGCAGAAAAATC	NA	circbase	hsa_circ_0091200	chrX	85211157	85219057	-	7900	852	NM_000390	CHM
hsa_circ_0038453	6.12444e-06	2.39166	2.39166	up	7.16962	7.09316	7.1754	5.94403	5.84704	5.87277	hsa_circ_0038453	circRNA	TTAATGAAAGAGAGATCGATGTCTTATTGTGATGAGTCTCGACTGTCATATCTTCTTCGG	NA	circbase	hsa_circ_0038453	chr16	21921204	21922692	-	1488	1488	---	---
hsa_circ_0040716	0.0075479	0.163423	6.11909	down	2.3036	3.4414	2.71661	5.24261	5.70448	5.5515	hsa_circ_0040716	circRNA	AAATAAAACATTGAAAACCATCGGGGAACTGGATTGGAGAAGCCCCCTACAAGAATGGCC	NA	circbase	hsa_circ_0040716	chr16	84888334	84943116	+	54782	3754	NM_031476	CRISPLD2
hsa_circ_0054659	0.00482464	0.380965	2.62491	down	8.77923	8.7354	8.75592	10.321	10.1368	9.96838	hsa_circ_0054659	circRNA	TTCAATTGGCAGCAAACAACTATACCTGCGTAGCAATGCACTGACGGATATGAGTGGGAT	NA	circbase	hsa_circ_0054659	chr2	56104880	56145402	-	40522	679	NM_001039348	EFEMP1
hsa_circ_0047536	0.00823131	3.95724	3.95724	up	4.59202	4.62883	4.64986	2.66139	2.26939	2.91513	hsa_circ_0047536	circRNA	TGTGGGCCACAGGTATCTTATGTCACCTTGTCTACCAGAGAGACTTTTTCAAAGGTTGGT	NA	circbase	hsa_circ_0047536	chr18	43502306	43508975	-	6669	686	NM_020964	EPG5
hsa_circ_0053663	0.0290198	2.58556	2.58556	up	5.80785	5.9211	5.90621	4.83852	4.58017	3.97863	hsa_circ_0053663	circRNA	ATTTCTTTCTGGCACCAGTCCACATGGAACAAATCAACACAGTCCACAGTGAGTTCCTTC	NA	circbase	hsa_circ_0053663	chr2	32688261	32716625	+	28364	3587	NM_016252	BIRC6
hsa_circ_0053538	0.00951691	2.93288	2.93288	up	5.90814	5.97079	5.85778	4.66017	4.28149	4.07905	hsa_circ_0053538	circRNA	AAATGGACCCGGAAGGGCATACATCACAGAAGGAAGCCATGGAAGTAAGCCTTGATATAA	NA	circbase	hsa_circ_0053538	chr2	32639836	32667294	+	27458	2629	NM_016252	BIRC6
hsa_circ_0045150	0.000190902	0.227371	4.39809	down	4.84422	4.8514	4.82565	6.91333	6.97117	7.04454	hsa_circ_0045150	circRNA	AGCCCTCAAGGCCTCCTCACTGGGTACAGCTCCACCCTGTGGATCGGCTTGAATGACTTG	NA	circbase	hsa_circ_0045150	chr17	60744117	60757814	+	13697	1614	NM_006039	MRC2
hsa_circ_0001510	0.0268386	2.30618	2.30618	up	7.93252	7.92844	7.88751	6.97774	6.78789	6.27997	hsa_circ_0001510	circRNA	AGATACAGAGAGTACCATCCTTGAAATTCTACCTGAGCTGACATCGGATAAAAATACTAT	NA	circbase	hsa_circ_0001510	chr5	82836502	82836622	+	120	120	NM_004385	VCAN
hsa_circ_0085053	0.0367426	3.28375	3.28375	up	4.89214	4.83966	4.85118	2.98946	3.706	2.47528	hsa_circ_0085053	circRNA	GACTTTCAAAGATGACCATGAAAGCTGTGGTTCTAATTCTACCAACCGTAGTACTGCTGA	NA	circbase	hsa_circ_0085053	chr8	100108539	100133673	+	25134	915	NM_017890	VPS13B
hsa_circ_0027569	0.0168781	0.290059	3.44757	down	4.81271	4.38309	3.62406	5.87037	5.94188	6.51353	hsa_circ_0027569	circRNA	AAGAGCGGACAGGTCTCCTCTGGATCTTAACTACTGAGCGCAATGCTGAGCCATGGAGCC	NA	circbase	hsa_circ_0027569	chr12	70970161	71003624	-	33463	2218	NM_002837	PTPRB
hsa_circ_0059866	0.00166433	0.447234	2.23596	down	7.67958	7.67762	7.7876	8.75369	9.03349	8.82834	hsa_circ_0059866	circRNA	ATGAATGGAAACATCTTGACCATGCCAACCTGCCCCTGCTGCAGCGGGAACTGCTGCACT	NA	circbase	hsa_circ_0059866	chr20	32210920	32216241	+	5321	522	NM_005093	CBFA2T2
hsa_circ_0003266	2.49814e-05	0.356438	2.80554	down	4.37775	4.2977	4.45219	5.86399	5.77895	5.94866	hsa_circ_0003266	circRNA	CTCTCTTTCTAAACCTGAGTTACAACAAACTCTCTGAGATTGACCCTGCTGGTTTTGAGG	NA	circbase	hsa_circ_0003266	chr3	66501982	66512933	-	10951	147	NM_015541	LRIG1
hsa_circ_0031484	0.0312986	3.3382	3.3382	up	5.22298	4.94047	5.13339	3.94707	2.71727	3.15403	hsa_circ_0031484	circRNA	CTACACAATGGGAAAGCAGCTAAAGAAGCAGAAGCTAATCTTAGACGGCAGAGACGTCTA	NA	circbase	hsa_circ_0031484	chr14	31602443	31602620	-	177	177	NM_015382	HECTD1
hsa_circ_0003979	0.0209547	2.89975	2.89975	up	6.3862	6.3681	6.40456	4.46481	4.71766	5.25368	hsa_circ_0003979	circRNA	CAGCCTTGAAAAGCTGAAACCTATCAACACTCTTCAAAATGCAATGGAATGTACCACGGA	NA	circbase	hsa_circ_0003979	chr18	13681603	13682104	-	501	501	NM_001098801	FAM210A
hsa_circ_0041102	0.0081595	0.42835	2.33454	down	5.60967	5.72195	5.49871	6.53373	7.06937	6.85564	hsa_circ_0041102	circRNA	TCATCCTGAGAGAGAGCGCTGTACAGCATGGAATGTGCGTTCCACCCCCTGTTCAGTCTC	NA	circbase	hsa_circ_0041102	chr16	89962397	89965057	+	2660	187	NM_014972	TCF25
hsa_circ_0034782	0.00655753	2.00771	2.00771	up	3.744	3.88907	3.45646	2.97496	2.55566	2.5308	hsa_circ_0034782	circRNA	TGAAAGGCCACGAGAGGACAGTGCAGTATCTGCAGCATCTGGACAAATGTGGCCCTGGTG	NA	circbase	hsa_circ_0034782	chr15	42458760	42459111	-	351	229	NM_015289	VPS39
hsa_circ_0066341	7.616e-06	0.460366	2.17218	down	6.73262	6.72296	6.80092	7.84686	7.90649	7.86116	hsa_circ_0066341	circRNA	AACCACATTGATGTGTTCCGGGAAGCTACCACCGACTTTACAGTTGACTCTCGGCCGCTG	NA	circbase	hsa_circ_0066341	chr3	58110058	58134091	+	24033	2256	NM_001164317	FLNB
hsa_circ_0010667	0.0145998	0.47159	2.12049	down	4.13387	4.69345	4.73239	5.6181	5.44588	5.80108	hsa_circ_0010667	circRNA	GAGCTGGAGGACCCACGGCTCGCTGCTGCGGCTGCACCAGGTGACCCCGGCCGACTCAGG	NA	circbase	hsa_circ_0010667	chr1	22168494	22179325	-	10831	2602	NM_005529	HSPG2
hsa_circ_0060135	0.0058161	2.07152	2.07152	up	7.81794	7.8631	7.79222	6.95307	6.6506	6.69984	hsa_circ_0060135	circRNA	ACCCTCAAACGTTCGAGATGTGAGGATGATTTCTGACAGAAATTCAAGACGTTCCAAAGG	NA	circbase	hsa_circ_0060135	chr20	34295041	34312644	-	17603	773	NR_040722	RBM39
hsa_circ_0044455	0.000671484	0.439381	2.27593	down	7.29388	6.98416	7.07715	8.26251	8.20062	8.45662	hsa_circ_0044455	circRNA	ACCTTCATCGAGGTGGCAGGACCTCCTGGTGGGCGCCCCCTACTACTTCGAGAGGAAAGA	NA	circbase	hsa_circ_0044455	chr17	48149349	48157739	+	8390	1861	NM_002204	ITGA3
hsa_circ_0036763	2.23179e-05	0.39407	2.53762	down	4.10353	4.19655	4.06548	5.4057	5.54864	5.44094	hsa_circ_0036763	circRNA	TACCTACATCGCTCTGAAGAGCGGCCATTCCTCAGATTCGAAGCTGAACACATCTCCAAC	NA	circbase	hsa_circ_0036763	chr15	90760670	90763123	+	2453	326	NM_020210	SEMA4B
hsa_circ_0023636	0.0106913	2.44134	2.44134	up	8.00425	7.92719	7.8496	6.55316	6.93101	6.38232	hsa_circ_0023636	circRNA	TGAACATAAGAATCCCACGTGGCGAAGTCTCGATTTTGGAATTATGCCAGACCGTCTTGA	NA	circbase	hsa_circ_0023636	chr11	75590922	75599947	+	9025	237	NM_003369	UVRAG
hsa_circ_0031851	0.0359224	2.94533	2.94533	up	7.12092	7.05061	7.22359	5.72572	5.93237	4.85917	hsa_circ_0031851	circRNA	TTAGGATCAGACAGTATGCCTTCAAGACAGTGTGTTGGCTTTCTGGAAACATGGGATGCA	NA	circbase	hsa_circ_0031851	chr14	50889838	50892695	-	2857	127	NM_198794	MAP4K5
hsa_circ_0053494	0.0305469	2.43585	2.43585	up	7.23202	7.25507	7.3287	6.01675	6.33076	5.49773	hsa_circ_0053494	circRNA	CACTTCAAAGTGGGCCACAGTTACATTTCATCTTCCTCATCATGTGTTGAAGTCCATTGC	NA	circbase	hsa_circ_0053494	chr2	32613817	32701412	+	87595	6207	NM_016252	BIRC6
hsa_circ_0016856	0.000355106	0.464286	2.15384	down	5.93994	5.83067	5.79306	6.92899	6.96554	6.99322	hsa_circ_0016856	circRNA	ACTGTCTTTGCCCGGTTTTGATTGGAACTTGGTATTCAAGTGGGATTACATGACGCCTGA	NA	circbase	hsa_circ_0016856	chr1	230384929	230391090	+	6161	319	NM_004481	GALNT2
hsa_circ_0015717	0.0143525	8.45503	8.45503	up	7.77493	7.82244	7.83333	5.34383	4.01318	4.51676	hsa_circ_0015717	circRNA	TATAGAGGCTAAGGCTGCCCTTAAACAGAATCACTGAGCTTCAGCTCAAACTTGAGAGTG	NA	circbase	hsa_circ_0015717	chr1	186324766	186325581	-	815	298	NM_003292	TPR
hsa_circ_0046595	8.9469e-05	0.24616	4.0624	down	4.07009	3.80173	4.06757	5.83449	6.14191	6.02952	hsa_circ_0046595	circRNA	ACACTGCGTGATGGTTGGCAATGGCTGATAAATGACACTTTGAGACATCTCCATCTCATC	NA	circbase	hsa_circ_0046595	chr17	80879376	80897352	+	17976	1378	NM_005993	TBCD
hsa_circ_0043688	0.00118605	0.369524	2.70618	down	3.72494	3.80426	3.98588	5.29406	5.31405	5.22684	hsa_circ_0043688	circRNA	TTTGAAGACATGGACCTCAACAAGGATGGCGAGGTCCCTCCGGAGGAGCTACAGTAAGGG	NA	circbase	hsa_circ_0043688	chr17	39974633	39978069	+	3436	982	NM_021939	FKBP10
hsa_circ_0088639	0.0176208	3.67689	3.67689	up	6.38917	6.44558	6.51139	4.17698	5.05097	4.32712	hsa_circ_0088639	circRNA	CCCTCTCCAGGGATCCACATTCTTCAGCAGTGTGACGGTAGCTTTTGCACAGGAAAGGTG	NA	circbase	hsa_circ_0088639	chr9	130197368	130198282	+	914	223	NM_007135	ZNF79
hsa_circ_0043280	0.00900072	0.469565	2.12963	down	4.5701	4.64497	4.86471	5.63859	6.09148	5.58225	hsa_circ_0043280	circRNA	ATTTTACATGACTTCAGATTTTCCTGTCCTTGATCCCAGCTGGACTGCTCAAGAAGAAAT	NA	circbase	hsa_circ_0043280	chr17	35797838	35804870	+	7032	412	NM_001488	TADA2A
hsa_circ_0079098	0.00242803	0.377261	2.65069	down	7.56897	7.59248	7.5405	8.81814	9.08748	9.0029	hsa_circ_0079098	circRNA	GAGAAGCTGGATGACGCTGAGGATAGCCTCATGGTGGACTGGTTCTGGCTCATTCACGAG	NA	circbase	hsa_circ_0079098	chr7	1474736	1477616	-	2880	327	NM_182924	MICALL2
hsa_circ_0068605	0.00878609	2.82184	2.82184	up	7.76424	7.58457	7.70263	6.33686	6.35353	5.81468	hsa_circ_0068605	circRNA	TGTCATGAGAGGATACCTTTCGTCCCTGCATTTAAAGGCTTTCACTTATATTAATCTGGA	NA	circbase	hsa_circ_0068605	chr3	195780288	195789516	-	9228	636	NM_003234	TFRC
hsa_circ_0045082	0.00213323	3.60278	3.60278	up	5.9795	5.99578	6.09927	4.21832	3.93733	4.3449	hsa_circ_0045082	circRNA	AATATATGAGCTGGTGTCCGAATGATCTACCCAGCATGCTTTGTTCTAGTCCCTCAGTCA	NA	circbase	hsa_circ_0045082	chr17	60045395	60108999	-	63604	3377	NM_005121	MED13
hsa_circ_0072542	0.0242559	3.03792	3.03792	up	8.26965	8.27638	8.2831	6.84715	6.93148	6.10832	hsa_circ_0072542	circRNA	CAGAACACAGGGACTTGCCATGAGGTGTTGAAGCCTTGTTTCACTGAGTTGGAGAGACTG	NA	circbase	hsa_circ_0072542	chr5	56509900	56546968	+	37068	1238	NM_001127236	GPBP1
hsa_circ_0038835	0.00771186	2.81744	2.81744	up	7.92471	8.07041	8.04414	6.58243	6.18968	6.73486	hsa_circ_0038835	circRNA	CCTTCTGAATAAATGCCGATTTTATCCATGGAGTGTGGTCTTCGCTAGCATCTCATCAGG	NA	circbase	hsa_circ_0038835	chr16	28488599	28497971	-	9372	1094	NM_001042432	CLN3
hsa_circ_0047509	0.00352374	2.49937	2.49937	up	5.78288	5.87042	5.86863	4.5876	4.31064	4.63954	hsa_circ_0047509	circRNA	ATTACATCTGACCCCCAAAGCTCAGCAGCAGCCAACAGCGGCATTACCCCTGGCTAGAGA	NA	circbase	hsa_circ_0047509	chr18	43435537	43456307	-	20770	1615	NM_020964	EPG5
hsa_circ_0077483	0.0111982	5.32595	5.32595	up	6.75222	6.74777	6.89451	4.67581	4.55623	3.77304	hsa_circ_0077483	circRNA	AGAAAAACAGATGCTTGTGACCACACCAGAAAAATGGGATGTAGTGACAAGAAAGAGTGT	NA	circbase	hsa_circ_0077483	chr6	101127493	101173579	-	46086	549	NM_006828	ASCC3
hsa_circ_0012566	0.00112476	0.330605	3.02476	down	5.86145	5.79577	5.75551	7.32085	7.56861	7.29996	hsa_circ_0012566	circRNA	AGTAAAAATCGAAGAGGCATCTCCCTACACTTTGGTCAACATCTGCCTGAATGTCCTGAT	NA	circbase	hsa_circ_0012566	chr1	53320136	53352725	+	32589	2014	NM_001004339	ZYG11A
hsa_circ_0014478	0.0037356	0.40073	2.49544	down	4.71055	4.52965	4.80084	6.02363	5.72262	6.22247	hsa_circ_0014478	circRNA	GCCAGTACAGGGAGTTGGTCCCAGGCCGCCCAACCCTGGTGTGGTACCAGCCCGATGGCA	NA	circbase	hsa_circ_0014478	chr1	155026385	155032819	+	6434	1944	NM_207197	ADAM15
hsa_circ_0091039	0.000166746	2.61843	2.61843	up	7.49756	7.35016	7.48299	5.93408	6.17059	6.05478	hsa_circ_0091039	circRNA	ACTATGCCAGAATCAGTCCTACCTTTGCTGATGCCTACTCTAATATGGGAAACACTCTAA	NA	circbase	hsa_circ_0091039	chrX	70776801	70787602	+	10801	1676	NM_181672	OGT
hsa_circ_0065638	0.0498883	2.13258	2.13258	up	12.1689	12.199	12.1264	11.2974	10.4936	11.2889	hsa_circ_0065638	circRNA	ATAAAGTGCCGGGTGTCAGCAGAACAGTTAAAAGGAGGCGCCTGCTGGCCTCCCCTTACA	NA	circbase	hsa_circ_0065638	chr3	49394608	49395791	-	1183	1183	NM_201397	GPX1
hsa_circ_0016964	0.000102686	2.09482	2.09482	up	5.28335	5.34653	5.32774	4.18541	4.30552	4.26436	hsa_circ_0016964	circRNA	AGATTCAGTGAACTGAAGACATCAAGGAGAATGTACTGGCGATTTTACTCATTGTCCTGG	NA	circbase	hsa_circ_0016964	chr1	233313547	233353930	-	40383	769	NM_014801	PCNXL2
hsa_circ_0057052	0.00679879	2.68394	2.68394	up	4.89731	4.91956	5.17978	3.92705	3.34533	3.39372	hsa_circ_0057052	circRNA	ATGGGATGTGGGAGATATACTTCCCAATTCATCAGATTATAAGTCCTCACTCATAGCACT	NA	circbase	hsa_circ_0057052	chr2	172305190	172336703	+	31513	1101	NM_025000	DCAF17
hsa_circ_0050104	0.0225224	4.95327	4.95327	up	14.0722	14.2409	14.077	11.8905	11.0016	12.2958	hsa_circ_0050104	circRNA	AACTCTGGTGATAAAAATAAAGCTGTCTGAACTGTTAGTCCCAGCTCAGAGCCGCAACCT	NA	circbase	hsa_circ_0050104	chr19	18496967	18499986	+	3019	1200	NM_004864	GDF15
hsa_circ_0027855	0.0404936	4.9984	4.9984	up	5.11484	5.05916	5.13005	3.38547	1.62727	2.82147	hsa_circ_0027855	circRNA	TCCATTAGGATCCCATGGACAAAACTGAAAACACATCCCATCTGTTTGGGTGATGCTGCA	NA	circbase	hsa_circ_0027855	chr12	100497690	100536642	-	38952	475	NM_015054	UHRF1BP1L
hsa_circ_0007522	1.26363e-05	0.305401	3.27439	down	3.73738	3.76514	3.88197	5.52091	5.41761	5.57914	hsa_circ_0007522	circRNA	AACAAAATTAGTTAAGGTGTCCAGGAAGAACATCCAAGGGGTGCTGTACCTTCTCAGCCA	NA	circbase	hsa_circ_0007522	chrX	69624564	69626925	+	2361	465	NM_012310	KIF4A
hsa_circ_0073383	0.00035388	3.34809	3.34809	up	6.69253	6.53924	6.69489	5.07358	4.77172	4.83912	hsa_circ_0073383	circRNA	TGCTTTTGTGGTGAAAGCCAGCTTACGAACATTAATACCCAAAGAACAGAAGTACATTGA	NA	circbase	hsa_circ_0073383	chr5	94204037	94206196	-	2159	195	NM_024717	MCTP1
hsa_circ_0089437	0.000345746	0.198871	5.0284	down	4.08482	3.75883	4.03543	6.2021	6.35669	6.32688	hsa_circ_0089437	circRNA	GGGCGAGAAGGGTGACATCCAGCAGCTGCTCTTTGTCTCGGACCACCGGGCAGCTTATGA	NA	circbase	hsa_circ_0089437	chr9	137619111	137671992	+	52881	1776	NM_000093	COL5A1
hsa_circ_0029636	0.0287678	2.5796	2.5796	up	7.13457	7.03485	7.09346	6.09079	5.71841	5.22638	hsa_circ_0029636	circRNA	AATTATGCACCTGACAGCATCTATTACCTTTGCCTTGGAATACAGGAGGGTTCAGCACCA	NA	circbase	hsa_circ_0029636	chr13	20632714	20641530	+	8816	960	NM_003453	ZMYM2
hsa_circ_0072646	0.0412271	3.08378	3.08378	up	4.16159	3.78688	3.98648	3.0123	1.66939	2.06007	hsa_circ_0072646	circRNA	TCTCTCTTCTGCCATCTGATAATAGGGATTAGGAGCAGACAGCAAGAACCTGTACCCTTT	NA	circbase	hsa_circ_0072646	chr5	61821968	61857084	+	35116	686	NM_001134779	IPO11
hsa_circ_0049851	0.00179423	13.733	13.733	up	9.68769	9.81656	9.69784	6.0163	5.55958	6.21526	hsa_circ_0049851	circRNA	GCTAATATGCCTGATTGACATTCTTCTGGACAATGAGTCCCATCATCTCTCCACCATGCA	NA	circbase	hsa_circ_0049851	chr19	15939756	15946230	+	6474	1413	TCONS_00026750	TCONS_00026750
hsa_circ_0042496	0.00883362	0.471868	2.11924	down	5.2142	5.19811	5.31467	6.42761	6.45424	6.06711	hsa_circ_0042496	circRNA	CTGATGATAATCTCTTGCATGGCACCAAGAATGTTACCAATTCAAGCAGTTTAAGATTGC	NA	circbase	hsa_circ_0042496	chr17	25630392	25637200	+	6808	789	NM_015626	WSB1
hsa_circ_0038063	0.00649877	0.454889	2.19834	down	5.62166	5.93571	5.68233	6.8977	6.86852	6.90206	hsa_circ_0038063	circRNA	GTGATAAGGGGCCTGGACGACTCCACCGGGGGGACCCCCCTCACACCTGCGGCCCGGATA	NA	circbase	hsa_circ_0038063	chr16	15788021	15790717	+	2696	244	NM_001143979	NDE1
hsa_circ_0045835	0.0062305	0.271507	3.68314	down	9.63479	9.75218	9.82654	11.6353	11.2558	11.9002	hsa_circ_0045835	circRNA	AATTGCTGCTGCTGCAAACTGTCATCAGGAGCTTAAATAGGACAGATTTTCACGGCAGTG	NA	circbase	hsa_circ_0045835	chr17	74735019	74738130	+	3111	244	NM_001242532	MFSD11
hsa_circ_0055120	0.00309092	2.35922	2.35922	up	7.49333	7.52711	7.63756	6.52329	6.21501	6.18377	hsa_circ_0055120	circRNA	CAACAAATGGGAAGTCAAAGTGAATTGGGCAACAACCCCTAGCAGTCAAAAGAAAGATAC	NA	circbase	hsa_circ_0055120	chr2	70451685	70456450	-	4765	252	NM_022173	TIA1
hsa_circ_0013839	0.00482279	2.317	2.317	up	3.9736	4.20489	4.41676	2.71337	2.95227	3.27197	hsa_circ_0013839	circRNA	GCCCATTCAGCTTGTCAAGGTGGCTTTGGAGAAAAGTCTGGCAACTGTGGAGACCCAGAA	NA	circbase	hsa_circ_0013839	chr1	144873876	144886329	-	12453	2176	NM_014644	PDE4DIP
hsa_circ_0030878	0.0103465	0.269912	3.70491	down	4.66193	4.70125	4.57812	6.59489	6.11522	6.81616	hsa_circ_0030878	circRNA	ACGACTACAAAATAAAACTTGGTTCTGAATATTTTTAAGTGCCCCCGGGACTGTGGGAGC	NA	circbase	hsa_circ_0030878	chr13	111156193	111165373	+	9180	1836	NM_001846	COL4A2
hsa_circ_0027491	0.00217013	5.23493	5.23493	up	7.73404	7.68203	7.59112	5.48901	5.32806	4.98416	hsa_circ_0027491	circRNA	AAGGAGAGCAATTAGTGAGACAGGTTCTTTTTTATCTTGGCCAGTATATTATGACTAAAC	NA	circbase	hsa_circ_0027491	chr12	69210591	69218431	+	7840	349	NM_002392	MDM2
hsa_circ_0002716	0.000678817	3.25038	3.25038	up	5.53061	5.59059	5.70498	3.70111	4.00097	4.00705	hsa_circ_0002716	circRNA	GACATTGAAGGATATGTGAACTTTTGCAAAGCGGAGCCATAATGAATAAATTTTACCAGC	NA	circbase	hsa_circ_0002716	chr6	111711288	111726833	-	15545	353	NM_002912	REV3L
hsa_circ_0072995	0.00387109	2.06049	2.06049	up	4.63253	4.80054	4.96194	3.58746	3.65474	4.00663	hsa_circ_0072995	circRNA	AACTGAAGAAGTATCTTCTCACAGAGAATCTCTTCTACACCTGGCTATGAGATGGGGCCT	NA	circbase	hsa_circ_0072995	chr5	73069679	73076570	+	6891	435	NM_001080479	RGNEF
hsa_circ_0082415	0.0120173	5.3679	5.3679	up	7.76082	7.62605	7.83153	5.61935	5.49914	4.65854	hsa_circ_0082415	circRNA	AAGACTCTGGGATGGAGACTGTTTATTTGTTTGGTGGCTGGGATGGAACACAAGATCTTG	NA	circbase	hsa_circ_0082415	chr7	131113791	131130662	+	16871	678	NM_001145354	MKLN1
hsa_circ_0019506	0.00870662	2.29805	2.29805	up	4.89858	4.4686	5.07479	3.85037	3.27685	3.71848	hsa_circ_0019506	circRNA	GGGAATTCTTCTCTTGGCTTGTGGAGATGTTGAAGGAAAGTTTGATATTTTATTCAATAG	NA	circbase	hsa_circ_0019506	chr10	102016018	102021820	-	5802	481	NM_018294	CWF19L1
hsa_circ_0041040	0.00199588	0.257441	3.88439	down	2.96263	3.60946	3.45223	4.99666	5.6516	5.24839	hsa_circ_0041040	circRNA	TCTGCCTGAAAAGAAGCTGTCTTCCCTGTTAGAGTTTGCTCAGTATTTATTGGCACACAG	NA	circbase	hsa_circ_0041040	chr16	89836244	89877210	-	40966	2078	NM_000135	FANCA
hsa_circ_0068606	0.00881051	2.46601	2.46601	up	8.2595	8.16919	8.26956	6.9424	7.14989	6.6601	hsa_circ_0068606	circRNA	TGTCATGAGAGTTCTTCTGTGTGGCAGTTCAGAATGATGGATCAAGCTAGATCAGCATTC	NA	circbase	hsa_circ_0068606	chr3	195780288	195803993	-	23705	2063	NM_003234	TFRC
hsa_circ_0032037	0.0048162	25.071	25.071	up	6.94898	6.8129	7.04694	2.92419	1.9036	1.74632	hsa_circ_0032037	circRNA	AACTTAACTTCTCTGAGAGGAAGCTGTTTTTCCCTCTTTGGGGTCTCAGAGAGATTGGTG	NA	circbase	hsa_circ_0032037	chr14	56247852	56260174	-	12322	1935	NR_026796	LINC00520
hsa_circ_0053563	0.0334327	2.17203	2.17203	up	4.76459	4.81739	4.83075	3.60449	4.05316	3.29772	hsa_circ_0053563	circRNA	AAAGTCAATGCAACAGCTGGGATGAACATGTATTTGAATTAGTACTACCTAAAGCTTGTA	NA	circbase	hsa_circ_0053563	chr2	32658711	32658872	+	161	161	NM_016252	BIRC6
hsa_circ_0079526	0.0134145	2.7948	2.7948	up	6.02558	5.95938	5.90994	4.60747	4.68758	4.08241	hsa_circ_0079526	circRNA	AAGCAATACCAGCAGCAGATCCACATGAACAAATGGATGTGAAGTCAGAAGTTCCTGTGG	NA	circbase	hsa_circ_0079526	chr7	18624903	18688306	+	63403	1445	NM_178425	HDAC9
hsa_circ_0078507	0.00154858	0.320097	3.12406	down	6.94244	7.06748	6.96742	8.5429	8.51033	8.83482	hsa_circ_0078507	circRNA	TATGGCAAACAAATGTGCGGAGATTATTGTGGCTCACCTTGGCTACCTGAACTACACTCA	NA	circbase	hsa_circ_0078507	chr6	159010703	159029782	+	19079	515	NM_020823	TMEM181
hsa_circ_0043552	0.0180462	0.487411	2.05166	down	4.18969	4.35834	4.35279	4.99599	5.40623	5.55837	hsa_circ_0043552	circRNA	TTTAACAAAACAGAACAAAACCAAAAAATGTCCAGATGACCCCAGGGCTCCTGCCAGAGC	NA	circbase	hsa_circ_0043552	chr17	38610179	38613982	+	3803	1417	NM_001552	IGFBP4
hsa_circ_0067980	0.00445335	2.23129	2.23129	up	7.79136	7.67096	7.73373	6.60285	6.73007	6.36906	hsa_circ_0067980	circRNA	AGAGCAGAGGATGGAACACTTCAGTGCATTCAAGGTTATTCTCGTTCAAGTTAATCCAGG	NA	circbase	hsa_circ_0067980	chr3	171851260	171851336	+	76	76	NM_022763	FNDC3B
hsa_circ_0077704	0.0214108	3.09518	3.09518	up	4.12964	3.65351	3.85192	1.97737	2.81926	1.76144	hsa_circ_0077704	circRNA	CAATAAAATGTCTTGTTTTTGCATTGTGGTCACAGTCGAACTGTTATTGGAATTGAAGAG	NA	circbase	hsa_circ_0077704	chr6	116956780	116967097	-	10317	483	NM_145062	ZUFSP
hsa_circ_0053752	0.0459779	2.32731	2.32731	up	5.93862	5.9749	5.90566	5.23327	4.35979	4.39167	hsa_circ_0053752	circRNA	TACAAAAGACAGGTTCTTGCACGCATTGCAAATGCCACGAGGCCAACTATTCATCTGTGT	NA	circbase	hsa_circ_0053752	chr2	32703702	32735701	+	31999	3278	NM_016252	BIRC6
[truncated: 12,396 more rows]
