# Supplementary material for: Whole transcriptome and proteome analyses identify potential targets and mechanisms underlying tumor treating fields against glioblastoma
Source: Cell Death Dis. 2022 Aug 18;13(8):721. doi: 10.1038/s41419-022-05127-7 (PMC9388668; doi:10.1038/s41419-022-05127-7)
Supplement: Supplementary file 5 — Table S4 [file 41419_2022_5127_MOESM5_ESM.xlsx]

## Sheet: Sheet1
ProbeName	pvalues	foldchange	foldchange(abs)	Regulation	T1	T2	T3	C1	C2	C3	ProbeName.1	Type	ProbeSeq	Accession	Source	Chromosome	Strand	Start	End	GeneSymbol	Gene_ID	Description	GO	Relation	Associated_gene	Associated_gene_description	circRNA_ID	circ_chrom	Hsa_hg19_circRNA_start	Hsa_hg19_circRNA_end	Hsa_hg19_circRNA_strand	genomic_length	spliced_seq_length	best_transcript	hostgene
LNCV6_22503_PI430048170	0.00136533	2.46964	2.46964	up	8.10746	8.16727	8.03306	6.96235	6.66247	6.75671	LNCV6_22503_PI430048170	lncRNA	ATGTTTCCAAAATAAATAAAGAGCAGGCTAGAGGGAAACCTCCAGTCCTTAGAAACCACG	NR_024475	RefSeq	chr10	-	4650184	4678070	LINC00704	NA	"Homo sapiens mitotically associated long non coding RNA (MANCR), long non-coding RNA"	NA	intergenic	-	-	NA	NA	NA	NA	NA	NA	NA	NA	NA
LNCV6_48005_PI430048170	0.00146424	4.86647	4.86647	up	4.07291	3.79321	4.10325	1.71326	1.68479	1.7419	LNCV6_48005_PI430048170	lncRNA	TCTCTGAGATGTCAAACGGGTAAGGCCTTGTAGGAAGTAGGCGTTTGAATGAGATCATAA	ENST00000435419.1	ENSEMBL_GENCODE	chr3	+	48847572	48848493	PRKAR2A-AS1	NA	PRKAR2A antisense RNA 1	NA	antisense	SLC25A20	"solute carrier family 25 (carnitine/acylcarnitine translocase), member 20 [Source:HGNC Symbol;Acc:HGNC:1421]"	NA	NA	NA	NA	NA	NA	NA	NA	NA
LNCV6_18203_PI430048170	0.0298126	3.02973	3.02973	up	3.53338	3.53819	3.56197	2.46579	1.6554	1.52595	LNCV6_18203_PI430048170	lncRNA	AATTGTTGGAGTTTCAGCAGGGAACAAGTGTTTTGGACGAGGGTGTCTCTGAAATCCCTT	ENST00000506025.1	ENSEMBL_GENCODE	chr5	+	177494995	177503647	AC145098.1	NA	novel transcript	NA	antisense	DOK3	docking protein 3 [Source:HGNC Symbol;Acc:HGNC:24583]	NA	NA	NA	NA	NA	NA	NA	NA	NA
LNCV6_79365_PI430048170	6.42547e-05	0.0934805	10.6974	down	3.93505	3.55709	3.95915	6.99698	7.21219	7.49109	LNCV6_79365_PI430048170	lncRNA	GCGATGGCGCTTCTCATTTGAAATGTTTTCTTTATGGACAGTGTTTAGCAATTGTTATAA	NR_038926	RefSeq	chr7	+	151877041	151879223	PRKAG2-AS1	NA	"Homo sapiens PRKAG2 antisense RNA 1 (PRKAG2-AS1), long non-coding RNA"	NA	exonic_antisense	PRKAG2	"protein kinase, AMP-activated, gamma 2 non-catalytic subunit [Source:HGNC Symbol;Acc:HGNC:9386]"	NA	NA	NA	NA	NA	NA	NA	NA	NA
LNCV6_61875_PI430048170	0.000937065	0.473268	2.11297	down	9.70759	9.49754	9.76906	10.6503	10.8252	10.745	LNCV6_61875_PI430048170	lncRNA	AAGTTTTCTCTCCGGACTGTTTTGCTCTCTCAATTCAGCACTTCCCATGTATCCAAACAG	GABPB1-IT1:9	lncipediav5.2	chr15	-	50347549	50354873	---	NA	-	NA	sense_intronic_ncRNA	RNU6-94P	"RNA, U6 small nuclear 94, pseudogene [Source:HGNC Symbol;Acc:HGNC:47057]"	NA	NA	NA	NA	NA	NA	NA	NA	NA
LNCV6_34819_PI430048170	4.22956e-05	6.66065	6.66065	up	4.38614	4.36567	4.32454	1.6346	1.53747	1.69368	LNCV6_34819_PI430048170	lncRNA	TTTGTGTTGTCCATCATGCTCAAGTGCCTATTAAAAAGCCTGCTTATTTATTGGTAATGA	ENST00000442155.1	ENSEMBL_GENCODE	chrX	+	22698457	22768966	AC004470.1	NA	novel transcript	NA	lincRNA	AC004470.1	-	NA	NA	NA	NA	NA	NA	NA	NA	NA
LNCV6_114308_PI430048170	6.62876e-06	0.226153	4.42179	down	8.71212	8.60759	8.58725	10.8066	10.6857	10.8469	LNCV6_114308_PI430048170	lncRNA	TACAGAAAATGGAGATGCCAACAGACCAGGCACAGAAAGCTGAAGGTGCTGGAGATGCCA	lnc-HMGN3-5:1	lncipediav5.2	chr6	-	79354442	79354713	---	NA	-	NA	lincRNA	-	-	NA	NA	NA	NA	NA	NA	NA	NA	NA
LNCV6_97646_PI430048170	0.00333996	0.440758	2.26882	down	5.12939	5.2666	5.41707	6.48341	6.41926	6.46978	LNCV6_97646_PI430048170	lncRNA	CTTGCCTAGTTTCACTTCCCTATTCCAGATAGAAAGATAATCTTAACATGTATTTCAGTG	NR_126059	RefSeq	chrX	+	47482715	47485227	LINC01560	NA	"Homo sapiens long intergenic non-protein coding RNA 1560 (LINC01560), long non-coding RNA"	NA	intronic_antisense	Metazoa_SRP	Metazoan signal recognition particle RNA [Source:RFAM;Acc:RF00017]	NA	NA	NA	NA	NA	NA	NA	NA	NA
LNCV6_119062_PI430048170	0.0321155	5.90959	5.90959	up	5.14207	5.02684	4.93428	3.30862	1.81738	1.69291	LNCV6_119062_PI430048170	lncRNA	CTGAAAACTTACAAGCGTACATTGATAAAAGTACACAGGCATCTAGTGGAGAGAATTCTA	NONHSAT016749.2	NONCODEv5	chr10	+	122852497	122888609	---	NA	-	NA	intergenic	CUZD1	CUB and zona pellucida-like domains 1 [Source:HGNC Symbol;Acc:HGNC:17937]	NA	NA	NA	NA	NA	NA	NA	NA	NA
LNCV6_121265_PI430048170	0.020015	0.431423	2.31791	down	4.0731	3.98156	3.98064	4.93396	5.54755	5.12443	LNCV6_121265_PI430048170	lncRNA	AATAGGAAAGCTATGTCCTTCCTGCACAATTTCAGCCCTAAGAATCTGTGACTCTCCCTC	ENST00000567374.1	ENSEMBL_GENCODE	chr19	+	30907199	30909155	LINC01834	NA	long intergenic non-protein coding RNA 1834	NA	lincRNA	-	-	NA	NA	NA	NA	NA	NA	NA	NA	NA
LNCV6_10823_PI430048170	0.00703161	0.475028	2.10514	down	7.5128	7.52727	7.62775	8.57958	8.83846	8.44637	LNCV6_10823_PI430048170	lncRNA	AAGGGACAAGTTGTTATCTGTACCATGCCAAATATCCTAATAAAAACTGGAAAACATGTC	ENST00000430643.1	ENSEMBL_GENCODE	chr1	-	45694684	45697075	AL604028.1	NA	novel transcript	NA	sense_intronic	GPBP1L1	GC-rich promoter binding protein 1-like 1 [Source:HGNC Symbol;Acc:HGNC:28843]	NA	NA	NA	NA	NA	NA	NA	NA	NA
LNCV6_114587_PI430048170	0.0451649	0.451012	2.21723	down	4.83954	4.95086	4.84188	5.55766	6.42625	5.96684	LNCV6_114587_PI430048170	lncRNA	AATGGGTTTTCTAGTGCAATTTGTCTTAGCCAAACCTTTATCCAGCCTCCTGTCCCCACT	lnc-FER-4:1	lncipediav5.2	chr5	+	109213247	109218201	---	NA	-	NA	lincRNA	-	-	NA	NA	NA	NA	NA	NA	NA	NA	NA
LNCV6_111433_PI430048170	0.0178524	2.49516	2.49516	up	4.4109	4.15001	4.49473	3.45657	2.64179	2.89853	LNCV6_111433_PI430048170	lncRNA	GTTTCTACAATGAGTGCAAGAGCAATTGAAAAGAACTTTCACAAAGACTTTACAGTCACA	lnc-TMEM232-4:3	lncipediav5.2	chr5	-	110666645	110726705	---	NA	-	NA	sense_intronic_ncRNA	SNORA51	"small nucleolar RNA, H/ACA box 51 [Source:HGNC Symbol;Acc:HGNC:32644]"	NA	NA	NA	NA	NA	NA	NA	NA	NA
LNCV6_109598_PI430048170	0.014735	9.05003	9.05003	up	6.35473	6.3336	6.19904	3.57604	2.19693	3.25725	LNCV6_109598_PI430048170	lncRNA	GGGAAGACTATGCGGAGTCTAATTAGTGGTATGCTTGGTCTAATTACTGGCTCTACCAAA	lnc-PCED1B-11:2	lncipediav5.2	chr12	+	46755632	46756848	---	NA	-	NA	lincRNA	SLC38A4	solute carrier family 38 member 4 [Source:HGNC Symbol;Acc:HGNC:14679]	NA	NA	NA	NA	NA	NA	NA	NA	NA
LNCV6_111781_PI430048170	0.0142592	2.69664	2.69664	up	4.25379	4.05101	3.8098	3.00971	2.57679	2.13806	LNCV6_111781_PI430048170	lncRNA	CAAAGACAGGCCGCCATGAGAGAAATCGCTTTGTGGTGCAAAGGGCACATTCGGACAAAG	lnc-ZNF479-16:2	lncipediav5.2	chr7	-	57822443	57822800	---	NA	-	NA	lincRNA	RP11-548K12.11	-	NA	NA	NA	NA	NA	NA	NA	NA	NA
LNCV6_19985_PI430048170	0.00746855	3.93679	3.93679	up	5.55427	5.39648	5.51994	3.40236	3.87123	3.18329	LNCV6_19985_PI430048170	lncRNA	TCAGAGCTGGAACTTCCATCCTAAAATACACAAAAGGACAACCAGTTTAAAGATGTAAAC	ENST00000441539.1	ENSEMBL_GENCODE	chr7	+	92490085	92491579	AC007566.1	NA	"novel transcript, antisense to ERVW-1 and PEX1"	NA	antisense	PEX1	peroxisomal biogenesis factor 1 [Source:HGNC Symbol;Acc:HGNC:8850]	NA	NA	NA	NA	NA	NA	NA	NA	NA
LNCV6_95952_PI430048170	0.00697598	10.764	10.764	up	5.81131	5.75299	5.83811	2.63352	1.71786	2.59614	LNCV6_95952_PI430048170	lncRNA	GCATGGTTAATTTTGTTTGCTTCTAAGCAATGTAGCTACCCTGTTGATGCTGATAAAAAT	lnc-CBWD5-4:7	lncipediav5.2	chr9	+	65218522	65219575	---	NA	-	NA	lincRNA	RP11-15J10.8	-	NA	NA	NA	NA	NA	NA	NA	NA	NA
LNCV6_122453_PI430048170	0.0057684	35.807	35.807	up	7.72168	7.59862	7.85295	3.19513	1.66896	2.43997	LNCV6_122453_PI430048170	lncRNA	GAGGGTGGGGAGAACAGACTTTTTCCCTCTTCTAAGAATTTGATTGATAAAATTATAATG	ENST00000608354.1	ENSEMBL_GENCODE	chr22	+	30246205	30246998	AC004264.1	NA	-	NA	antisense	LIF	leukemia inhibitory factor [Source:HGNC Symbol;Acc:HGNC:6596]	NA	NA	NA	NA	NA	NA	NA	NA	NA
LNCV6_73266_PI430048170	0.00067587	4.75334	4.75334	up	9.03148	8.8711	9.00253	6.70035	6.91717	6.51804	LNCV6_73266_PI430048170	lncRNA	AAGTCCTTGTTCCTCCGTGACCTAGACCTGTGACTTAAGGCAAATTACAATACCTTTTTT	LINC00973:1	lncipediav5.2	chr3	+	98981056	98984454	---	NA	-	NA	lincRNA	U7	U7 small nuclear RNA [Source:RFAM;Acc:RF00066]	NA	NA	NA	NA	NA	NA	NA	NA	NA
LNCV6_81904_PI430048170	0.011215	5.49999	5.49999	up	10.1754	10.0498	10.052	7.98758	7.72104	7.0355	LNCV6_81904_PI430048170	lncRNA	AGAGATGAAGCCTTATCTAAATCAGTGCCTGTCACAGTGGATGATGATGATGACGACAAT	lnc-MAGT1-1:1	lncipediav5.2	chrX	-	77676230	77681666	---	NA	-	NA	sense_intronic_ncRNA	ATRX	alpha thalassemia/mental retardation syndrome X-linked [Source:HGNC Symbol;Acc:HGNC:886]	NA	NA	NA	NA	NA	NA	NA	NA	NA
LNCV6_10965_PI430048170	0.0403208	0.426598	2.34413	down	3.68136	4.5438	4.73477	5.64215	5.96485	5.11953	LNCV6_10965_PI430048170	lncRNA	AAGGTCATTTACTGCAAACCACTATCTCCCAGCTAATCTGGCTTCTGCTCCTGATTTTCT	ENST00000427547.1	ENSEMBL_GENCODE	chr1	-	63078081	63079031	AL162400.2	NA	novel transcript	NA	lincRNA	-	-	NA	NA	NA	NA	NA	NA	NA	NA	NA
LNCV6_82007_PI430048170	0.0319182	2.68739	2.68739	up	3.72906	3.75	3.63602	1.79349	2.13542	2.74562	LNCV6_82007_PI430048170	lncRNA	CCCCGTTACACTGGGAATGATAAAAACTATGCCTTTTGAAAATATAAGCTGTCATGTTAT	NR_038978	RefSeq	chrX	+	103687283	103692560	MORF4L2-AS1	NA	"Homo sapiens MORF4L2 antisense RNA 1 (MORF4L2-AS1), long non-coding RNA"	NA	exonic_antisense	MORF4L2	mortality factor 4 like 2 [Source:HGNC Symbol;Acc:HGNC:16849]	NA	NA	NA	NA	NA	NA	NA	NA	NA
LNCV6_115422_PI430048170	0.0266911	3.05296	3.05296	up	4.13458	3.96089	4.41664	3.16708	2.07641	2.21709	LNCV6_115422_PI430048170	lncRNA	TGAACTGTCAGTTTGGTCCTCTAAGAAGCAGATGCTGAGATGGAATTAGGAGTGCAAAAG	lnc-FTCDNL1-2:1	lncipediav5.2	chr2	-	199942057	199955502	---	NA	-	NA	sense_intronic_ncRNA	TYW5	tRNA-yW synthesizing protein 5 [Source:HGNC Symbol;Acc:HGNC:26754]	NA	NA	NA	NA	NA	NA	NA	NA	NA
LNCV6_69195_PI430048170	0.00183625	0.203065	4.92453	down	3.40448	3.44641	3.11176	5.60549	5.63081	5.64847	LNCV6_69195_PI430048170	lncRNA	AATAGATGTAACTACAAGGAGCTCCAGAAGCAAGAGAGAGGGAGGAACTTGGACTTCTCT	lnc-TRIM69-2:8	lncipediav5.2	chr15	+	44715725	44716939	---	NA	-	NA	sense_overlap_ncRNA	B2M	beta-2-microglobulin [Source:HGNC Symbol;Acc:HGNC:914]	NA	NA	NA	NA	NA	NA	NA	NA	NA
LNCV6_126247_PI430048170	0.000239875	0.431315	2.31849	down	7.22668	7.01548	7.17455	8.37085	8.27538	8.41484	LNCV6_126247_PI430048170	lncRNA	AGACTCTTGGATACACAAGGTAATTTTAGGGCCACATTAGGATGAACCTTTTAAAAAGTT	NR_023387	RefSeq	NT_187607.1	+	962182	964453	ABCC6P2	NA	"Homo sapiens ATP binding cassette subfamily C member 6 pseudogene 2 (ABCC6P2), non-coding RNA"	NA	exonic_sense	-	-	NA	NA	NA	NA	NA	NA	NA	NA	NA
LNCV6_34736_PI430048170	0.00219053	2.55624	2.55624	up	6.91606	6.82262	7.00891	5.34319	5.5844	5.73694	LNCV6_34736_PI430048170	lncRNA	CAGGCATGGGGAAGGGGATGTGAGATCTGAGGGCCAGATGACTGCCCCCTTTTTCTTCAA	ENST00000610050.1	ENSEMBL_GENCODE	chr22	-	50205585	50206062	AL022328.1	NA	"novel transcript, antisense to SELO"	NA	antisense	SELO	selenoprotein O [Source:EntrezGene;Acc:83642]	NA	NA	NA	NA	NA	NA	NA	NA	NA
LNCV6_62518_PI430048170	0.00764587	3.49484	3.49484	up	3.20298	3.97623	3.6182	1.73178	2.00769	1.72646	LNCV6_62518_PI430048170	lncRNA	GGGGACTGTTAGCAGCATAGGATTGAGGAGATGGAAGAGACCTTTAGAACAGCTGGTCCT	ENST00000488309.3	ENSEMBL_GENCODE	chr15	-	101773238	101773513	RN7SL209P	NA	"RNA, 7SL, cytoplasmic 209, pseudogene"	NA	misc_RNA	GOLGA8VP	"golgin A8 family member V, pseudogene [Source:HGNC Symbol;Acc:HGNC:49920]"	NA	NA	NA	NA	NA	NA	NA	NA	NA
LNCV6_21762_PI430048170	0.0154961	0.495514	2.01811	down	5.63061	5.5106	5.45206	6.37013	6.83899	6.37728	LNCV6_21762_PI430048170	lncRNA	GGTATTACTACTACTCAGCAAGATTCTGGTTTTACTTCTCATCTTGGGAGTTACCATCAA	ENST00000434627.1	ENSEMBL_GENCODE	chr9	+	34665665	34681298	AL162231.2	NA	novel transcript	NA	antisense	IL11RA	interleukin 11 receptor subunit alpha [Source:HGNC Symbol;Acc:HGNC:5967]	NA	NA	NA	NA	NA	NA	NA	NA	NA
LNCV6_99333_PI430048170	0.00941079	5.99097	5.99097	up	4.94392	5.03135	4.78301	2.73076	1.71462	2.39829	LNCV6_99333_PI430048170	lncRNA	GATGTCTACCAGCACTTGTGACTGAAAAATTGATTATATATGGTAAATACTTATGGCTCC	ENST00000608537.1	ENSEMBL_GENCODE	chr2	+	183214319	183215400	AC021851.1	NA	novel transcript	NA	lincRNA	-	-	NA	NA	NA	NA	NA	NA	NA	NA	NA
LNCV6_49651_PI430048170	3.65661e-05	4.28634	4.28634	up	10.6716	10.629	10.6654	8.56599	8.49262	8.60622	LNCV6_49651_PI430048170	lncRNA	AGCTTCCCAGGAGCAAGGCTACCAAGAGACCGAAGTAGAGGCTTCAGTTTCTTTAAAAAA	lnc-SPATA31A7-14:4	lncipediav5.2	chr9	+	62532403	62535056	---	NA	-	NA	lincRNA	RP11-211N8.3	-	NA	NA	NA	NA	NA	NA	NA	NA	NA
LNCV6_73622_PI430048170	0.00358808	0.408988	2.44506	down	5.69495	5.71262	5.72867	6.91208	7.1601	6.91982	LNCV6_73622_PI430048170	lncRNA	ATATATTCAAAGAGAGTCCATGTGCTGTCTTGGTTTTCAGTACTGTAATAAAGTAACCTG	NR_036538	RefSeq	chr3	+	149971278	149973242	LOC646903	NA	"Homo sapiens uncharacterized LOC646903 (LOC646903), long non-coding RNA"	NA	bidirectional	PFN2	profilin 2 [Source:HGNC Symbol;Acc:HGNC:8882]	NA	NA	NA	NA	NA	NA	NA	NA	NA
LNCV6_31195_PI430048170	0.000181193	0.195498	5.11515	down	4.04179	3.61865	3.75523	5.99773	6.07755	6.40459	LNCV6_31195_PI430048170	lncRNA	TAGCACTGCAGCTGACACTGAGGGCTTCCACCTCGCTAATTGATTAAACTGTTTAGAAAC	ENST00000619443.1	ENSEMBL_GENCODE	chr17	+	83098377	83098987	AC130371.2	NA	novel transcript	NA	lincRNA	METRNL	"meteorin, glial cell differentiation regulator-like [Source:HGNC Symbol;Acc:HGNC:27584]"	NA	NA	NA	NA	NA	NA	NA	NA	NA
LNCV6_70763_PI430048170	0.00126612	6.14265	6.14265	up	7.60295	7.64756	7.73659	4.83226	5.28352	4.98075	LNCV6_70763_PI430048170	lncRNA	GGTCTCAAAAGCACAGAAAGAAGTTCAAGGTTGCCTTTCTCTTTGCATTTTAATCATTTA	lnc-NDUFA10-4:1	lncipediav5.2	chr2	-	239186487	239236669	---	NA	-	NA	sense_intronic_ncRNA	HDAC4	histone deacetylase 4 [Source:HGNC Symbol;Acc:HGNC:14063]	NA	NA	NA	NA	NA	NA	NA	NA	NA
LNCV6_77778_PI430048170	0.00442996	4.04743	4.04743	up	4.14148	3.93868	4.0504	1.71522	1.95875	2.34256	LNCV6_77778_PI430048170	lncRNA	CATTTCCCATGGGATTTCTTACATGACAAACTCACAGTGCTCTTCAACAGCAGTGATTAA	lnc-PERP-2:7	lncipediav5.2	chr6	-	137820649	137829869	---	NA	-	NA	lincRNA	-	-	NA	NA	NA	NA	NA	NA	NA	NA	NA
LNCV6_52248_PI430048170	0.0388685	4.72419	4.72419	up	5.52717	5.56022	5.53643	3.76261	2.20033	3.51162	LNCV6_52248_PI430048170	lncRNA	ATCATTACTACCTGCTTAAGTACGCCGGGATCTCTGTAGACTAAGTCAGTCATCCTGTAG	lnc-TRNAU1AP-1:1	lncipediav5.2	chr1	+	28581093	28581887	---	NA	-	NA	lincRNA	TAF12	TATA-box binding protein associated factor 12 [Source:HGNC Symbol;Acc:HGNC:11545]	NA	NA	NA	NA	NA	NA	NA	NA	NA
LNCV6_86717_PI430048170	0.0216833	0.48087	2.07956	down	6.67938	6.79033	6.62806	7.8096	7.39992	7.99872	LNCV6_86717_PI430048170	lncRNA	TCATAAGCCTCTATAAAATTAGACTGCTCTCCCTCAGAGTTCTGAGTGGGCTACCAACCT	lnc-ZFAND3-3:1	lncipediav5.2	chr6	+	37804924	37805191	---	NA	-	NA	lincRNA	-	-	NA	NA	NA	NA	NA	NA	NA	NA	NA
LNCV6_61884_PI430048170	0.00110602	3.60076	3.60076	up	6.1407	6.02021	6.03443	4.40835	4.15728	4.06567	LNCV6_61884_PI430048170	lncRNA	ATGGTCTCACTTCTCCATTTAAGCCAGCTATGGATACAAATTACTATTATTCAGGTCAGT	lnc-USP50-4:1	lncipediav5.2	chr15	-	50575027	50586582	---	NA	-	NA	sense_intronic_ncRNA	TRPM7	"transient receptor potential cation channel, subfamily M, member 7 [Source:HGNC Symbol;Acc:HGNC:17994]"	NA	NA	NA	NA	NA	NA	NA	NA	NA
LNCV6_84078_PI430048170	0.00912517	4.33244	4.33244	up	6.70436	6.62483	6.60851	4.79969	4.07716	4.62304	LNCV6_84078_PI430048170	lncRNA	CCAGCAGATAGAAAGGCTGCTTTTTAGGTGAAAGGAGAAAAAGAATGTCTAAAATTTGGA	NR_024476	RefSeq	chr7	+	154928516	154949490	PAXIP1-AS2	NA	"Homo sapiens PAXIP1 antisense RNA 2 (PAXIP1-AS2), transcript variant 1, long non-coding RNA"	NA	exonic_antisense	PAXIP1	PAX interacting (with transcription-activation domain) protein 1 [Source:HGNC Symbol;Acc:HGNC:8624]	NA	NA	NA	NA	NA	NA	NA	NA	NA
LNCV6_33417_PI430048170	0.00707042	2.49864	2.49864	up	7.19418	7.20313	7.30927	5.77967	5.75092	6.17532	LNCV6_33417_PI430048170	lncRNA	CATGGGCTACTGACATTGTCACTTCCAGACTCCTTATGCAATAAACAACCCCTAAACAGA	ENST00000618800.1	ENSEMBL_GENCODE	chr20	+	49290888	49295738	ZFAS1	NA	ZNFX1 antisense RNA 1	NA	antisense	-	-	NA	NA	NA	NA	NA	NA	NA	NA	NA
LNCV6_28687_PI430048170	0.000823112	2.54857	2.54857	up	7.86474	8.00604	7.87746	6.42421	6.72348	6.53986	LNCV6_28687_PI430048170	lncRNA	ACCACAACCAGGTATGACTGTGTGAGAAGCAGGCTCACTACCAGGCTACCAGGGAGCACA	ENST00000562027.1	ENSEMBL_GENCODE	chr16	+	2119207	2120248	AC009065.3	NA	"novel transcript, antisense to PKD1"	NA	antisense	PKD1	polycystic kidney disease 1 (autosomal dominant) [Source:HGNC Symbol;Acc:HGNC:9008]	NA	NA	NA	NA	NA	NA	NA	NA	NA
LNCV6_50740_PI430048170	0.0398901	0.462787	2.16082	down	5.97784	5.88247	5.19058	6.28261	7.20498	6.87256	LNCV6_50740_PI430048170	lncRNA	ATGTTTCATTCAAGAGTTTTCTGTCTTCCACCATCTCATAGGGCAACAGTCTCTCCCCAG	lnc-RNF40-1:1	lncipediav5.2	chr16	+	30778448	30780152	---	NA	-	NA	antisense_lncRNA	RNF40	"ring finger protein 40, E3 ubiquitin protein ligase [Source:HGNC Symbol;Acc:HGNC:16867]"	NA	NA	NA	NA	NA	NA	NA	NA	NA
LNCV6_105979_PI430048170	0.00157927	0.418626	2.38877	down	5.404	5.02015	5.08411	6.26763	6.4987	6.52694	LNCV6_105979_PI430048170	lncRNA	TCAGCACCTCACCCCCTGAATTCTCTCTATATTTTACATTTCAGAAGTCATTACTATTAC	lnc-FAM98B-3:1	lncipediav5.2	chr15	+	38451070	38451623	---	NA	-	NA	lincRNA	FAM98B	family with sequence similarity 98 member B [Source:HGNC Symbol;Acc:HGNC:26773]	NA	NA	NA	NA	NA	NA	NA	NA	NA
LNCV6_96559_PI430048170	6.86793e-05	0.358046	2.79294	down	5.9315	5.94903	6.12409	7.36853	7.50481	7.5769	LNCV6_96559_PI430048170	lncRNA	CCCAAATAAGTGGTGTTCTCCAACAAGCTTTTAGCAGTAATAAAGCTGACATTTTTATTC	NR_024483	RefSeq	chr22	+	17159388	17165445	CECR5-AS1	NA	"Homo sapiens HDHD5 antisense RNA 1 (HDHD5-AS1), transcript variant 1, long non-coding RNA"	NA	exonic_antisense	CECR5	"cat eye syndrome chromosome region, candidate 5 [Source:HGNC Symbol;Acc:HGNC:1843]"	NA	NA	NA	NA	NA	NA	NA	NA	NA
LNCV6_6468_PI430048170	0.0251405	2.77401	2.77401	up	6.47127	6.54381	6.54001	5.29631	5.21173	4.51153	LNCV6_6468_PI430048170	lncRNA	TCAGCCAAGTATTGGTATTCTTCCTCATTCGGTATAAGGCAGCTTTCAATTTGCTTAGAA	NR_033350	RefSeq	NT_187604.1	-	69147	82502	GOLGA8EP	NA	"Homo sapiens golgin A8 family member E, pseudogene (GOLGA8EP), non-coding RNA"	NA	exonic_sense	-	-	NA	NA	NA	NA	NA	NA	NA	NA	NA
LNCV6_101138_PI430048170	0.000594498	2.58666	2.58666	up	7.10666	7.13739	7.06088	5.73902	5.82595	5.62037	LNCV6_101138_PI430048170	lncRNA	ACCATTGTTAGTGAACGTGGACAAAGCTGTTGTCTCAGGGAGCACAGAAGTAAGTAGACA	lnc-XRCC2-8:1	lncipediav5.2	chr7	-	152309933	152312296	---	NA	-	NA	sense_intronic_ncRNA	KMT2C	lysine (K)-specific methyltransferase 2C [Source:HGNC Symbol;Acc:HGNC:13726]	NA	NA	NA	NA	NA	NA	NA	NA	NA
LNCV6_9276_PI430048170	0.0262689	0.474739	2.10642	down	6.68291	6.89629	6.70055	7.76584	7.47816	8.18229	LNCV6_9276_PI430048170	lncRNA	GAGCTTTAATGCTCTGAAAATGACTCCAATCATTAAAGCTCTTCTCCCTTCCATATTAAT	NR_036175	RefSeq	chrX	-	153981097	153981176	MIR3202-2	NA	"Homo sapiens microRNA 3202-2 (MIR3202-2), microRNA"	NA	intronic_antisense	TMEM187	transmembrane protein 187 [Source:HGNC Symbol;Acc:HGNC:13705]	NA	NA	NA	NA	NA	NA	NA	NA	NA
LNCV6_19833_PI430048170	0.00863806	6.00201	6.00201	up	5.15144	5.31476	5.08546	2.75279	1.98436	2.90937	LNCV6_19833_PI430048170	lncRNA	TACCACTTAGTGTTGATTGTGATGAAATGCCAGCTGTGGCATATGCCTTGGGAGCTAAGT	NR_026873	RefSeq	chr7	-	66376043	66400408	LINC00174	NA	"Homo sapiens long intergenic non-protein coding RNA 174 (LINC00174), long non-coding RNA"	NA	intergenic	TPST1	tyrosylprotein sulfotransferase 1 [Source:HGNC Symbol;Acc:HGNC:12020]	NA	NA	NA	NA	NA	NA	NA	NA	NA
LNCV6_55214_PI430048170	0.00555374	0.401788	2.48888	down	4.10196	3.74766	4.05004	5.33117	5.26963	5.2692	LNCV6_55214_PI430048170	lncRNA	TTTTTGCCTGTTCTCATACCACAAAAAACACTGGCTGGATTTCAGCAGGACTCTCAGGGA	lnc-RGSL1-4:1	lncipediav5.2	chr1	+	182595692	182599448	---	NA	-	NA	antisense_lncRNA	RGS16	regulator of G-protein signaling 16 [Source:HGNC Symbol;Acc:HGNC:9997]	NA	NA	NA	NA	NA	NA	NA	NA	NA
LNCV6_126401_PI430048170	0.000346	0.483002	2.07039	down	4.59826	4.58703	4.79397	5.70706	5.80323	5.62252	LNCV6_126401_PI430048170	lncRNA	TTTAAGGCAAATTTTATCTCTTCTTATTCAGTCTGAGCCGGACCTAACCTTCTCACCACC	lnc-KLHL36-5:1	lncipediav5.2	chr16	+	84565631	84566236	---	NA	-	NA	antisense_lncRNA	COTL1	coactosin-like F-actin binding protein 1 [Source:HGNC Symbol;Acc:HGNC:18304]	NA	NA	NA	NA	NA	NA	NA	NA	NA
LNCV6_10439_PI430048170	7.18834e-05	0.0890355	11.2315	down	2.81543	2.45331	2.62531	5.83143	6.26378	6.24965	LNCV6_10439_PI430048170	lncRNA	CAGCAGACTTTCTTCCTTCTCTAATTCTGACATAATATTTGAGATTTCAAAGAACCCATC	ENST00000607459.1	ENSEMBL_GENCODE	chr1	+	3785008	3785538	AL365330.1	NA	"novel transcript, antisense to LRRC47"	NA	antisense	LRRC47	leucine rich repeat containing 47 [Source:HGNC Symbol;Acc:HGNC:29207]	NA	NA	NA	NA	NA	NA	NA	NA	NA
LNCV6_10027_PI430048170	0.000306366	0.436098	2.29306	down	6.67668	6.76602	6.69639	7.83758	7.87465	8.01415	LNCV6_10027_PI430048170	lncRNA	AATATCGGAGATGGCAAAGGCTTGTGACGGAGATATCTCTCTTAAGCCTTTCCTGCATCA	NR_002954	RefSeq	chr10	-	100237155	100237302	SNORA12	NA	"Homo sapiens small nucleolar RNA, H/ACA box 12 (SNORA12), small nucleolar RNA"	NA	intronic_sense	SNORA12	Small nucleolar RNA SNORA12 [Source:RFAM;Acc:RF00586]	NA	NA	NA	NA	NA	NA	NA	NA	NA
LNCV6_75025_PI430048170	0.012344	3.28354	3.28354	up	6.65579	6.65966	6.6422	4.70903	5.3013	4.71868	LNCV6_75025_PI430048170	lncRNA	ACGAAGTATGAATCTGCTGGGTAATGTGATATGAAAAGCGAATGCACCATTTCTTGGTGA	ENST00000510523.1	ENSEMBL_GENCODE	chr4	-	173166069	173168927	AC105285.1	NA	-	NA	antisense	GALNT7	polypeptide N-acetylgalactosaminyltransferase 7 [Source:HGNC Symbol;Acc:HGNC:4129]	NA	NA	NA	NA	NA	NA	NA	NA	NA
LNCV6_28343_PI430048170	2.38361e-05	0.123595	8.09095	down	3.29652	3.102	3.06554	6.22055	5.9874	6.29806	LNCV6_28343_PI430048170	lncRNA	ATACTACTGTTGAGAGCACATGGAGATACAGAGTGGACACTTCATGTGGAATGGGAGAAG	ENST00000560803.1	ENSEMBL_GENCODE	chr15	+	87042054	87047161	AC078905.1	NA	novel transcript	NA	lincRNA	-	-	NA	NA	NA	NA	NA	NA	NA	NA	NA
LNCV6_31146_PI430048170	0.000587931	0.35052	2.8529	down	4.42494	4.66292	4.81127	6.01124	6.3185	6.11563	LNCV6_31146_PI430048170	lncRNA	AGCAAGGATGCATTACGGGGGTAATTTTAAACCGATCGATAAGATTTTTCAGAGAAAAAA	lnc-TMEM105-4:3	lncipediav5.2	chr17	-	81395281	81397168	---	NA	-	NA	antisense_lncRNA	BAHCC1	BAH domain and coiled-coil containing 1 [Source:HGNC Symbol;Acc:HGNC:29279]	NA	NA	NA	NA	NA	NA	NA	NA	NA
LNCV6_92330_PI430048170	0.0424516	4.1946	4.1946	up	4.66188	4.7516	4.67505	3.16753	1.57905	2.71693	LNCV6_92330_PI430048170	lncRNA	TATCTTTATTTCTTTAGTTTCCACTCCATGCAGTAAACATTGGTTGAATGCCAAACACTC	lnc-FGF6-3:1	lncipediav5.2	chr12	-	4524934	4529895	---	NA	-	NA	sense_intronic_ncRNA	RAD51AP1	RAD51 associated protein 1 [Source:HGNC Symbol;Acc:HGNC:16956]	NA	NA	NA	NA	NA	NA	NA	NA	NA
LNCV6_27037_PI430048170	0.00297512	0.442436	2.26021	down	6.10935	6.18404	6.27528	7.19654	7.32095	7.56125	LNCV6_27037_PI430048170	lncRNA	TGTGAAGCGTGCTTCAGTTCATACATTTTCCAAGGGCAACTTCTCCCAACAGGATTAAGC	ENST00000554921.1	ENSEMBL_GENCODE	chr14	-	63123033	63128214	AL137191.1	NA	novel transcript	NA	lincRNA	RP11-1112J20.1	-	NA	NA	NA	NA	NA	NA	NA	NA	NA
LNCV6_114357_PI430048170	3.82433e-06	6.46569	6.46569	up	10.4652	10.5375	10.4735	7.81732	7.72602	7.85268	LNCV6_114357_PI430048170	lncRNA	TTGCAGGAAACTGACTCATCACTACTCCCTCCAGCGGTCCGAGGCTCTGCCCACGCACCT	lnc-RAB44-3:2	lncipediav5.2	chr6	+	36678770	36680680	---	NA	-	NA	sense_intronic_ncRNA	CDKN1A	"cyclin-dependent kinase inhibitor 1A (p21, Cip1) [Source:HGNC Symbol;Acc:HGNC:1784]"	NA	NA	NA	NA	NA	NA	NA	NA	NA
LNCV6_44923_PI430048170	0.00999516	0.46031	2.17245	down	11.2228	11.176	11.3238	12.4233	12.079	12.5431	LNCV6_44923_PI430048170	lncRNA	CCTTTCAAACACCACCCGTCTCCCTCCTTTCCAAAATAAAACTGAAATTAGATTTTATTA	lnc-CTBP1-1:1	lncipediav5.2	chr4	-	1289147	1289704	---	NA	-	NA	NA	MAEA	macrophage erythroblast attacher [Source:HGNC Symbol;Acc:HGNC:13731]	NA	NA	NA	NA	NA	NA	NA	NA	NA
LNCV6_83747_PI430048170	0.01051	0.386922	2.5845	down	7.13109	7.09245	7.12257	8.60898	8.61998	8.18619	LNCV6_83747_PI430048170	lncRNA	GTAGCACATTTTCCAATCTAAAATGTCCGATACAGCACAATAATAAACATGGGGCAGAAT	NR_046262	RefSeq	chr5	-	36871360	36876694	NIPBL-AS1	NA	"Homo sapiens NIPBL divergent transcript (NIPBL-DT), long non-coding RNA"	NA	bidirectional	KRT18P31	keratin 18 pseudogene 31 [Source:HGNC Symbol;Acc:HGNC:33400]	NA	NA	NA	NA	NA	NA	NA	NA	NA
LNCV6_74104_PI430048170	0.006111	2.19644	2.19644	up	6.3171	6.20632	6.39183	5.07306	4.98845	5.41761	LNCV6_74104_PI430048170	lncRNA	TGTATATAGACAGCCAGCCTAGTTGGTGGATGTGACAACCCCAGACTCTTCTAGATTTGT	NR_015453	RefSeq	chr4	+	2935545	2951078	NOP14-AS1	NA	"Homo sapiens NOP14 antisense RNA 1 (NOP14-AS1), long non-coding RNA"	NA	exonic_antisense	NOP14	NOP14 nucleolar protein [Source:HGNC Symbol;Acc:HGNC:16821]	NA	NA	NA	NA	NA	NA	NA	NA	NA
LNCV6_42478_PI430048170	0.000476637	2.12232	2.12232	up	8.0193	8.06502	7.992	6.8408	6.99886	6.97568	LNCV6_42478_PI430048170	lncRNA	CATTCCAGCTTCTTTTGAGAATCTCTGAAGATGATTAAGTCATTGTCAGCTGGCCCAGAA	NR_040059	RefSeq	chr15	+	40039310	40067509	SRP14-AS1	NA	"Homo sapiens SRP14 antisense RNA1 (head to head) (SRP14-AS1), transcript variant 1, long non-coding RNA"	NA	bidirectional	SRP14	signal recognition particle 14kDa [Source:HGNC Symbol;Acc:HGNC:11299]	NA	NA	NA	NA	NA	NA	NA	NA	NA
LNCV6_68053_PI430048170	8.58065e-05	0.355748	2.81098	down	5.69185	5.84963	5.66538	7.21595	7.34694	7.11472	LNCV6_68053_PI430048170	lncRNA	TGTATTGTAACATTATCCCCTTAACAGCTGTCCAACTGGTCTATACATTTCACCTAACAT	lnc-CASC1-4:1	lncipediav5.2	chr12	-	24945430	24949061	---	NA	-	NA	sense_intronic_ncRNA	BCAT1	"branched chain amino-acid transaminase 1, cytosolic [Source:HGNC Symbol;Acc:HGNC:976]"	NA	NA	NA	NA	NA	NA	NA	NA	NA
LNCV6_117909_PI430048170	0.00405086	2.51322	2.51322	up	15.504	15.3984	15.4938	14.1386	14.3165	13.929	LNCV6_117909_PI430048170	lncRNA	TCAGAGAGTGGTTCTTTGTGTAGGTTGTTTAACAGTGTTGTGCCAGCCTACAGGAGGAAA	lnc-SETD6-12:1	lncipediav5.2	chr16	+	59088836	59089091	---	NA	-	NA	lincRNA	-	-	NA	NA	NA	NA	NA	NA	NA	NA	NA
LNCV6_49092_PI430048170	0.0176657	0.492315	2.03122	down	8.20333	8.19234	8.26768	8.96111	9.45382	9.27426	LNCV6_49092_PI430048170	lncRNA	AGCAACGGGCAGCCGGAAGATGCGGCCATTCCTCTCCCTTTTGTCCATTGCATTTCAGCA	LINC02440:11	lncipediav5.2	chr12	-	118773039	118774592	---	NA	-	NA	lincRNA	-	-	NA	NA	NA	NA	NA	NA	NA	NA	NA
LNCV6_50186_PI430048170	0.00469643	0.460946	2.16945	down	7.01138	7.25856	7.05418	8.0929	8.48566	8.07102	LNCV6_50186_PI430048170	lncRNA	AAGATGTTATGTGAAGAGCTGATGTTTGCATCGCCGACTCTCCCTGATTTGTGCTGATGA	lnc-FOXG1-22:3	lncipediav5.2	chr14	+	27077237	27461604	---	NA	-	NA	lincRNA	-	-	NA	NA	NA	NA	NA	NA	NA	NA	NA
LNCV6_47371_PI430048170	0.00638709	0.480476	2.08127	down	5.17136	5.54864	5.31692	6.19233	6.30388	6.68996	LNCV6_47371_PI430048170	lncRNA	AGTCTCCCCCTGTGAAGGCTTGGGGCTGGTTGGGCAGTAAGCCTCACAGTAATCCTTAGT	lnc-OTUD4-1:2	lncipediav5.2	chr4	-	145196475	145203520	---	NA	-	NA	lincRNA	-	-	NA	NA	NA	NA	NA	NA	NA	NA	NA
LNCV6_56879_PI430048170	0.000871217	4.36873	4.36873	up	5.23778	5.45961	5.52174	3.53899	3.01697	3.24911	LNCV6_56879_PI430048170	lncRNA	TTGTTTTAACTCAGGTTGTTCGTCGTGCTAATGCTAAGTTGTGACTGAGTTTAACCATTT	lnc-FAM204A-6:3	lncipediav5.2	chr10	-	118335257	118341746	---	NA	-	NA	sense_intronic_ncRNA	FAM204A	family with sequence similarity 204 member A [Source:HGNC Symbol;Acc:HGNC:25794]	NA	NA	NA	NA	NA	NA	NA	NA	NA
LNCV6_12852_PI430048170	0.00266197	4.89293	4.89293	up	3.91038	4.14323	3.72607	1.63584	1.66418	1.6378	LNCV6_12852_PI430048170	lncRNA	GGGCTGTGGCAGCCAAACGTGTTTAATGAACCCAGCAAAGTGATAAACTATGTTTGTGTT	ENST00000422201.1	ENSEMBL_GENCODE	chr2	-	47035279	47040524	AC093732.1	NA	novel transcript	NA	antisense	TTC7A	tetratricopeptide repeat domain 7A [Source:HGNC Symbol;Acc:HGNC:19750]	NA	NA	NA	NA	NA	NA	NA	NA	NA
LNCV6_51730_PI430048170	0.0179422	0.32568	3.0705	down	5.68913	5.88482	5.82234	7.73517	6.92101	7.48662	LNCV6_51730_PI430048170	lncRNA	TAATTTAGAGTGGCTTTATGGCTGTCCACCACCTTACCACACATTCCAAGAGCCAACCTA	lnc-VAV3-3:1	lncipediav5.2	chr1	-	106804473	106806032	---	NA	-	NA	lincRNA	-	-	NA	NA	NA	NA	NA	NA	NA	NA	NA
LNCV6_15705_PI430048170	0.0115033	2.28892	2.28892	up	6.44725	6.477	6.29559	5.28036	5.43093	4.87557	LNCV6_15705_PI430048170	lncRNA	TTATCCATACCAATAGCATGAACTGCTTTCTTCCTGAACTGAAGGCAAGCCCATATGGTT	ENST00000447139.1	ENSEMBL_GENCODE	chr3	+	194632923	194645401	AC046143.1	NA	novel transcript	NA	antisense	TMEM44	transmembrane protein 44 [Source:HGNC Symbol;Acc:HGNC:25120]	NA	NA	NA	NA	NA	NA	NA	NA	NA
LNCV6_34081_PI430048170	0.00428031	2.42139	2.42139	up	4.06477	4.00867	3.61159	2.65439	2.49097	2.74191	LNCV6_34081_PI430048170	lncRNA	TGAAACTCCTGAAAATCTTGAAATGGATTTCTAGGTCACTGGGGACTCCGGCAGCACATT	ENST00000615847.2	ENSEMBL_GENCODE	chr21	-	44932814	44934973	LINC01547	NA	long intergenic non-protein coding RNA 1547	NA	lincRNA	ITGB2	integrin subunit beta 2 [Source:HGNC Symbol;Acc:HGNC:6155]	NA	NA	NA	NA	NA	NA	NA	NA	NA
LNCV6_5464_PI430048170	0.000163318	0.138344	7.22838	down	4.66906	4.47612	4.64211	7.22889	7.4976	7.60388	LNCV6_5464_PI430048170	lncRNA	TATGAAAACACTCGATATTTGCTGAGGATGGAGACTGCAGCCAACTCAACAACTTCTCTG	NR_052025	RefSeq	chr14	+	77708070	77717598	SLIRP	NA	"Homo sapiens SRA stem-loop interacting RNA binding protein (SLIRP), transcript variant 4, non-coding RNA"	NA	exonic_sense	ALKBH1	"alkB homolog 1, histone H2A dioxygenase [Source:HGNC Symbol;Acc:HGNC:17911]"	NA	NA	NA	NA	NA	NA	NA	NA	NA
LNCV6_5761_PI430048170	0.00606223	2.29893	2.29893	up	6.06124	5.95912	5.95299	4.99564	4.58244	4.76512	LNCV6_5761_PI430048170	lncRNA	CCTGCAGGACAAATTCGAGCATCTTAAAATGATTCAACAGGAGGAGATAAGGAAGCTTGA	NR_109817	RefSeq	chr6	-	140263	148159	LINC00266-3	NA	"Homo sapiens long intergenic non-protein coding RNA 266-3 (LINC00266-3), long non-coding RNA"	NA	intergenic	-	-	NA	NA	NA	NA	NA	NA	NA	NA	NA
LNCV6_111078_PI430048170	0.0251226	0.382946	2.61133	down	5.38843	5.28542	5.09187	6.10308	6.73654	6.9647	LNCV6_111078_PI430048170	lncRNA	CAAAAGGCACAACCTTTCCTAGATCCGGTGTCACTGGGGGAGCTGAAGGAGGTGGAAGAG	lnc-FRG2C-8:1	lncipediav5.2	chr3	+	75668930	75670185	---	NA	-	NA	lincRNA	FRG2C	FSHD region gene 2 family member C [Source:HGNC Symbol;Acc:HGNC:33626]	NA	NA	NA	NA	NA	NA	NA	NA	NA
LNCV6_62525_PI430048170	0.000165862	3.01732	3.01732	up	9.88121	9.87302	9.94505	8.30769	8.21562	8.39187	LNCV6_62525_PI430048170	lncRNA	ACGTTTGCATCCTGCACAGCTAGAGATCCTTTATTAAAAGCACACTGTTGGTTTCTGCTC	NR_051986	RefSeq	chr9	+	11986	14525	DDX11L5	NA	"Homo sapiens DEAD/H-box helicase 11 like 5 (DDX11L5), non-coding RNA"	NA	bidirectional	DDX11L5	DEAD/H (Asp-Glu-Ala-Asp/His) box helicase 11 like 5 [Source:HGNC Symbol;Acc:HGNC:37106]	NA	NA	NA	NA	NA	NA	NA	NA	NA
LNCV6_60372_PI430048170	0.00112827	2.72599	2.72599	up	5.09297	5.45245	5.13725	3.88318	3.6581	3.81907	LNCV6_60372_PI430048170	lncRNA	GGTCCCAAAATTTTTGTGTGTATTTTACAACCTTCTCTCTTCACCCTTAGTTACTAGTCA	lnc-RBM26-4:1	lncipediav5.2	chr13	-	79376216	79406477	---	NA	-	NA	sense_intronic_ncRNA	RNA5SP33	"RNA, 5S ribosomal pseudogene 33 [Source:HGNC Symbol;Acc:HGNC:42609]"	NA	NA	NA	NA	NA	NA	NA	NA	NA
LNCV6_39571_PI430048170	0.0159974	4.4461	4.4461	up	3.71968	4.30931	3.3553	1.67159	1.76193	1.65395	LNCV6_39571_PI430048170	lncRNA	AATAGAGTCACCACAGGTGGAAACATAACACTTGTCAAGAGTTCCGGTAGGAACATGGAG	lnc-ARID2-2:1	lncipediav5.2	chr12	+	46410792	46412180	---	NA	-	NA	lincRNA	-	-	NA	NA	NA	NA	NA	NA	NA	NA	NA
LNCV6_18747_PI430048170	0.00585492	3.3516	3.3516	up	3.638	3.64125	3.80638	1.61891	2.2297	1.94478	LNCV6_18747_PI430048170	lncRNA	AATTCTACCTGAAGGATGAAAACAACCAACATTCTGTGCCAAGACAGTCAGGAGGGCAAC	ENST00000423255.5	ENSEMBL_GENCODE	chr6	-	71251364	71310340	AL589935.1	NA	"novel transcript, antisense OGFRL1"	NA	antisense	RP11-154D6.2	-	NA	NA	NA	NA	NA	NA	NA	NA	NA
LNCV6_12157_PI430048170	0.000111344	4.05395	4.05395	up	11.0591	11.0747	11.0845	8.9991	9.10597	9.05345	LNCV6_12157_PI430048170	lncRNA	TAACTTGGCTAGAATATGGCAGTAACTACAAGGCATGTTCTGCTCTGGCACGAAGACAAC	ENST00000450783.5	ENSEMBL_GENCODE	chr1	-	231522461	231528296	AL445524.1	NA	novel transcript	NA	antisense	TSNAX	translin-associated factor X [Source:HGNC Symbol;Acc:HGNC:12380]	NA	NA	NA	NA	NA	NA	NA	NA	NA
LNCV6_114063_PI430048170	0.000621326	2.62783	2.62783	up	7.54308	7.8362	7.653	6.30627	6.08718	6.44965	LNCV6_114063_PI430048170	lncRNA	TTAGGCAAGATTGAGGAGCTTCTCAGTGGAGGTAAGAGCCTGGCTCTTGTGGTCCTGGGC	lnc-TMED4-1:1	lncipediav5.2	chr7	-	44569751	44570765	---	NA	-	NA	sense_intronic_ncRNA	TMED4	transmembrane p24 trafficking protein 4 [Source:HGNC Symbol;Acc:HGNC:22301]	NA	NA	NA	NA	NA	NA	NA	NA	NA
LNCV6_59204_PI430048170	0.0131562	4.47692	4.47692	up	7.57856	7.60194	7.53487	5.78754	5.41213	4.89226	LNCV6_59204_PI430048170	lncRNA	ATGTATTTCTGGCCTGCAACATCATGTAATAGAAGAGTTGCAGAATTCTTTGCAGTTAAG	lnc-IRAK3-3:1	lncipediav5.2	chr12	+	65958626	65958854	---	NA	-	NA	sense_intronic_ncRNA	HMGA2	high mobility group AT-hook 2 [Source:HGNC Symbol;Acc:HGNC:5009]	NA	NA	NA	NA	NA	NA	NA	NA	NA
LNCV6_25981_PI430048170	0.000469525	0.421944	2.36998	down	6.0849	5.907	6.18779	7.17922	7.26562	7.46793	LNCV6_25981_PI430048170	lncRNA	GAGGATGTTAGTTTGGATGAAAGTTGGTGAAATACTTACCTTATGTCTGGAAATACAGAT	ENST00000620617.1	ENSEMBL_GENCODE	chr13	+	19863858	19865048	AL355001.2	NA	novel transcript	NA	lincRNA	ZMYM5	"zinc finger, MYM-type 5 [Source:HGNC Symbol;Acc:HGNC:13029]"	NA	NA	NA	NA	NA	NA	NA	NA	NA
LNCV6_16426_PI430048170	0.00229011	4.45616	4.45616	up	4.22766	4.23983	3.93531	1.79163	2.34792	1.73305	LNCV6_16426_PI430048170	lncRNA	TGTTCACAATTAAGTCCTTGCTTAATGCACAGTAGTGTGGGGAAAATATTAGAATACCAT	ENST00000511064.5	ENSEMBL_GENCODE	chr4	+	120066958	120165892	AC108866.1	NA	"novel transcript, antisense to MAD2L1"	NA	antisense	MAD2L1	MAD2 mitotic arrest deficient-like 1 (yeast) [Source:HGNC Symbol;Acc:HGNC:6763]	NA	NA	NA	NA	NA	NA	NA	NA	NA
LNCV6_115683_PI430048170	0.00319776	0.219718	4.5513	down	4.40472	3.83656	3.88708	6.13209	5.81231	6.67854	LNCV6_115683_PI430048170	lncRNA	GAAAGCCTGTCAGTCTACCTCATACATTTTAAGATGGATTTATTTGTGAGATACAGTTAG	lnc-TMEM18-19:3	lncipediav5.2	chr2	-	891496	895297	---	NA	-	NA	lincRNA	-	-	NA	NA	NA	NA	NA	NA	NA	NA	NA
LNCV6_29500_PI430048170	0.00433462	0.104007	9.61475	down	2.47062	1.77275	2.56725	5.48459	5.66072	5.57801	LNCV6_29500_PI430048170	lncRNA	GCTGCTTAAGGAGGCCTGATAATATTTATGTTGGTTAATTCTCATGATAATGATAACTGC	ENST00000564508.2	ENSEMBL_GENCODE	chr16	+	72425948	72430266	AC004158.1	NA	novel transcript	NA	lincRNA	-	-	NA	NA	NA	NA	NA	NA	NA	NA	NA
LNCV6_73633_PI430048170	0.0303836	3.53083	3.53083	up	3.96605	4.69555	3.83299	1.82808	3.1443	1.76928	LNCV6_73633_PI430048170	lncRNA	CCCTGTGAGAACTGATATGAAATATGTGCCATCTCTTTTAAAAAGCATTTGCCTCAATAT	NR_026915	RefSeq	chr3	+	151770455	151784894	AADACP1	NA	"Homo sapiens arylacetamide deacetylase pseudogene 1 (AADACP1), non-coding RNA"	NA	exonic_sense	AADACL2	arylacetamide deacetylase-like 2 [Source:HGNC Symbol;Acc:HGNC:24427]	NA	NA	NA	NA	NA	NA	NA	NA	NA
LNCV6_14031_PI430048170	0.000112655	2.43138	2.43138	up	6.23763	6.05314	6.10258	4.85839	4.73676	4.95127	LNCV6_14031_PI430048170	lncRNA	GAGAAAATCAGTCCTGATTTGTTTCTCCTGGAGTTTTCTTCTTTATGTGATCCTTCATAA	NR_110218	RefSeq	chr2	-	186033530	186086317	LINC01473	NA	"Homo sapiens long intergenic non-protein coding RNA 1473 (LINC01473), long non-coding RNA"	NA	intergenic	-	-	NA	NA	NA	NA	NA	NA	NA	NA	NA
LNCV6_105995_PI430048170	0.0205303	2.56782	2.56782	up	5.92297	5.8082	5.88536	4.44562	4.13019	4.8663	LNCV6_105995_PI430048170	lncRNA	AGCCGCAGGAGGGGCCAGCCTCTTGCAAATGAAATATTCATGGGGGTTATTGAATCAAGT	lnc-DENND4A-5:2	lncipediav5.2	chr15	-	66019401	66020081	---	NA	-	NA	sense_intronic_ncRNA	MEGF11	multiple EGF-like-domains 11 [Source:HGNC Symbol;Acc:HGNC:29635]	NA	NA	NA	NA	NA	NA	NA	NA	NA
LNCV6_35636_PI430048170	0.00458538	0.437816	2.28407	down	6.82764	6.77595	6.82065	7.89751	7.91135	8.17363	LNCV6_35636_PI430048170	lncRNA	GCTGACTCTGCTTTTAGCCTCCTAAATTAAAAGATAGATAGAATAGGTCTTGTTTGCAAA	ENST00000516384.1	ENSEMBL_GENCODE	chr20	+	43304555	43304679	RF00426	NA	-	NA	scaRNA	AL021395.1	-	NA	NA	NA	NA	NA	NA	NA	NA	NA
LNCV6_52189_PI430048170	0.000107792	5.97025	5.97025	up	4.12152	4.18659	4.2229	1.59658	1.60694	1.59591	LNCV6_52189_PI430048170	lncRNA	CTTTGGATTAGCTTAGTGGATTCTAAATTAATAGCACCTCATACTTGGAGTGGTTTATAG	lnc-SYNCRIP-8:1	lncipediav5.2	chr6	-	85560314	85561210	---	NA	-	NA	sense_intronic_ncRNA	SNX14	sorting nexin 14 [Source:HGNC Symbol;Acc:HGNC:14977]	NA	NA	NA	NA	NA	NA	NA	NA	NA
LNCV6_125441_PI430048170	0.0164431	3.22628	3.22628	up	4.17922	4.0118	4.22014	2.66476	2.66093	1.89779	LNCV6_125441_PI430048170	lncRNA	GTTGTCTGATTAGGTAGATGAAAACGATTAAAAGCCATGGGACAATCATAAAAACGTAGA	ENST00000569835.1	ENSEMBL_GENCODE	chr8	+	63215981	63218034	AC011978.2	NA	novel transcript	NA	lincRNA	YTHDF3	YTH N(6)-methyladenosine RNA binding protein 3 [Source:HGNC Symbol;Acc:HGNC:26465]	NA	NA	NA	NA	NA	NA	NA	NA	NA
LNCV6_82543_PI430048170	0.00267239	8.48638	8.48638	up	6.18132	6.23477	6.18728	2.82333	3.06513	3.40124	LNCV6_82543_PI430048170	lncRNA	GGAAAAAGCAGAGAATGGGGAAGAGGTGAATCTTAGATAGCAGTTGAAGATACTCAGTTT	lnc-C16orf72-7:1	lncipediav5.2	chr16	+	9141596	9143651	---	NA	-	NA	lincRNA	-	-	NA	NA	NA	NA	NA	NA	NA	NA	NA
LNCV6_24863_PI430048170	0.0242863	3.21979	3.21979	up	4.28065	4.28779	4.31442	3.00546	2.0514	2.61036	LNCV6_24863_PI430048170	lncRNA	CAAGCCACTTTAGGAACAATGAAAACTGGGTTTTTACTCATTGTAATCACTTTGTAGGAT	ENST00000612734.1	ENSEMBL_GENCODE	chr12	+	25210652	25211233	AC092794.1	NA	"novel transcript, antisense to KRAS"	NA	antisense	LYRM5	LYR motif containing 5 [Source:HGNC Symbol;Acc:HGNC:27052]	NA	NA	NA	NA	NA	NA	NA	NA	NA
LNCV6_6193_PI430048170	0.000927186	6.02655	6.02655	up	6.06406	6.0358	6.59044	3.2781	4.03102	3.57651	LNCV6_6193_PI430048170	lncRNA	AATGCTTCCAAGCCAAGTTAAAGCAGCCACAACTTTCAAACGAAAACCTAAAGATCCTGT	NR_038939	RefSeq	chr13	+	21298124	21332071	MIPEPP3	NA	"Homo sapiens mitochondrial intermediate peptidase pseudogene 3 (MIPEPP3), transcript variant 1, non-coding RNA"	NA	exonic_sense	ESRRAP2	estrogen-related receptor alpha pseudogene 2 [Source:HGNC Symbol;Acc:HGNC:24647]	NA	NA	NA	NA	NA	NA	NA	NA	NA
LNCV6_99150_PI430048170	0.0263276	2.02765	2.02765	up	12.9023	12.9757	12.8553	12.1029	11.5067	11.9995	LNCV6_99150_PI430048170	lncRNA	ATAAAGTTCTTCTCCCAGAATATGCAGGCACCAAAGTGGTGCTAGGTGACAGGAATTATT	lnc-ZKSCAN2-7:1	lncipediav5.2	chr16	-	26062749	26063097	---	NA	-	NA	antisense_lncRNA	HS3ST4	heparan sulfate-glucosamine 3-sulfotransferase 4 [Source:HGNC Symbol;Acc:HGNC:5200]	NA	NA	NA	NA	NA	NA	NA	NA	NA
LNCV6_9806_PI430048170	1.9787e-05	0.252084	3.96694	down	7.70542	7.74742	7.55354	9.59829	9.593	9.77846	LNCV6_9806_PI430048170	lncRNA	CAGGTGTGAGCATTCTAGCAGCAGTTTGATGATCATGTATGATACTGCAAACAGGACCTA	NR_106997	RefSeq	chr17	+	77089416	77089497	MIR6516	NA	"Homo sapiens microRNA 6516 (MIR6516), microRNA"	NA	exonic_sense	SEC14L1	SEC14-like lipid binding 1 [Source:HGNC Symbol;Acc:HGNC:10698]	NA	NA	NA	NA	NA	NA	NA	NA	NA
LNCV6_24741_PI430048170	0.00238824	0.124951	8.00311	down	2.88165	2.45021	3.03581	5.86757	5.74083	5.81992	LNCV6_24741_PI430048170	lncRNA	TGTGTTTTTCTTAGTCAAACATGTGCAATTAAGCATGTGATAAATGATATGATGACCACA	ENST00000539795.1	ENSEMBL_GENCODE	chr12	+	8321953	8329614	AC092745.1	NA	novel transcript	NA	lincRNA	-	-	NA	NA	NA	NA	NA	NA	NA	NA	NA
LNCV6_88321_PI430048170	0.000972259	0.390264	2.56237	down	5.44797	5.491	5.75282	6.76323	6.84794	7.14404	LNCV6_88321_PI430048170	lncRNA	TTGCGGAACAGAGTCACCACAACCTTGAATAAAATCAGATGTTTTCCCTTCATTTAAAAT	ENST00000607058.1	ENSEMBL_GENCODE	chr8	-	24912165	24914717	AF106564.1	NA	"novel transcript, antisense to NEFM"	NA	antisense	NEFM	"neurofilament, medium polypeptide [Source:HGNC Symbol;Acc:HGNC:7734]"	NA	NA	NA	NA	NA	NA	NA	NA	NA
LNCV6_35637_PI430048170	2.97325e-05	0.22562	4.43224	down	3.95864	3.94906	4.10716	6.17989	6.02049	6.2543	LNCV6_35637_PI430048170	lncRNA	TAACACCACAAGAGTCTCTGGCCCAATGAGAGGAGTTTAATAGAAATTCTTGCTACAACT	ENST00000364287.1	ENSEMBL_GENCODE	chr8	+	18979619	18979772	RF00091	NA	-	NA	snoRNA	SNORA62	Small nucleolar RNA SNORA62/SNORA6 family [Source:RFAM;Acc:RF00091]	NA	NA	NA	NA	NA	NA	NA	NA	NA
LNCV6_61760_PI430048170	0.0120097	0.413337	2.41933	down	7.59756	7.63263	7.71439	8.6547	9.19294	8.87201	LNCV6_61760_PI430048170	lncRNA	GCCTTGGAGGGCTCCTGAGCGCCGGGGAACCTCTCCCCCCGGCAGCGTCGACCCTCCCCC	lnc-IVD-1:1	lncipediav5.2	chr15	+	40436125	40436494	---	NA	-	NA	lincRNA	IVD	isovaleryl-CoA dehydrogenase [Source:HGNC Symbol;Acc:HGNC:6186]	NA	NA	NA	NA	NA	NA	NA	NA	NA
LNCV6_56901_PI430048170	0.00914152	0.382168	2.61665	down	3.98261	4.37955	3.75635	5.34755	5.57843	5.41586	LNCV6_56901_PI430048170	lncRNA	ATAAGGCAAGAAGTGGTGTTGAAAAAGGATGGATCAAATGAACAGCCTGGCCTCCCTTGA	lnc-PLPP4-1:1	lncipediav5.2	chr10	+	120434982	120440376	---	NA	-	NA	lincRNA	-	-	NA	NA	NA	NA	NA	NA	NA	NA	NA
LNCV6_105733_PI430048170	0.0295537	0.391272	2.55577	down	8.71049	8.62893	8.67073	10.2719	10.172	9.51945	LNCV6_105733_PI430048170	lncRNA	TGCTTTTTACAGTGCTGCTGGTGGGTAGACAAGTGCTTGCTGCAGTTGTTTCTGAATCTA	lnc-MPHOSPH9-1:1	lncipediav5.2	chr12	-	123152319	123155816	---	NA	-	NA	sense_intronic_ncRNA	MPHOSPH9	M-phase phosphoprotein 9 [Source:HGNC Symbol;Acc:HGNC:7215]	NA	NA	NA	NA	NA	NA	NA	NA	NA
LNCV6_49255_PI430048170	4.89282e-05	2.02601	2.02601	up	7.47345	7.4234	7.52899	6.37957	6.50433	6.48485	LNCV6_49255_PI430048170	lncRNA	CTGCAGTTAACTAAAACCATGGAAAGCAAACCCATAGATAAAGGGATACTATGAAGAGAA	TMEM161B-AS1:28	lncipediav5.2	chr5	+	88282378	88288011	---	NA	-	NA	lincRNA	RNA5SP187	"RNA, 5S ribosomal pseudogene 187 [Source:HGNC Symbol;Acc:HGNC:43087]"	NA	NA	NA	NA	NA	NA	NA	NA	NA
LNCV6_92893_PI430048170	0.038927	6.78868	6.78868	up	5.73425	5.64655	5.66171	2.68819	1.59627	3.72341	LNCV6_92893_PI430048170	lncRNA	GTTGGGACACAGTTGATTCTGACTGTCTTAAAGTTAGGCTTTTCTAAAGATTTAGACTAA	NR_047700	RefSeq	chr13	-	109163904	109167303	MYO16-AS1	NA	"Homo sapiens MYO16 antisense RNA 1 (MYO16-AS1), long non-coding RNA"	NA	exonic_antisense	MYO16	-	NA	NA	NA	NA	NA	NA	NA	NA	NA
LNCV6_117107_PI430048170	0.00596527	2.42869	2.42869	up	5.63676	5.87175	5.82994	4.63538	4.17528	4.64947	LNCV6_117107_PI430048170	lncRNA	GAAGCTGTTGTTATTGGAGATTTTTATTACTCGCATTTCCTGAGCGATGGGGACACTCAC	ENST00000607307.1	ENSEMBL_GENCODE	chr1	+	1409096	1410618	AL391244.2	NA	novel transcript	NA	lincRNA	CCNL2	cyclin L2 [Source:HGNC Symbol;Acc:HGNC:20570]	NA	NA	NA	NA	NA	NA	NA	NA	NA
LNCV6_59188_PI430048170	8.49359e-05	2.84985	2.84985	up	9.35423	9.39262	9.41935	7.91477	7.91963	7.79656	LNCV6_59188_PI430048170	lncRNA	AACAAGCCCCCACAGTCACTTTTTAAATTCTGGATGACGTGATTTCCTATTACAAACAAG	lnc-RXYLT1-4:2	lncipediav5.2	chr12	+	64032411	64032665	---	NA	-	NA	sense_intronic_ncRNA	SRGAP1	SLIT-ROBO Rho GTPase activating protein 1 [Source:HGNC Symbol;Acc:HGNC:17382]	NA	NA	NA	NA	NA	NA	NA	NA	NA
LNCV6_54033_PI430048170	0.0284253	0.463886	2.1557	down	5.10555	5.56109	4.75587	5.78264	6.51403	6.45607	LNCV6_54033_PI430048170	lncRNA	TGACACAAGACAGCTGACTCTGGCTTCCAGGCTCTTCCCACAGATCTGCAGAGCTTCTGC	ENST00000429099.1	ENSEMBL_GENCODE	chr1	-	53348488	53349233	AC119428.1	NA	novel transcript	NA	lincRNA	-	-	NA	NA	NA	NA	NA	NA	NA	NA	NA
LNCV6_56066_PI430048170	0.00129406	3.19277	3.19277	up	9.13763	9.12043	9.16043	7.32411	7.53219	7.52838	LNCV6_56066_PI430048170	lncRNA	CACCATGCGTGCACTTTGCCAAGGATCTTTGGTAACCAATAAAACGATCATGTTCACTCT	lnc-CASC10-3:1	lncipediav5.2	chr10	-	21492657	21493677	---	NA	-	NA	sense_intronic_ncRNA	MIR1915	microRNA 1915 [Source:HGNC Symbol;Acc:HGNC:35399]	NA	NA	NA	NA	NA	NA	NA	NA	NA
LNCV6_72874_PI430048170	0.00101083	4.48207	4.48207	up	3.9146	3.6686	4.2392	1.59779	1.57233	2.1423	LNCV6_72874_PI430048170	lncRNA	TGTGAGCAGTTCATGACCATACCCAATAATCAGGGTCTGTCTACATATCTGAATTTTAAT	lnc-ZNF621-3:2	lncipediav5.2	chr3	+	40872594	40875008	---	NA	-	NA	lincRNA	-	-	NA	NA	NA	NA	NA	NA	NA	NA	NA
LNCV6_98659_PI430048170	9.48069e-05	2.12689	2.12689	up	11.5717	11.4112	11.551	10.4492	10.3348	10.4847	LNCV6_98659_PI430048170	lncRNA	AATTCCAAATCAGAAACCACAAACTGCCCTCTAATAAGACATCGGCTATCTAAGCGTGTG	NR_024241	RefSeq	chr3	-	75421551	75435115	FAM86DP	NA	"Homo sapiens family with sequence similarity 86 member D, pseudogene (FAM86DP), non-coding RNA"	NA	exonic_sense	FAM86DP	"family with sequence similarity 86 member D, pseudogene [Source:HGNC Symbol;Acc:HGNC:32659]"	NA	NA	NA	NA	NA	NA	NA	NA	NA
LNCV6_783_PI430048170	0.000849223	5.06142	5.06142	up	3.87626	3.85835	4.09726	1.61195	1.58626	1.62721	LNCV6_783_PI430048170	lncRNA	AGTTCCAAAGATCAGTAGTTTGAAAATCAGGTCACAGGGAGTCCACGCTATATGATCTTG	NR_109965	RefSeq	chr22	+	40521799	40526707	LOC101927257	NA	"Homo sapiens MRTFA antisense RNA 1 (MRTFA-AS1), long non-coding RNA"	NA	intronic_antisense	AL031594.1	-	NA	NA	NA	NA	NA	NA	NA	NA	NA
LNCV6_10627_PI430048170	0.0158819	0.197957	5.05161	down	3.17523	3.33511	3.2256	4.98222	6.04284	5.53383	LNCV6_10627_PI430048170	lncRNA	ACCAGGAGGCCTCAAACTTGGTTGGCACACAATAAATGCTTTTCTAGATCTTTTCCCCAC	ENST00000569378.1	ENSEMBL_GENCODE	chr1	-	26692132	26694131	AL512408.1	NA	-	NA	antisense	ARID1A	AT-rich interaction domain 1A [Source:HGNC Symbol;Acc:HGNC:11110]	NA	NA	NA	NA	NA	NA	NA	NA	NA
LNCV6_1137_PI430048170	0.0102405	13.5482	13.5482	up	6.18444	6.24657	6.14889	2.97433	1.59704	2.41297	LNCV6_1137_PI430048170	lncRNA	GTCACATTGTAACAGTAGATAAGAAAGTGATTATCAGAACTGGTCTATTCCTTGTTAGGA	NR_027282	RefSeq	chr10	+	122879632	122898714	LOC399815	NA	"Homo sapiens chromosome 10 open reading frame 88 pseudogene (LOC399815), non-coding RNA"	NA	intergenic	RP11-564D11.3	-	NA	NA	NA	NA	NA	NA	NA	NA	NA
LNCV6_61627_PI430048170	0.00972212	4.1473	4.1473	up	4.62165	4.32335	3.99945	1.99623	2.84571	1.78301	LNCV6_61627_PI430048170	lncRNA	GTGGTGACAATCCTGAAATGGGTGAGAGAGCTAAAAACTCAAGCAAATTGATGAATGACA	lnc-HERC2-1:1	lncipediav5.2	chr15	-	28362795	28365731	---	NA	-	NA	lincRNA	RP11-483E23.2	-	NA	NA	NA	NA	NA	NA	NA	NA	NA
LNCV6_32346_PI430048170	0.0351999	3.04022	3.04022	up	5.75395	5.46014	5.64517	4.19893	3.2447	4.38176	LNCV6_32346_PI430048170	lncRNA	CTGCTGGATTTGAATGGTACTGCTTCTGGCCCAAGTTGTCTGGGCAACCTTAGACATGGC	ENST00000588150.5	ENSEMBL_GENCODE	chr19	-	27723029	27771832	LINC00662	NA	long intergenic non-protein coding RNA 662	NA	lincRNA	-	-	NA	NA	NA	NA	NA	NA	NA	NA	NA
LNCV6_29664_PI430048170	6.68818e-05	4.73073	4.73073	up	4.11229	3.94812	3.86415	1.69185	1.82124	1.69252	LNCV6_29664_PI430048170	lncRNA	CAAAGTATGACTGTCAATCTCACAAAAGATGTAGGGTTCTACGAGGATACTCAGAGTATA	ENST00000569165.1	ENSEMBL_GENCODE	chr16	-	83735342	83772917	AC009063.2	NA	"novel transcript, antisense to CDH13"	NA	antisense	CDH13	cadherin 13 [Source:HGNC Symbol;Acc:HGNC:1753]	NA	NA	NA	NA	NA	NA	NA	NA	NA
LNCV6_120548_PI430048170	0.00631003	15.6702	15.6702	up	7.03919	7.09542	7.13592	3.21041	3.52432	2.41507	LNCV6_120548_PI430048170	lncRNA	TGACAGCAGTCTTCATTGTTGTTCCATATGAGTGTTTTCTAAACCTAACAGATGTAAGCA	NR_026813	RefSeq	chr15	-	77223892	77225404	LINC00597	NA	"Homo sapiens long intergenic non-protein coding RNA 597 (LINC00597), long non-coding RNA"	NA	intronic_sense	PEAK1	pseudopodium-enriched atypical kinase 1 [Source:HGNC Symbol;Acc:HGNC:29431]	NA	NA	NA	NA	NA	NA	NA	NA	NA
LNCV6_103667_PI430048170	0.00973375	2.23928	2.23928	up	10.2637	10.1066	10.2022	9.13399	9.18636	8.7247	LNCV6_103667_PI430048170	lncRNA	GACTTCACCACAGAAACTTTAGAATGGGGGCTCAGTTGTTCTGACATTCTTAATTACAGG	lnc-SPINK2-3:1	lncipediav5.2	chr4	-	56760918	56761485	---	NA	-	NA	lincRNA	RP11-533F5.2	-	NA	NA	NA	NA	NA	NA	NA	NA	NA
LNCV6_31836_PI430048170	0.0262051	0.478616	2.08936	down	5.40712	5.97346	5.66612	6.26667	7.03014	6.88676	LNCV6_31836_PI430048170	lncRNA	AAGAAGAAATGTGTGAAAATTCTGGAGCTTTCCTCTCCCAGGGATAACTGGAGGCCTTGA	ENST00000582452.1	ENSEMBL_GENCODE	chr18	+	76528917	76562213	LINC00908	NA	long intergenic non-protein coding RNA 908	NA	lincRNA	-	-	NA	NA	NA	NA	NA	NA	NA	NA	NA
LNCV6_61623_PI430048170	0.00783683	0.354328	2.82224	down	3.29325	3.82773	3.47101	4.67433	5.43649	4.91626	LNCV6_61623_PI430048170	lncRNA	AGTCTTATATTGTGCCTTGTCTGTTGTGATGTCTCACTACAGTAATGATTAAGATGATGA	NR_120343	RefSeq	chr15	-	27157734	27161319	GABRG3-AS1	NA	"Homo sapiens GABRG3 antisense RNA 1 (GABRG3-AS1), long non-coding RNA"	NA	intronic_antisense	GABRG3	"gamma-aminobutyric acid (GABA) A receptor, gamma 3 [Source:HGNC Symbol;Acc:HGNC:4088]"	NA	NA	NA	NA	NA	NA	NA	NA	NA
LNCV6_55464_PI430048170	7.34083e-05	0.293054	3.41235	down	9.59216	9.43251	9.53706	11.2329	11.4259	11.2098	LNCV6_55464_PI430048170	lncRNA	CCATTTCATTTGTACACTTAAAACTTGGGTGACTGACATGCAGTTAAGTGAATTTCCTTT	NR_024337	RefSeq	NW_011332687.1	-	11200	13863	SERTAD4-AS1	NA	"Homo sapiens SERTAD4 antisense RNA 1 (SERTAD4-AS1), long non-coding RNA"	NA	exonic_antisense	-	-	NA	NA	NA	NA	NA	NA	NA	NA	NA
LNCV6_88311_PI430048170	0.000551258	0.29097	3.43678	down	4.80058	4.87166	4.87393	6.50104	6.63606	6.74327	LNCV6_88311_PI430048170	lncRNA	TGGTGTTTTTTGACATTTACTTCAGTTTTTCTCTCTGAAATTAAAATTACCTGAGTAAAA	ENST00000608025.2	ENSEMBL_GENCODE	chr22	-	50199090	50200837	AL022328.4	NA	"novel transcript, antisense TRABD"	NA	antisense	SELO	selenoprotein O [Source:EntrezGene;Acc:83642]	NA	NA	NA	NA	NA	NA	NA	NA	NA
LNCV6_13993_PI430048170	0.0103508	8.77707	8.77707	up	6.37424	6.29859	6.30294	3.39209	2.45794	3.5138	LNCV6_13993_PI430048170	lncRNA	ATGGATTCTGGCTTTTCTACAATTGTTGCAGGCTCTGGAATGAAATGTAAAAGATATCCA	ENST00000431752.1	ENSEMBL_GENCODE	chr2	+	178636575	178714238	TTN-AS1	NA	TTN antisense RNA 1	NA	antisense	TTN	titin [Source:HGNC Symbol;Acc:HGNC:12403]	NA	NA	NA	NA	NA	NA	NA	NA	NA
LNCV6_86223_PI430048170	0.00349051	4.27916	4.27916	up	4.00764	3.59916	3.67353	1.66276	1.68992	1.6691	LNCV6_86223_PI430048170	lncRNA	TGATGTAAGGCTGACCGGACAGGTGGGCAGACGTCCAAACCTCAGCCATGAAGTAAGGGA	lnc-DUSP5-4:1	lncipediav5.2	chr10	+	110536469	110537736	---	NA	-	NA	lincRNA	-	-	NA	NA	NA	NA	NA	NA	NA	NA	NA
LNCV6_124208_PI430048170	0.00639759	0.398602	2.50877	down	4.22535	4.22853	4.26805	5.45499	5.78123	5.44072	LNCV6_124208_PI430048170	lncRNA	GATGTGACCTCATTAGATCTGATGTCTACAAACAGTACTTTGAGTTTGAGAATTGTTATC	ENST00000606756.1	ENSEMBL_GENCODE	chr6	+	122643388	122644771	AL512283.1	NA	novel transcript	NA	sense_intronic	PKIB	"protein kinase (cAMP-dependent, catalytic) inhibitor beta [Source:HGNC Symbol;Acc:HGNC:9018]"	NA	NA	NA	NA	NA	NA	NA	NA	NA
LNCV6_80776_PI430048170	4.26583e-05	25.6367	25.6367	up	9.01169	9.01907	8.98562	4.25257	4.31315	4.40629	LNCV6_80776_PI430048170	lncRNA	GAGACCAGCGGACCCACGTCAGAGAAGATGCTTGTATCTTTTCATGGCTCTTCTCTGAGA	lnc-CNTNAP3B-22:1	lncipediav5.2	chr9	-	41647902	41648638	---	NA	-	NA	lincRNA	FAM27E2	family with sequence similarity 27 member E2 [Source:HGNC Symbol;Acc:HGNC:32013]	NA	NA	NA	NA	NA	NA	NA	NA	NA
LNCV6_72521_PI430048170	0.00548329	2.88638	2.88638	up	7.37531	7.3939	7.32758	5.72347	6.07289	5.68055	LNCV6_72521_PI430048170	lncRNA	GTGGAAAAAGTCCAATGCACTTGTAAAAGTCAGACCAAGCTCAGCTCAGATTTCAGTTTT	NR_038957	RefSeq	chr22	-	45133757	45152584	NUP50-AS1	NA	"Homo sapiens NUP50 divergent transcript (NUP50-DT), transcript variant 2, long non-coding RNA"	NA	intergenic	-	-	NA	NA	NA	NA	NA	NA	NA	NA	NA
LNCV6_34547_PI430048170	0.0215707	0.452458	2.21015	down	4.62908	5.2873	4.70668	6.12333	6.10354	5.91264	LNCV6_34547_PI430048170	lncRNA	TGTTCTCAGATTTGGGCTGGAGCTCAGTATGACTGTTGGGGTCTCCTGCTACCCCTGGAG	ENST00000423712.1	ENSEMBL_GENCODE	chr22	-	34703126	34704885	Z82196.1	NA	novel transcript	NA	lincRNA	-	-	NA	NA	NA	NA	NA	NA	NA	NA	NA
LNCV6_75664_PI430048170	0.0074625	2.41785	2.41785	up	5.18869	5.57074	5.31823	4.07658	4.39035	3.74409	LNCV6_75664_PI430048170	lncRNA	TGGTTTTCAACCTCTGTTTGGTGTTACAGCTCTGTTTGGGGTTAGCAGCTGATTGACTGT	lnc-DMGDH-2:1	lncipediav5.2	chr5	-	78884293	78885830	---	NA	-	NA	sense_intronic_ncRNA	ARSB	arylsulfatase B [Source:HGNC Symbol;Acc:HGNC:714]	NA	NA	NA	NA	NA	NA	NA	NA	NA
LNCV6_82523_PI430048170	0.00047999	0.361535	2.76598	down	5.74868	6.01678	5.91619	7.15553	7.44681	7.47419	LNCV6_82523_PI430048170	lncRNA	CTGTGTGACTTACGGGATTTCGGGTGCCAGCATTTTAAGATCAAATATCTGCAATAGCCA	lnc-GLYR1-3:1	lncipediav5.2	chr16	-	4891442	4892179	---	NA	-	NA	sense_intronic_ncRNA	PPL	periplakin [Source:HGNC Symbol;Acc:HGNC:9273]	NA	NA	NA	NA	NA	NA	NA	NA	NA
LNCV6_32933_PI430048170	0.00331527	4.06838	4.06838	up	5.80811	5.71535	5.5898	3.53726	4.00332	3.44328	LNCV6_32933_PI430048170	lncRNA	TGATGTGGAACGTGGAGTGGGGATGTTTGGTGGCCTTGAATGCCTATTCCATATTGTTAT	ENST00000594562.1	ENSEMBL_GENCODE	chr19	+	57477699	57482005	AC003005.2	NA	novel transcript	NA	lincRNA	AC003005.4	-	NA	NA	NA	NA	NA	NA	NA	NA	NA
LNCV6_70084_PI430048170	0.000450723	0.35995	2.77816	down	4.42478	4.52283	4.62396	5.87134	5.9398	6.17218	LNCV6_70084_PI430048170	lncRNA	GATTACAAAGTCAAGCCCAGAGCCTGACCCACAGTAGTGCTCAATAAAGGCTTAGAAAAA	NR_125997	RefSeq	chr1	-	6204839	6205780	LOC102724450	NA	"Homo sapiens uncharacterized LOC102724450 (LOC102724450), long non-coding RNA"	NA	exonic_antisense	RPL22	ribosomal protein L22 [Source:HGNC Symbol;Acc:HGNC:10315]	NA	NA	NA	NA	NA	NA	NA	NA	NA
LNCV6_32771_PI430048170	0.0348102	8.54535	8.54535	up	6.09547	5.89726	5.97788	1.53223	3.8003	2.46675	LNCV6_32771_PI430048170	lncRNA	TTATTTGTTGAGTGCTTAGGACACTGCAGAGAGGCTGAGCTCTGACAAAGCTGTTTAAGG	NR_027257	RefSeq	chr19	+	50050588	50066795	FLJ26850	NA	"Homo sapiens uncharacterized LOC400710 (LOC400710), transcript variant 1, long non-coding RNA"	NA	exonic_antisense	ZNF473	zinc finger protein 473 [Source:HGNC Symbol;Acc:HGNC:23239]	NA	NA	NA	NA	NA	NA	NA	NA	NA
LNCV6_32456_PI430048170	0.0148673	2.67484	2.67484	up	3.36014	3.40218	3.935	2.1714	1.63528	2.56031	LNCV6_32456_PI430048170	lncRNA	AGCACTCAGTTTGATTCAGCACAAGTCCCCAACATGATCAAAATGATGTAAAGCTGCATG	ENST00000599404.1	ENSEMBL_GENCODE	chr19	-	34638122	34640689	AC020910.1	NA	"novel transcript, sense intronic to SCGB2B2"	NA	sense_intronic	SNORD111	Small nucleolar RNA SNORD111 [Source:RFAM;Acc:RF00611]	NA	NA	NA	NA	NA	NA	NA	NA	NA
LNCV6_39_PI430048170	0.0302832	4.00572	4.00572	up	4.83354	4.42279	4.36527	3.22904	2.31044	1.71403	LNCV6_39_PI430048170	lncRNA	TAAGTGTGTGTTCCCGTGAGGAGTGATTTCTAAGAAATGGCACTGTACACTGAACGCAGT	NR_038958	RefSeq	NT_167214.1	+	97128	126696	LOC100507412	NA	"Homo sapiens uncharacterized LOC100507412 (LOC100507412), long non-coding RNA"	NA	exonic_sense	-	-	NA	NA	NA	NA	NA	NA	NA	NA	NA
LNCV6_27199_PI430048170	0.00170918	0.496418	2.01443	down	5.1688	5.24546	5.42461	6.33904	6.22663	6.31398	LNCV6_27199_PI430048170	lncRNA	TGACACAGTTTAGAGATTTGAAAGCCCACTTCTCCTTTTACCATGTCAAATTATAACAGG	ENST00000554181.1	ENSEMBL_GENCODE	chr14	+	86936640	86989125	AL358292.1	NA	novel transcript	NA	lincRNA	-	-	NA	NA	NA	NA	NA	NA	NA	NA	NA
LNCV6_72642_PI430048170	0.00278482	2.64796	2.64796	up	9.45101	9.4037	9.45	8.01258	8.17786	7.88515	LNCV6_72642_PI430048170	lncRNA	CCAGGTTGCTCCTTGAGGGCAGGACAGTTCTTATGGCTTTATCCGTTGCGTAAGCACAGA	ENST00000522221.1	ENSEMBL_GENCODE	chr3	-	9389915	9391822	THUMPD3-AS1	NA	THUMPD3 antisense RNA 1	NA	antisense	THUMPD3	THUMP domain containing 3 [Source:HGNC Symbol;Acc:HGNC:24493]	NA	NA	NA	NA	NA	NA	NA	NA	NA
LNCV6_45143_PI430048170	0.0156416	2.43208	2.43208	up	4.12845	3.58563	3.73975	2.96413	2.11972	2.45178	LNCV6_45143_PI430048170	lncRNA	GTAGACTGTTTCGTATTTATATTTATATCTCCCACAGTGCCTCAATCATAGTAGATGCTC	lnc-MBOAT1-2:18	lncipediav5.2	chr6	-	19707465	19749764	---	NA	-	NA	lincRNA	-	-	NA	NA	NA	NA	NA	NA	NA	NA	NA
LNCV6_52609_PI430048170	0.000239963	0.108926	9.18052	down	2.87256	2.65531	2.37291	5.51716	5.79466	6.1562	LNCV6_52609_PI430048170	lncRNA	TGTAAGAACTTCTAACAGGTACATTCCTGTAAGCATTACCCACCACTGGACTAGGCACTG	NR_120335	RefSeq	chr15	-	45251580	45279222	LOC101928414	NA	"Homo sapiens uncharacterized LOC101928414 (LOC101928414), long non-coding RNA"	NA	exonic_antisense	SLC28A2	"solute carrier family 28 (concentrative nucleoside transporter), member 2 [Source:HGNC Symbol;Acc:HGNC:11002]"	NA	NA	NA	NA	NA	NA	NA	NA	NA
LNCV6_86003_PI430048170	0.020425	2.91582	2.91582	up	5.33454	4.9155	5.04035	4.00004	3.53722	2.97546	LNCV6_86003_PI430048170	lncRNA	GGAGCATTAACCAAGGGATTCTGTCCTTTCCTTGAAGATAATGGGTAAGTAGTACATTTA	lnc-PACSIN1-1:3	lncipediav5.2	chr6	+	34392467	34394746	---	NA	-	NA	antisense_lncRNA	RPS10-NUDT3	RPS10-NUDT3 readthrough [Source:HGNC Symbol;Acc:HGNC:49181]	NA	NA	NA	NA	NA	NA	NA	NA	NA
LNCV6_9359_PI430048170	0.0184828	3.00678	3.00678	up	4.79415	4.8595	4.73817	3.19737	2.75299	3.56617	LNCV6_9359_PI430048170	lncRNA	CAGTGTGACCCAAGGCCTGTGGACAGGGTAAGCTGAACCTCTGATAAAACTCTGATCTAT	NR_030282	RefSeq	chr1	-	155346349	155346445	MIR555	NA	"Homo sapiens microRNA 555 (MIR555), microRNA"	NA	exonic_sense	ASH1L	"ash1 (absent, small, or homeotic)-like (Drosophila) [Source:HGNC Symbol;Acc:HGNC:19088]"	NA	NA	NA	NA	NA	NA	NA	NA	NA
LNCV6_107722_PI430048170	0.0273884	2.23197	2.23197	up	7.0186	7.03119	7.10414	5.93245	5.47743	6.18409	LNCV6_107722_PI430048170	lncRNA	AAGAAACCCTCAGAAGCTTATTAAAGTTAAGAACAGTACCTGAATGTGGTCACCTGAAAC	lnc-RIBC1-5:1	lncipediav5.2	chrX	+	53807775	53808623	---	NA	-	NA	lincRNA	-	-	NA	NA	NA	NA	NA	NA	NA	NA	NA
LNCV6_12690_PI430048170	0.0271912	2.57044	2.57044	up	7.9009	7.81344	7.82669	6.68758	6.69026	5.9651	LNCV6_12690_PI430048170	lncRNA	ACTCTGACCTGTGTCAGTATGTTTGCCATTTTTAGTTGCTTGGTTGTTTTTGTTAGAAAG	ENST00000610331.1	ENSEMBL_GENCODE	chr2	+	32521927	32523547	AL133243.2	NA	"novel transcript, sense intronic to BIRC6"	NA	sense_intronic	BIRC6	baculoviral IAP repeat containing 6 [Source:HGNC Symbol;Acc:HGNC:13516]	NA	NA	NA	NA	NA	NA	NA	NA	NA
LNCV6_118279_PI430048170	0.000705823	0.368176	2.71609	down	4.03288	4.36949	4.13124	5.46553	5.55068	5.8364	LNCV6_118279_PI430048170	lncRNA	ACTCAGTCGAGAGGCATCGCGGCTCTCCAGAAACACTTCAAGGAAGCTGGGGTTGATGAG	NR_037868	RefSeq	chr1	+	41014589	41043890	SLFNL1-AS1	NA	"Homo sapiens SLFNL1 antisense RNA 1 (SLFNL1-AS1), long non-coding RNA"	NA	exonic_antisense	CTPS1	CTP synthase 1 [Source:HGNC Symbol;Acc:HGNC:2519]	NA	NA	NA	NA	NA	NA	NA	NA	NA
LNCV6_35130_PI430048170	0.000103842	0.142305	7.02716	down	4.09762	3.83753	3.63696	6.44088	6.73176	6.84583	LNCV6_35130_PI430048170	lncRNA	ATGATGATCTACTGCAACTCCAATTTTCAGAGAGACAAGCCCAGGCTCCTGGAGAATATC	lnc-HSFX3-2:1	lncipediav5.2	chrX	-	149548209	149549835	---	NA	-	NA	antisense_lncRNA	CXorf40A	chromosome X open reading frame 40A [Source:HGNC Symbol;Acc:HGNC:28089]	NA	NA	NA	NA	NA	NA	NA	NA	NA
LNCV6_20072_PI430048170	0.000681593	0.360731	2.77215	down	4.83759	4.69466	5.07664	6.20547	6.34078	6.48787	LNCV6_20072_PI430048170	lncRNA	TTCTCTATGCTAGAGCCATTGATGCCCTGTGCACTTCATTGCCTTTGACCATCATTCCTT	LINC02577:14	lncipediav5.2	chr7	+	106775010	106795564	---	NA	-	NA	lincRNA	RNA5SP236	"RNA, 5S ribosomal pseudogene 236 [Source:HGNC Symbol;Acc:HGNC:43136]"	NA	NA	NA	NA	NA	NA	NA	NA	NA
LNCV6_99732_PI430048170	0.0340421	6.95614	6.95614	up	5.87956	5.96094	5.87931	3.45515	1.7846	3.51952	LNCV6_99732_PI430048170	lncRNA	TCACAGCCAACTGTATCTGGAGTGCATTTGCTCATATAGCCCTTATTTTATTTTTTAGTC	lnc-PRSS55-4:1	lncipediav5.2	chr8	+	10326467	10411565	---	NA	-	NA	sense_overlap_ncRNA	MSRA	methionine sulfoxide reductase A [Source:HGNC Symbol;Acc:HGNC:7377]	NA	NA	NA	NA	NA	NA	NA	NA	NA
LNCV6_35730_PI430048170	0.000179256	0.211435	4.72959	down	5.38279	5.25814	5.39414	7.5816	7.4362	7.73124	LNCV6_35730_PI430048170	lncRNA	TGCAGTAACAGGTGTAAGCATTCCAGCAGCAGTTTGTTGATCATGTGATATCAGAAATGC	ENST00000517114.1	ENSEMBL_GENCODE	chr2	-	196686148	196686330	RF00424	NA	-	NA	scaRNA	CCDC150	coiled-coil domain containing 150 [Source:HGNC Symbol;Acc:HGNC:26834]	NA	NA	NA	NA	NA	NA	NA	NA	NA
LNCV6_74091_PI430048170	0.030885	5.57172	5.57172	up	5.12386	5.15656	5.44311	2.75872	1.66289	3.39691	LNCV6_74091_PI430048170	lncRNA	GTAGCGATAATACCATTTGACTTCAAATCAGCATCACCTGATGACATTGTAAAAGCTAAT	lnc-NELFA-6:1	lncipediav5.2	chr4	-	2088717	2090617	---	NA	-	NA	sense_intronic_ncRNA	POLN	polymerase (DNA directed) nu [Source:HGNC Symbol;Acc:HGNC:18870]	NA	NA	NA	NA	NA	NA	NA	NA	NA
LNCV6_53241_PI430048170	0.00723033	2.89997	2.89997	up	5.102	5.58225	5.12332	3.25932	3.98399	3.90538	LNCV6_53241_PI430048170	lncRNA	TGTCTTGGTAACTCACAGATATGCTGCATGATAGAACGCTATGCCCTCTCACAGATAGGT	lnc-SAMD11-7:31	lncipediav5.2	chr1	+	807233	809697	---	NA	-	NA	lincRNA	RP11-206L10.8	-	NA	NA	NA	NA	NA	NA	NA	NA	NA
LNCV6_75020_PI430048170	0.00649237	2.42847	2.42847	up	8.82142	8.93885	8.86225	7.67121	7.33279	7.74794	LNCV6_75020_PI430048170	lncRNA	CATCCCTGCTTCATCTTCATTAGCATGGTCTTCTTCATTGGTGTCATGCCCAAACTCAAA	lnc-AADAT-12:1	lncipediav5.2	chr4	-	171169208	171169942	---	NA	-	NA	lincRNA	-	-	NA	NA	NA	NA	NA	NA	NA	NA	NA
LNCV6_23624_PI430048170	0.000187101	0.492884	2.02888	down	4.91306	4.97446	4.92455	6.01684	5.88651	5.96851	LNCV6_23624_PI430048170	lncRNA	AGTGTTCTTTTCAAAGGTGACAGAGGCCCCCTCATGGTATTGTTTCATGATCAAGGTCGA	ENST00000527288.1	ENSEMBL_GENCODE	chr11	-	12261426	12263173	AC079329.1	NA	novel transcript	NA	antisense	MICAL2	"microtubule associated monooxygenase, calponin and LIM domain containing 2 [Source:HGNC Symbol;Acc:HGNC:24693]"	NA	NA	NA	NA	NA	NA	NA	NA	NA
LNCV6_91796_PI430048170	0.000103901	2.17633	2.17633	up	7.34028	7.44734	7.26529	6.15311	6.21304	6.3218	LNCV6_91796_PI430048170	lncRNA	AGAATCAGACGTGCTCCAGGAGGCCAGAAGGAAATACGTGAGTTTCTTTGCTGCTTTTTT	lnc-CTXN1-3:1	lncipediav5.2	chr19	-	7937797	7943666	---	NA	-	NA	sense_intronic_ncRNA	TIMM44	translocase of inner mitochondrial membrane 44 homolog (yeast) [Source:HGNC Symbol;Acc:HGNC:17316]	NA	NA	NA	NA	NA	NA	NA	NA	NA
LNCV6_32453_PI430048170	0.0274612	2.15541	2.15541	up	5.63462	5.59936	5.60465	4.25879	4.31227	4.86332	LNCV6_32453_PI430048170	lncRNA	GCACCCAAAGGCAAAAAGGCAACTCAGAAAAACAGAGGTTAATAACTTGTGAGTTAAAAT	ENST00000592220.1	ENSEMBL_GENCODE	chr19	-	34426112	34428273	AC008747.1	NA	"novel transcript, antisense to PDCD2"	NA	antisense	PDCD2L	programmed cell death 2-like [Source:HGNC Symbol;Acc:HGNC:28194]	NA	NA	NA	NA	NA	NA	NA	NA	NA
LNCV6_92951_PI430048170	0.013826	0.11091	9.01635	down	4.88912	3.53616	3.70027	7.18722	7.4518	7.39376	LNCV6_92951_PI430048170	lncRNA	CAAGAAATATTTCTGCAAAGCAAGAGATCTTCACTGCTTTATTTTCCACCACCTGAATCC	NR_126339	RefSeq	chr8	+	102864270	102977876	AZIN1-AS1	NA	"Homo sapiens AZIN1 antisense RNA 1 (AZIN1-AS1), transcript variant 2, long non-coding RNA"	NA	exonic_antisense	AZIN1	antizyme inhibitor 1 [Source:HGNC Symbol;Acc:HGNC:16432]	NA	NA	NA	NA	NA	NA	NA	NA	NA
LNCV6_88805_PI430048170	0.00363191	0.427682	2.33819	down	5.27341	4.9957	5.17023	6.13869	6.33572	6.6147	LNCV6_88805_PI430048170	lncRNA	ATAAAATATTTCACGTGCACAGTCAATCAGTCACTGAAGAGAGGTGGCTCTCCTTCAGGG	lnc-RPS6KL1-1:2	lncipediav5.2	chr14	-	74944563	74948215	---	NA	-	NA	sense_intronic_ncRNA	PGF	placental growth factor [Source:HGNC Symbol;Acc:HGNC:8893]	NA	NA	NA	NA	NA	NA	NA	NA	NA
LNCV6_109850_PI430048170	0.0193039	0.407676	2.45293	down	5.13756	5.37818	5.34718	6.14066	6.87979	6.64231	LNCV6_109850_PI430048170	lncRNA	TCACATTTGGGAGTTCACTCCTTTCTCTCCCTTTGTCTGAAACGATCAGCACCTTGTTGT	lnc-ARF6-8:1	lncipediav5.2	chr14	+	49970135	49970557	---	NA	-	NA	lincRNA	MIR6076	microRNA 6076 [Source:HGNC Symbol;Acc:HGNC:50232]	NA	NA	NA	NA	NA	NA	NA	NA	NA
LNCV6_124592_PI430048170	0.005824	0.29549	3.38421	down	4.05238	4.50591	3.96908	6.00551	6.2812	5.46009	LNCV6_124592_PI430048170	lncRNA	TAAGCCCTCCAAAGGACTAATTTCTACATCTCTCCCACAGGACTATTTGCACTCTTTGGG	NONHSAT117354.2	NONCODEv5	chr6_GL000253v2_alt	-	2050502	2051045	---	NA	-	NA	exonic_sense	-	-	NA	NA	NA	NA	NA	NA	NA	NA	NA
LNCV6_120943_PI430048170	9.39387e-05	3.54067	3.54067	up	7.03756	6.97237	7.21052	5.08018	5.34079	5.32359	LNCV6_120943_PI430048170	lncRNA	AACATCGTCAAGGGGCTCTGTTGCTTGAACTACCTCAGAGCTGATAATTGGGAACCTTAA	ENST00000570309.1	ENSEMBL_GENCODE	chr17	-	80200673	80205071	AC087741.1	NA	"novel transcript, antisense to CARD14"	NA	antisense	CARD14	caspase recruitment domain family member 14 [Source:HGNC Symbol;Acc:HGNC:16446]	NA	NA	NA	NA	NA	NA	NA	NA	NA
LNCV6_46555_PI430048170	0.0014181	13.2469	13.2469	up	7.42133	7.66815	7.61345	4.21302	3.75336	3.4654	LNCV6_46555_PI430048170	lncRNA	ATCATCACGGGAATCTTGCACATGTTACAGGGAAGCACTGTCCTACATCGTATGTGACAA	lnc-FRG1-12:3	lncipediav5.2	chr4	+	189276762	189277115	---	NA	-	NA	lincRNA	-	-	NA	NA	NA	NA	NA	NA	NA	NA	NA
LNCV6_109221_PI430048170	0.0013063	3.83686	3.83686	up	10.4397	10.5365	10.5162	8.39161	8.7342	8.52772	LNCV6_109221_PI430048170	lncRNA	CTTTGCTTTTTCCCTCTCATTCGAAGCTTTCTGTTGTGAAATAAAATATACACAGGAAGA	lnc-POLR3A-4:1	lncipediav5.2	chr10	-	77816032	77820021	---	NA	-	NA	sense_intronic_ncRNA	DLG5	"discs, large homolog 5 (Drosophila) [Source:HGNC Symbol;Acc:HGNC:2904]"	NA	NA	NA	NA	NA	NA	NA	NA	NA
LNCV6_97906_PI430048170	0.000199983	3.80971	3.80971	up	3.45456	3.67478	3.64857	1.67396	1.60522	1.71735	LNCV6_97906_PI430048170	lncRNA	TCTTCAAAGGACTAAAAGCTAAAAGGATGGATTCATTCGACAAGTCCTAGTCCTGCGCCC	lnc-PPIAL4F-9:1	lncipediav5.2	chr1	+	144418677	144419190	---	NA	-	NA	lincRNA	RNVU1-15	"RNA, variant U1 small nuclear 15 [Source:HGNC Symbol;Acc:HGNC:48320]"	NA	NA	NA	NA	NA	NA	NA	NA	NA
LNCV6_103509_PI430048170	0.000518517	0.133852	7.47092	down	5.35729	5.27268	5.20581	7.95119	8.35607	8.2077	LNCV6_103509_PI430048170	lncRNA	CCTCTTTAAGTCACACTCTTAACTTAGCTTTCTCTGATGTCTGTTGCCGCCATTAGTTTT	NR_023313	RefSeq	chr19	+	1269267	1274810	CIRBP	NA	"Homo sapiens cold inducible RNA binding protein (CIRBP), transcript variant 5, non-coding RNA"	NA	exonic_sense	CIRBP	cold inducible RNA binding protein [Source:HGNC Symbol;Acc:HGNC:1982]	NA	NA	NA	NA	NA	NA	NA	NA	NA
LNCV6_26795_PI430048170	0.000148902	4.23448	4.23448	up	6.99587	6.84013	6.81251	4.70035	4.98008	4.7106	LNCV6_26795_PI430048170	lncRNA	CCAACGCATGTTTTTATCTTTGTACTGAAAGCCCTTAAGAATACCCGAAGTAAACATATA	ENST00000553596.2	ENSEMBL_GENCODE	chr14	-	32074946	32076793	ARHGAP5-AS1	NA	ARHGAP5 antisense RNA 1 (head to head)	NA	antisense	ARHGAP5	Rho GTPase activating protein 5 [Source:HGNC Symbol;Acc:HGNC:675]	NA	NA	NA	NA	NA	NA	NA	NA	NA
LNCV6_97187_PI430048170	0.00782453	2.00795	2.00795	up	7.31026	7.27095	7.253	6.27474	6.43121	6.09176	LNCV6_97187_PI430048170	lncRNA	CAGGATAGATGCTGCAGATCGTAAGAAGATAGAAGCTTCCCGAAACGAGCTACATAATCT	lnc-SLC51A-12:1	lncipediav5.2	chr3	+	196044694	196045254	---	NA	-	NA	antisense_lncRNA	TFRC	transferrin receptor [Source:HGNC Symbol;Acc:HGNC:11763]	NA	NA	NA	NA	NA	NA	NA	NA	NA
LNCV6_111958_PI430048170	0.0241119	5.74518	5.74518	up	5.04434	4.99066	5.1586	3.09442	1.626	2.55265	LNCV6_111958_PI430048170	lncRNA	ACTTCCCCGTGTCATCCAAAAGTTTAGAAAAATCTTAGTGATTATAAGTGACTTCCAGTT	lnc-TCEA1-2:2	lncipediav5.2	chr8	-	53832864	53839838	---	NA	-	NA	sense_intronic_ncRNA	ATP6V1H	"ATPase, H+ transporting, lysosomal 50/57kDa, V1 subunit H [Source:HGNC Symbol;Acc:HGNC:18303]"	NA	NA	NA	NA	NA	NA	NA	NA	NA
LNCV6_98696_PI430048170	0.00171002	5.40574	5.40574	up	6.51158	6.45729	6.4034	4.01257	4.23416	3.78998	LNCV6_98696_PI430048170	lncRNA	CTGTACCCAAAGCCTTTCTGAATGAAGATTTATCATCCTGAGGAGAAAAACCAAAGGTAA	lnc-PFN2-4:1	lncipediav5.2	chr3	-	149952958	149958545	---	NA	-	NA	sense_intronic_ncRNA	PFN2	profilin 2 [Source:HGNC Symbol;Acc:HGNC:8882]	NA	NA	NA	NA	NA	NA	NA	NA	NA
LNCV6_102215_PI430048170	3.53008e-05	0.182257	5.48675	down	4.30485	4.07088	4.35721	6.54853	6.72464	6.82958	LNCV6_102215_PI430048170	lncRNA	CCTTCCCTTTAGCCAGGGCCCTGCATACAGTAGGGGATCAATAAAGATTCATCTCCTGCA	lnc-FIBCD1-2:2	lncipediav5.2	chr9	-	130938016	130939139	---	NA	-	NA	sense_intronic_ncRNA	FIBCD1	fibrinogen C domain containing 1 [Source:HGNC Symbol;Acc:HGNC:25922]	NA	NA	NA	NA	NA	NA	NA	NA	NA
LNCV6_80016_PI430048170	0.0182021	0.476875	2.09698	down	7.53073	7.50274	7.49693	8.51772	8.83593	8.33718	LNCV6_80016_PI430048170	lncRNA	TTGTTTCTGGGTACTCTCTGGGATGTGACTGACCATGACATTGACTACTACACAGAAGCT	lnc-C8orf59-4:1	lncipediav5.2	chr8	-	84864667	84864907	---	NA	-	NA	antisense_lncRNA	RALYL	RALY RNA binding protein-like [Source:HGNC Symbol;Acc:HGNC:27036]	NA	NA	NA	NA	NA	NA	NA	NA	NA
LNCV6_15291_PI430048170	0.0152868	9.21436	9.21436	up	6.05169	6.02311	6.20255	3.38555	1.93926	2.9934	LNCV6_15291_PI430048170	lncRNA	TCGTTCCTACCAGTGCAAGCCAGCTTAATATCTCTTGTGGTACAGTTCAAAGACATCTCC	ENST00000490375.1	ENSEMBL_GENCODE	chr3	-	146066344	146069185	LNCSRLR	NA	lncRNA sorafenib resistance in renal cell carcinoma associated	NA	antisense	PLOD2	"procollagen-lysine, 2-oxoglutarate 5-dioxygenase 2 [Source:HGNC Symbol;Acc:HGNC:9082]"	NA	NA	NA	NA	NA	NA	NA	NA	NA
LNCV6_20338_PI430048170	0.0306261	3.27453	3.27453	up	5.37842	5.16961	5.2483	3.64846	2.83384	3.96652	LNCV6_20338_PI430048170	lncRNA	ATTTCCATGGTGCATGCTGCTGCCAAACCAGAGATCACTTGTAGACTTGAAAGGGAACAT	NR_027040	RefSeq	chr7	-	149867693	149873862	ATP6V0E2-AS1	NA	"Homo sapiens ATP6V0E2 antisense RNA 1 (ATP6V0E2-AS1), long non-coding RNA"	NA	bidirectional	ATP6V0E2	"ATPase, H+ transporting V0 subunit e2 [Source:HGNC Symbol;Acc:HGNC:21723]"	NA	NA	NA	NA	NA	NA	NA	NA	NA
LNCV6_125512_PI430048170	0.0011373	5.82106	5.82106	up	8.74794	8.61998	8.64821	6.23819	6.25585	5.8694	LNCV6_125512_PI430048170	lncRNA	AATGCAGCTGCTGTCTAGATTTATGTGTGCTCTGACAAGAAATGTTTTGTGTAACAATAA	ENST00000565617.1	ENSEMBL_GENCODE	chr8	-	101166805	101169629	AP003469.4	NA	novel transcript	NA	lincRNA	ZNF706	zinc finger protein 706 [Source:HGNC Symbol;Acc:HGNC:24992]	NA	NA	NA	NA	NA	NA	NA	NA	NA
LNCV6_107626_PI430048170	0.000683537	12.1897	12.1897	up	9.22952	9.16015	9.25093	5.35434	5.70477	5.73055	LNCV6_107626_PI430048170	lncRNA	TTAAGTTTGAAGTGTCCAAAGTATAGGGAGGTCTCAATAATAAAAGTCTCCATGATCAGC	NR_026850	RefSeq	chr1	-	32231659	32241710	MTMR9LP	NA	"Homo sapiens myotubularin related protein 9-like, pseudogene (MTMR9LP), non-coding RNA"	NA	exonic_sense	EIF3I	eukaryotic translation initiation factor 3 subunit I [Source:HGNC Symbol;Acc:HGNC:3272]	NA	NA	NA	NA	NA	NA	NA	NA	NA
LNCV6_31374_PI430048170	0.00223133	5.15085	5.15085	up	4.09916	3.76295	4.17678	1.66312	1.61675	1.69611	LNCV6_31374_PI430048170	lncRNA	GAGCATGGCATGCTGCCTTATACTGTGATTTAATCCTTTTTAAAGGTTGAGGTATAAAAT	ENST00000609238.1	ENSEMBL_GENCODE	chr18	-	11857155	11857554	AP005137.2	NA	novel transcript	NA	antisense	CHMP1B	charged multivesicular body protein 1B [Source:HGNC Symbol;Acc:HGNC:24287]	NA	NA	NA	NA	NA	NA	NA	NA	NA
LNCV6_58650_PI430048170	0.00022355	2.62151	2.62151	up	7.23426	7.17105	7.35993	5.88494	5.98315	5.72027	LNCV6_58650_PI430048170	lncRNA	TGGAAATCATCTTGACTGAAGACCACCAATGGCAGCAGTTCATTTGGGCTTGCTATCAGA	NR_046450	RefSeq	chr12	+	9617283	9658415	LOC374443	NA	"Homo sapiens C-type lectin domain family 2 member D pseudogene (LOC374443), transcript variant 8, non-coding RNA"	NA	exonic_sense	RP11-705C15.2	-	NA	NA	NA	NA	NA	NA	NA	NA	NA
LNCV6_25754_PI430048170	0.010474	3.0069	3.0069	up	3.8594	3.46069	3.59282	2.20733	1.53744	2.31617	LNCV6_25754_PI430048170	lncRNA	TGTGAACTCTTCCAGAGACAAAGTATTCGGGGAAAGAAAGGAAAAAGTAGGCACAGAAAG	ENST00000543072.1	ENSEMBL_GENCODE	chr12	+	123364953	123366113	AC137767.1	NA	novel transcript	NA	lincRNA	MIR8072	microRNA 8072 [Source:HGNC Symbol;Acc:HGNC:50174]	NA	NA	NA	NA	NA	NA	NA	NA	NA
LNCV6_15181_PI430048170	0.0317494	3.24583	3.24583	up	4.65964	4.59884	4.39618	2.25172	3.4425	2.61011	LNCV6_15181_PI430048170	lncRNA	TGCACTGTCCTGAAGCAGGAAATATGAGAAAAACAAGTAAAGGGAAAACAAGTCCAGTTG	ENST00000567253.1	ENSEMBL_GENCODE	chr3	-	128859716	128860526	AC112484.3	NA	novel transcript	NA	lincRNA	-	-	NA	NA	NA	NA	NA	NA	NA	NA	NA
LNCV6_41850_PI430048170	0.000125255	5.01573	5.01573	up	3.94861	4.11947	4.34737	2.00608	1.75335	1.68429	LNCV6_41850_PI430048170	lncRNA	ATCTTGTCTATTTCAGGTCAAAGCTTCTCAGATGACCAAGATGGTGCTGCAGATGGTGCT	ENST00000615212.4	ENSEMBL_GENCODE	chr3	+	195708154	195718009	MUC20-OT1	NA	MUC20 overlapping transcript	NA	lincRNA	MUC20	"mucin 20, cell surface associated [Source:HGNC Symbol;Acc:HGNC:23282]"	NA	NA	NA	NA	NA	NA	NA	NA	NA
LNCV6_92247_PI430048170	0.0114839	2.03614	2.03614	up	3.72006	4.19893	3.78823	2.9553	2.53784	3.12332	LNCV6_92247_PI430048170	lncRNA	ATTATTATCTCACCTTCTTATTTCATCTGCCAGCCAAGCCCTATCAAGAAAGAGCGCTCA	lnc-FAM49B-4:1	lncipediav5.2	chr8	-	130076396	130112414	---	NA	-	NA	sense_intronic_ncRNA	ASAP1	"ArfGAP with SH3 domain, ankyrin repeat and PH domain 1 [Source:HGNC Symbol;Acc:HGNC:2720]"	NA	NA	NA	NA	NA	NA	NA	NA	NA
LNCV6_25732_PI430048170	0.0234428	0.192046	5.20708	down	2.8048	2.38825	2.47066	5.2975	5.21132	4.0118	LNCV6_25732_PI430048170	lncRNA	AAAGCAATCTGCTTTGCATCAGAGAACCTCAAGAGGCTCTTAATCCTGCTCTTTTCTCCC	ENST00000423999.2	ENSEMBL_GENCODE	chr12	+	122064357	122065822	AC156455.1	NA	-	NA	lincRNA	BCL7A	B-cell CLL/lymphoma 7A [Source:HGNC Symbol;Acc:HGNC:1004]	NA	NA	NA	NA	NA	NA	NA	NA	NA
LNCV6_21872_PI430048170	5.19531e-06	3.181	3.181	up	8.41666	8.40286	8.34635	6.65719	6.7432	6.75601	LNCV6_21872_PI430048170	lncRNA	ACTGGAAGGTGACCAGGGAAACCACTGTAGGGTTTCTAACTGATGAGATCTGTGACAAAT	ENST00000450704.1	ENSEMBL_GENCODE	chr9	+	62532337	62534724	BX005266.2	NA	novel transcript	NA	lincRNA	RP11-211N8.3	-	NA	NA	NA	NA	NA	NA	NA	NA	NA
LNCV6_35850_PI430048170	0.0241598	5.9637	5.9637	up	5.53289	5.36132	5.56158	2.9245	3.47379	1.95364	LNCV6_35850_PI430048170	lncRNA	GCAACACTTTTCATCAACAGCAGTTCACCTAGAGAGAGTCGACACTTTTTGTCTGAGTGA	ENST00000363883.1	ENSEMBL_GENCODE	chr7	+	20377331	20377401	RF00275	NA	-	NA	snoRNA	ITGB8	integrin subunit beta 8 [Source:HGNC Symbol;Acc:HGNC:6163]	NA	NA	NA	NA	NA	NA	NA	NA	NA
LNCV6_125011_PI430048170	0.000995735	2.17375	2.17375	up	7.66317	7.75988	7.63156	6.48898	6.48244	6.71356	LNCV6_125011_PI430048170	lncRNA	AGTTGGTTTATGATTGTGTTTAGTTCCATATCCTAGCTGATTTTCTATCTGTTCTGTCCA	lnc-KCTD7-1:3	lncipediav5.2	chr7	+	66707853	66716433	---	NA	-	NA	sense_intronic_ncRNA	KCTD7	potassium channel tetramerization domain containing 7 [Source:HGNC Symbol;Acc:HGNC:21957]	NA	NA	NA	NA	NA	NA	NA	NA	NA
LNCV6_86199_PI430048170	0.0034556	0.361281	2.76793	down	5.88782	6.48053	6.2418	7.6417	7.97012	7.41006	LNCV6_86199_PI430048170	lncRNA	TTTTCCTGAAAGTAAGAGGAAGACTTCATGTCTTTGGGGGATTGCTCTCCCTTTTCCCAG	lnc-KHDRBS3-14:1	lncipediav5.2	chr8	+	134901790	134911994	---	NA	-	NA	lincRNA	-	-	NA	NA	NA	NA	NA	NA	NA	NA	NA
LNCV6_119797_PI430048170	0.0069488	5.46336	5.46336	up	4.45979	4.3637	4.3753	2.3364	1.82083	1.59052	LNCV6_119797_PI430048170	lncRNA	TGTGCTCTTTTGTAAGAGGAATTTCATACCTTGGAGACGCTTTGTACATATTTGTAATGA	lnc-C12orf49-2:3	lncipediav5.2	chr12	-	116856144	116858163	---	NA	-	NA	sense_intronic_ncRNA	RNFT2	"ring finger protein, transmembrane 2 [Source:HGNC Symbol;Acc:HGNC:25905]"	NA	NA	NA	NA	NA	NA	NA	NA	NA
LNCV6_44315_PI430048170	0.00179883	3.65985	3.65985	up	3.60381	3.60523	3.29175	1.62985	1.68616	1.58984	LNCV6_44315_PI430048170	lncRNA	CTTTGGTAATTCAGGATCACTGATGAGTAAAACAAGATAGGAGTTGAAGCTTATCTTTGT	lnc-PKNOX1-1:1	lncipediav5.2	chr21	+	42953779	42956378	---	NA	-	NA	lincRNA	MIR5692B	microRNA 5692b [Source:HGNC Symbol;Acc:HGNC:43535]	NA	NA	NA	NA	NA	NA	NA	NA	NA
LNCV6_870_PI430048170	0.000107339	3.64665	3.64665	up	3.70429	3.53619	3.84458	1.75165	1.9822	1.75568	LNCV6_870_PI430048170	lncRNA	GTGATGGGAAGAACACACTGCCAAAAGTCCACCTAGTATGTTGAAATTACTGTTTCTAGC	NR_110574	RefSeq	chr2	+	164840748	164849396	LOC101929633	NA	"Homo sapiens uncharacterized LOC101929633 (LOC101929633), long non-coding RNA"	NA	exonic_antisense	RNA5SP110	"RNA, 5S ribosomal pseudogene 110 [Source:HGNC Symbol;Acc:HGNC:42908]"	NA	NA	NA	NA	NA	NA	NA	NA	NA
LNCV6_66579_PI430048170	0.0102892	8.31959	8.31959	up	8.22705	8.19152	8.34434	5.73975	5.03827	4.58036	LNCV6_66579_PI430048170	lncRNA	GAAGCAACTTGAACTCACTCTCCGAATATACAAAATATGGAATTGAAGACTGTAAGAAGT	lnc-POTEC-5:2	lncipediav5.2	chr18	-	15301185	15303067	---	NA	-	NA	lincRNA	AP005901.1	-	NA	NA	NA	NA	NA	NA	NA	NA	NA
LNCV6_27584_PI430048170	0.0382742	6.03733	6.03733	up	5.64073	5.66913	5.45743	3.41165	1.66146	3.34552	LNCV6_27584_PI430048170	lncRNA	AAGTAATTGCCTGGAATGTTTTTATGTACTTCTCTGCACTCTCAATACATTTCATGCTTC	ENST00000553134.5	ENSEMBL_GENCODE	chr15	+	25000305	25020825	SNHG14	NA	small nucleolar RNA host gene 14	NA	antisense	RP11-701H24.9	SNRPN upstream reading frame protein [Source:UniProtKB/Swiss-Prot;Acc:Q9Y675]	NA	NA	NA	NA	NA	NA	NA	NA	NA
LNCV6_104448_PI430048170	0.000279784	6.86782	6.86782	up	4.45271	4.3321	4.25331	1.54759	1.58632	1.5714	LNCV6_104448_PI430048170	lncRNA	GCAGTTAATTCTGGGTTCTGTTAATGCACTAAACATATTTAGATACCTTGGGAGTTACAA	lnc-TPTE-5:1	lncipediav5.2	chr21	+	10413476	10452529	---	NA	-	NA	lincRNA	AF254983.1	-	NA	NA	NA	NA	NA	NA	NA	NA	NA
LNCV6_31469_PI430048170	0.000338157	0.421357	2.37328	down	6.47046	6.51657	6.69536	7.76172	7.69528	7.96237	LNCV6_31469_PI430048170	lncRNA	AAATAAAACTGTGAGACTGTGAAGTGTATAAAGGATTCTACCGCTCTCCCGGGGCTTGGA	ENST00000583794.1	ENSEMBL_GENCODE	chr18	+	24725944	24744878	AC018697.1	NA	-	NA	lincRNA	-	-	NA	NA	NA	NA	NA	NA	NA	NA	NA
LNCV6_43120_PI430048170	0.00200265	0.268381	3.72605	down	3.65824	3.65363	3.83578	5.44896	5.88686	5.46868	LNCV6_43120_PI430048170	lncRNA	GGAGCTGGCCTATAAATCCTAAATACAGATGTAGTGATTGAACCCATCTAGGTAGCTTAT	lnc-RUNX2-2:1	lncipediav5.2	chr6	+	45665450	45666746	---	NA	-	NA	lincRNA	RUNX2	runt-related transcription factor 2 [Source:HGNC Symbol;Acc:HGNC:10472]	NA	NA	NA	NA	NA	NA	NA	NA	NA
LNCV6_28751_PI430048170	2.08245e-05	0.324321	3.08337	down	5.92256	5.83378	6.01041	7.47624	7.52823	7.63653	LNCV6_28751_PI430048170	lncRNA	TATTTTCTATTGAGCATTGCTGGTATATGGCAAATTTGCATAAAATTATATTGAAATTGA	ENST00000575089.1	ENSEMBL_GENCODE	chr16	-	3131668	3134827	ZNF213-AS1	NA	ZNF213 antisense RNA 1 (head to head)	NA	antisense	CASP16P	"caspase 16, pseudogene [Source:HGNC Symbol;Acc:HGNC:27290]"	NA	NA	NA	NA	NA	NA	NA	NA	NA
LNCV6_119584_PI430048170	0.00301648	3.93214	3.93214	up	8.48688	8.36097	8.40398	6.52497	6.60873	6.15604	LNCV6_119584_PI430048170	lncRNA	AGGGTAACAAACCCTATAAATTCTGGCTTACTGCACATATTTAGTGTGTTTTAAGATAGG	lnc-MANSC4-8:1	lncipediav5.2	chr12	-	27961438	27961997	---	NA	-	NA	sense_intronic_ncRNA	PTHLH	parathyroid hormone-like hormone [Source:HGNC Symbol;Acc:HGNC:9607]	NA	NA	NA	NA	NA	NA	NA	NA	NA
LNCV6_29076_PI430048170	2.01535e-05	4.33683	4.33683	up	5.52515	5.51096	5.68093	3.47101	3.38899	3.51069	LNCV6_29076_PI430048170	lncRNA	TAAATGTCTTTGTCACCCCAAAGCAGTAGCTCCCCAGGGCAGGGCCTGCCTTATCGGTCT	ENST00000611264.1	ENSEMBL_GENCODE	chr16	+	30359825	30360336	AC106782.6	NA	"novel transcript, antisense to TBC1D10B"	NA	antisense	TBC1D10B	TBC1 domain family member 10B [Source:HGNC Symbol;Acc:HGNC:24510]	NA	NA	NA	NA	NA	NA	NA	NA	NA
LNCV6_101785_PI430048170	0.00025896	6.31286	6.31286	up	4.60372	4.94718	4.60031	1.94798	2.11328	2.13608	LNCV6_101785_PI430048170	lncRNA	ATGAGTTGACATGCAAGCAGGTGATGGTGACAGGCTTTAAGAAAGAGCATCAGAAAGCTG	lnc-ANKRD20A8P-13:1	lncipediav5.2	chr2	-	94786687	94787261	---	NA	-	NA	lincRNA	-	-	NA	NA	NA	NA	NA	NA	NA	NA	NA
LNCV6_13468_PI430048170	6.96167e-08	17.4677	17.4677	up	5.72851	5.66866	5.77508	1.57521	1.6546	1.56284	LNCV6_13468_PI430048170	lncRNA	CTTCATAGCATTCCTGAAACGAAAAAGCTTATGAACCATTGTGTTTAGGGCGTAAGCTAT	ENST00000608834.1	ENSEMBL_GENCODE	chr2	+	113432600	113436042	AC016745.2	NA	novel transcript	NA	lincRNA	CBWD2	COBW domain containing 2 [Source:HGNC Symbol;Acc:HGNC:17907]	NA	NA	NA	NA	NA	NA	NA	NA	NA
LNCV6_55127_PI430048170	0.0197553	7.66159	7.66159	up	5.61672	5.78651	5.98625	2.72803	3.53911	1.86107	LNCV6_55127_PI430048170	lncRNA	GCCTGGATTTGCCGGGGCCTGTTTTCTGAAAAATGGACCACTTAAAAAGTACTTCTTACA	lnc-TEX50-4:1	lncipediav5.2	chr1	+	173668952	173671409	---	NA	-	NA	antisense_lncRNA	ANKRD45	ankyrin repeat domain 45 [Source:HGNC Symbol;Acc:HGNC:24786]	NA	NA	NA	NA	NA	NA	NA	NA	NA
LNCV6_115060_PI430048170	0.0105017	0.333415	2.99927	down	4.49662	4.74443	4.72458	6.52164	5.80528	6.31473	LNCV6_115060_PI430048170	lncRNA	TTCATCTACTAATTTAGAGTGGCTTTACGGCCGTCCACCACCTTACCACACATTCGAAGA	lnc-CGGBP1-3:1	lncipediav5.2	chr3	-	89588713	89590097	---	NA	-	NA	lincRNA	MTCO2P6	MT-CO2 pseudogene 6 [Source:HGNC Symbol;Acc:HGNC:52022]	NA	NA	NA	NA	NA	NA	NA	NA	NA
LNCV6_40605_PI430048170	0.0185944	0.469739	2.12884	down	6.65482	7.19213	6.56858	8.00199	7.76677	7.98719	LNCV6_40605_PI430048170	lncRNA	CTCCTGGTGTCTCCCAGGGATTGTCAATAGTTCCATTTTCCTTGAAGAACTTGTTTTCAG	LINC00939:9	lncipediav5.2	chr12	-	125958550	125983374	---	NA	-	NA	lincRNA	-	-	NA	NA	NA	NA	NA	NA	NA	NA	NA
LNCV6_46245_PI430048170	2.31588e-06	11.8737	11.8737	up	5.30339	5.42051	5.21203	1.72665	1.63904	1.8601	LNCV6_46245_PI430048170	lncRNA	CACACAGGATGTACTGATAAAACACAGTAGTAAAACACATTGGTTTATGAATGATCTCTG	lnc-SLC25A13-1:9	lncipediav5.2	chr7	-	96648929	96656474	---	NA	-	NA	sense_intronic_ncRNA	SHFM1	split hand/foot malformation (ectrodactyly) type 1 [Source:HGNC Symbol;Acc:HGNC:10845]	NA	NA	NA	NA	NA	NA	NA	NA	NA
LNCV6_60487_PI430048170	2.77675e-06	0.0831017	12.0335	down	3.3	3.20389	3.15996	6.76816	6.84976	6.81528	LNCV6_60487_PI430048170	lncRNA	ATTGATAACAAGTAGGTGACTGGCCTAGAGATGGAGGTCATGATGACTGCAAGGAAGAGA	lnc-GGACT-2:1	lncipediav5.2	chr13	-	100623874	100624429	---	NA	-	NA	sense_intronic_ncRNA	TMTC4	transmembrane and tetratricopeptide repeat containing 4 [Source:HGNC Symbol;Acc:HGNC:25904]	NA	NA	NA	NA	NA	NA	NA	NA	NA
LNCV6_87533_PI430048170	0.000219436	0.43249	2.31219	down	5.34271	5.26064	5.42129	6.52689	6.53234	6.59661	LNCV6_87533_PI430048170	lncRNA	AAACCAAGACTCAGAGAGGGCCACCGGGGTCACAGTCTCTCCTGCACAGTTCTGCGGCTG	lnc-GRAPL-2:1	lncipediav5.2	chr17	+	19159735	19163120	---	NA	-	NA	lincRNA	KYNUP1	kynureninase pseudogene 1 [Source:HGNC Symbol;Acc:HGNC:39199]	NA	NA	NA	NA	NA	NA	NA	NA	NA
LNCV6_57884_PI430048170	0.0461082	2.80762	2.80762	up	5.67028	4.65462	4.5708	3.59485	4.06564	2.75408	LNCV6_57884_PI430048170	lncRNA	GGTGGATATTCTCTATAGATTTTGTCCAAGCCTAGGATTCTGTGACATTTTTTATCTACA	lnc-COA4-4:1	lncipediav5.2	chr11	-	73729463	73761017	---	NA	-	NA	sense_intronic_ncRNA	RAB6A	"RAB6A, member RAS oncogene family [Source:HGNC Symbol;Acc:HGNC:9786]"	NA	NA	NA	NA	NA	NA	NA	NA	NA
LNCV6_114637_PI430048170	0.000278814	0.230629	4.33596	down	8.78416	8.7467	8.77523	10.9796	10.8406	10.8303	LNCV6_114637_PI430048170	lncRNA	TAACCCTGCAGGAAATGGAGATGCCAAAACAGACCAGGCGCAGAAAGCTGAAGGTGCTGG	lnc-F2RL2-5:1	lncipediav5.2	chr5	-	76242023	76242404	---	NA	-	NA	antisense_lncRNA	SV2C	synaptic vesicle glycoprotein 2C [Source:HGNC Symbol;Acc:HGNC:30670]	NA	NA	NA	NA	NA	NA	NA	NA	NA
LNCV6_31477_PI430048170	9.26863e-06	0.293732	3.40446	down	6.43573	6.36737	6.3005	8.12951	8.09201	8.18597	LNCV6_31477_PI430048170	lncRNA	CCTGGCAAGTAGTCTCATTGGCAAAATTTTGGCTTCTTTATCTGTTTAAACTAGATCAAA	ENST00000620414.1	ENSEMBL_GENCODE	chr18	-	26542971	26545791	AC007996.1	NA	"novel transcript, sense intronic to KCTD1"	NA	sense_intronic	KCTD1	potassium channel tetramerization domain containing 1 [Source:HGNC Symbol;Acc:HGNC:18249]	NA	NA	NA	NA	NA	NA	NA	NA	NA
LNCV6_95044_PI430048170	0.00093813	3.24913	3.24913	up	5.00854	5.02897	5.01016	3.40427	3.32519	3.21167	LNCV6_95044_PI430048170	lncRNA	ATACTGACCCCAAAGAGTCAAACTTCTCAGATGTTAATACCAACCGTTGTAAGTAGTTTA	lnc-UGT3A2-4:1	lncipediav5.2	chr5	-	36108521	36115054	---	NA	-	NA	sense_intronic_ncRNA	LMBRD2	LMBR1 domain containing 2 [Source:HGNC Symbol;Acc:HGNC:25287]	NA	NA	NA	NA	NA	NA	NA	NA	NA
LNCV6_73244_PI430048170	0.033164	0.4224	2.36742	down	6.21572	6.16289	6.14624	7.69335	6.93653	7.52187	LNCV6_73244_PI430048170	lncRNA	CTAAAACCGAGGAGACTCCAACCTTTGATGAAGCAGGAGAGAAAGAAGCCAAGTCTGATT	lnc-PROS1-1:1	lncipediav5.2	chr3	-	93988633	93988946	---	NA	-	NA	antisense_lncRNA	ARL13B	ADP ribosylation factor like GTPase 13B [Source:HGNC Symbol;Acc:HGNC:25419]	NA	NA	NA	NA	NA	NA	NA	NA	NA
LNCV6_46797_PI430048170	0.00710444	13.142	13.142	up	6.95915	6.9968	6.99749	2.57954	3.36417	3.65927	LNCV6_46797_PI430048170	lncRNA	TACCCAAGGTACTTCTGATTGTCAAGAAATAAGAAATAAAATAAGACGGGCCACAGAAAA	ENST00000608547.2	ENSEMBL_GENCODE	chr1	-	236536162	236536704	AL359921.2	NA	novel transcript	NA	antisense	LGALS8	"lectin, galactoside-binding, soluble, 8 [Source:HGNC Symbol;Acc:HGNC:6569]"	NA	NA	NA	NA	NA	NA	NA	NA	NA
LNCV6_51119_PI430048170	0.00507899	3.40544	3.40544	up	8.88993	8.8594	8.85861	6.84197	7.14621	7.28198	LNCV6_51119_PI430048170	lncRNA	GTAGCCATCTTCCAAATACAAGTCTAGCCGGGTTAAAATAAAGAAGACATCAAGAAAACA	lnc-ZNF280D-3:3	lncipediav5.2	chr15	-	56916725	56918493	---	NA	-	NA	sense_intronic_ncRNA	ZNF280D	zinc finger protein 280D [Source:HGNC Symbol;Acc:HGNC:25953]	NA	NA	NA	NA	NA	NA	NA	NA	NA
LNCV6_108809_PI430048170	0.00904349	4.53305	4.53305	up	9.24737	9.07714	9.19854	7.13295	7.25607	6.48579	LNCV6_108809_PI430048170	lncRNA	TCCAGAACAACATCCATGATAGCAGTCTTCTGTAAATCGAACTTTTCAAGAATTCTCTGA	lnc-RNF19A-8:4	lncipediav5.2	chr8	-	100287907	100303230	---	NA	-	NA	sense_intronic_ncRNA	RNF19A	"ring finger protein 19A, RBR E3 ubiquitin protein ligase [Source:HGNC Symbol;Acc:HGNC:13432]"	NA	NA	NA	NA	NA	NA	NA	NA	NA
LNCV6_26892_PI430048170	0.00089739	0.472457	2.1166	down	6.22736	6.31313	6.01067	7.13497	7.37702	7.29066	LNCV6_26892_PI430048170	lncRNA	AGTAGATCAGCATGTTAACTAGGTTAATTCCCAACTGTCCTACCACCAACTACCTAGCAC	ENST00000556130.1	ENSEMBL_GENCODE	chr14	-	49946154	49960662	LINC01588	NA	long intergenic non-protein coding RNA 1588	NA	lincRNA	MIR6076	microRNA 6076 [Source:HGNC Symbol;Acc:HGNC:50232]	NA	NA	NA	NA	NA	NA	NA	NA	NA
LNCV6_26691_PI430048170	0.00180397	2.10973	2.10973	up	4.08419	4.38634	4.04729	3.18557	2.90633	3.20065	LNCV6_26691_PI430048170	lncRNA	GTGTGGAGCAAAGAAAGGCTATTTGAGCCCACATTGCAAAATTACAAGCAAATAAATAAA	ENST00000554730.1	ENSEMBL_GENCODE	chr14	-	22764385	22766530	AL160314.2	NA	"novel transcript, antisense to OXA1L"	NA	antisense	SNORD41	"small nucleolar RNA, C/D box 41 [Source:HGNC Symbol;Acc:HGNC:10179]"	NA	NA	NA	NA	NA	NA	NA	NA	NA
LNCV6_28516_PI430048170	0.00222942	0.442543	2.25967	down	4.02483	4.40053	4.38989	5.60829	5.44175	5.30862	LNCV6_28516_PI430048170	lncRNA	CACTGTCCAGATAGAATTATTCGATGACTTAAAACAACTTTCGTAAGATTTTCAAGCCCT	ENST00000558499.2	ENSEMBL_GENCODE	chr15	+	96354390	96395016	AC087477.2	NA	novel transcript	NA	lincRNA	RP11-522B15.6	-	NA	NA	NA	NA	NA	NA	NA	NA	NA
LNCV6_76177_PI430048170	0.0137418	3.25289	3.25289	up	5.92977	5.81314	5.87837	3.74554	4.49598	4.18043	LNCV6_76177_PI430048170	lncRNA	AAGCAAAACGGGCCTTCTGAGACCAGGAACGAACTCAATCCCGAGTTGGCCAGGATCCAG	alpha250-alpha280_homosapiens_1	lncRNAdb	chr5	+	149828969	149829248	Alpha 250/ Alpha 280	NA	-	NA	exonic_antisense	PPARGC1B	"peroxisome proliferator-activated receptor gamma, coactivator 1 beta [Source:HGNC Symbol;Acc:HGNC:30022]"	NA	NA	NA	NA	NA	NA	NA	NA	NA
LNCV6_86463_PI430048170	0.00411655	3.25466	3.25466	up	4.13232	3.71987	4.20352	2.7281	2.10106	2.06399	LNCV6_86463_PI430048170	lncRNA	AATATTTGCAGTTTGTCCAAAATGTGGCTTTAGGTTTCACTGATTTAGCCTCCTTACTTT	lnc-MTRF1-4:1	lncipediav5.2	chr13	-	41638468	41645337	---	NA	-	NA	sense_intronic_ncRNA	VWA8	von Willebrand factor A domain containing 8 [Source:HGNC Symbol;Acc:HGNC:29071]	NA	NA	NA	NA	NA	NA	NA	NA	NA
LNCV6_79479_PI430048170	0.0039097	0.366116	2.73138	down	4.47367	4.65788	4.53625	5.72693	6.17084	6.08756	LNCV6_79479_PI430048170	lncRNA	CTGCCATCTTCATCGTTTCATTACCACCATCCAACACTATCGGGGGACCTGCCCTGATAA	lnc-USP17L1-4:1	lncipediav5.2	chr8	+	7152716	7186900	---	NA	-	NA	lincRNA	SNRPCP15	small nuclear ribonucleoprotein polypeptide C pseudogene 15 [Source:HGNC Symbol;Acc:HGNC:49830]	NA	NA	NA	NA	NA	NA	NA	NA	NA
LNCV6_98156_PI430048170	0.0127267	3.74755	3.74755	up	5.02462	3.97311	4.68894	2.28027	3.28471	2.36633	LNCV6_98156_PI430048170	lncRNA	CATCAGCTCAGGTGGAGATTCTGGTCTTGAACAGGAGGAGTAACCATTATCTCCTAAAAC	lnc-LRCH1-9:1	lncipediav5.2	chr13	+	46254336	46257361	---	NA	-	NA	sense_intronic_ncRNA	LRRC63	leucine rich repeat containing 63 [Source:HGNC Symbol;Acc:HGNC:34296]	NA	NA	NA	NA	NA	NA	NA	NA	NA
LNCV6_69970_PI430048170	0.00677017	0.207133	4.82782	down	4.14015	3.54614	4.22895	6.29836	6.33034	6.18744	LNCV6_69970_PI430048170	lncRNA	CTGTCACCACAGCCCTACACATTAGCATAAATTAAAAGCAGAGTTTATTGTTATCAAAGT	NR_126417	RefSeq	chr6	-	41523894	41546243	FOXP4-AS1	NA	"Homo sapiens FOXP4 antisense RNA 1 (FOXP4-AS1), transcript variant 3, long non-coding RNA"	NA	bidirectional	FOXP4	forkhead box P4 [Source:HGNC Symbol;Acc:HGNC:20842]	NA	NA	NA	NA	NA	NA	NA	NA	NA
LNCV6_106780_PI430048170	0.000350699	0.467284	2.14003	down	7.91619	7.80526	7.83603	8.97117	8.93924	8.94204	LNCV6_106780_PI430048170	lncRNA	TTGCCGCCTGGGGTATCATTGTCATGGCAGACCCCAAAAGGAAGGCCTACCACATTGTTT	lnc-UBE3A-4:1	lncipediav5.2	chr15	-	25169336	25169676	---	NA	-	NA	lincRNA	SNORD115-5	"small nucleolar RNA, C/D box 115-5 [Source:HGNC Symbol;Acc:HGNC:33024]"	NA	NA	NA	NA	NA	NA	NA	NA	NA
LNCV6_77365_PI430048170	0.00632171	3.25779	3.25779	up	3.96001	3.51696	3.12374	1.63903	1.63564	2.24631	LNCV6_77365_PI430048170	lncRNA	ATTTGCAAGTGGAGAATCCAGGTACCTTTAAAAGTCTATTTAGTGAAAATCTCTGGCTAT	NR_125866	RefSeq	chr6	+	56843985	56864338	LOC101930010	NA	"Homo sapiens uncharacterized LOC101930010 (LOC101930010), long non-coding RNA"	NA	exonic_antisense	DST	dystonin [Source:HGNC Symbol;Acc:HGNC:1090]	NA	NA	NA	NA	NA	NA	NA	NA	NA
LNCV6_52581_PI430048170	0.00156409	0.170812	5.85438	down	3.23674	2.42861	2.87804	5.12027	5.58562	5.55275	LNCV6_52581_PI430048170	lncRNA	GCATCTTCACTCCGAAGCAGAAATTTGCCAAAAAAGCATCCTCTTTTTATCAGAAAATAA	ENST00000569782.2	ENSEMBL_GENCODE	chr16	+	31508471	31509256	AC026471.2	NA	"novel transcript, antisense to C16orf58"	NA	antisense	C16orf58	chromosome 16 open reading frame 58 [Source:HGNC Symbol;Acc:HGNC:25848]	NA	NA	NA	NA	NA	NA	NA	NA	NA
LNCV6_98225_PI430048170	0.0036555	2.03471	2.03471	up	10.0908	10.1003	10.0749	9.00842	8.98339	9.1908	LNCV6_98225_PI430048170	lncRNA	CAAAAAGTCACTTAAAATAGTGGACTTCTGTAATAAAGGTTGCCTAAAATAACACCCACG	lnc-BTBD6-2:1	lncipediav5.2	chr14	+	105250676	105251099	---	NA	-	NA	sense_intronic_ncRNA	BRF1	"BRF1, RNA polymerase III transcription initiation factor 90 kDa subunit [Source:HGNC Symbol;Acc:HGNC:11551]"	NA	NA	NA	NA	NA	NA	NA	NA	NA
LNCV6_24953_PI430048170	0.0296347	2.14149	2.14149	up	7.81848	7.65246	7.9758	6.91547	6.93599	6.20466	LNCV6_24953_PI430048170	lncRNA	GAGTAACTTACAGATACATCCTCTCACTGTTGGGACTCATGCCATAATTATCATATTTTA	ENST00000620106.1	ENSEMBL_GENCODE	chr12	-	32736930	32737660	AC084824.4	NA	"novel transcript, sense intronic to YARS2"	NA	sense_intronic	DNM1L	dynamin 1-like [Source:HGNC Symbol;Acc:HGNC:2973]	NA	NA	NA	NA	NA	NA	NA	NA	NA
LNCV6_112354_PI430048170	0.00626906	0.362709	2.75703	down	3.53887	3.05654	3.6976	4.66618	5.28804	4.71652	LNCV6_112354_PI430048170	lncRNA	AAGAGCACTGAATTTCTGCTGCACATGCTTAAAAATACAGAGAGTCACACTGAACTTAAG	lnc-ABCC6-4:1	lncipediav5.2	chr16	-	16094191	16095209	---	NA	-	NA	antisense_lncRNA	ABCC1	ATP binding cassette subfamily C member 1 [Source:HGNC Symbol;Acc:HGNC:51]	NA	NA	NA	NA	NA	NA	NA	NA	NA
LNCV6_107953_PI430048170	0.00170506	4.91639	4.91639	up	6.19579	6.04387	6.17529	4.1054	3.7425	3.63595	LNCV6_107953_PI430048170	lncRNA	AGCTGTAATTGTCTGAATACTTATTTCTTGGTGTTCACTGCAGAGCAAGCTGCAGCACAG	ENST00000598914.1	ENSEMBL_GENCODE	chr19	-	23949579	23957734	AC011503.1	NA	-	NA	antisense	ZNF726	zinc finger protein 726 [Source:HGNC Symbol;Acc:HGNC:32462]	NA	NA	NA	NA	NA	NA	NA	NA	NA
LNCV6_121455_PI430048170	0.0101585	5.15774	5.15774	up	6.04121	5.89834	5.88877	3.93158	3.63637	3.02254	LNCV6_121455_PI430048170	lncRNA	TGGGGCTTAAGGCTAATTTGAGTTGAAGGGTATTTGTAATATTTGATTTGCTTTTGGCAG	NONHSAT069271.2	NONCODEv5	chr2	+	14639723	14640521	---	NA	-	NA	intergenic	FAM84A	family with sequence similarity 84 member A [Source:HGNC Symbol;Acc:HGNC:20743]	NA	NA	NA	NA	NA	NA	NA	NA	NA
LNCV6_35934_PI430048170	0.00920791	2.66375	2.66375	up	4.56485	3.91532	4.17817	2.44115	2.72432	3.21819	LNCV6_35934_PI430048170	lncRNA	TCTTAGGGCTTGCCAATCTTGTAGTAAAGGTTGAATTAGCAGTATATGTCTTCTACATAA	ENST00000459477.1	ENSEMBL_GENCODE	chr7	+	107603363	107603507	RF01233	NA	-	NA	snoRNA	BCAP29	B-cell receptor-associated protein 29 [Source:HGNC Symbol;Acc:HGNC:24131]	NA	NA	NA	NA	NA	NA	NA	NA	NA
LNCV6_125565_PI430048170	0.0178033	2.02837	2.02837	up	5.15492	5.21203	5.23007	4.24534	4.36932	3.87856	LNCV6_125565_PI430048170	lncRNA	CAGATTATAGTTTAGTAGCTCACCAAATAAAGTACGTAGCTTGTATTTACCAGCTATGGT	lnc-PHF20L1-6:1	lncipediav5.2	chr8	+	131997876	131999700	---	NA	-	NA	sense_intronic_ncRNA	EFR3A	EFR3 homolog A [Source:HGNC Symbol;Acc:HGNC:28970]	NA	NA	NA	NA	NA	NA	NA	NA	NA
LNCV6_60485_PI430048170	4.34448e-05	2.11202	2.11202	up	7.71197	7.64281	7.72312	6.54206	6.66081	6.63774	LNCV6_60485_PI430048170	lncRNA	ATTGTAAGGAAAATACCCCCAAGGAAGTTGAGGACACAGCAGACTTGGACTGTCTCCAAA	ENST00000612598.1	ENSEMBL_GENCODE	chr13	-	100086031	100088848	AL355338.1	NA	-	NA	lincRNA	PCCA	propionyl-CoA carboxylase alpha subunit [Source:HGNC Symbol;Acc:HGNC:8653]	NA	NA	NA	NA	NA	NA	NA	NA	NA
LNCV6_33558_PI430048170	0.00024591	3.13721	3.13721	up	9.18845	9.29899	9.20049	7.44562	7.60677	7.67982	LNCV6_33558_PI430048170	lncRNA	TTCTGTCCCCTTCCCTGATTAAAATGGGAGAGCCCAGTTCTTTCAAAATTTATTTCCTGA	ENST00000451648.1	ENSEMBL_GENCODE	chr20	-	62663019	62666627	SLCO4A1-AS1	NA	SLCO4A1 antisense RNA 1	NA	antisense	SLCO4A1	solute carrier organic anion transporter family member 4A1 [Source:HGNC Symbol;Acc:HGNC:10953]	NA	NA	NA	NA	NA	NA	NA	NA	NA
LNCV6_27904_PI430048170	0.000854631	0.424934	2.35331	down	5.75944	5.60554	5.50312	6.81461	6.83755	6.92904	LNCV6_27904_PI430048170	lncRNA	CATTTGTAACATTATGTATGCATGTTGGAAACAATGGTATCTCCCCAGCTTCCCCGTTAA	ENST00000558938.1	ENSEMBL_GENCODE	chr15	-	51064609	51069586	AC073964.1	NA	"novel transcript, intronic to TNFAIP8L3"	NA	sense_intronic	TNFAIP8L3	TNF alpha induced protein 8 like 3 [Source:HGNC Symbol;Acc:HGNC:20620]	NA	NA	NA	NA	NA	NA	NA	NA	NA
LNCV6_34004_PI430048170	0.0203709	6.58653	6.58653	up	4.97984	4.82176	5.09001	1.67549	1.64873	2.98661	LNCV6_34004_PI430048170	lncRNA	GGGCCGAGAGCTACTTATGTGGGCATTTATAACCAAATAAATATTGAAATGGCCCACAAA	NR_024100	RefSeq	chr21	-	41141499	41148064	LINC00323	NA	"Homo sapiens long intergenic non-protein coding RNA 323 (LINC00323), long non-coding RNA"	NA	intergenic	-	-	NA	NA	NA	NA	NA	NA	NA	NA	NA
LNCV6_34153_PI430048170	0.000152208	6.28365	6.28365	up	4.53291	4.49067	4.70882	1.71764	1.93768	2.10561	LNCV6_34153_PI430048170	lncRNA	CATTTCTCACTGGATCAGTCAACAAGATTTGAGTACTTTCTGTGTGCTCTGCATCATTCT	ENST00000442403.1	ENSEMBL_GENCODE	chr22	+	16869478	16871126	AC007064.2	NA	novel transcript	NA	lincRNA	ZNF402P	"zinc finger protein 402, pseudogene [Source:HGNC Symbol;Acc:HGNC:19292]"	NA	NA	NA	NA	NA	NA	NA	NA	NA
LNCV6_121911_PI430048170	0.0255335	2.60664	2.60664	up	5.80072	5.83191	5.90999	4.53634	3.96964	4.77788	LNCV6_121911_PI430048170	lncRNA	ACTAGTAAATGTGATTCTTTGACACTTTCTGGTGAGCGGAGGCTGCACACTGTTCAGGTT	lnc-RAPH1-6:2	lncipediav5.2	chr2	-	203237410	203238440	---	NA	-	NA	NA	CYP20A1	cytochrome P450 family 20 subfamily A member 1 [Source:HGNC Symbol;Acc:HGNC:20576]	NA	NA	NA	NA	NA	NA	NA	NA	NA
LNCV6_64400_PI430048170	0.00769715	0.484947	2.06208	down	5.80943	5.96046	5.43735	6.68648	6.60202	7.05812	LNCV6_64400_PI430048170	lncRNA	ACCAGGATCTTCAGTGGCACACTGAAGGGAAAGAGAAATTTTTTGTATTTTTAGTGGAGA	lnc-ZNF791-3:1	lncipediav5.2	chr19	+	12643590	12643985	---	NA	-	NA	antisense_lncRNA	MAN2B1	"mannosidase, alpha, class 2B, member 1 [Source:HGNC Symbol;Acc:HGNC:6826]"	NA	NA	NA	NA	NA	NA	NA	NA	NA
LNCV6_84722_PI430048170	0.0230234	2.34889	2.34889	up	5.4861	5.56789	5.57187	4.52823	3.88318	4.43943	LNCV6_84722_PI430048170	lncRNA	GTTGGTTGCAATGGAAGAGCCTGGAGTTTATTCTCAGAGCAGTGAGAAGCCACTGGAAAG	lnc-SLX1B-2:1	lncipediav5.2	chr16	+	29422384	29422864	---	NA	-	NA	lincRNA	AC025279.1	-	NA	NA	NA	NA	NA	NA	NA	NA	NA
LNCV6_38269_PI430048170	0.000177542	0.349559	2.86075	down	5.24569	5.22127	5.35834	6.76676	6.91859	6.68291	LNCV6_38269_PI430048170	lncRNA	CATTCCTAGCTAAATGCCAAATTCCAAAGCCTTTAGTACAAAAACAGCAGACTTTCTGCA	lnc-TAF12-2:1	lncipediav5.2	chr1	-	28509001	28510597	---	NA	-	NA	antisense_lncRNA	RCC1	regulator of chromosome condensation 1 [Source:HGNC Symbol;Acc:HGNC:1913]	NA	NA	NA	NA	NA	NA	NA	NA	NA
LNCV6_110256_PI430048170	0.00510183	3.98062	3.98062	up	3.56061	3.89617	4.09195	1.87313	1.91675	1.8276	LNCV6_110256_PI430048170	lncRNA	AATGACTACTCTTTCCCTTCGTTTGGACACATGGGCTTACAACGCCTTGTGTTGTAAGGA	lnc-ZNF396-2:2	lncipediav5.2	chr18	-	35497508	35497942	---	NA	-	NA	sense_intronic_ncRNA	INO80C	INO80 complex subunit C [Source:HGNC Symbol;Acc:HGNC:26994]	NA	NA	NA	NA	NA	NA	NA	NA	NA
LNCV6_46469_PI430048170	0.00173403	3.14223	3.14223	up	5.61792	5.71302	5.93148	4.25221	4.2377	3.78902	LNCV6_46469_PI430048170	lncRNA	TATCCTAAGAAAACACAGATGTCTCAGATGTGGGGATTAGCAGCCTGCCTCTTTCTGGAT	lnc-DUSP22-5:1	lncipediav5.2	chr6	+	155134	156639	---	NA	-	NA	lincRNA	-	-	NA	NA	NA	NA	NA	NA	NA	NA	NA
LNCV6_50016_PI430048170	0.00259025	0.415792	2.40505	down	5.99304	6.19999	6.06645	7.21449	7.58189	7.239	LNCV6_50016_PI430048170	lncRNA	AGTGTTGGGAGCCCGTGGGAAAGCGAAGGCACTGGGGCAATTTCACCGGCTTCTCCCCTT	lnc-POLN-3:1	lncipediav5.2	chr4	-	1987500	1989756	---	NA	-	NA	sense_intronic_ncRNA	NELFA	negative elongation factor complex member A [Source:HGNC Symbol;Acc:HGNC:12768]	NA	NA	NA	NA	NA	NA	NA	NA	NA
LNCV6_62299_PI430048170	0.000111426	0.116731	8.56668	down	6.27378	6.0415	6.17366	9.25772	9.30948	9.22609	LNCV6_62299_PI430048170	lncRNA	TATGTCAGTACACATCAATCTACCTCATTCTTACCTCTGCATAAGAGAGTAGTGTGTAGT	lnc-FSD2-31:1	lncipediav5.2	chr15	-	82841085	82845219	---	NA	-	NA	sense_intronic_ncRNA	HOMER2	homer scaffolding protein 2 [Source:HGNC Symbol;Acc:HGNC:17513]	NA	NA	NA	NA	NA	NA	NA	NA	NA
LNCV6_107612_PI430048170	9.27997e-05	0.435966	2.29375	down	6.6317	6.49373	6.66901	7.84628	7.71604	7.8277	LNCV6_107612_PI430048170	lncRNA	TTAGCCTTTCATCCAATCTGTTTGTCAGATGCTATCTACCCCAGGGACTATAATCGCTGG	lnc-SMIM33-3:1	lncipediav5.2	chr5	+	139492537	139493105	---	NA	-	NA	lincRNA	TMEM173	transmembrane protein 173 [Source:HGNC Symbol;Acc:HGNC:27962]	NA	NA	NA	NA	NA	NA	NA	NA	NA
LNCV6_10352_PI430048170	0.00198654	2.73295	2.73295	up	5.02543	4.94466	5.11133	3.37964	3.76686	3.56232	LNCV6_10352_PI430048170	lncRNA	CGGGACAAGAAATGCTTCTTTAGAAATGCTTCTTTCCTTTCTAAAATGAAAGTTTTGGAC	NR_047526	RefSeq	chr1	+	827590	843604	LINC01128	NA	"Homo sapiens long intergenic non-protein coding RNA 1128 (LINC01128), transcript variant 9, long non-coding RNA"	NA	intergenic	RP11-206L10.8	-	NA	NA	NA	NA	NA	NA	NA	NA	NA
LNCV6_115761_PI430048170	0.0412485	9.63387	9.63387	up	4.60513	6.81435	4.34069	3.21081	2.03518	1.56275	LNCV6_115761_PI430048170	lncRNA	GGTGCACAGAACTCAAGACCTCAAAATTGAGTTACTGTATACAAAGCTGTTCATAGAAAA	lnc-ZFP30-39:1	lncipediav5.2	chr19	-	37562389	37563779	---	NA	-	NA	sense_intronic_ncRNA	ZNF571	zinc finger protein 571 [Source:HGNC Symbol;Acc:HGNC:25000]	NA	NA	NA	NA	NA	NA	NA	NA	NA
LNCV6_103207_PI430048170	0.000126031	0.321284	3.11251	down	8.0427	7.93091	8.1137	9.62205	9.67092	9.71299	LNCV6_103207_PI430048170	lncRNA	TCAGGATTTTGGAGATTACAAGCTCACTTTAGATTAGCCATACTGGAGTCAGCCCTGGAG	ENST00000598112.2	ENSEMBL_GENCODE	chr19	-	16633797	16635269	AC024075.2	NA	"novel transcript, sense intronic C19orf42"	NA	sense_intronic	MED26	mediator complex subunit 26 [Source:HGNC Symbol;Acc:HGNC:2376]	NA	NA	NA	NA	NA	NA	NA	NA	NA
LNCV6_35089_PI430048170	0.0252111	3.07786	3.07786	up	5.46155	5.43128	5.50555	3.9525	4.17121	3.26277	LNCV6_35089_PI430048170	lncRNA	TACAGTGCACAAATTCATGTCACAAAAGACACACTCACCACACAATACAAATACTTGCTC	NR_028344	RefSeq	chrX	+	140709758	140714831	LINC00632	NA	"Homo sapiens long intergenic non-protein coding RNA 632 (LINC00632), transcript variant 1, long non-coding RNA"	NA	intergenic	-	-	NA	NA	NA	NA	NA	NA	NA	NA	NA
LNCV6_9502_PI430048170	0.00406209	0.421121	2.37462	down	6.3482	6.64878	6.10079	7.38986	7.79727	7.67634	LNCV6_9502_PI430048170	lncRNA	GGGAAGAGGAGCTGAGGGACATTGCGGAGAGGGTCTCACATTGTCCCTCTCCCTTCCCAG	NR_039789	RefSeq	NT_167249.2	-	3000327	3000390	MIR4646	NA	"Homo sapiens microRNA 4646 (MIR4646), microRNA"	NA	intronic_sense	-	-	NA	NA	NA	NA	NA	NA	NA	NA	NA
LNCV6_96750_PI430048170	0.0405082	2.47368	2.47368	up	4.12516	3.68537	3.63322	2.00302	3.11955	2.19267	LNCV6_96750_PI430048170	lncRNA	AACGTTGGAGTTTCCAGAACCAAATTAGGAGGACTGAGCCTTCTTCAGTCCCTAATTCAG	lnc-ERCC6L-2:1	lncipediav5.2	chrX	-	72255783	72272723	---	NA	-	NA	sense_intronic_ncRNA	RPS4X	"ribosomal protein S4, X-linked [Source:HGNC Symbol;Acc:HGNC:10424]"	NA	NA	NA	NA	NA	NA	NA	NA	NA
LNCV6_108984_PI430048170	9.70183e-06	11.6432	11.6432	up	5.30456	5.01828	5.22714	1.58909	1.77337	1.56936	LNCV6_108984_PI430048170	lncRNA	CCACAAGATTATGATGATAGAGACATCATTTGAAGTGGTAGAGAGTACTGTGAAATATCT	NR_038930	RefSeq	chr12	-	68674370	68686859	LOC100507250	NA	"Homo sapiens uncharacterized LOC100507250 (LOC100507250), long non-coding RNA"	NA	bidirectional	NUP107	nucleoporin 107kDa [Source:HGNC Symbol;Acc:HGNC:29914]	NA	NA	NA	NA	NA	NA	NA	NA	NA
LNCV6_63135_PI430048170	0.0161924	0.119229	8.38725	down	1.59746	1.6104	1.5999	4.00105	5.29381	4.40424	LNCV6_63135_PI430048170	lncRNA	TCATAGGGCCAATCTTTCTTATATCAAGCAAGCTGAACAAGGGTCCAAGGGATAAGGCCA	NR_110804	RefSeq	chr17	+	48444832	48466040	LOC101927166	NA	"Homo sapiens uncharacterized LOC101927166 (LOC101927166), long non-coding RNA"	NA	intergenic	-	-	NA	NA	NA	NA	NA	NA	NA	NA	NA
LNCV6_97979_PI430048170	1.66159e-05	4.44073	4.44073	up	3.85366	3.70841	3.92474	1.6038	1.6462	1.78638	LNCV6_97979_PI430048170	lncRNA	ACTTAGCATCTGACTATAAACACCATGCCACAAAGAAGCTTGGGATGAAGGATCACGAGG	lnc-CASC10-4:1	lncipediav5.2	chr10	-	21487524	21490472	---	NA	-	NA	lincRNA	Y_RNA	Y RNA [Source:RFAM;Acc:RF00019]	NA	NA	NA	NA	NA	NA	NA	NA	NA
LNCV6_80268_PI430048170	0.0217553	0.398428	2.50987	down	5.60853	5.44115	5.22038	6.31333	7.177	6.65593	LNCV6_80268_PI430048170	lncRNA	CCCAGATATTTTCATACTGGCCATGTCTCCTCTATTCTCCGGTTGTGCTTTGTCTTATTT	lnc-MYC-9:1	lncipediav5.2	chr8	+	128172014	128172303	---	NA	-	NA	lincRNA	-	-	NA	NA	NA	NA	NA	NA	NA	NA	NA
LNCV6_7866_PI430048170	0.00321307	0.336494	2.97182	down	6.05588	5.99347	5.93637	7.563	7.35215	7.75855	LNCV6_7866_PI430048170	lncRNA	TTGATAAGCTGATGTTCTGTGAGGTACAAAAGTTAATAGCATGTTAGAGTTCTGATGGCA	NR_002562	RefSeq	chr11	-	62854620	62854695	SNORD28	NA	"Homo sapiens small nucleolar RNA, C/D box 28 (SNORD28), small nucleolar RNA"	NA	intergenic	SNORD25	"small nucleolar RNA, C/D box 25 [Source:HGNC Symbol;Acc:HGNC:10147]"	NA	NA	NA	NA	NA	NA	NA	NA	NA
LNCV6_52742_PI430048170	0.0127551	2.83539	2.83539	up	4.60693	5.03699	4.87911	3.23162	2.90758	3.7714	LNCV6_52742_PI430048170	lncRNA	TGTTTTGTTGAACATTCTTCCCCACCACAAACCCTCTTTAGAAGACTGGGGGCTCCTAAA	ENST00000466343.2	ENSEMBL_GENCODE	chr1	+	149048576	149051273	AC239804.1	NA	novel transcript	NA	lincRNA	NBPF9	neuroblastoma breakpoint family member 9 [Source:HGNC Symbol;Acc:HGNC:31991]	NA	NA	NA	NA	NA	NA	NA	NA	NA
LNCV6_33100_PI430048170	0.0176114	0.485208	2.06097	down	5.73907	6.26721	5.80023	6.89483	6.66739	7.34891	LNCV6_33100_PI430048170	lncRNA	GACTTTATGACACTCACATGCTTAGATGGCACCTTATTCTCCCAATACCAAATGTCTGAA	ENST00000617956.1	ENSEMBL_GENCODE	chr20	-	19000709	19056796	AL135936.1	NA	novel transcript	NA	lincRNA	-	-	NA	NA	NA	NA	NA	NA	NA	NA	NA
LNCV6_21792_PI430048170	0.00431131	3.05974	3.05974	up	6.84669	6.83048	6.71477	5.34544	5.27432	4.89639	LNCV6_21792_PI430048170	lncRNA	GGAAGGTATATCACGTTGTCACATTAATTTGGATGAGACACAGGCCTCAAATAAGAAATT	ENST00000590154.4	ENSEMBL_GENCODE	chr9	+	40264971	40274085	BX664727.3	NA	novel transcript	NA	processed_transcript	ANKRD20A2	ankyrin repeat domain 20 family member A2 [Source:HGNC Symbol;Acc:HGNC:31979]	NA	NA	NA	NA	NA	NA	NA	NA	NA
LNCV6_112390_PI430048170	0.00617723	0.226319	4.41855	down	7.08333	7.0712	7.04791	9.41637	8.85887	9.3003	LNCV6_112390_PI430048170	lncRNA	AATAACCTTGCAGAATATGGAGATGCCAAAAAGACCAGGCACACAAAGCTGAAGGTGCTG	lnc-TP53TG3-74:1	lncipediav5.2	chr16	-	35802868	35803280	---	NA	-	NA	lincRNA	-	-	NA	NA	NA	NA	NA	NA	NA	NA	NA
LNCV6_25188_PI430048170	0.0491532	0.270329	3.6992	down	2.74905	3.00283	2.20151	3.64952	5.30918	4.27336	LNCV6_25188_PI430048170	lncRNA	TTAGAGGCCAGAGAGGGACAGATGCTTGGTGGGAATTGTAGTGCGAAGCCAAGAGGCTCC	ENST00000551846.1	ENSEMBL_GENCODE	chr12	-	56029649	56041806	AC034102.3	NA	"novel transcript , antisense to IKZF4"	NA	antisense	IKZF4	IKAROS family zinc finger 4 [Source:HGNC Symbol;Acc:HGNC:13179]	NA	NA	NA	NA	NA	NA	NA	NA	NA
LNCV6_7020_PI430048170	0.00136915	0.475411	2.10344	down	13.782	13.6299	13.7474	14.8663	14.6201	14.8809	LNCV6_7020_PI430048170	lncRNA	TCTAGAGGAAGTAAAAGTCGTAACAAGGTTTCCGTAGGTGAACCTGCGGAAGGATCATTA	NR_046235	RefSeq	NT_167214.1	+	105423	118780	RNA45S5	NA	"Homo sapiens RNA, 45S pre-ribosomal N5 (RNA45SN5), ribosomal RNA"	NA	exonic_sense	-	-	NA	NA	NA	NA	NA	NA	NA	NA	NA
LNCV6_9481_PI430048170	0.0183147	0.479109	2.08721	down	5.12484	4.72122	4.43195	5.68909	5.8177	6.021	LNCV6_9481_PI430048170	lncRNA	AAAGCAGGCCAACCTCGAGGATCTCCCCAGCCTTGGCGTTCAGGTGCTGAGGAGATCGTC	NR_037484	RefSeq	chr8	-	95072910	95072996	MIR3150B	NA	"Homo sapiens microRNA 3150b (MIR3150B), microRNA"	NA	intergenic	NDUFAF6	NADH:ubiquinone oxidoreductase complex assembly factor 6 [Source:HGNC Symbol;Acc:HGNC:28625]	NA	NA	NA	NA	NA	NA	NA	NA	NA
LNCV6_41181_PI430048170	0.0427214	0.420198	2.37983	down	3.51612	3.52643	4.56385	5.30837	5.48833	4.72356	LNCV6_41181_PI430048170	lncRNA	TAACTAACTCTTCTCCCATTGTGAGTATAGCTCCTCATCTATTGATTCTAAACCATCTTC	lnc-SCP2D1-3:1	lncipediav5.2	chr20	+	18997185	18998640	---	NA	-	NA	lincRNA	-	-	NA	NA	NA	NA	NA	NA	NA	NA	NA
LNCV6_94061_PI430048170	0.00202431	0.483827	2.06685	down	4.97633	5.17508	5.30238	6.11822	6.06151	6.41014	LNCV6_94061_PI430048170	lncRNA	TACGTCACCGAATCTCTCCCTGACCACCACGCTGTGAAGTAGCCTGGGAAGAAAGGCCAT	lnc-ABCC4-2:1	lncipediav5.2	chr13	-	95351541	95404533	---	NA	-	NA	lincRNA	-	-	NA	NA	NA	NA	NA	NA	NA	NA	NA
LNCV6_9171_PI430048170	1.57047e-05	0.307148	3.25575	down	4.45472	4.36311	4.28565	6.1655	6.03963	6.00741	LNCV6_9171_PI430048170	lncRNA	CAGGGGCAGGCCAGCCCTGCACTGAACGCCTGTTCTTGCCAGGTGGCAGAAGGTTGCTGC	NR_030345	RefSeq	chr12	+	12915828	12915918	MIR614	NA	"Homo sapiens microRNA 614 (MIR614), microRNA"	NA	exonic_sense	GPRC5A	"G protein-coupled receptor, class C, group 5, member A [Source:HGNC Symbol;Acc:HGNC:9836]"	NA	NA	NA	NA	NA	NA	NA	NA	NA
LNCV6_70464_PI430048170	0.000546061	0.42997	2.32574	down	12.8175	12.7634	12.8057	13.9953	14.1016	13.9386	LNCV6_70464_PI430048170	lncRNA	GCCTGTGTGTCAAAATAACTTGTGGACGTTGGAAATTATTTGAAAATGTATTGTGTGGAA	lnc-PARD3B-4:1	lncipediav5.2	chr2	+	205777815	205779709	---	NA	-	NA	sense_intronic_ncRNA	NRP2	neuropilin 2 [Source:HGNC Symbol;Acc:HGNC:8005]	NA	NA	NA	NA	NA	NA	NA	NA	NA
LNCV6_12240_PI430048170	0.045108	4.11174	4.11174	up	4.19216	4.4315	4.39758	1.63763	1.58153	3.12353	LNCV6_12240_PI430048170	lncRNA	GTTTTCTAGAGCCTGCAGCATGTGTGGGTCAGTTGAAAATGTATAAAAATTTTGAGTTAC	ENST00000417120.1	ENSEMBL_GENCODE	chr1	-	243793205	243794400	AKT3-IT1	NA	AKT3 intronic transcript 1	NA	sense_intronic	AKT3	v-akt murine thymoma viral oncogene homolog 3 [Source:HGNC Symbol;Acc:HGNC:393]	NA	NA	NA	NA	NA	NA	NA	NA	NA
LNCV6_18936_PI430048170	0.0285975	4.42254	4.42254	up	4.94035	4.43269	4.79767	2.27159	3.31154	1.74754	LNCV6_18936_PI430048170	lncRNA	CCTTTGTACCCATAGTTCAATGAATGGTTTTTGAAGTTAGAGTAGCAGTTGTTTGAGAAA	ENST00000607298.1	ENSEMBL_GENCODE	chr6	-	108030249	108030718	Z98200.1	NA	novel transcript	NA	lincRNA	-	-	NA	NA	NA	NA	NA	NA	NA	NA	NA
LNCV6_117291_PI430048170	0.00647277	0.268705	3.72156	down	4.15073	4.45609	3.81636	6.09227	5.96788	6.11682	LNCV6_117291_PI430048170	lncRNA	AGTAACATGGTGGATGGGGATGCTAGTTGGGGCTGGATGTCTACTATCTTGAAGTTTCTT	lnc-LHFPL4-4:1	lncipediav5.2	chr3	-	9298910	9302360	---	NA	-	NA	sense_intronic_ncRNA	SRGAP3	SLIT-ROBO Rho GTPase activating protein 3 [Source:HGNC Symbol;Acc:HGNC:19744]	NA	NA	NA	NA	NA	NA	NA	NA	NA
LNCV6_6135_PI430048170	0.00833089	3.03136	3.03136	up	6.05473	6.08899	6.00077	4.30435	4.23883	4.74795	LNCV6_6135_PI430048170	lncRNA	TGATTCCCTGTCTTTGAACAGGGAGTTTGGGTACCAGAAGCTTGATGTGAAAAGCATCGA	NR_045011	RefSeq	NW_017852933.1	+	173043	209599	SNX29P1	NA	"Homo sapiens sorting nexin 29 pseudogene 1 (SNX29P1), non-coding RNA"	NA	intergenic	-	-	NA	NA	NA	NA	NA	NA	NA	NA	NA
LNCV6_25159_PI430048170	0.000190466	3.02031	3.02031	up	3.39183	3.39376	3.2118	1.71455	1.79965	1.70466	LNCV6_25159_PI430048170	lncRNA	AAAGACCACCCTTTTGTCCATCTTCTTCACATGGGTGGATGTGAGAAAAGTTTCTCTCCC	NR_026655	RefSeq	chr12	+	54058253	54122234	FLJ12825	NA	"Homo sapiens uncharacterized LOC440101 (FLJ12825), long non-coding RNA"	NA	intergenic	RP11-834C11.7	-	NA	NA	NA	NA	NA	NA	NA	NA	NA
LNCV6_31797_PI430048170	0.0159125	5.86725	5.86725	up	4.49341	4.53127	4.62951	1.55597	1.56919	2.60671	LNCV6_31797_PI430048170	lncRNA	CTGAAGCAGAGATTCAGAAAAAAGCTAAAGGAGTTGACTTGCTTGAGTGTATGCCCCTGG	ENST00000581541.1	ENSEMBL_GENCODE	chr18	-	73914405	74034161	AC090125.1	NA	novel transcript	NA	lincRNA	-	-	NA	NA	NA	NA	NA	NA	NA	NA	NA
LNCV6_7907_PI430048170	0.0148628	2.01671	2.01671	up	3.25484	3.52999	3.40641	2.37356	2.6668	2.0657	LNCV6_7907_PI430048170	lncRNA	GCAATATTTTTTGTCAACAGCGGTTCACCTAGTGAATGTTGATACTTTGGGTTTGAGTGA	NR_001276	RefSeq	chr14	+	71398336	71398407	SNORD56B	NA	"Homo sapiens small nucleolar RNA, C/D box 56B (SNORD56B), small nucleolar RNA"	NA	intronic_sense	SNORD56B	"small nucleolar RNA, C/D box 56B [Source:HGNC Symbol;Acc:HGNC:19771]"	NA	NA	NA	NA	NA	NA	NA	NA	NA
LNCV6_35460_PI430048170	0.00022631	0.440457	2.27037	down	5.48942	5.41378	5.29311	6.51751	6.50701	6.71744	LNCV6_35460_PI430048170	lncRNA	ATCCTTTTAAAACTCAGGCAAACTGAGTGTTTGTCTTGTATCCTGTCAGAGGAAAGAAAT	ENST00000363365.1	ENSEMBL_GENCODE	chr5	+	140579667	140579792	RF00443	NA	-	NA	snoRNA	HAUS1P1	HAUS augmin like complex subunit 1 pseudogene 1 [Source:HGNC Symbol;Acc:HGNC:43760]	NA	NA	NA	NA	NA	NA	NA	NA	NA
LNCV6_56186_PI430048170	0.0362078	3.19418	3.19418	up	9.63001	9.67472	9.6945	8.20687	7.23066	8.31141	LNCV6_56186_PI430048170	lncRNA	AACCTCTTGGCCTTTGTCTGCAACATCCGGCCAGAAATCTGTGAAAACTGCTGCATAAAT	lnc-CCNY-3:1	lncipediav5.2	chr10	+	35158305	35158640	---	NA	-	NA	sense_intronic_ncRNA	CREM	cAMP responsive element modulator [Source:HGNC Symbol;Acc:HGNC:2352]	NA	NA	NA	NA	NA	NA	NA	NA	NA
LNCV6_46343_PI430048170	0.0106315	0.192209	5.20267	down	2.83202	3.26635	1.89488	4.57308	5.42467	5.31106	LNCV6_46343_PI430048170	lncRNA	ATGTTCATCATCATCTTGTTTTAAGGGATTTGCCACATACATGCATATGGATTTCCAAAG	lnc-CD300C-1:1	lncipediav5.2	chr17	-	74534674	74537921	---	NA	-	NA	lincRNA	CD300LB	CD300 molecule like family member b [Source:HGNC Symbol;Acc:HGNC:30811]	NA	NA	NA	NA	NA	NA	NA	NA	NA
LNCV6_5002_PI430048170	0.00123254	0.358025	2.7931	down	4.0551	3.81149	4.2714	5.52296	5.37007	5.70726	LNCV6_5002_PI430048170	lncRNA	TGGTCTGTTGGCTATTCAGTATTCCAGTGCGAATTGCCAATTCAGTTGGAAGAAACATAG	NR_002950	RefSeq	chr12	-	48656647	48656782	SNORA2A	NA	"Homo sapiens small nucleolar RNA, H/ACA box 2A (SNORA2A), small nucleolar RNA"	NA	intronic_sense	AC079951.1	-	NA	NA	NA	NA	NA	NA	NA	NA	NA
LNCV6_89462_PI430048170	0.0339032	2.51274	2.51274	up	4.98093	4.96136	4.95893	3.11832	4.01522	3.64279	LNCV6_89462_PI430048170	lncRNA	TCTGGAATAGTGGATAAAGACCTGAGAAAATCAACAATTCCATAAAAGCAACAAGACCAA	NUP50-DT:30	lncipediav5.2	chr22	-	45147990	45163844	---	NA	-	NA	antisense_lncRNA	NUP50	nucleoporin 50kDa [Source:HGNC Symbol;Acc:HGNC:8065]	NA	NA	NA	NA	NA	NA	NA	NA	NA
LNCV6_21200_PI430048170	0.0456464	4.77945	4.77945	up	5.61977	5.41077	5.47348	3.39421	1.99183	3.80674	LNCV6_21200_PI430048170	lncRNA	CACGGAGCACTGCCAAAATGACGGCATTGTGAACAAATAAATGATCATTGTTTTAAGGCA	ENST00000523905.5	ENSEMBL_GENCODE	chr8	+	94950037	94951396	AC087752.3	NA	novel transcript	NA	sense_intronic	TP53INP1	tumor protein p53 inducible nuclear protein 1 [Source:HGNC Symbol;Acc:HGNC:18022]	NA	NA	NA	NA	NA	NA	NA	NA	NA
LNCV6_63114_PI430048170	9.17172e-06	7.25924	7.25924	up	4.64552	4.62613	4.85092	1.96328	1.75985	1.82335	LNCV6_63114_PI430048170	lncRNA	GTACACATTCCAACTGTGGAAGAAATTGCAGCCAGCTTTAAGATTTTAAATGTTTTTGTG	lnc-CDC27-9:3	lncipediav5.2	chr17	-	47455109	47492481	---	NA	-	NA	lincRNA	CTD-2026D20.3	-	NA	NA	NA	NA	NA	NA	NA	NA	NA
LNCV6_66566_PI430048170	0.00255087	0.323195	3.09411	down	5.31683	5.31071	5.27057	6.85618	7.10298	6.81048	LNCV6_66566_PI430048170	lncRNA	AAGCCACCGCCTGATATTGACACTATGTAGATGTAGTATGACTATTCTTGTATATTTCTA	lnc-RAB6D-12:1	lncipediav5.2	chr2	-	131380152	131380913	---	NA	-	NA	lincRNA	-	-	NA	NA	NA	NA	NA	NA	NA	NA	NA
LNCV6_82849_PI430048170	0.01546	2.06663	2.06663	up	4.64506	4.41003	4.15435	3.41386	3.37554	3.31815	LNCV6_82849_PI430048170	lncRNA	GTTCACCTTCTCCAAAACAAAAACAAACTGGGACAAAGCATGAGATAGGTTTTCTGAAAA	lnc-TP53TG3F-30:1	lncipediav5.2	chr16	+	35489236	35490212	---	NA	-	NA	lincRNA	-	-	NA	NA	NA	NA	NA	NA	NA	NA	NA
LNCV6_19994_PI430048170	0.00387733	161.971	161.971	up	10.8222	10.8235	10.9443	3.73473	2.43602	3.98257	LNCV6_19994_PI430048170	lncRNA	GCTGATAAGGACTTTCAGGTCAACAGCTGTAACTGCTAAATGAAGTTAATACTCTGGAAA	ENST00000415536.5	ENSEMBL_GENCODE	chr7	+	94022833	94064723	AC003092.1	NA	novel transcript	NA	lincRNA	-	-	NA	NA	NA	NA	NA	NA	NA	NA	NA
LNCV6_59305_PI430048170	0.000667682	2.44773	2.44773	up	6.00026	5.8017	5.75017	4.62563	4.68256	4.36201	LNCV6_59305_PI430048170	lncRNA	CCCTAGAACTCAGAGCTATGGAAATGCCTTCAGTTGGAATGTTGGTAGTATCATATTGAA	lnc-PAWR-11:1	lncipediav5.2	chr12	-	79806815	79809815	---	NA	-	NA	sense_intronic_ncRNA	PPP1R12A	protein phosphatase 1 regulatory subunit 12A [Source:HGNC Symbol;Acc:HGNC:7618]	NA	NA	NA	NA	NA	NA	NA	NA	NA
LNCV6_38961_PI430048170	0.000584909	2.5086	2.5086	up	4.55825	4.517	4.40973	3.30378	3.1658	3.02539	LNCV6_38961_PI430048170	lncRNA	AAGGATTCATGACTACAACCCCAAAATACGGCACTTCTGCCTGTGTGGAAACAACAGAAG	lnc-MAT2B-1:2	lncipediav5.2	chr5	+	163563888	163731612	---	NA	-	NA	lincRNA	-	-	NA	NA	NA	NA	NA	NA	NA	NA	NA
LNCV6_90174_PI430048170	0.0272912	4.47482	4.47482	up	6.01721	6.10553	6.02328	4.01556	3.04491	4.31976	LNCV6_90174_PI430048170	lncRNA	CTTTGGTTTATATCAGTTTCCAACATGACTTGTTTGTGGGGCTTGTGGGAGGGGCACATA	lnc-PINX1-86:1	lncipediav5.2	chr8	-	11126804	11129765	---	NA	-	NA	sense_intronic_ncRNA	XKR6	X-linked Kx blood group related 6 [Source:HGNC Symbol;Acc:HGNC:27806]	NA	NA	NA	NA	NA	NA	NA	NA	NA
LNCV6_37526_PI430048170	3.41283e-06	3.56645	3.56645	up	3.52102	3.45617	3.39474	1.62985	1.56318	1.67598	LNCV6_37526_PI430048170	lncRNA	TTCACAGATTTAACCCCAGAATTGCAACTCTGAATCTTTGGCTCCTTATCAATTTGTTTT	lnc-EYS-1:1	lncipediav5.2	chr6	-	63685368	63713999	---	NA	-	NA	antisense_lncRNA	PHF3	PHD finger protein 3 [Source:HGNC Symbol;Acc:HGNC:8921]	NA	NA	NA	NA	NA	NA	NA	NA	NA
LNCV6_122050_PI430048170	0.01665	2.90625	2.90625	up	3.59451	3.94275	3.53922	1.80889	2.66402	1.85044	LNCV6_122050_PI430048170	lncRNA	CATTAGGATTTTAGCAGCAAGGAAGAAAGTGGAGAGCTACAGCAAATAAAGGAAACTTTT	lnc-MKKS-1:2	lncipediav5.2	chr20	-	10401608	10403530	---	NA	-	NA	sense_intronic_ncRNA	MKKS	McKusick-Kaufman syndrome [Source:HGNC Symbol;Acc:HGNC:7108]	NA	NA	NA	NA	NA	NA	NA	NA	NA
LNCV6_31130_PI430048170	0.000145863	3.27485	3.27485	up	8.96331	8.68521	8.83724	7.02422	7.29289	7.03119	LNCV6_31130_PI430048170	lncRNA	AGGAAGTGGCAGATGTTTCTAAAGTGACACCCCCGTCAGCACAGTTTATATTCAACCTGA	ENST00000611259.1	ENSEMBL_GENCODE	chr17	+	81251194	81251803	AC027601.4	NA	"novel transcript, antisense to SLC38A10"	NA	antisense	SLC38A10	solute carrier family 38 member 10 [Source:HGNC Symbol;Acc:HGNC:28237]	NA	NA	NA	NA	NA	NA	NA	NA	NA
LNCV6_88300_PI430048170	0.000172924	3.23368	3.23368	up	7.39891	7.50388	7.70985	5.69327	5.92444	5.92098	LNCV6_88300_PI430048170	lncRNA	TTTATTAGCAACTAAATGATTTATGGCACACGTACCCCGCCGTCACAATTACGGCGTCTC	ENST00000610122.1	ENSEMBL_GENCODE	chr7	-	5426277	5428927	AC092171.3	NA	uncharacterized LOC100129484	NA	lincRNA	TNRC18	trinucleotide repeat containing 18 [Source:HGNC Symbol;Acc:HGNC:11962]	NA	NA	NA	NA	NA	NA	NA	NA	NA
LNCV6_80656_PI430048170	0.0165869	0.442769	2.25851	down	4.84995	4.84883	4.89815	5.71609	6.20334	6.15599	LNCV6_80656_PI430048170	lncRNA	TACCACACGTTATGCAGAAGCGTAAGTCCCTCTCCAGACTAGCTTGAAAGCTTAAAACCA	lnc-FAM205A-1:1	lncipediav5.2	chr9	-	34716545	34719454	---	NA	-	NA	lincRNA	CCL21	chemokine (C-C motif) ligand 21 [Source:HGNC Symbol;Acc:HGNC:10620]	NA	NA	NA	NA	NA	NA	NA	NA	NA
LNCV6_56972_PI430048170	8.61457e-05	0.181509	5.50938	down	5.51817	5.38578	5.44893	8.01231	7.95176	7.76628	LNCV6_56972_PI430048170	lncRNA	AGAGTGCTCAACAACTTCATTTCCAACCAAAAAATGGACTTTAAGGAAGATCTTTCAGGT	lnc-CLRN3-3:1	lncipediav5.2	chr10	-	128111519	128112449	---	NA	-	NA	sense_intronic_ncRNA	MKI67	marker of proliferation Ki-67 [Source:HGNC Symbol;Acc:HGNC:7107]	NA	NA	NA	NA	NA	NA	NA	NA	NA
LNCV6_126337_PI430048170	0.0478484	2.54608	2.54608	up	3.61132	3.43188	3.41932	1.67967	1.75814	2.73431	LNCV6_126337_PI430048170	lncRNA	AGAGTCTAATAATCGCTATCATTTTACTGGACAGACTCCCAATTCTGTGCTAGAAATACC	lnc-AKTIP-3:1	lncipediav5.2	chr16	-	53487606	53489944	---	NA	-	NA	antisense_lncRNA	AKTIP	AKT interacting protein [Source:HGNC Symbol;Acc:HGNC:16710]	NA	NA	NA	NA	NA	NA	NA	NA	NA
LNCV6_46703_PI430048170	0.000326347	0.131568	7.60063	down	5.76447	5.79823	5.90019	8.84083	8.84967	8.53213	LNCV6_46703_PI430048170	lncRNA	GGAGCTACCCAACCTGTGGTTATATGGTGTTGGTTTCCATTTTTTGTTTGTTTGCTTGTT	lnc-NUDT3-1:3	lncipediav5.2	chr6	-	34263450	34281511	---	NA	-	NA	sense_intronic_ncRNA	RPL35P2	ribosomal protein L35 pseudogene 2 [Source:HGNC Symbol;Acc:HGNC:35789]	NA	NA	NA	NA	NA	NA	NA	NA	NA
LNCV6_84884_PI430048170	0.0031496	5.71775	5.71775	up	8.91652	9.00535	8.95455	6.63808	6.52407	6.11948	LNCV6_84884_PI430048170	lncRNA	TATGCATTTCTTGACATGGCCTAAGGCAAGAGTCCTGCTTTCCATTGTCCCCTAATTTAT	lnc-VIT-3:1	lncipediav5.2	chr2	+	36384506	36384707	---	NA	-	NA	sense_intronic_ncRNA	CRIM1	cysteine rich transmembrane BMP regulator 1 (chordin-like) [Source:HGNC Symbol;Acc:HGNC:2359]	NA	NA	NA	NA	NA	NA	NA	NA	NA
LNCV6_35219_PI430048170	0.00293978	8.53003	8.53003	up	5.31561	5.51011	5.2714	2.56453	1.78845	2.36998	LNCV6_35219_PI430048170	lncRNA	GGGACTTTGATAAATTGCCTGCAATTCTGGCAGTATGAACTGCATATTAATTTCTCTCTT	ENST00000427373.5	ENSEMBL_GENCODE	chrY	-	25378300	25394719	LINC00266-4P	NA	"long intergenic non-protein coding RNA 266-4, pseudogene"	NA	lincRNA	-	-	NA	NA	NA	NA	NA	NA	NA	NA	NA
LNCV6_51871_PI430048170	0.000439869	10.2328	10.2328	up	10.5503	10.4728	10.4476	7.20855	7.25876	6.91694	LNCV6_51871_PI430048170	lncRNA	TTTTCTTCTGCAATTTTCTGAGCCAGAACCCTTCTTAGAAGGCATATTAGAGACTTTAAA	ENST00000608721.1	ENSEMBL_GENCODE	chr6	-	160990318	160992342	AL139393.2	NA	"novel transcript, antisense to MAP3K4"	NA	antisense	MAP3K4	mitogen-activated protein kinase kinase kinase 4 [Source:HGNC Symbol;Acc:HGNC:6856]	NA	NA	NA	NA	NA	NA	NA	NA	NA
LNCV6_25756_PI430048170	0.000205279	2.00878	2.00878	up	5.84681	5.98315	6.0358	4.99979	5.00427	4.84353	LNCV6_25756_PI430048170	lncRNA	CTGCCAGAGGGAAAACCTTCCCTTTCTATCTACACACAAATTTGTTTATTTTGTTTTCAA	ENST00000610631.1	ENSEMBL_GENCODE	chr12	-	123515275	123515513	AC145423.2	NA	"novel transcript, sense intronic to RILPL1"	NA	sense_intronic	RILPL1	Rab interacting lysosomal protein-like 1 [Source:HGNC Symbol;Acc:HGNC:26814]	NA	NA	NA	NA	NA	NA	NA	NA	NA
LNCV6_53471_PI430048170	0.000522249	0.194038	5.15362	down	5.93867	6.09568	5.92138	8.34677	8.35923	8.35293	LNCV6_53471_PI430048170	lncRNA	CTGCAGTCAACTGCCAGTCTCCTCATGGTCTTGCTTTCTCTTCTATATTTCTACTGTTAA	lnc-AGMAT-5:1	lncipediav5.2	chr1	-	15614642	15614867	---	NA	-	NA	lincRNA	DDI2	DNA damage inducible 1 homolog 2 [Source:HGNC Symbol;Acc:HGNC:24578]	NA	NA	NA	NA	NA	NA	NA	NA	NA
LNCV6_1558_PI430048170	0.00905985	4.07709	4.07709	up	5.7745	5.77325	5.82806	3.75165	4.07821	3.38033	LNCV6_1558_PI430048170	lncRNA	CTCTTCTGCAGCAAGATAACATGCTACTAGGCCTCAATTCATTGCTAAATATTTTTTAAC	NR_125434	RefSeq	NT_187607.1	-	560536	575265	LOC100505915	NA	"Homo sapiens uncharacterized LOC100505915 (LOC100505915), long non-coding RNA"	NA	bidirectional	-	-	NA	NA	NA	NA	NA	NA	NA	NA	NA
LNCV6_59566_PI430048170	0.00794936	2.00233	2.00233	up	5.92844	5.77155	5.86289	4.76801	5.08353	4.67857	LNCV6_59566_PI430048170	lncRNA	TTCTACTTCTGTACCTGGTCTTCAGATCTCTTTCCTGCTTTAACTAAAATGTAATGATGT	lnc-FAM109A-5:2	lncipediav5.2	chr12	-	111469817	111485850	---	NA	-	NA	sense_intronic_ncRNA	ATXN2	ataxin 2 [Source:HGNC Symbol;Acc:HGNC:10555]	NA	NA	NA	NA	NA	NA	NA	NA	NA
LNCV6_39771_PI430048170	0.000325521	0.162295	6.16162	down	4.82406	5.16327	4.58631	7.35485	7.34272	7.76376	LNCV6_39771_PI430048170	lncRNA	ACTACCACAGGCAGGAAGAAAATGAGCCACCAGGGGCCTCCACACTTGTCTCTCATAAAA	lnc-LDLRAP1-1:3	lncipediav5.2	chr1	+	25585219	25591217	---	NA	-	NA	lincRNA	-	-	NA	NA	NA	NA	NA	NA	NA	NA	NA
LNCV6_50199_PI430048170	0.0130764	2.76742	2.76742	up	4.23956	4.32352	4.15054	2.81195	3.04957	2.37193	LNCV6_50199_PI430048170	lncRNA	AAACAGAACTTCCTGAGAACTGAGATGGGGGAAATCGCTGGTATTAGAAGAGTGAAAAGA	lnc-ZBTB49-2:1	lncipediav5.2	chr4	+	4033169	4075053	---	NA	-	NA	lincRNA	RP11-489M13.1	-	NA	NA	NA	NA	NA	NA	NA	NA	NA
LNCV6_62121_PI430048170	1.23518e-07	14.3663	14.3663	up	5.50814	5.44549	5.42709	1.61531	1.64526	1.58695	LNCV6_62121_PI430048170	lncRNA	TAGAAACCTGGTTTTTAATCTTCCAACTTCTGTAAAAACCATACAGAGCAACAAGGTGAA	lnc-HEXA-5:1	lncipediav5.2	chr15	-	72336517	72342452	---	NA	-	NA	sense_intronic_ncRNA	HEXA	hexosaminidase A (alpha polypeptide) [Source:HGNC Symbol;Acc:HGNC:4878]	NA	NA	NA	NA	NA	NA	NA	NA	NA
LNCV6_32040_PI430048170	0.00585455	5.19653	5.19653	up	4.27867	4.40424	4.17583	1.65562	2.33661	1.62576	LNCV6_32040_PI430048170	lncRNA	TTGACATTCTCATAGACCTGGGATATTGTGTCTGCAGCACATAGTCCAATTATTTTCATG	NR_027148	RefSeq	chr19	+	4769104	4772556	MIR7-3HG	NA	"Homo sapiens MIR7-3 host gene (MIR7-3HG), long non-coding RNA"	NA	exonic_sense	MIR7-3	microRNA 7-3 [Source:HGNC Symbol;Acc:HGNC:31640]	NA	NA	NA	NA	NA	NA	NA	NA	NA
LNCV6_122523_PI430048170	9.87899e-05	0.297234	3.36435	down	4.91766	4.74782	4.81542	6.70659	6.56504	6.45421	LNCV6_122523_PI430048170	lncRNA	TAGAAAACGAGCTCCAGGAAGCCGCTACTTTGTGTCCATTTCTCTTGAGGAAACTTACCA	lnc-TRMU-1:2	lncipediav5.2	chr22	+	46330874	46334286	---	NA	-	NA	sense_intronic_ncRNA	TRMU	tRNA 5-methylaminomethyl-2-thiouridylate methyltransferase [Source:HGNC Symbol;Acc:HGNC:25481]	NA	NA	NA	NA	NA	NA	NA	NA	NA
LNCV6_61696_PI430048170	5.09586e-05	2.69261	2.69261	up	11.3732	11.3568	11.3371	9.91289	9.9764	9.8896	LNCV6_61696_PI430048170	lncRNA	ATGGATTCCTGTACATGGTCTGTGTCTCCCAGGAGACAATTGGAATGAAATTGTCAGTGT	lnc-GOLGA8O-7:1	lncipediav5.2	chr15	-	32836982	32837326	---	NA	-	NA	sense_intronic_ncRNA	FMN1	-	NA	NA	NA	NA	NA	NA	NA	NA	NA
LNCV6_56080_PI430048170	0.0169135	3.45672	3.45672	up	3.80557	3.95785	3.62069	2.53932	1.64868	1.65552	LNCV6_56080_PI430048170	lncRNA	GTTACTACCAGGTCAAGTAATCTAGCACAAAGGTCTCAAAAAATAAAGATGGAAAAGAAC	lnc-PRTFDC1-1:1	lncipediav5.2	chr10	-	24670338	24723247	---	NA	-	NA	sense_intronic_ncRNA	ARHGAP21	Rho GTPase activating protein 21 [Source:HGNC Symbol;Acc:HGNC:23725]	NA	NA	NA	NA	NA	NA	NA	NA	NA
LNCV6_20484_PI430048170	0.00117544	4.07712	4.07712	up	3.69011	3.3931	3.87127	1.56671	1.76907	1.5662	LNCV6_20484_PI430048170	lncRNA	CCAGGAGTTATTATCTCCTGGATTATCTGCCAAAGAAATTATCTGCCAAAATTACAATGT	ENST00000525186.1	ENSEMBL_GENCODE	chr8	-	6634842	6708179	MCPH1-AS1	NA	MCPH1 antisense RNA 1	NA	antisense	MCPH1	microcephalin 1 [Source:HGNC Symbol;Acc:HGNC:6954]	NA	NA	NA	NA	NA	NA	NA	NA	NA
LNCV6_64557_PI430048170	0.019851	3.06195	3.06195	up	6.02276	6.30001	6.74726	5.08223	4.99081	4.03381	LNCV6_64557_PI430048170	lncRNA	GGCAAAGCTTTTAACCAATCCTCAAAACTTACTAAGCATAACTCATACTGGAGAAAAATC	lnc-ZNF708-10:1	lncipediav5.2	chr19	-	21221644	21222746	---	NA	-	NA	lincRNA	ZNF708	zinc finger protein 708 [Source:HGNC Symbol;Acc:HGNC:12945]	NA	NA	NA	NA	NA	NA	NA	NA	NA
LNCV6_61889_PI430048170	0.00876546	2.19824	2.19824	up	11.4486	11.4792	11.4347	10.4872	10.3389	10.1017	LNCV6_61889_PI430048170	lncRNA	AAGCCTGGATCTGTGCCAATTGTGTCAGAGAAGAAGAAACATGTAGGGGCAGTTGTAAAA	NR_027642	RefSeq	chr15	+	50944128	50946573	DCAF13P3	NA	"Homo sapiens DDB1 and CUL4 associated factor 13 pseudogene 3 (DCAF13P3), non-coding RNA"	NA	intronic_sense	DCAF13P3	DDB1 and CUL4 associated factor 13 pseudogene 3 [Source:HGNC Symbol;Acc:HGNC:43868]	NA	NA	NA	NA	NA	NA	NA	NA	NA
LNCV6_27833_PI430048170	0.00138797	8.00849	8.00849	up	5.08899	4.67761	4.76382	2.28546	1.57566	1.5763	LNCV6_27833_PI430048170	lncRNA	GCCCTGAATTCAGCAGTGTCTGATTTTATTACTCAATTGTAGCTTTCAGTTTATTTGTGT	ENST00000611946.1	ENSEMBL_GENCODE	chr15	-	44778196	44778721	AC122108.2	NA	novel transcript	NA	lincRNA	-	-	NA	NA	NA	NA	NA	NA	NA	NA	NA
LNCV6_85478_PI430048170	0.000194526	0.261823	3.81937	down	8.95266	8.98731	8.98581	10.8396	10.9006	10.9822	LNCV6_85478_PI430048170	lncRNA	AGGTAATCCCAAGCGTTTTGTTGTTGCTTGCTGCTGCTGTTATCATCCATCATTGCTAAA	lnc-SPATA17-8:1	lncipediav5.2	chr1	+	216985466	216991483	---	NA	-	NA	antisense_lncRNA	ESRRG	estrogen-related receptor gamma [Source:HGNC Symbol;Acc:HGNC:3474]	NA	NA	NA	NA	NA	NA	NA	NA	NA
LNCV6_95609_PI430048170	0.00037177	0.286227	3.49373	down	4.07579	3.68794	3.91147	5.66981	5.58411	5.84888	LNCV6_95609_PI430048170	lncRNA	AAGTGGGTCATGCTCGTTGAACTGGAAACACTGAGTTGATATCTGGGTTATTTCCCCTGA	lnc-CELSR1-1:1	lncipediav5.2	chr22	-	46735158	46738090	---	NA	-	NA	sense_intronic_ncRNA	CERK	ceramide kinase [Source:HGNC Symbol;Acc:HGNC:19256]	NA	NA	NA	NA	NA	NA	NA	NA	NA
LNCV6_125355_PI430048170	0.00688625	5.36297	5.36297	up	7.07197	7.05019	7.17978	4.20034	4.92579	4.81024	LNCV6_125355_PI430048170	lncRNA	GCTTCACATGGGTATTTAACATGCTCACATATTTAGTTTATCCCTCAGCAAAATTATAGG	ENST00000502083.2	ENSEMBL_GENCODE	chr8	-	23006381	23019335	AC107959.1	NA	"novel transcript, antisense to RHOBTB2"	NA	antisense	TNFRSF10B	tumor necrosis factor receptor superfamily member 10b [Source:HGNC Symbol;Acc:HGNC:11905]	NA	NA	NA	NA	NA	NA	NA	NA	NA
LNCV6_66592_PI430048170	0.0147037	0.395845	2.52624	down	5.05934	5.10678	5.07385	6.49112	6.07908	6.62658	LNCV6_66592_PI430048170	lncRNA	TGTCTATTATAGCTGTTATCACTACATATTTAATGTAGCAGCTAATGAGTCTCTCCCCCA	lnc-MGAT5-4:1	lncipediav5.2	chr2	+	134492061	134497173	---	NA	-	NA	antisense_lncRNA	TMEM163	transmembrane protein 163 [Source:HGNC Symbol;Acc:HGNC:25380]	NA	NA	NA	NA	NA	NA	NA	NA	NA
LNCV6_80418_PI430048170	0.000437259	0.341598	2.92742	down	8.94204	8.79037	8.88945	10.2648	10.4476	10.5483	LNCV6_80418_PI430048170	lncRNA	GCTTTTCTGGCAGCTCCTCTGTATCAGAACCAATAAAGTGCACTTGTTCTCGGAACCGCA	lnc-TONSL-3:1	lncipediav5.2	chr8	-	144451119	144457928	---	NA	-	NA	sense_intronic_ncRNA	CYHR1	cysteine/histidine-rich 1 [Source:HGNC Symbol;Acc:HGNC:17806]	NA	NA	NA	NA	NA	NA	NA	NA	NA
LNCV6_21590_PI430048170	0.00655489	0.492676	2.02973	down	5.33085	5.65223	5.45721	6.32577	6.37356	6.7789	LNCV6_21590_PI430048170	lncRNA	AGGGAAAAAGGGACATGTGGCCAACAGCCCTGATTCTCCAACCTCGTCTCCAACTGGGCA	ENST00000580385.1	ENSEMBL_GENCODE	chr8	+	144512567	144513672	AC084125.4	NA	"novel transcript, antisense to RECQL4"	NA	antisense	RECQL4	RecQ helicase-like 4 [Source:HGNC Symbol;Acc:HGNC:9949]	NA	NA	NA	NA	NA	NA	NA	NA	NA
LNCV6_9078_PI430048170	0.0174003	0.481482	2.07692	down	5.55108	5.63696	5.30953	6.60693	6.17321	6.82601	LNCV6_9078_PI430048170	lncRNA	TGGGCTTCCCGGAGGGCGGAACACCCAGCCCCAGCATCCAGGGCTCACCTACCACGTTTG	NR_039612	RefSeq	chr1	+	5564070	5564143	MIR4417	NA	"Homo sapiens microRNA 4417 (MIR4417), microRNA"	NA	intergenic	MIR4417	microRNA 4417 [Source:HGNC Symbol;Acc:HGNC:41535]	NA	NA	NA	NA	NA	NA	NA	NA	NA
LNCV6_122655_PI430048170	0.00191128	0.474793	2.10618	down	4.25701	4.57219	4.47174	5.29658	5.6668	5.55462	LNCV6_122655_PI430048170	lncRNA	AAGGTCATGTGCCCTGTAAAAATGTCCCTCACTGGATGAACTGTGACAAAGTAGGGTACT	ENST00000483834.1	ENSEMBL_GENCODE	chr3	+	52239258	52241097	AC006252.1	NA	-	NA	antisense	PPM1M	"protein phosphatase, Mg2+/Mn2+ dependent 1M [Source:HGNC Symbol;Acc:HGNC:26506]"	NA	NA	NA	NA	NA	NA	NA	NA	NA
LNCV6_7654_PI430048170	5.43004e-06	0.482503	2.07253	down	10.02	10.003	9.97252	11.0511	11.0835	11.0146	LNCV6_7654_PI430048170	lncRNA	TCATGTCTTCGGTGCTGGCGGCTTCCCATCCGCTGGTTCTATCCTCAAACGCCGGGACAC	NR_004390	RefSeq	chr11	+	62665421	62665570	SNORA57	NA	"Homo sapiens small nucleolar RNA, H/ACA box 57 (SNORA57), small nucleolar RNA"	NA	exonic_sense	LBHD1	LBH domain containing 1 [Source:HGNC Symbol;Acc:HGNC:28351]	NA	NA	NA	NA	NA	NA	NA	NA	NA
LNCV6_28301_PI430048170	0.0380454	2.66081	2.66081	up	4.6805	4.61013	4.89132	2.6558	3.77713	3.31583	LNCV6_28301_PI430048170	lncRNA	GTTGAGTATCTTTTACCTTTCTCCAGAGTACTGTTCTTACTTTTGGATAGTGCTTCTTGT	NR_110100	RefSeq	chr15	+	82750563	82755037	SNHG21	NA	"Homo sapiens small nucleolar RNA host gene 21 (SNHG21), transcript variant 5, long non-coding RNA"	NA	bidirectional	AC105339.3	-	NA	NA	NA	NA	NA	NA	NA	NA	NA
LNCV6_112285_PI430048170	0.0211387	2.05083	2.05083	up	3.28268	3.88947	3.72139	2.92583	2.19295	2.63961	LNCV6_112285_PI430048170	lncRNA	TAAAATGGTGGCTTGCCTTCTTTCTTCTAAGACAATTTCATTCGTTTGGCCGCGCTTCCG	lnc-THOC2-5:2	lncipediav5.2	chrX	-	123960212	124031048	---	NA	-	NA	antisense_lncRNA	STAG2	stromal antigen 2 [Source:HGNC Symbol;Acc:HGNC:11355]	NA	NA	NA	NA	NA	NA	NA	NA	NA
LNCV6_24153_PI430048170	0.000586654	3.82661	3.82661	up	3.41328	3.79945	3.48606	1.56899	1.57212	1.76997	LNCV6_24153_PI430048170	lncRNA	AAATGATGCACATAGAATCCCTAACTGAAAGGAGATCGCAGCTCATTTGGTACAAAGTGG	ENST00000527219.1	ENSEMBL_GENCODE	chr11	-	75809273	75814555	UVRAG-DT	NA	UVRAG divergent transcript	NA	antisense	DGAT2	diacylglycerol O-acyltransferase 2 [Source:HGNC Symbol;Acc:HGNC:16940]	NA	NA	NA	NA	NA	NA	NA	NA	NA
LNCV6_83467_PI430048170	0.000379231	2.48093	2.48093	up	6.85353	6.68376	6.97754	5.51725	5.4241	5.64707	LNCV6_83467_PI430048170	lncRNA	AAGAAAGTGTGGTTCACATTTTCTGGATCCCAAGGTGACTCTGTCAGCAAGCTTCCTAAG	lnc-SOX15-2:1	lncipediav5.2	chr17	-	7591441	7592357	---	NA	-	NA	sense_intronic_ncRNA	MPDU1	mannose-P-dolichol utilization defect 1 [Source:HGNC Symbol;Acc:HGNC:7207]	NA	NA	NA	NA	NA	NA	NA	NA	NA
LNCV6_75681_PI430048170	0.000843794	5.67223	5.67223	up	7.73982	7.57766	7.76372	5.44103	4.97169	5.12335	LNCV6_75681_PI430048170	lncRNA	CAAAACACAACAGCTGTGCCTGTTGGACAACAGACAATAGGAATTCCCAAAGTATGGACA	lnc-CMYA5-6:1	lncipediav5.2	chr5	+	80019608	80019920	---	NA	-	NA	sense_intronic_ncRNA	THBS4	thrombospondin 4 [Source:HGNC Symbol;Acc:HGNC:11788]	NA	NA	NA	NA	NA	NA	NA	NA	NA
LNCV6_108868_PI430048170	2.24738e-05	2.62993	2.62993	up	10.497	10.4566	10.5082	9.04074	9.14055	9.0942	LNCV6_108868_PI430048170	lncRNA	TTCCTCGGAACCACTACCAGCTTCAGCCGCTTCACCCTGTAGGGCATGGGGCTTCACCCT	lnc-RPS4Y1-10:1	lncipediav5.2	chrY	+	2789826	2790328	---	NA	-	NA	lincRNA	SRY	sex determining region Y [Source:HGNC Symbol;Acc:HGNC:11311]	NA	NA	NA	NA	NA	NA	NA	NA	NA
LNCV6_85956_PI430048170	0.000640039	5.78408	5.78408	up	7.57024	7.87663	7.65982	5.25084	5.37997	4.84466	LNCV6_85956_PI430048170	lncRNA	GTTCAATAAAGGGCAGGTCATTGTGCTGACTGGTTGGAATTCCAGTGTTCACATCTGATC	lnc-NSG2-2:1	lncipediav5.2	chr5	+	174458833	174461526	---	NA	-	NA	lincRNA	-	-	NA	NA	NA	NA	NA	NA	NA	NA	NA
LNCV6_101402_PI430048170	0.005671	8.38426	8.38426	up	5.11615	5.33253	5.10882	2.6318	1.82261	1.73257	LNCV6_101402_PI430048170	lncRNA	GCTATAGGCTTTCTTGTTCTAGCCAAACTGGTGAGACAGAATAAAACCGTTCACCAAGTA	lnc-DAZL-5:1	lncipediav5.2	chr3	-	17337388	17372134	---	NA	-	NA	sense_intronic_ncRNA	TBC1D5	TBC1 domain family member 5 [Source:HGNC Symbol;Acc:HGNC:19166]	NA	NA	NA	NA	NA	NA	NA	NA	NA
LNCV6_113113_PI430048170	0.0037498	0.491119	2.03617	down	7.00148	7.04319	7.06163	8.02231	7.94793	8.20229	LNCV6_113113_PI430048170	lncRNA	GGTTCGAACCTCCTCCTGGTCCTTAAAGAAGAATTCAGTGCTCCCCCTTCACAGTTTCAT	lnc-CLDN11-3:2	lncipediav5.2	chr3	+	170908853	170909589	---	NA	-	NA	lincRNA	EIF5A2	eukaryotic translation initiation factor 5A2 [Source:HGNC Symbol;Acc:HGNC:3301]	NA	NA	NA	NA	NA	NA	NA	NA	NA
LNCV6_107596_PI430048170	0.00255228	2.41368	2.41368	up	6.52625	6.47076	6.55415	5.20268	5.11571	5.40487	LNCV6_107596_PI430048170	lncRNA	GGACGTCGTTGCTTTTGGGAAAATTTCGAAGTGTGGAAATTGCATTGATCCCCCTCTTTG	lnc-THSD7A-3:3	lncipediav5.2	chr7	-	10933664	10939834	---	NA	-	NA	sense_intronic_ncRNA	NDUFA4	"NDUFA4, mitochondrial complex associated [Source:HGNC Symbol;Acc:HGNC:7687]"	NA	NA	NA	NA	NA	NA	NA	NA	NA
LNCV6_32354_PI430048170	0.0124151	2.00297	2.00297	up	9.45823	9.45878	9.58815	8.66488	8.58578	8.21283	LNCV6_32354_PI430048170	lncRNA	CATACCCCAATTAACAGTGCTTAAGTGTGAGGCTCCCTCAGAACATCAGAGATATCCTCA	ENST00000586784.1	ENSEMBL_GENCODE	chr19	+	27793483	27798282	AC006504.5	NA	-	NA	lincRNA	SLC25A1P5	"solute carrier family 25 (mitochondrial carrier; citrate transporter), member 1 pseudogene 5 [Source:HGNC Symbol;Acc:HGNC:43849]"	NA	NA	NA	NA	NA	NA	NA	NA	NA
LNCV6_90983_PI430048170	0.00203096	3.13806	3.13806	up	6.84775	6.30658	6.64744	5.12579	4.7904	4.96743	LNCV6_90983_PI430048170	lncRNA	AAACACAAACTCTTGAGCTAAGGCACGGCCAATTGGGCCGGGGTAGAGAGGAGGGGTGTT	lnc-AVPR1B-1:1	lncipediav5.2	chr1	-	206203179	206204093	---	NA	-	NA	sense_intronic_ncRNA	SRGAP2	SLIT-ROBO Rho GTPase activating protein 2 [Source:HGNC Symbol;Acc:HGNC:19751]	NA	NA	NA	NA	NA	NA	NA	NA	NA
LNCV6_83314_PI430048170	0.0364696	3.59783	3.59783	up	4.51973	4.54348	4.56778	3.20983	1.89503	2.69541	LNCV6_83314_PI430048170	lncRNA	GTGGAAAACATACCCTTTTTCTTCAACAGGCTTTTAATGTTGGGAAGACAGGTTAAAAAA	lnc-MRM3-2:1	lncipediav5.2	chr17	+	796064	798247	---	NA	-	NA	lincRNA	NXN	nucleoredoxin [Source:HGNC Symbol;Acc:HGNC:18008]	NA	NA	NA	NA	NA	NA	NA	NA	NA
LNCV6_43869_PI430048170	0.029434	0.486349	2.05614	down	6.22582	6.33868	6.2777	7.31561	6.963	7.61299	LNCV6_43869_PI430048170	lncRNA	AATGCTAAGACAAAGGCTTCTCATTGTGTGAAAGCTGAAGGATCTCTCCCTGCATTCCCT	lnc-LRP1B-4:7	lncipediav5.2	chr2	-	142865017	142877513	---	NA	-	NA	antisense_lncRNA	KYNU	kynureninase [Source:HGNC Symbol;Acc:HGNC:6469]	NA	NA	NA	NA	NA	NA	NA	NA	NA
LNCV6_82508_PI430048170	0.00140123	2.79056	2.79056	up	8.63299	8.49086	8.56959	7.04609	6.92677	7.26219	LNCV6_82508_PI430048170	lncRNA	AGACAGTGTTGTGTAAAAATGATCATTCAAGAAGAGCGAAACAGCAAGGTGATTTGTGAA	NR_036470	RefSeq	NT_187604.1	-	122788	126011	HERC2P7	NA	"Homo sapiens hect domain and RLD 2 pseudogene 7 (HERC2P7), non-coding RNA"	NA	intergenic	-	-	NA	NA	NA	NA	NA	NA	NA	NA	NA
LNCV6_21994_PI430048170	0.0486554	2.00467	2.00467	up	6.46442	6.47934	6.42356	5.54634	4.94871	5.74852	LNCV6_21994_PI430048170	lncRNA	GCCTCTCTGTCTACTCTGCGTTCCCCGCTGGGAGGAGGGTCTGGTGATAAAATAGCGGCG	ENST00000531661.1	ENSEMBL_GENCODE	chr9	+	83708318	83713378	AL354920.1	NA	-	NA	antisense	UBQLN1	ubiquilin 1 [Source:HGNC Symbol;Acc:HGNC:12508]	NA	NA	NA	NA	NA	NA	NA	NA	NA
LNCV6_71775_PI430048170	0.0432728	3.23685	3.23685	up	3.90171	4.25107	4.51833	3.19702	1.62015	2.41561	LNCV6_71775_PI430048170	lncRNA	TGGGGTCCAGGTAAGAAAACTCTTTAAGCATGATTTTCCCATCTGTTTAATTTCTTATGC	LINC00310:8	lncipediav5.2	chr21	+	34180721	34298830	---	NA	-	NA	lincRNA	-	-	NA	NA	NA	NA	NA	NA	NA	NA	NA
LNCV6_16627_PI430048170	0.0224467	5.22316	5.22316	up	5.71262	5.20957	5.24529	3.47842	3.2144	1.98513	LNCV6_16627_PI430048170	lncRNA	GCCATTTTTCTGGTACTTTCTGACTGTTCTGTAGCCGTTTTGTTCAACAAATCTAAATTT	lnc-FBXW7-5:1	lncipediav5.2	chr4	-	152320543	152321044	---	NA	-	NA	sense_intronic_ncRNA	FBXW7	F-box and WD repeat domain containing 7 [Source:HGNC Symbol;Acc:HGNC:16712]	NA	NA	NA	NA	NA	NA	NA	NA	NA
LNCV6_21827_PI430048170	0.012359	4.51702	4.51702	up	7.87156	7.79703	7.83431	5.54467	6.08414	5.21286	LNCV6_21827_PI430048170	lncRNA	GCATGTACACATATAAAAGCTGCCACTGTGGCTGTAAACTATTACAAGTTATCAAGATTA	NR_024496	RefSeq	chr9	+	62838444	62847206	PTGER4P2-CDK2AP2P2	NA	"Homo sapiens PTGER4P2-CDK2AP2P2 readthrough, transcribed pseudogene (PTGER4P2-CDK2AP2P2), transcript variant 1, non-coding RNA"	NA	intergenic	CDK2AP2P2	cyclin-dependent kinase 2 associated protein 2 pseudogene 2 [Source:HGNC Symbol;Acc:HGNC:38493]	NA	NA	NA	NA	NA	NA	NA	NA	NA
LNCV6_111448_PI430048170	0.00056477	0.40062	2.49613	down	6.40072	6.3804	6.55326	7.73659	7.80338	7.75896	LNCV6_111448_PI430048170	lncRNA	TCACTCCCAGTAGTTTCTGCATTTAGTGAGATAAGGAATGGATTTTCTTCTGTGTATTGC	ENST00000514573.5	ENSEMBL_GENCODE	chr5	-	127966673	128083090	LINC01184	NA	long intergenic non-protein coding RNA 1184	NA	lincRNA	SLC12A2	"solute carrier family 12 (sodium/potassium/chloride transporter), member 2 [Source:HGNC Symbol;Acc:HGNC:10911]"	NA	NA	NA	NA	NA	NA	NA	NA	NA
LNCV6_92936_PI430048170	0.0186378	4.04284	4.04284	up	4.04388	4.13345	3.8584	2.56954	1.52465	1.67592	LNCV6_92936_PI430048170	lncRNA	TAAGATAAACCTTTATCATCCAAGTCCTTGTCAGAATCACAGTTTACTGAGGAGGTACGA	lnc-JMJD4-3:1	lncipediav5.2	chr1	-	227598423	227599094	---	NA	-	NA	antisense_lncRNA	ZNF678	zinc finger protein 678 [Source:HGNC Symbol;Acc:HGNC:28652]	NA	NA	NA	NA	NA	NA	NA	NA	NA
LNCV6_46761_PI430048170	0.00397679	2.43247	2.43247	up	10.3592	10.312	10.3887	9.05209	9.23867	8.90323	LNCV6_46761_PI430048170	lncRNA	GTTTCTGTATAGCCTATACTGCATTAGCCCAAGAGATTGTTGCTTTGTAACTTTTTGCAC	lnc-PLPP5-4:1	lncipediav5.2	chr8	-	38316854	38319291	---	NA	-	NA	sense_intronic_ncRNA	WHSC1L1	Wolf-Hirschhorn syndrome candidate 1-like 1 [Source:HGNC Symbol;Acc:HGNC:12767]	NA	NA	NA	NA	NA	NA	NA	NA	NA
LNCV6_124123_PI430048170	0.0450204	4.30106	4.30106	up	6.02213	6.0576	6.0054	4.3306	2.78753	4.21001	LNCV6_124123_PI430048170	lncRNA	CCATCAGTCCCTTATCTCTTAGAGCATAATCAATGCAACTTATGAGTAAAGGTTATATGA	NR_026540	RefSeq	NT_187555.1	+	13065	14670	SLC25A51P1	NA	"Homo sapiens solute carrier family 25 member 51 pseudogene 1 (SLC25A51P1), non-coding RNA"	NA	intergenic	-	-	NA	NA	NA	NA	NA	NA	NA	NA	NA
LNCV6_254_PI430048170	6.10848e-05	2.89629	2.89629	up	7.1375	7.07246	7.14866	5.65189	5.50226	5.59905	LNCV6_254_PI430048170	lncRNA	TGAGTCAGCTGTCGTTCATATCTTTGTTACCTGTGAATGCACAAAATTTGCTCTGTATGA	NR_033928	RefSeq	chr8	+	23225220	23230926	LOC389641	NA	"Homo sapiens uncharacterized LOC389641 (LOC389641), long non-coding RNA"	NA	intergenic	TNFRSF10A	tumor necrosis factor receptor superfamily member 10a [Source:HGNC Symbol;Acc:HGNC:11904]	NA	NA	NA	NA	NA	NA	NA	NA	NA
LNCV6_21813_PI430048170	0.0091322	6.62869	6.62869	up	7.66115	7.7443	7.75404	4.39055	5.20768	5.22961	LNCV6_21813_PI430048170	lncRNA	GACCCAAATTCTTAACTGCCTCATAAATACTGTTAATATATTGAAAGTTTTGCCCTAGGC	lnc-CBWD5-3:2	lncipediav5.2	chr9	+	65184380	65184968	---	NA	-	NA	lincRNA	BMS1P12	"BMS1, ribosome biogenesis factor pseudogene 12 [Source:HGNC Symbol;Acc:HGNC:49157]"	NA	NA	NA	NA	NA	NA	NA	NA	NA
LNCV6_99717_PI430048170	0.0201815	0.20079	4.98033	down	3.50792	3.72024	4.04437	5.18336	6.41883	6.36761	LNCV6_99717_PI430048170	lncRNA	TGTAGGAAAACAAATAAGAAATTATGCCCAGATGTCAGCTTGGTTATTAGCACTTGTTCC	lnc-PROM1-2:1	lncipediav5.2	chr4	-	16166672	16175041	---	NA	-	NA	sense_intronic_ncRNA	TAPT1	transmembrane anterior posterior transformation 1 [Source:HGNC Symbol;Acc:HGNC:26887]	NA	NA	NA	NA	NA	NA	NA	NA	NA
LNCV6_101275_PI430048170	0.0146513	3.67326	3.67326	up	4.08833	3.85112	4.16856	2.5819	1.582	2.16159	LNCV6_101275_PI430048170	lncRNA	CAAATGGAGAGATTTGCATGGGATGCAGAAATATGGAAGACTAACCAAGCAGACCAGGAG	lnc-ZFP2-3:1	lncipediav5.2	chr5	+	178885486	178887886	---	NA	-	NA	sense_intronic_ncRNA	ZNF354B	zinc finger protein 354B [Source:HGNC Symbol;Acc:HGNC:17197]	NA	NA	NA	NA	NA	NA	NA	NA	NA
LNCV6_126524_PI430048170	0.00523736	0.414202	2.41428	down	5.15795	5.03862	5.14643	6.16776	6.37774	6.58513	LNCV6_126524_PI430048170	lncRNA	AACAGGAGCTAAAGAAAGGAAAAGGCAACTGGAGGCTAGGATTTTTTGTTGCTGTTGTTT	ENST00000581122.1	ENSEMBL_GENCODE	chr17	-	19334308	19336127	AC124066.1	NA	"novel transcript, antisense to EPN2"	NA	antisense	B9D1	B9 protein domain 1 [Source:HGNC Symbol;Acc:HGNC:24123]	NA	NA	NA	NA	NA	NA	NA	NA	NA
LNCV6_38948_PI430048170	0.00265189	2.57141	2.57141	up	6.73232	6.72482	6.75416	5.30733	5.28546	5.51927	LNCV6_38948_PI430048170	lncRNA	TTAAAGATAGTTATTTAGCATTATCTCTCGACAGAAAATGTGCTTACTCAGTAGTACATG	lnc-BTBD19-1:1	lncipediav5.2	chr1	+	44816832	44817773	---	NA	-	NA	lincRNA	BTBD19	BTB (POZ) domain containing 19 [Source:HGNC Symbol;Acc:HGNC:27145]	NA	NA	NA	NA	NA	NA	NA	NA	NA
LNCV6_18094_PI430048170	0.00497311	0.498665	2.00535	down	6.84205	6.81423	6.84865	7.93242	7.88642	7.6862	LNCV6_18094_PI430048170	lncRNA	CTGGGGATGCAAAAATAAAAGTTCAATAAGTATGCCTTTAAATACGGACCAGATACTGAA	ENST00000522956.1	ENSEMBL_GENCODE	chr5	-	167653228	167660481	AC008708.2	NA	novel transcript	NA	antisense	TENM2	teneurin transmembrane protein 2 [Source:HGNC Symbol;Acc:HGNC:29943]	NA	NA	NA	NA	NA	NA	NA	NA	NA
LNCV6_57018_PI430048170	0.0301959	2.98715	2.98715	up	3.62131	4.23262	3.59481	2.87967	1.57892	2.03936	LNCV6_57018_PI430048170	lncRNA	CCCAATAGGAAGAGACGTGCTTGGTCAACTTAGTTTCTGCCCTCAAGCACCAGAGAGAAA	lnc-CYP2E1-2:1	lncipediav5.2	chr10	+	133574397	133588982	---	NA	-	NA	lincRNA	SYCE1	synaptonemal complex central element protein 1 [Source:HGNC Symbol;Acc:HGNC:28852]	NA	NA	NA	NA	NA	NA	NA	NA	NA
LNCV6_122023_PI430048170	0.000289491	0.329171	3.03793	down	5.36828	5.59909	5.47563	7.08464	6.91683	7.2418	LNCV6_122023_PI430048170	lncRNA	ACACTGACTGTATAGAAAGAGGAGGTAGAGTAAACCTACCCCATATACACCTCAGCTCAG	NR_002981	RefSeq	chr20	+	2655066	2655198	SNORA51	NA	"Homo sapiens small nucleolar RNA, H/ACA box 51 (SNORA51), small nucleolar RNA"	NA	intronic_sense	NOP56	NOP56 ribonucleoprotein [Source:HGNC Symbol;Acc:HGNC:15911]	NA	NA	NA	NA	NA	NA	NA	NA	NA
LNCV6_8274_PI430048170	0.0143873	2.84857	2.84857	up	3.75159	3.66941	3.23797	2.55395	1.77921	1.67911	LNCV6_8274_PI430048170	lncRNA	CTTTAAGAATAAATTAAAGCATCTAGTTTACTTTTTGCCAACAGCCAGGTTCCTGCTAGA	NR_126346	RefSeq	NT_187576.1	+	154772	159820	KBTBD11-OT1	NA	"Homo sapiens KBTBD11 overlapping transcript 1 (KBTBD11-OT1), long non-coding RNA"	NA	intergenic	-	-	NA	NA	NA	NA	NA	NA	NA	NA	NA
LNCV6_119796_PI430048170	0.0108933	2.23593	2.23593	up	6.63435	6.63606	6.74271	5.43834	5.76885	5.28256	LNCV6_119796_PI430048170	lncRNA	GTTCCGCTGGAGCGTTTTGCCTGTATTTTGTATATAAACGTGGATTTTGTATTTGTATGT	lnc-C12orf49-3:1	lncipediav5.2	chr12	-	116710173	116712876	---	NA	-	NA	sense_intronic_ncRNA	C12orf49	chromosome 12 open reading frame 49 [Source:HGNC Symbol;Acc:HGNC:26128]	NA	NA	NA	NA	NA	NA	NA	NA	NA
LNCV6_73311_PI430048170	0.00304432	2.82732	2.82732	up	7.06507	7.03408	6.98536	5.71566	5.47191	5.37842	LNCV6_73311_PI430048170	lncRNA	AATGGAGAGGAAGCCAGAGAGACAGAGTCCTCAGAATACATAAAATTTCTGGCCTCCATG	NR_028301	RefSeq	chr3	+	107240691	107248872	LINC00883	NA	"Homo sapiens DPPA2 upstream binding RNA (DUBR), transcript variant 1, long non-coding RNA"	NA	intergenic	-	-	NA	NA	NA	NA	NA	NA	NA	NA	NA
LNCV6_64595_PI430048170	0.0100198	3.03894	3.03894	up	7.77554	7.86247	7.81301	6.51991	6.12878	5.92929	LNCV6_64595_PI430048170	lncRNA	TTACAGATGTGAAGAATGTGGCAAAGCATTTTGCCAGCCCTCAACCCTAACTAGATATAA	lnc-ZNF726-5:1	lncipediav5.2	chr19	+	23762943	23832196	---	NA	-	NA	lincRNA	ZNF681	zinc finger protein 681 [Source:HGNC Symbol;Acc:HGNC:26457]	NA	NA	NA	NA	NA	NA	NA	NA	NA
LNCV6_67992_PI430048170	2.03586e-05	7.23288	7.23288	up	7.39154	7.25582	7.51986	4.45729	4.51872	4.63397	LNCV6_67992_PI430048170	lncRNA	GAAAACTTGAGCTATTGTCTATATTTTTAGAGACCAGGTGTTAAAGGAGGATTTAGAAGC	LINC02582:14	lncipediav5.2	chr18	+	73348555	73354705	---	NA	-	NA	lincRNA	-	-	NA	NA	NA	NA	NA	NA	NA	NA	NA
LNCV6_104827_PI430048170	0.00040935	0.436561	2.29063	down	5.96829	5.94501	6.13924	7.05394	7.31018	7.2706	LNCV6_104827_PI430048170	lncRNA	TTACCCTCAGAGTGTACCCAGGCTCTTCATCAGCACTCGGCTTGGTGAGCCCCTGACTTT	lnc-CRK-2:1	lncipediav5.2	chr17	-	1468222	1470219	---	NA	-	NA	sense_intronic_ncRNA	MYO1C	myosin IC [Source:HGNC Symbol;Acc:HGNC:7597]	NA	NA	NA	NA	NA	NA	NA	NA	NA
LNCV6_107678_PI430048170	0.0166375	6.94816	6.94816	up	5.23491	4.71571	5.02884	2.9818	1.59561	1.57452	LNCV6_107678_PI430048170	lncRNA	GATAGAAACAGTGTTTCACTACTTGAAAAGGACACAAAGATGGGAACTCCCAAAGAAAAA	lnc-POM121L12-5:1	lncipediav5.2	chr7	+	53187387	53188938	---	NA	-	NA	lincRNA	-	-	NA	NA	NA	NA	NA	NA	NA	NA	NA
LNCV6_120176_PI430048170	0.019097	5.05235	5.05235	up	5.39464	5.49918	5.3134	3.56716	2.33783	3.04274	LNCV6_120176_PI430048170	lncRNA	CTGTACCAGGCCACATGACATATGTTATTTTGTGGCATTCTAGAATTATTCCAATCTTTT	lnc-LRRC9-4:1	lncipediav5.2	chr14	+	60140152	60143391	---	NA	-	NA	sense_intronic_ncRNA	PCNXL4	pecanex-like 4 (Drosophila) [Source:HGNC Symbol;Acc:HGNC:20349]	NA	NA	NA	NA	NA	NA	NA	NA	NA
LNCV6_55404_PI430048170	0.0010473	2.98869	2.98869	up	8.50445	8.46526	8.61608	6.79817	7.13453	6.89785	LNCV6_55404_PI430048170	lncRNA	GCAGGGCAGGAGCGCTTCACCTCTATGACACGATTGTATTATCGGGATGCCTCTGCCTGT	lnc-SLC41A1-3:1	lncipediav5.2	chr1	-	205771597	205775209	---	NA	-	NA	sense_intronic_ncRNA	RAB29	"RAB29, member RAS oncogene family [Source:HGNC Symbol;Acc:HGNC:9789]"	NA	NA	NA	NA	NA	NA	NA	NA	NA
LNCV6_106335_PI430048170	0.000761763	3.70614	3.70614	up	6.26984	6.08031	6.22359	4.15542	4.20497	4.52223	LNCV6_106335_PI430048170	lncRNA	TAGAACATCCAGTACAACATTGAACAGAACCAACTAGAACATCCAGTGCAACGTTGAACA	lnc-ZNF26-5:1	lncipediav5.2	chr12	+	132956557	132983340	---	NA	-	NA	lincRNA	ZNF26	zinc finger protein 26 [Source:HGNC Symbol;Acc:HGNC:13053]	NA	NA	NA	NA	NA	NA	NA	NA	NA
LNCV6_71774_PI430048170	2.47964e-06	26.2557	26.2557	up	6.22322	6.31548	6.30898	1.51137	1.67091	1.51783	LNCV6_71774_PI430048170	lncRNA	CATCCCAAAGCACTGAGCTTTTGTCTATAAATTACAAATTTTATCAGGAATTCCAGCAAC	lnc-MRPS6-4:2	lncipediav5.2	chr21	+	34166247	34167118	---	NA	-	NA	lincRNA	-	-	NA	NA	NA	NA	NA	NA	NA	NA	NA
LNCV6_86871_PI430048170	0.0159673	3.14468	3.14468	up	3.83358	3.58991	3.64271	2.4949	1.65952	1.82313	LNCV6_86871_PI430048170	lncRNA	TTGTCATATCAGCCCAGGGGCCCATCAGCAAATAGAAACCATTCTAAGAATTTCAGGGAG	lnc-SCHIP1-2:1	lncipediav5.2	chr3	+	159791063	159791271	---	NA	-	NA	sense_intronic_ncRNA	IQCJ-SCHIP1	IQCJ-SCHIP1 readthrough [Source:HGNC Symbol;Acc:HGNC:38842]	NA	NA	NA	NA	NA	NA	NA	NA	NA
LNCV6_21058_PI430048170	0.000365717	0.372928	2.68148	down	5.43382	5.29214	5.47136	6.84547	6.95023	6.66226	LNCV6_21058_PI430048170	lncRNA	AGGTTTTGCAACCTTTGTGTGCAATGGGTTATGGTAAACAATAAATGAATGATGCTAAAG	ENST00000603837.1	ENSEMBL_GENCODE	chr8	+	76404058	76407138	LINC01109	NA	long intergenic non-protein coding RNA 1109	NA	lincRNA	-	-	NA	NA	NA	NA	NA	NA	NA	NA	NA
LNCV6_91258_PI430048170	0.000224122	0.250618	3.99014	down	5.00937	4.83514	5.11908	7.03929	7.0207	6.90328	LNCV6_91258_PI430048170	lncRNA	AGTGAGTGCCTTTCAGAATCTTCTCACCAAAGCTTTATTAGTGCTTGACACAAGGTGACC	lnc-NREP-2:1	lncipediav5.2	chr5	-	112165000	112183387	---	NA	-	NA	sense_intronic_ncRNA	SNORA13	"small nucleolar RNA, H/ACA box 13 [Source:HGNC Symbol;Acc:HGNC:32601]"	NA	NA	NA	NA	NA	NA	NA	NA	NA
LNCV6_47338_PI430048170	0.00302477	0.370199	2.70125	down	5.06452	5.34257	5.23163	6.66147	6.64935	6.6422	LNCV6_47338_PI430048170	lncRNA	TTTGCCCAAATATTAATAAACGCAAATGCACACCCCTGTTGTCCCTGTTGGACATGCTGG	lnc-DUSP22-4:1	lncipediav5.2	chr6	+	230931	237179	---	NA	-	NA	lincRNA	-	-	NA	NA	NA	NA	NA	NA	NA	NA	NA
LNCV6_109466_PI430048170	5.09201e-05	3.75437	3.75437	up	8.33574	8.45754	8.39245	6.59074	6.47581	6.38892	LNCV6_109466_PI430048170	lncRNA	GACGTTAAGTTTCGTGAAGAACCTGGTTGTTGTATTGCCTTCACTGTGTTGCAGGTCTTG	lnc-CCDC81-1:2	lncipediav5.2	chr11	+	86432097	86432575	---	NA	-	NA	lincRNA	CCDC81	coiled-coil domain containing 81 [Source:HGNC Symbol;Acc:HGNC:26281]	NA	NA	NA	NA	NA	NA	NA	NA	NA
LNCV6_69246_PI430048170	0.0446206	3.05987	3.05987	up	4.03157	4.03048	4.69601	3.41143	1.89535	2.26189	LNCV6_69246_PI430048170	lncRNA	TTCTCTTATTAGCTACTAGCTCTTGGGATTTTCCCAGGCTTTTCTTGGTACTCATTTGTA	lnc-SYNRG-3:1	lncipediav5.2	chr17	-	37247901	37248676	---	NA	-	NA	sense_intronic_ncRNA	ACACA	acetyl-CoA carboxylase alpha [Source:HGNC Symbol;Acc:HGNC:84]	NA	NA	NA	NA	NA	NA	NA	NA	NA
LNCV6_105430_PI430048170	0.00457582	2.24787	2.24787	up	6.01342	6.09564	6.06907	5.06585	4.73485	4.85327	LNCV6_105430_PI430048170	lncRNA	TTGTTTCAGAGGCAATTTAAGGAGCAGTTTCCAGACATCAGCTAAGAATCACGTTCTCCA	lnc-HECA-6:1	lncipediav5.2	chr6	+	139659927	139661513	---	NA	-	NA	lincRNA	-	-	NA	NA	NA	NA	NA	NA	NA	NA	NA
LNCV6_14533_PI430048170	0.000897783	0.446698	2.23865	down	4.66371	4.7156	4.49249	5.59782	5.85214	5.90105	LNCV6_14533_PI430048170	lncRNA	AAAGTATGCCTGTGTATTTCGAGCGGAGGGCAGCAAGAGGCCTCTCCTCAAGGGAAAGGT	ENST00000521708.1	ENSEMBL_GENCODE	chr3	-	9391347	9398367	THUMPD3-AS1	NA	THUMPD3 antisense RNA 1	NA	antisense	THUMPD3	THUMP domain containing 3 [Source:HGNC Symbol;Acc:HGNC:24493]	NA	NA	NA	NA	NA	NA	NA	NA	NA
LNCV6_55874_PI430048170	0.000180437	0.355375	2.81393	down	5.347	5.1168	5.22468	6.5972	6.6909	6.87353	LNCV6_55874_PI430048170	lncRNA	CTGAAGCTTTTGATCACCATTGGCTGGGAAGGAAAAACAGAATCAGCTGTTCCCTGCGAA	lnc-IDI1-2:1	lncipediav5.2	chr10	-	1053825	1056673	---	NA	-	NA	antisense_lncRNA	WDR37	WD repeat domain 37 [Source:HGNC Symbol;Acc:HGNC:31406]	NA	NA	NA	NA	NA	NA	NA	NA	NA
LNCV6_108641_PI430048170	0.000515661	0.283421	3.52832	down	4.53247	4.17293	4.38667	6.17639	6.09669	6.29171	LNCV6_108641_PI430048170	lncRNA	AAGAAACTCTCCAATCTCACTGCAGGCCTGGATATTTGGAAAGATCTCATCACCAGACAG	lnc-FYTTD1-8:1	lncipediav5.2	chr3	+	197478034	197479614	---	NA	-	NA	lincRNA	-	-	NA	NA	NA	NA	NA	NA	NA	NA	NA
LNCV6_122399_PI430048170	0.00504047	0.434994	2.29888	down	6.59629	6.71369	6.68078	7.64217	8.01757	7.9109	LNCV6_122399_PI430048170	lncRNA	TCACTCTGCATCTGACTATACTTCCAGGCGGGTGCTTTTTCTGTCTGCCAGATAAACATT	ENST00000578179.1	ENSEMBL_GENCODE	chr22	+	20126402	20126526	SNORA77B	NA	"small nucleolar RNA, H/ACA box 77B"	NA	snoRNA	RANBP1	RAN binding protein 1 [Source:HGNC Symbol;Acc:HGNC:9847]	NA	NA	NA	NA	NA	NA	NA	NA	NA
LNCV6_39795_PI430048170	0.000170326	8.57577	8.57577	up	9.56671	9.57908	9.63027	6.58967	6.36425	6.5131	LNCV6_39795_PI430048170	lncRNA	AGAAATTAGCAAAATCCTCCTTTTCTATAGCTAATACCTATAAAGTGCTACAACACCCAG	lnc-C19orf57-10:1	lncipediav5.2	chr19	-	13518975	13520257	---	NA	-	NA	sense_intronic_ncRNA	CACNA1A	"calcium channel, voltage-dependent, P/Q type, alpha 1A subunit [Source:HGNC Symbol;Acc:HGNC:1388]"	NA	NA	NA	NA	NA	NA	NA	NA	NA
LNCV6_125898_PI430048170	0.000129361	0.277994	3.5972	down	10.0028	9.91849	10.0475	11.7069	11.9418	11.8541	LNCV6_125898_PI430048170	lncRNA	TAGCTTACCTCCTCAAAGCAATACACTGAAAATGTTTAGACGGGCTCACATCACCCCATA	ENST00000387314.1	ENSEMBL_GENCODE	chrMT	+	577	647	MT-TF	NA	mitochondrially encoded tRNA phenylalanine	NA	Mt_tRNA	MT-TC	mitochondrially encoded tRNA cysteine [Source:HGNC Symbol;Acc:HGNC:7477]	NA	NA	NA	NA	NA	NA	NA	NA	NA
LNCV6_76824_PI430048170	0.00122622	0.407763	2.45241	down	3.99151	3.90728	4.13973	5.40988	5.41066	5.08667	LNCV6_76824_PI430048170	lncRNA	TGTTATTCTTTCAGCTTAAAGCTTTTCAAGCCAGGCCAAGAAGCTGTGAAGTACCAGGGT	lnc-EEF1E1-2:4	lncipediav5.2	chr6	-	7895154	7900242	---	NA	-	NA	sense_intronic_ncRNA	TXNDC5	thioredoxin domain containing 5 (endoplasmic reticulum) [Source:HGNC Symbol;Acc:HGNC:21073]	NA	NA	NA	NA	NA	NA	NA	NA	NA
LNCV6_59642_PI430048170	0.00158026	0.464511	2.1528	down	5.25945	4.94583	5.11208	6.13144	6.07573	6.42147	LNCV6_59642_PI430048170	lncRNA	CAGCTTCCTGATAATAAGGCTGTAGGATATTTTTGGGAAATAAATCCAAATTGGCCATTA	ENST00000611079.1	ENSEMBL_GENCODE	chr12	+	120116907	120119000	AC004812.2	NA	"novel transcript, antisense to RAB35"	NA	antisense	RAB35	"RAB35, member RAS oncogene family [Source:HGNC Symbol;Acc:HGNC:9774]"	NA	NA	NA	NA	NA	NA	NA	NA	NA
LNCV6_46190_PI430048170	0.00901124	2.57648	2.57648	up	8.20383	8.18946	8.14579	6.58032	7.05465	6.76865	LNCV6_46190_PI430048170	lncRNA	TCTTCTCTTTTGGGGGCAAACACTATGTCCTTTTCTTTTTCTAGATACAGTTAATTCCTG	ENST00000444871.2	ENSEMBL_GENCODE	chr2	-	44931122	44938888	LINC01833	NA	long intergenic non-protein coding RNA 1833	NA	lincRNA	SIX3	SIX homeobox 3 [Source:HGNC Symbol;Acc:HGNC:10889]	NA	NA	NA	NA	NA	NA	NA	NA	NA
LNCV6_13133_PI430048170	9.78228e-05	0.323547	3.09074	down	7.82513	7.67318	7.92976	9.35323	9.4121	9.55087	LNCV6_13133_PI430048170	lncRNA	ACAGTGGGGTGCTGTCTGCAATGTGTACAGCCTTAAAATTATTATATAAGTAATCAATAC	ENST00000610008.1	ENSEMBL_GENCODE	chr2	-	74832655	74833987	AC019069.1	NA	novel transcript	NA	lincRNA	HK2	hexokinase 2 [Source:HGNC Symbol;Acc:HGNC:4923]	NA	NA	NA	NA	NA	NA	NA	NA	NA
LNCV6_27782_PI430048170	0.0455344	2.59195	2.59195	up	2.93475	3.94622	3.2942	2.72888	1.67605	1.51442	LNCV6_27782_PI430048170	lncRNA	CAGTGGCTGCTGAAAACAAGAGACTGCAAAATAAAAATGCAAATGAATGCCAACTATAAT	ENST00000560178.1	ENSEMBL_GENCODE	chr15	+	41024499	41027893	INO80-AS1	NA	INO80 antisense RNA 1	NA	antisense	INO80	INO80 complex subunit [Source:HGNC Symbol;Acc:HGNC:26956]	NA	NA	NA	NA	NA	NA	NA	NA	NA
LNCV6_54235_PI430048170	0.00627446	5.67769	5.67769	up	6.19332	6.23406	6.24711	3.80631	3.97635	3.29197	LNCV6_54235_PI430048170	lncRNA	AAGCCTGCATCTTTTGCAGACTTAAGTTTTAACCTCTTTCTATCTTTAGGGAAGAATCAA	lnc-GNG5-6:1	lncipediav5.2	chr1	-	83949312	83951927	---	NA	-	NA	sense_intronic_ncRNA	TTLL7	tubulin tyrosine ligase like 7 [Source:HGNC Symbol;Acc:HGNC:26242]	NA	NA	NA	NA	NA	NA	NA	NA	NA
LNCV6_41135_PI430048170	0.00190786	0.190143	5.2592	down	3.19819	3.13384	3.13816	5.31775	5.58871	5.72044	LNCV6_41135_PI430048170	lncRNA	TCCAGAGAGGATCATGCAAACTGTGGAGATCACTAAGCATGCAGTGGACATAGAAGAGAA	lnc-C17orf47-2:3	lncipediav5.2	chr17	-	58524587	58528569	---	NA	-	NA	sense_intronic_ncRNA	4-Sep	septin 4 [Source:HGNC Symbol;Acc:HGNC:9165]	NA	NA	NA	NA	NA	NA	NA	NA	NA
LNCV6_29454_PI430048170	0.00956614	2.16049	2.16049	up	6.15563	5.86449	6.26712	5.00572	4.94861	5.02703	LNCV6_29454_PI430048170	lncRNA	GCTAACTACCAAACAAGTTAAGTCCCTTAGGGCAGGTAGATTCAGTCTTTTCCTTCTCTG	ENST00000562696.1	ENSEMBL_GENCODE	chr16	+	69709874	69710583	AC092115.2	NA	novel transcript	NA	antisense	NFAT5	"nuclear factor of activated T-cells 5, tonicity-responsive [Source:HGNC Symbol;Acc:HGNC:7774]"	NA	NA	NA	NA	NA	NA	NA	NA	NA
LNCV6_5116_PI430048170	0.0281686	4.3486	4.3486	up	4.81175	4.53426	5.02653	2.82769	3.16139	1.6942	LNCV6_5116_PI430048170	lncRNA	ATGTTTTTGGCTTCACGTCTGGTTAACTTTAGGAGAGCACACAACACCAAGCACAGATAA	NR_036461	RefSeq	chr1	-	149850191	149850773	HIST2H2BC	NA	"Homo sapiens histone cluster 2 H2B family member c (pseudogene) (HIST2H2BC), non-coding RNA"	NA	exonic_sense	HIST2H2BC	"histone cluster 2, H2bc (pseudogene) [Source:HGNC Symbol;Acc:HGNC:20516]"	NA	NA	NA	NA	NA	NA	NA	NA	NA
LNCV6_119942_PI430048170	0.0293309	4.03876	4.03876	up	4.40129	4.4576	4.49628	3.00213	1.71037	2.31505	LNCV6_119942_PI430048170	lncRNA	CACATTTTGTTGTGGCAATATTTGTGGATTTTGGCAGGTATTAAAATCTGGTGATCCTAA	ENST00000618151.1	ENSEMBL_GENCODE	chr13	+	50125816	50128463	AL137060.1	NA	"novel transcript, sense intronic to DLEU1"	NA	sense_intronic	DLEU1	deleted in lymphocytic leukemia 1 (non-protein coding) [Source:HGNC Symbol;Acc:HGNC:13747]	NA	NA	NA	NA	NA	NA	NA	NA	NA
LNCV6_109059_PI430048170	0.000166742	0.346275	2.88788	down	6.29434	6.08976	6.32858	7.63502	7.74893	7.91619	LNCV6_109059_PI430048170	lncRNA	CACAGGGACAGATACTGTGTCTATAACAATCCATAACACTGATTTTGTTCATCTCAATAA	ENST00000565689.5	ENSEMBL_GENCODE	chr15	-	73908071	73919870	LOXL1-AS1	NA	LOXL1 antisense RNA 1	NA	antisense	LOXL1	lysyl oxidase like 1 [Source:HGNC Symbol;Acc:HGNC:6665]	NA	NA	NA	NA	NA	NA	NA	NA	NA
LNCV6_116228_PI430048170	1.55959e-05	2.37341	2.37341	up	8.94638	8.82913	8.91275	7.70542	7.65965	7.58213	LNCV6_116228_PI430048170	lncRNA	GTTTTTTCATAAAACTCACTTGGCGGCAAAATTCTACCTTACCTGAAGTTATTTACGGGG	lnc-NOP9-1:2	lncipediav5.2	chr14	+	24271229	24298859	---	NA	-	NA	antisense_lncRNA	NOP9	NOP9 nucleolar protein [Source:HGNC Symbol;Acc:HGNC:19826]	NA	NA	NA	NA	NA	NA	NA	NA	NA
LNCV6_110639_PI430048170	0.0148857	6.14378	6.14378	up	4.55342	4.66	4.81175	2.69518	1.57947	1.6056	LNCV6_110639_PI430048170	lncRNA	GTAGAGCCAAAGGCATCTATTGATGACTGAAGAAGAGGCATGAATATGACAAAAACAGGA	lnc-CBWD2-3:1	lncipediav5.2	chr2	+	113325187	113328777	---	NA	-	NA	lincRNA	-	-	NA	NA	NA	NA	NA	NA	NA	NA	NA
LNCV6_65981_PI430048170	0.00183684	0.495145	2.01961	down	10.887	10.8626	10.8484	11.9084	11.7763	11.9501	LNCV6_65981_PI430048170	lncRNA	CTAGAAAAATGGCAGAATAATAATCCCGCCAGTTTAGTTTCATTGTATTGACAACCTCAG	lnc-SPR-3:1	lncipediav5.2	chr2	+	72288784	72289110	---	NA	-	NA	antisense_lncRNA	EXOC6B	exocyst complex component 6B [Source:HGNC Symbol;Acc:HGNC:17085]	NA	NA	NA	NA	NA	NA	NA	NA	NA
LNCV6_25748_PI430048170	0.000217743	16.4344	16.4344	up	8.42323	8.36107	8.42976	4.35453	4.51393	4.21513	LNCV6_25748_PI430048170	lncRNA	ACTGTCTTCTTGGAGCTTACAGGTTAGTTAGAGAAGATATTAAAAGACAGATGAGATGGG	ENST00000543217.6	ENSEMBL_GENCODE	chr12	-	123252030	123260447	AC068768.1	NA	novel transcript	NA	antisense	CDK2AP1	cyclin-dependent kinase 2 associated protein 1 [Source:HGNC Symbol;Acc:HGNC:14002]	NA	NA	NA	NA	NA	NA	NA	NA	NA
LNCV6_54012_PI430048170	0.0168204	2.56051	2.56051	up	5.72387	5.64817	5.73981	4.23509	4.04437	4.68737	LNCV6_54012_PI430048170	lncRNA	AAATGTCAAGGAGGCATTCTCATCGACGTTACACACTTGATCCAGATCCCACTCTTGATC	lnc-TXNDC12-3:1	lncipediav5.2	chr1	-	52162185	52163026	---	NA	-	NA	antisense_lncRNA	ZFYVE9	"zinc finger, FYVE domain containing 9 [Source:HGNC Symbol;Acc:HGNC:6775]"	NA	NA	NA	NA	NA	NA	NA	NA	NA
LNCV6_57922_PI430048170	0.00300664	0.312481	3.20019	down	4.90761	4.94552	4.81005	6.55661	6.33646	6.77473	LNCV6_57922_PI430048170	lncRNA	GCAAGGTTCTGTGGTCCCAGGGCCTCCAAAGGATCTAGGTCCCATGATCCCATTACCAGT	lnc-GDPD5-5:1	lncipediav5.2	chr11	-	75587989	75599036	---	NA	-	NA	sense_intronic_ncRNA	MAP6	microtubule associated protein 6 [Source:HGNC Symbol;Acc:HGNC:6868]	NA	NA	NA	NA	NA	NA	NA	NA	NA
LNCV6_24579_PI430048170	0.0192664	2.98233	2.98233	up	4.93342	4.38858	4.9683	2.52689	3.60878	3.29319	LNCV6_24579_PI430048170	lncRNA	CCACAACAGGGCAGTAGAAAGATGCAATGAAACATATACGAGTTATTAAATATTGTCATC	ENST00000419440.1	ENSEMBL_GENCODE	chr11	-	131877680	131897108	AP000844.2	NA	novel transcript	NA	antisense	NTM	neurotrimin [Source:HGNC Symbol;Acc:HGNC:17941]	NA	NA	NA	NA	NA	NA	NA	NA	NA
LNCV6_35726_PI430048170	0.00667055	0.350187	2.85561	down	4.63393	4.62717	4.5809	6.09893	5.90058	6.34928	LNCV6_35726_PI430048170	lncRNA	AGGTCACAGTGATGAGAGGCCCAAACTTGTGGCCTCCCCGTGAACAAATGCCCTACACAT	ENST00000619030.1	ENSEMBL_GENCODE	chr21	-	7826098	7826225	RF00614	NA	-	NA	snoRNA	KCNE1B	"potassium channel, voltage gated subfamily E regulatory beta subunit 1B [Source:HGNC Symbol;Acc:HGNC:52280]"	NA	NA	NA	NA	NA	NA	NA	NA	NA
LNCV6_102757_PI430048170	0.000491121	0.460538	2.17137	down	4.27891	4.34571	4.34189	5.38656	5.54063	5.39071	LNCV6_102757_PI430048170	lncRNA	AGACAAAATGAAAATCAAATGCCGTTTCCAGAAGGCCTATCGGAGGGCTTTGGACCATGA	lnc-ALDOC-1:1	lncipediav5.2	chr17	-	28563817	28571504	---	NA	-	NA	sense_intronic_ncRNA	PIGS	phosphatidylinositol glycan anchor biosynthesis class S [Source:HGNC Symbol;Acc:HGNC:14937]	NA	NA	NA	NA	NA	NA	NA	NA	NA
LNCV6_19358_PI430048170	0.0169499	6.30773	6.30773	up	4.97916	6.018	4.87751	3.15787	1.512	3.02805	LNCV6_19358_PI430048170	lncRNA	GCACGGTAAAGGGACAAATGAAGTTTCCAGCTTTTTTCTTTTAATAGCTCAGATATCAAT	ENST00000607876.2	ENSEMBL_GENCODE	chr6	-	169426420	169452475	AL135910.1	NA	novel transcript	NA	lincRNA	WDR27	WD repeat domain 27 [Source:HGNC Symbol;Acc:HGNC:21248]	NA	NA	NA	NA	NA	NA	NA	NA	NA
LNCV6_7637_PI430048170	0.00255431	3.10689	3.10689	up	10.1038	10.0813	10.0759	8.59113	8.45605	8.2921	LNCV6_7637_PI430048170	lncRNA	CCACTGATCAAGGTCATAGAAAGTAAAGATTATGGCCAACAGTTAGAAATCGTAAGAGTC	NR_024109	RefSeq	chr7	+	72829372	72834006	SBDSP1	NA	"Homo sapiens SBDS, ribosome maturation factor pseudogene 1 (SBDSP1), transcript variant 4, non-coding RNA"	NA	exonic_sense	SBDSP1	Shwachman-Bodian-Diamond syndrome pseudogene 1 [Source:HGNC Symbol;Acc:HGNC:21646]	NA	NA	NA	NA	NA	NA	NA	NA	NA
LNCV6_31642_PI430048170	0.0141607	5.09638	5.09638	up	5.32415	5.38519	5.51378	2.95766	3.55117	2.46872	LNCV6_31642_PI430048170	lncRNA	GGTATATTAGCCAAGTGACTCTCAATGGACCATTCATATATTTTCTACTCCCTAGTAAAT	ENST00000616499.1	ENSEMBL_GENCODE	chr18	-	50256036	50256461	AC090246.1	NA	"novel transcript, sense intronic to CCDC11"	NA	sense_intronic	CFAP53	cilia and flagella associated protein 53 [Source:HGNC Symbol;Acc:HGNC:26530]	NA	NA	NA	NA	NA	NA	NA	NA	NA
LNCV6_53832_PI430048170	0.00142599	0.376563	2.65559	down	6.11223	5.98286	6.2034	7.2857	7.67482	7.54673	LNCV6_53832_PI430048170	lncRNA	TATATTTCCACACTGCTCGTAAATTTTCTGCGCGGTCCCCAGAGCGCCCCCCATGAGGCA	lnc-PABPC4-5:1	lncipediav5.2	chr1	-	39490034	39490919	---	NA	-	NA	NA	BMP8A	bone morphogenetic protein 8a [Source:HGNC Symbol;Acc:HGNC:21650]	NA	NA	NA	NA	NA	NA	NA	NA	NA
LNCV6_83560_PI430048170	0.0146909	2.6932	2.6932	up	6.37801	6.39498	6.54345	4.85585	5.38242	4.70561	LNCV6_83560_PI430048170	lncRNA	GTGACTCTGATATGGGTAAGTGGGATTTCTTTCATGAACCCCAAATAAAACATGCATTAA	lnc-ZSWIM7-5:1	lncipediav5.2	chr17	-	16046891	16049397	---	NA	-	NA	sense_intronic_ncRNA	NCOR1	nuclear receptor corepressor 1 [Source:HGNC Symbol;Acc:HGNC:7672]	NA	NA	NA	NA	NA	NA	NA	NA	NA
LNCV6_35660_PI430048170	0.000160298	0.275096	3.6351	down	7.51527	7.45096	7.47617	9.32057	9.2685	9.43498	LNCV6_35660_PI430048170	lncRNA	AAATGTCCTCACACTGTCTGTCTGATTGTGGCAGCTGAGATTGAATAGAGAAATATAGGG	ENST00000516029.1	ENSEMBL_GENCODE	chr11	-	37702125	37702220	RF00322	NA	-	NA	snoRNA	SNORA31	Small nucleolar RNA SNORA31 [Source:RFAM;Acc:RF00322]	NA	NA	NA	NA	NA	NA	NA	NA	NA
LNCV6_17231_PI430048170	4.74782e-05	6.59539	6.59539	up	4.31944	4.20658	4.4472	1.5794	1.67813	1.55852	LNCV6_17231_PI430048170	lncRNA	TTCACTTACAACACTCAGTATATACCACTTAGAATTATGAAAGTATATCCTGTAGGGCAG	ENST00000508123.1	ENSEMBL_GENCODE	chr5	-	44775694	44808666	MRPS30-DT	NA	MRPS30 divergent transcript	NA	antisense	MRPS30	mitochondrial ribosomal protein S30 [Source:HGNC Symbol;Acc:HGNC:8769]	NA	NA	NA	NA	NA	NA	NA	NA	NA
LNCV6_4395_PI430048170	0.00995584	5.76431	5.76431	up	6.28443	6.13559	6.33187	3.72689	3.14285	4.13919	LNCV6_4395_PI430048170	lncRNA	AACTACCTCTAGGAAACCTGAAACTTGAATGTTGGTCCACTAGGGAGAAGAAATGTTCCA	NR_047116	RefSeq	chr14	-	61681040	61695823	HIF1A-AS1	NA	"Homo sapiens HIF1A antisense RNA 1 (HIF1A-AS1), long non-coding RNA"	NA	exonic_antisense	HIF1A	"hypoxia inducible factor 1, alpha subunit (basic helix-loop-helix transcription factor) [Source:HGNC Symbol;Acc:HGNC:4910]"	NA	NA	NA	NA	NA	NA	NA	NA	NA
LNCV6_42446_PI430048170	0.000593163	0.172207	5.80696	down	3.33805	2.72539	3.22746	5.40352	5.61631	5.91009	LNCV6_42446_PI430048170	lncRNA	ATCTGAATTTACGCTCTGTAGCGTAACGAGAGGTCAATAAGATTAAACGGGGGCTCAGGA	NR_122045	RefSeq	chr1	-	916817	919692	LOC100130417	NA	"Homo sapiens long intergenic non-protein coding RNA 2593 (LINC02593), transcript variant 2, long non-coding RNA"	NA	intergenic	SAMD11	sterile alpha motif domain containing 11 [Source:HGNC Symbol;Acc:HGNC:28706]	NA	NA	NA	NA	NA	NA	NA	NA	NA
LNCV6_111301_PI430048170	0.000508911	0.371206	2.69392	down	4.59585	4.49984	4.83102	6.17379	6.16794	5.87473	LNCV6_111301_PI430048170	lncRNA	GAAATACCGGGGCTTCTAGGTCCTGGCTTCTGTTCTTAGCATTCAGTAAAGAGTGAATAT	lnc-ELF2-5:1	lncipediav5.2	chr4	-	139136770	139177218	---	NA	-	NA	sense_intronic_ncRNA	Metazoa_SRP	Metazoan signal recognition particle RNA [Source:RFAM;Acc:RF00017]	NA	NA	NA	NA	NA	NA	NA	NA	NA
LNCV6_17418_PI430048170	0.00114357	2.80374	2.80374	up	5.08708	5.33323	5.2441	3.54785	3.95334	3.68186	LNCV6_17418_PI430048170	lncRNA	TGCATACAGTTGAATGGATGGCCAGGATCAAAGCTATCTGCTGTGAGACACAATGAGAAA	ENST00000514640.5	ENSEMBL_GENCODE	chr5	+	77087437	77105392	ZBED3-AS1	NA	ZBED3 antisense RNA 1	NA	antisense	SNORA47	"small nucleolar RNA, H/ACA box 47 [Source:HGNC Symbol;Acc:HGNC:32640]"	NA	NA	NA	NA	NA	NA	NA	NA	NA
LNCV6_98861_PI430048170	0.0073952	3.66873	3.66873	up	7.7593	7.93867	7.80389	6.33075	5.73366	5.73171	LNCV6_98861_PI430048170	lncRNA	CTGGTTGATGTATTGCTATTCATTGTGTTGCAGGCCTTCAGAGAGCTCCAATACTTGTTG	lnc-COX7C-13:1	lncipediav5.2	chr5	+	86087525	86087847	---	NA	-	NA	lincRNA	-	-	NA	NA	NA	NA	NA	NA	NA	NA	NA
LNCV6_21448_PI430048170	6.18661e-06	7.73375	7.73375	up	10.5634	10.577	10.5551	7.59137	7.6508	7.59918	LNCV6_21448_PI430048170	lncRNA	CGAGAAACCAGGTCGGGATTTAAACAATGTTGGGTTAAAGCAAAGTTTCATAAAGACAGA	ENST00000519481.5	ENSEMBL_GENCODE	chr8	+	127890677	127996650	PVT1	NA	Pvt1 oncogene	NA	lincRNA	PVT1_3	Pvt1 oncogene conserved region 3 [Source:RFAM;Acc:RF02166]	NA	NA	NA	NA	NA	NA	NA	NA	NA
LNCV6_103385_PI430048170	6.82287e-05	0.358794	2.78711	down	4.88498	5.01412	4.96517	6.40082	6.35576	6.54044	LNCV6_103385_PI430048170	lncRNA	CCTCCGAAGAAGTAATGGATTTTCTGAATTTACTGTTAACTTTTACCATGCAGCTTTCTA	lnc-DCAF16-1:2	lncipediav5.2	chr4	-	17809424	17810711	---	NA	-	NA	sense_intronic_ncRNA	DCAF16	DDB1 and CUL4 associated factor 16 [Source:HGNC Symbol;Acc:HGNC:25987]	NA	NA	NA	NA	NA	NA	NA	NA	NA
LNCV6_17900_PI430048170	0.0429995	4.0647	4.0647	up	4.50699	4.4725	4.49689	3.17256	1.56662	2.21159	LNCV6_17900_PI430048170	lncRNA	AGTTTCAGAGTAGGTGGGTTTTTTCCATGTTACAATGCAAGAATGGAATCTGCCAGGCCT	ENST00000508713.1	ENSEMBL_GENCODE	chr5	+	140200163	140203187	AC011379.1	NA	novel transcript	NA	sense_intronic	AC011379.1	-	NA	NA	NA	NA	NA	NA	NA	NA	NA
LNCV6_25245_PI430048170	0.00871928	6.56083	6.56083	up	5.25169	5.6559	5.26585	3.20985	1.98643	2.61851	LNCV6_25245_PI430048170	lncRNA	GTGAAGGCCTAATTTTGTTCCGAATTCGTCATGAACTGATGCTTTTATAAAGTACAATAC	ENST00000541870.1	ENSEMBL_GENCODE	chr12	+	63878787	63879474	AC079866.2	NA	novel transcript	NA	sense_intronic	SRGAP1	SLIT-ROBO Rho GTPase activating protein 1 [Source:HGNC Symbol;Acc:HGNC:17382]	NA	NA	NA	NA	NA	NA	NA	NA	NA
LNCV6_85279_PI430048170	0.0496169	3.15036	3.15036	up	3.60988	3.96605	4.30273	3.12125	1.5835	1.7665	LNCV6_85279_PI430048170	lncRNA	GACTTGCCCAGCTCTGAAGAAGAAAGATGGATAAAATGCTCTTTGAACACACTAGTCTTT	lnc-RBL2-6:2	lncipediav5.2	chr16	+	53947158	54022451	---	NA	-	NA	sense_overlap_ncRNA	FTO	fat mass and obesity associated [Source:HGNC Symbol;Acc:HGNC:24678]	NA	NA	NA	NA	NA	NA	NA	NA	NA
LNCV6_35365_PI430048170	0.044166	0.498545	2.00584	down	14.867	14.8477	14.7768	15.9881	15.3725	16.0525	LNCV6_35365_PI430048170	lncRNA	TTATATAGAGGAGACAAGTCGTAACATGGTAAGTGTACTGGAAAGTGCACTTGGACGAAC	ENST00000389680.2	ENSEMBL_GENCODE	chrMT	+	648	1601	MT-RNR1	NA	mitochondrially encoded 12S RNA	NA	Mt_rRNA	MT-TC	mitochondrially encoded tRNA cysteine [Source:HGNC Symbol;Acc:HGNC:7477]	NA	NA	NA	NA	NA	NA	NA	NA	NA
LNCV6_8279_PI430048170	6.49364e-07	4.40876	4.40876	up	7.88173	7.80687	7.89513	5.74862	5.66593	5.74807	LNCV6_8279_PI430048170	lncRNA	TGAGCGCTGCAGTTTCATACATATCCTACTGAAAATCTTAAAAGCAAGCTTTGCTTTTTT	NR_126344	RefSeq	chr7	-	155641915	155644406	LOC100506302	NA	"Homo sapiens uncharacterized LOC100506302 (LOC100506302), long non-coding RNA"	NA	bidirectional	RBM33	RNA binding motif protein 33 [Source:HGNC Symbol;Acc:HGNC:27223]	NA	NA	NA	NA	NA	NA	NA	NA	NA
LNCV6_23656_PI430048170	0.030878	0.481325	2.0776	down	4.54907	4.64209	4.60639	5.35078	5.9963	5.53847	LNCV6_23656_PI430048170	lncRNA	GCTTTAGGATTAATGTCCATTAGGCCTGTTCAACACATAGATACTTGATAATTTGACTAC	ENST00000496975.2	ENSEMBL_GENCODE	chr11	+	18405609	18406731	AC084117.1	NA	novel transcript	NA	sense_intronic	LDHA	lactate dehydrogenase A [Source:HGNC Symbol;Acc:HGNC:6535]	NA	NA	NA	NA	NA	NA	NA	NA	NA
LNCV6_11599_PI430048170	0.000187266	0.238775	4.18804	down	4.52507	4.25407	4.62034	6.49557	6.36171	6.73981	LNCV6_11599_PI430048170	lncRNA	GTCATTGTTGGGAACGTTGGGGCAATTGTCACAGGCATCACCAAATGAATCTGTATCTGA	ENST00000436772.1	ENSEMBL_GENCODE	chr1	+	155198427	155200571	AC234582.1	NA	"novel transcript, antisense to THBS3"	NA	antisense	MTX1	metaxin 1 [Source:HGNC Symbol;Acc:HGNC:7504]	NA	NA	NA	NA	NA	NA	NA	NA	NA
LNCV6_119854_PI430048170	0.000287006	8.45108	8.45108	up	4.87262	4.7491	4.82914	1.77132	1.54478	1.88006	LNCV6_119854_PI430048170	lncRNA	GTGTTGCCAAGAGTTCTTAAGTGATAGAAATACCAAATTGTGTTATAAGTATGAACCTGC	NONHSAT032281.2	NONCODEv5	chr13	-	19667209	19670737	---	NA	-	NA	exonic_antisense	PSPC1	paraspeckle component 1 [Source:HGNC Symbol;Acc:HGNC:20320]	NA	NA	NA	NA	NA	NA	NA	NA	NA
LNCV6_636_PI430048170	0.00889796	10.6472	10.6472	up	5.81138	5.84308	5.78751	1.70674	2.84769	2.4305	LNCV6_636_PI430048170	lncRNA	TAAAGCCTTACATGTGAAGTAAGTCCTTTCAATTGTCTGACTCCGGGTGATTGTTATACC	NR_110387	RefSeq	chrX	+	43176993	43226598	LOC101927501	NA	"Homo sapiens p53-induced noncoding RNA (PINCR), long non-coding RNA"	NA	intergenic	-	-	NA	NA	NA	NA	NA	NA	NA	NA	NA
LNCV6_100728_PI430048170	0.000118706	0.435991	2.29363	down	6.23595	6.26692	6.39426	7.37905	7.55433	7.55456	LNCV6_100728_PI430048170	lncRNA	ACCTCAGTTTACCTTCGGACCAATCCTGAGACTTGTTACCAGAGGTTAAAGAAGAGATGC	BEAN1-AS1:1	lncipediav5.2	chr16	-	66469811	66517312	---	NA	-	NA	sense_intronic_ncRNA	TK2	"thymidine kinase 2, mitochondrial [Source:HGNC Symbol;Acc:HGNC:11831]"	NA	NA	NA	NA	NA	NA	NA	NA	NA
LNCV6_33952_PI430048170	0.0236247	2.27519	2.27519	up	6.18028	6.13244	6.13445	4.74392	4.74466	5.32119	LNCV6_33952_PI430048170	lncRNA	ATCCACCAGTGTCCATGTGAAACCTTAACGAAATAAAGACGGAAATTAATGTAGACTGTT	ENST00000608391.1	ENSEMBL_GENCODE	chr21	-	36319792	36320670	AP000692.2	NA	"novel transcript, antisense to MORC3"	NA	antisense	MORC3	MORC family CW-type zinc finger 3 [Source:HGNC Symbol;Acc:HGNC:23572]	NA	NA	NA	NA	NA	NA	NA	NA	NA
LNCV6_7865_PI430048170	0.00322565	0.498002	2.00802	down	9.2833	9.38771	9.3119	10.1699	10.3606	10.4572	LNCV6_7865_PI430048170	lncRNA	TACGAACTGAACTCTCTCTTTCTGATGGATTAGTGGAGAAAACAGAAAATTCTGAGTAGC	NR_002564	RefSeq	chr11	-	62855291	62855366	SNORD26	NA	"Homo sapiens small nucleolar RNA, C/D box 26 (SNORD26), small nucleolar RNA"	NA	bidirectional	SNORD25	"small nucleolar RNA, C/D box 25 [Source:HGNC Symbol;Acc:HGNC:10147]"	NA	NA	NA	NA	NA	NA	NA	NA	NA
LNCV6_96238_PI430048170	0.018073	0.413874	2.4162	down	4.17257	4.24086	4.02755	5.07789	5.77045	5.33265	LNCV6_96238_PI430048170	lncRNA	GGGGTTTAATCTAAGTAGGTGTATATATGCTACCTCTCCTTTTATGTGGTATTAGATTAG	lnc-ZNF800-3:1	lncipediav5.2	chr7	-	127160031	127160510	---	NA	-	NA	sense_intronic_ncRNA	GRM8	"glutamate receptor, metabotropic 8 [Source:HGNC Symbol;Acc:HGNC:4600]"	NA	NA	NA	NA	NA	NA	NA	NA	NA
LNCV6_35414_PI430048170	0.0172909	3.22828	3.22828	up	7.92909	7.9186	7.98358	6.55285	6.3312	5.76668	LNCV6_35414_PI430048170	lncRNA	GATGCAACATACCACTCGAGTGTGCAGTGGGGAAGCCAACCTTGGACAGCTGAGCATGTG	ENST00000579995.1	ENSEMBL_GENCODE	chr9	-	21524307	21524382	RF00157	NA	-	NA	snoRNA	SNORD39	Small nucleolar RNA SNORD55/SNORD39 [Source:RFAM;Acc:RF00157]	NA	NA	NA	NA	NA	NA	NA	NA	NA
LNCV6_95091_PI430048170	0.00425454	0.371061	2.69497	down	4.99315	5.01225	5.00681	6.24017	6.53678	6.508	LNCV6_95091_PI430048170	lncRNA	ATACCCCCATTATCCAATTTGGGGATGGCCCCCTATCTCCATGGGGAGGAGAGGGAAGGA	lnc-DGAT1-2:1	lncipediav5.2	chr8	-	144264947	144265902	---	NA	-	NA	sense_intronic_ncRNA	MIR7112	microRNA 7112 [Source:HGNC Symbol;Acc:HGNC:50149]	NA	NA	NA	NA	NA	NA	NA	NA	NA
LNCV6_81344_PI430048170	0.000904378	0.338581	2.9535	down	6.12932	6.03836	6.2147	7.56279	7.60529	7.88525	LNCV6_81344_PI430048170	lncRNA	GTGTTTAAGGCATTTCCAAAGCTCTGTTATTAAAAACACGATGCAATGAGTTTCTTTCAG	NR_120686	RefSeq	chr9	+	129336922	129347477	LINC01503	NA	"Homo sapiens long intergenic non-protein coding RNA 1503 (LINC01503), transcript variant 2, long non-coding RNA"	NA	intronic_sense	-	-	NA	NA	NA	NA	NA	NA	NA	NA	NA
LNCV6_83590_PI430048170	0.00747798	3.5363	3.5363	up	6.39224	6.45503	6.45818	4.92328	4.37191	4.48392	LNCV6_83590_PI430048170	lncRNA	TGGCAGCAAAAATAAACTGTCAAGTAGTAAGAAGAACTTGGATGCCAGCAAAGAGAATGG	NR_003554	RefSeq	chr17	-	18511261	18521252	USP32P2	NA	"Homo sapiens ubiquitin specific peptidase 32 pseudogene 2 (USP32P2), non-coding RNA"	NA	intergenic	USP32P2	ubiquitin specific peptidase 32 pseudogene 2 [Source:HGNC Symbol;Acc:HGNC:30751]	NA	NA	NA	NA	NA	NA	NA	NA	NA
LNCV6_100241_PI430048170	0.000101822	11.6061	11.6061	up	5.45467	5.45108	5.3121	1.81619	2.05592	1.71869	LNCV6_100241_PI430048170	lncRNA	CCCAGCCATTTTCACTGAACAGTTCTTAGAATTGGTATCCTTGAAAAATTTCACCTAACC	ENST00000417483.5	ENSEMBL_GENCODE	chr6	-	134428240	134520585	AL078590.2	NA	novel transcript	NA	lincRNA	-	-	NA	NA	NA	NA	NA	NA	NA	NA	NA
LNCV6_17198_PI430048170	0.0465944	2.14968	2.14968	up	5.26544	5.36026	5.18817	4.54583	4.19391	3.62076	LNCV6_17198_PI430048170	lncRNA	TAGCGCTTCTACTGGATCATCCTTTTGGAAATAATTATCACTTACAATAATGTCTATCCG	ENST00000607715.1	ENSEMBL_GENCODE	chr5	-	43006733	43007543	AC008875.1	NA	novel transcript	NA	lincRNA	-	-	NA	NA	NA	NA	NA	NA	NA	NA	NA
LNCV6_66529_PI430048170	0.0122545	0.441148	2.26681	down	3.89997	3.93446	4.05681	4.81386	5.27364	5.30061	LNCV6_66529_PI430048170	lncRNA	ATATAAAAAGAAAATGACAGTTCGAAAACACAAAACCCGTATTATTCCTCCCCCCACTCA	lnc-IMP4-8:1	lncipediav5.2	chr2	+	130272478	130273511	---	NA	-	NA	lincRNA	AC068137.1	-	NA	NA	NA	NA	NA	NA	NA	NA	NA
LNCV6_12966_PI430048170	0.00565213	4.28705	4.28705	up	4.84232	5.24816	5.04047	2.40949	3.19555	3.13083	LNCV6_12966_PI430048170	lncRNA	TACCGTGGGTTTACCATGTGCCAAATGCAGAGCTACAAAAGGAAAAATGAAAAAGAAAAG	ENST00000419244.2	ENSEMBL_GENCODE	chr2	-	65373700	65380685	AC012370.1	NA	"novel transcript, sense intronic to SPRED2"	NA	sense_intronic	SPRED2	"sprouty-related, EVH1 domain containing 2 [Source:HGNC Symbol;Acc:HGNC:17722]"	NA	NA	NA	NA	NA	NA	NA	NA	NA
LNCV6_79408_PI430048170	0.00101296	0.0854939	11.6967	down	3.12226	3.43304	3.52638	6.94569	6.91636	6.89355	LNCV6_79408_PI430048170	lncRNA	GAGGAAGAATTACCTCATGTCACTGGTCACTTCTCAATTAAAAGTTCCATTAGCAAATGA	lnc-DNAJB6-3:1	lncipediav5.2	chr7	+	157233866	157236135	---	NA	-	NA	sense_intronic_ncRNA	UBE3C	ubiquitin protein ligase E3C [Source:HGNC Symbol;Acc:HGNC:16803]	NA	NA	NA	NA	NA	NA	NA	NA	NA
LNCV6_89069_PI430048170	7.77849e-05	0.424412	2.3562	down	7.74563	7.90964	7.75737	9.13056	8.94793	9.04362	LNCV6_89069_PI430048170	lncRNA	ATCTCATTAGGAAATTCAGCCGTGGCCTTCCTGTCCTTTTTGTCCCAAGCATCTTATGCA	lnc-TPGS2-7:1	lncipediav5.2	chr18	-	37367435	37413109	---	NA	-	NA	sense_intronic_ncRNA	CELF4	"CUGBP, Elav-like family member 4 [Source:HGNC Symbol;Acc:HGNC:14015]"	NA	NA	NA	NA	NA	NA	NA	NA	NA
LNCV6_120347_PI430048170	0.0398011	0.449832	2.22305	down	5.134	5.78163	5.046	5.88427	6.67722	6.81236	LNCV6_120347_PI430048170	lncRNA	AACCAGTTCTCCCTGAAGCTGAGCTCTGTGACCGCCGCAGACACGGCTGTGTATTACTGT	lnc-BRF1-40:1	lncipediav5.2	chr14	-	106421710	106422007	---	NA	-	NA	lincRNA	IGHVIII-38-1	immunoglobulin heavy variable (III)-38-1 (pseudogene) [Source:HGNC Symbol;Acc:HGNC:5699]	NA	NA	NA	NA	NA	NA	NA	NA	NA
LNCV6_41421_PI430048170	0.023379	7.17844	7.17844	up	5.89281	5.51927	5.63418	3.10223	1.68271	3.29089	LNCV6_41421_PI430048170	lncRNA	CACTCTTGGGGCCAACAACTATTGGAAGTGTGGTGAGTGATTGACTTACATCCTTCTAGA	NR_125805	RefSeq	chr17	-	50281578	50287855	TMEM92-AS1	NA	"Homo sapiens TMEM92 antisense RNA 1 (TMEM92-AS1), long non-coding RNA"	NA	intergenic	TMEM92	transmembrane protein 92 [Source:HGNC Symbol;Acc:HGNC:26579]	NA	NA	NA	NA	NA	NA	NA	NA	NA
LNCV6_120015_PI430048170	0.000172872	0.192193	5.2031	down	5.49137	5.29798	5.73722	8.05883	7.95401	7.65595	LNCV6_120015_PI430048170	lncRNA	CCTCTTGCCTGAATCTGGTTGAGCTTTTAACAAAGTAAATTTTCAAGCCATTTTCATTCA	NR_046514	RefSeq	chr13	+	94712715	94715945	SOX21-AS1	NA	"Homo sapiens SOX21 antisense divergent transcript 1 (SOX21-AS1), long non-coding RNA"	NA	exonic_antisense	SOX21	SRY-box 21 [Source:HGNC Symbol;Acc:HGNC:11197]	NA	NA	NA	NA	NA	NA	NA	NA	NA
LNCV6_90654_PI430048170	0.0137195	3.50514	3.50514	up	3.76169	3.8283	3.738	1.69559	1.71169	2.38249	LNCV6_90654_PI430048170	lncRNA	AAGAGTTTATGGAACAGCTACAGAGTTCTAGGTACCTTCATGCAGTTGAGGATTCGAGCC	lnc-COQ8A-3:1	lncipediav5.2	chr1	+	226890684	226891186	---	NA	-	NA	sense_intronic_ncRNA	ADCK3	aarF domain containing kinase 3 [Source:HGNC Symbol;Acc:HGNC:16812]	NA	NA	NA	NA	NA	NA	NA	NA	NA
LNCV6_34966_PI430048170	0.0266951	2.16129	2.16129	up	5.28243	5.61747	5.41678	4.52934	4.53714	3.82559	LNCV6_34966_PI430048170	lncRNA	ATCCCACTTGACAGTTTAGAAGTGGATTGATAATACTCTTCTGGCTTAAAACCCTTCTTC	ENST00000429124.5	ENSEMBL_GENCODE	chrX	-	74278374	74292600	FTX	NA	"FTX transcript, XIST regulator"	NA	lincRNA	FTX_1	"FTX transcript, XIST regulator conserved region 1 [Source:RFAM;Acc:RF02119]"	NA	NA	NA	NA	NA	NA	NA	NA	NA
LNCV6_33051_PI430048170	0.00673495	0.456996	2.1882	down	4.99332	4.49126	4.8181	5.77113	5.94008	6.01421	LNCV6_33051_PI430048170	lncRNA	CAGACAGTTCTGCTATTATCCCTGCTAGTGATGCTATTACTACTTCAAATACTATTGTTT	ENST00000451151.5	ENSEMBL_GENCODE	chr20	-	10103727	10219315	SNAP25-AS1	NA	SNAP25 antisense RNA 1	NA	antisense	SNAP25	synaptosome associated protein 25kDa [Source:HGNC Symbol;Acc:HGNC:11132]	NA	NA	NA	NA	NA	NA	NA	NA	NA
LNCV6_55747_PI430048170	4.10995e-05	13.4362	13.4362	up	5.38967	5.33821	5.56212	1.66761	1.74092	1.64521	LNCV6_55747_PI430048170	lncRNA	TGTTCTTCCTTTAGAAGACTGTGAATAAGCTGATCCTTGAGCGTATACTTGAGAGTATAT	lnc-GNG4-8:1	lncipediav5.2	chr1	-	235737989	235744032	---	NA	-	NA	sense_intronic_ncRNA	LYST	lysosomal trafficking regulator [Source:HGNC Symbol;Acc:HGNC:1968]	NA	NA	NA	NA	NA	NA	NA	NA	NA
LNCV6_57240_PI430048170	7.47048e-05	3.96265	3.96265	up	3.56232	3.83133	3.76153	1.79458	1.83822	1.56121	LNCV6_57240_PI430048170	lncRNA	ACTATGAGGGAGAAGGAAATGGAATGCCTACAGTTCTAACTGGGTTATGGGTGCTACATG	lnc-PTH-3:1	lncipediav5.2	chr11	-	13445164	13463252	---	NA	-	NA	sense_intronic_ncRNA	BTBD10	BTB (POZ) domain containing 10 [Source:HGNC Symbol;Acc:HGNC:21445]	NA	NA	NA	NA	NA	NA	NA	NA	NA
LNCV6_113994_PI430048170	0.000837872	2.51617	2.51617	up	6.87184	6.73574	6.89975	5.6771	5.45189	5.37238	LNCV6_113994_PI430048170	lncRNA	CCGGACTGCACAACTAGCAAGACTTCAGGTAGTTTCTTACTTTTATTTCTTTATACTTTA	lnc-COG5-4:5	lncipediav5.2	chr7	-	107547997	107548332	---	NA	-	NA	sense_intronic_ncRNA	COG5	component of oligomeric golgi complex 5 [Source:HGNC Symbol;Acc:HGNC:14857]	NA	NA	NA	NA	NA	NA	NA	NA	NA
LNCV6_66328_PI430048170	0.0031423	0.334344	2.99093	down	5.37158	5.64103	5.28995	7.08136	6.67103	7.25519	LNCV6_66328_PI430048170	lncRNA	TGTATTTGAAAAGCAATCAGTCCGACCTTCCCCCATAGATTCATCCTGCCTGAAAATCAT	ENST00000447876.5	ENSEMBL_GENCODE	chr2	-	104807573	104853183	PANTR1	NA	POU3F3 adjacent non-coding transcript 1	NA	antisense	POU3F3	POU class 3 homeobox 3 [Source:HGNC Symbol;Acc:HGNC:9216]	NA	NA	NA	NA	NA	NA	NA	NA	NA
LNCV6_114996_PI430048170	0.000107147	0.1049	9.53286	down	2.9415	2.7889	3.27379	6.15307	6.55486	6.04732	LNCV6_114996_PI430048170	lncRNA	TCTTTAAGATGAGGAGTCTGGTCAAGAGGTCTGTGTAATAAAAGATGTTTGTAGAATCCA	lnc-RBP1-5:4	lncipediav5.2	chr3	-	139634359	139677736	---	NA	-	NA	sense_intronic_ncRNA	NMNAT3	nicotinamide nucleotide adenylyltransferase 3 [Source:HGNC Symbol;Acc:HGNC:20989]	NA	NA	NA	NA	NA	NA	NA	NA	NA
LNCV6_83613_PI430048170	1.60839e-05	0.294339	3.39745	down	5.70248	5.79592	5.68264	7.3962	7.52944	7.54666	LNCV6_83613_PI430048170	lncRNA	AGTGTGTGTGGGAACCACAAGGGCCTTCTCAGTGTTCATAGGGAAGCCCGGTTCACCCAT	lnc-TOM1L2-2:1	lncipediav5.2	chr17	-	17826299	17827175	---	NA	-	NA	sense_intronic_ncRNA	SREBF1	sterol regulatory element binding transcription factor 1 [Source:HGNC Symbol;Acc:HGNC:11289]	NA	NA	NA	NA	NA	NA	NA	NA	NA
LNCV6_85702_PI430048170	0.00548457	0.140264	7.12942	down	3.12321	3.58429	3.07844	5.7634	5.64485	6.69351	LNCV6_85702_PI430048170	lncRNA	CATCAAGAAAATCTGACTCCACCTGCTTCCAAGGGGAGTGGGAAGATAAAAGTCAAATAG	lnc-SLC25A26-4:1	lncipediav5.2	chr3	+	66014351	66017055	---	NA	-	NA	antisense_lncRNA	MAGI1	"membrane associated guanylate kinase, WW and PDZ domain containing 1 [Source:HGNC Symbol;Acc:HGNC:946]"	NA	NA	NA	NA	NA	NA	NA	NA	NA
LNCV6_56167_PI430048170	0.00208505	5.34146	5.34146	up	4.10877	4.40059	4.50754	1.68357	2.33787	1.66664	LNCV6_56167_PI430048170	lncRNA	TGTTTCTTCTGTTCTCTTTATGGCATGCTTATTATTCAGATCTGAGGCCTTTTGTTCTGG	lnc-CCDC7-6:1	lncipediav5.2	chr10	+	32002203	32003278	---	NA	-	NA	lincRNA	KIF5B	kinesin family member 5B [Source:HGNC Symbol;Acc:HGNC:6324]	NA	NA	NA	NA	NA	NA	NA	NA	NA
LNCV6_59905_PI430048170	0.0242279	2.16931	2.16931	up	4.94954	4.29139	4.64482	3.62028	3.50427	3.48001	LNCV6_59905_PI430048170	lncRNA	GGCAGTGAATATGTGGTGACAAAGTGAGAAACACTTTAGCAGAAGGCGGAACAAATTAAC	lnc-C1QTNF9B-1:5	lncipediav5.2	chr13	-	23939611	23949306	---	NA	-	NA	lincRNA	ANKRD20A19P	"ankyrin repeat domain 20 family member A19, pseudogene [Source:HGNC Symbol;Acc:HGNC:42737]"	NA	NA	NA	NA	NA	NA	NA	NA	NA
LNCV6_35251_PI430048170	0.0226592	2.11913	2.11913	up	6.02952	6.02043	6.01994	5.20625	4.62105	4.93324	LNCV6_35251_PI430048170	lncRNA	TTAGCACCCCGTTTGACAAGGATGGAAGAGTCCCTCAGGCCTGACAAATAAAATAAAAAA	ENST00000516218.1	ENSEMBL_GENCODE	chr2	+	176664676	176664766	RNU6ATAC14P	NA	"RNA, U6atac small nuclear 14, pseudogene"	NA	snRNA	RNU6ATAC14P	"RNA, U6atac small nuclear 14, pseudogene [Source:HGNC Symbol;Acc:HGNC:46913]"	NA	NA	NA	NA	NA	NA	NA	NA	NA
LNCV6_42403_PI430048170	0.0468188	0.494647	2.02165	down	4.75165	4.57897	4.67606	5.42151	5.40664	6.11238	LNCV6_42403_PI430048170	lncRNA	TTGCAAAGCCAACCACTGTGGCATCAACTCCTTCAGGAAGCCCTCCCGGATTGTCCAAGG	lnc-TSSC4-2:2	lncipediav5.2	chr11	+	2376199	2377189	---	NA	-	NA	sense_intronic_ncRNA	CD81	CD81 molecule [Source:HGNC Symbol;Acc:HGNC:1701]	NA	NA	NA	NA	NA	NA	NA	NA	NA
LNCV6_56617_PI430048170	0.0450474	2.29789	2.29789	up	5.57036	5.449	5.70099	4.75464	3.75014	4.45124	LNCV6_56617_PI430048170	lncRNA	CAAGCAATTAAAACACAGGTTCTGGACAGAAGTTTACCTGGTTGCCAAGCTGTTCTACCT	lnc-ADIRF-1:3	lncipediav5.2	chr10	+	86992252	87000435	---	NA	-	NA	lincRNA	RP11-96C23.11	-	NA	NA	NA	NA	NA	NA	NA	NA	NA
LNCV6_115043_PI430048170	0.0155938	5.18701	5.18701	up	7.31876	7.45039	7.35215	5.40096	5.07664	4.32183	LNCV6_115043_PI430048170	lncRNA	AGTCCTTATGATGGAGTCATTGAAAACTCTAGCATAGTCTAGATGATATTGCCTATGTGG	lnc-USF3-2:1	lncipediav5.2	chr3	-	113740822	113741254	---	NA	-	NA	sense_intronic_ncRNA	NAA50	"N(alpha)-acetyltransferase 50, NatE catalytic subunit [Source:HGNC Symbol;Acc:HGNC:29533]"	NA	NA	NA	NA	NA	NA	NA	NA	NA
LNCV6_19593_PI430048170	0.00234377	0.406193	2.46189	down	6.2523	6.70653	6.6006	7.64027	7.92471	7.91421	LNCV6_19593_PI430048170	lncRNA	AAATCGTTCAGACTAATGAGTCACAGAGAGATGCTGCCCAGGTCTCTCACTTTACAATGG	ENST00000524048.1	ENSEMBL_GENCODE	chr7	+	27123168	27124267	HOXA-AS2	NA	HOXA cluster antisense RNA 2	NA	antisense	HOXA3	homeobox A3 [Source:HGNC Symbol;Acc:HGNC:5104]	NA	NA	NA	NA	NA	NA	NA	NA	NA
LNCV6_20740_PI430048170	0.0152887	3.59465	3.59465	up	5.34758	5.33463	5.38528	3.01026	3.80073	3.60733	LNCV6_20740_PI430048170	lncRNA	GTGACAGAGTTTGCATAGAGATGGCCTTCTTGAGCAAAGGTAGTGACTCCTACATTTTTT	ENST00000520431.1	ENSEMBL_GENCODE	chr8	-	37405439	37406724	AC091182.2	NA	novel transcript	NA	lincRNA	-	-	NA	NA	NA	NA	NA	NA	NA	NA	NA
LNCV6_98860_PI430048170	0.0250127	11.6342	11.6342	up	13.6753	13.9493	13.8455	10.5432	8.81798	10.8185	LNCV6_98860_PI430048170	lncRNA	AATCTGGCATTGGAGTTTCTTTGACAAGCACACCTGGGAGATGGTGACAATGAGAGTGAA	lnc-VCAN-2:1	lncipediav5.2	chr5	+	83426675	83427030	---	NA	-	NA	lincRNA	-	-	NA	NA	NA	NA	NA	NA	NA	NA	NA
LNCV6_89498_PI430048170	0.00122415	0.47816	2.09135	down	5.29869	5.6044	5.38311	6.37699	6.55565	6.55704	LNCV6_89498_PI430048170	lncRNA	TTTCCAGCAGTCAGGGTTTCTTGCTGGCAAAGAACTGCACCACCCTCCCCTAGGCTTCCT	lnc-CSRNP1-4:1	lncipediav5.2	chr3	-	39098386	39099209	---	NA	-	NA	sense_intronic_ncRNA	GORASP1	golgi reassembly stacking protein 1 [Source:HGNC Symbol;Acc:HGNC:16769]	NA	NA	NA	NA	NA	NA	NA	NA	NA
LNCV6_111943_PI430048170	0.0487493	0.38932	2.56858	down	6.82314	6.87384	6.91906	8.35469	7.58471	8.58352	LNCV6_111943_PI430048170	lncRNA	TTCATCAAGGATGGCAAATTGATCAGTGCCTCCACTGACTATAACCTGACAAGAGCATCA	lnc-TM2D2-4:1	lncipediav5.2	chr8	-	39157537	39158701	---	NA	-	NA	antisense_lncRNA	ADAM32	ADAM metallopeptidase domain 32 [Source:HGNC Symbol;Acc:HGNC:15479]	NA	NA	NA	NA	NA	NA	NA	NA	NA
LNCV6_104668_PI430048170	0.0173343	0.44498	2.24729	down	4.6309	4.29215	4.28341	5.13358	5.66446	5.84914	LNCV6_104668_PI430048170	lncRNA	TGTTTCTTCTATCTTAGGGGCCATTAACTTTATTACCACAATGACTCTTTTTTCACTAGG	lnc-MTRNR2L10-3:1	lncipediav5.2	chrX	-	55178206	55178737	---	NA	-	NA	lincRNA	MTRNR2L10	MT-RNR2-like 10 [Source:HGNC Symbol;Acc:HGNC:37167]	NA	NA	NA	NA	NA	NA	NA	NA	NA
LNCV6_63069_PI430048170	0.000768143	0.436572	2.29057	down	4.87356	4.97661	5.16197	6.19476	6.1195	6.29458	LNCV6_63069_PI430048170	lncRNA	CCTCTGAACTTCTGCTGTGGATATCAAGGAAATAATAAAGCGAAAACCCTAAGACATTTG	lnc-LINC02210-CRHR1-1:1	lncipediav5.2	chr17	+	45592578	45593751	---	NA	-	NA	lincRNA	DND1P1	DND microRNA-mediated repression inhibitor 1 pseudogene 1 [Source:HGNC Symbol;Acc:HGNC:31444]	NA	NA	NA	NA	NA	NA	NA	NA	NA
LNCV6_112448_PI430048170	0.000228434	0.412767	2.42267	down	6.03133	6.28677	6.15538	7.35984	7.39453	7.55281	LNCV6_112448_PI430048170	lncRNA	GTCCATTTCTCCCCTTTGTCTTCCTGAAGGCTGAGTTGCTTAATGTCTCTTGAGTACATC	lnc-MLKL-3:1	lncipediav5.2	chr16	-	74664334	74666832	---	NA	-	NA	sense_intronic_ncRNA	MLKL	mixed lineage kinase domain-like [Source:HGNC Symbol;Acc:HGNC:26617]	NA	NA	NA	NA	NA	NA	NA	NA	NA
LNCV6_35962_PI430048170	0.000365235	0.332108	3.01107	down	6.84321	6.94198	6.76929	8.45678	8.4115	8.4617	LNCV6_35962_PI430048170	lncRNA	CTAAGGCATTTGGGGAACAGGGCTGGTTATTTCCTCTGCCTTCCTTGGCTGCCTACATGG	ENST00000364749.1	ENSEMBL_GENCODE	chr1	+	179201487	179201627	RF00272	NA	-	NA	snoRNA	SNORA67	Small nucleolar RNA SNORA67 [Source:RFAM;Acc:RF00272]	NA	NA	NA	NA	NA	NA	NA	NA	NA
LNCV6_35262_PI430048170	0.00205988	2.51238	2.51238	up	7.83863	7.79727	7.85608	6.42348	6.42276	6.64739	LNCV6_35262_PI430048170	lncRNA	ACAACACGCATACGGTTAAGGCATTGCCACCTACTTCGTGGCATCTAACCATCGTTTTTT	ENST00000408749.1	ENSEMBL_GENCODE	chr9	-	134164439	134164564	RNU6ATAC	NA	"RNA, U6atac small nuclear (U12-dependent splicing)"	NA	snRNA	RNU6ATAC	"RNA, U6atac small nuclear (U12-dependent splicing) [Source:HGNC Symbol;Acc:HGNC:34017]"	NA	NA	NA	NA	NA	NA	NA	NA	NA
LNCV6_41391_PI430048170	7.40158e-05	4.61088	4.61088	up	4.07932	3.94453	4.14259	1.76003	2.01877	1.76403	LNCV6_41391_PI430048170	lncRNA	AGACCTAAAAGGTAGCAATGATCCTATACACTATACTCTGTAACAGTTGTTTTCAAACTG	lnc-ADAMTS19-2:1	lncipediav5.2	chr5	+	129343542	129393935	---	NA	-	NA	lincRNA	MIR4460	microRNA 4460 [Source:HGNC Symbol;Acc:HGNC:41795]	NA	NA	NA	NA	NA	NA	NA	NA	NA
LNCV6_52714_PI430048170	0.000735654	5.54232	5.54232	up	4.22352	4.1686	4.47902	2.12108	1.55295	1.74623	LNCV6_52714_PI430048170	lncRNA	AGATACTTATGATGTTCTATTAGGTTGGTGCACACAGCCATCTGGTCGACCTTAGACACG	lnc-NRP1-2:1	lncipediav5.2	chr10	-	32958485	32960504	---	NA	-	NA	sense_intronic_ncRNA	ITGB1	integrin subunit beta 1 [Source:HGNC Symbol;Acc:HGNC:6153]	NA	NA	NA	NA	NA	NA	NA	NA	NA
LNCV6_90619_PI430048170	0.000277762	0.364529	2.74327	down	4.36693	4.25361	4.37996	5.6559	5.89901	5.80624	LNCV6_90619_PI430048170	lncRNA	TGTGAGAAGCAGCTCACTGACTGACAGGCAGCCACTCTCCAAAGAGTCCCTGAACCATGC	lnc-ACSBG1-2:1	lncipediav5.2	chr15	-	78208054	78245688	---	NA	-	NA	sense_intronic_ncRNA	ACSBG1	acyl-CoA synthetase bubblegum family member 1 [Source:HGNC Symbol;Acc:HGNC:29567]	NA	NA	NA	NA	NA	NA	NA	NA	NA
LNCV6_105949_PI430048170	0.00211805	2.31753	2.31753	up	16.993	16.993	16.9665	15.7022	15.891	15.7139	LNCV6_105949_PI430048170	lncRNA	TCTGGCTTGGCAGAATATCTCTTTGACAAGCACACCCTGGGAGAAAGTGATAATGAAAGC	lnc-PKHD1-6:1	lncipediav5.2	chr6	-	50912711	50913256	---	NA	-	NA	lincRNA	-	-	NA	NA	NA	NA	NA	NA	NA	NA	NA
LNCV6_54856_PI430048170	0.00249163	0.0903506	11.068	down	3.39105	2.51185	2.42343	6.05993	6.28184	6.55596	LNCV6_54856_PI430048170	lncRNA	CCTATCCCTAATTCTACTATGTGGCTCTCAACACCTTGTATTTAATAGGTACACAATAAA	ENST00000453136.5	ENSEMBL_GENCODE	chr1	+	155198584	155205495	AC234582.1	NA	"novel transcript, antisense to THBS3"	NA	antisense	MTX1	metaxin 1 [Source:HGNC Symbol;Acc:HGNC:7504]	NA	NA	NA	NA	NA	NA	NA	NA	NA
LNCV6_14559_PI430048170	0.0141567	2.03529	2.03529	up	6.3827	6.43422	6.38707	5.42938	5.11514	5.55016	LNCV6_14559_PI430048170	lncRNA	CAGAGAAAACCAGAAATGAGAGACTGTCAAAACTGGCCTGGCCCTGTAGAAGTGTTTTTT	ENST00000606447.1	ENSEMBL_GENCODE	chr3	-	12832219	12832728	AC034198.2	NA	"novel transcript, antisense to CAND2"	NA	antisense	CAND2	cullin-associated and neddylation-dissociated 2 (putative) [Source:HGNC Symbol;Acc:HGNC:30689]	NA	NA	NA	NA	NA	NA	NA	NA	NA
LNCV6_14233_PI430048170	0.0160581	2.86389	2.86389	up	5.3232	5.4831	5.40936	3.83192	3.48873	4.2457	LNCV6_14233_PI430048170	lncRNA	TTCTCCATACCTGCATTGATCTCTGGGTCCATTGCCAGTTATAAACCTCCAAGGGCAATA	ENST00000453157.1	ENSEMBL_GENCODE	chr2	-	216479030	216498761	AC098820.1	NA	-	NA	antisense	RPL37A	ribosomal protein L37a [Source:HGNC Symbol;Acc:HGNC:10348]	NA	NA	NA	NA	NA	NA	NA	NA	NA
LNCV6_28884_PI430048170	0.00932974	0.463841	2.15591	down	4.60166	4.72088	4.32464	5.29645	5.83466	5.80807	LNCV6_28884_PI430048170	lncRNA	AAAGGATGACTTAAACCCAGGGTGTCGAGGTTGCAGGGAAATTCAGAAATGCCACTGAAG	ENST00000576454.1	ENSEMBL_GENCODE	chr16	+	15683290	15684570	AC026401.2	NA	"novel transcript, sense to NDE1"	NA	sense_intronic	NDE1	nudE neurodevelopment protein 1 [Source:HGNC Symbol;Acc:HGNC:17619]	NA	NA	NA	NA	NA	NA	NA	NA	NA
LNCV6_105947_PI430048170	0.00155443	3.54103	3.54103	up	4.83337	5.39866	4.99308	3.02448	3.14847	3.57941	LNCV6_105947_PI430048170	lncRNA	TTTCAGGAGCAAAATCACTCTGGGTAACTCCTATCTTTATGCTGGTGGCTCCTTCCAGTT	lnc-MRPS6-5:1	lncipediav5.2	chr21	+	34167366	34167902	---	NA	-	NA	lincRNA	-	-	NA	NA	NA	NA	NA	NA	NA	NA	NA
LNCV6_34485_PI430048170	0.00630356	3.25333	3.25333	up	6.04563	5.99701	5.96745	4.04256	4.26519	4.55221	LNCV6_34485_PI430048170	lncRNA	TGAAATGGAACAACTTCTCAAAGAAACAGGGTTAGATTAAAAGCAGCCTGTTCCTCTGCC	ENST00000608677.1	ENSEMBL_GENCODE	chr22	+	30420512	30420912	AC004832.5	NA	"novel transcript, sense intronic to SEC14L2"	NA	sense_intronic	MTFP1	mitochondrial fission process 1 [Source:HGNC Symbol;Acc:HGNC:26945]	NA	NA	NA	NA	NA	NA	NA	NA	NA
LNCV6_43047_PI430048170	0.0125984	2.73826	2.73826	up	5.27862	5.17125	5.39424	3.71001	3.49945	4.19359	LNCV6_43047_PI430048170	lncRNA	AAGGAGAAAACACGTGAACCTTAATAAGTTTGGGAGCTTTGACATTCTTCTGTCAAGTCA	lnc-RNF152-2:4	lncipediav5.2	chr18	-	61579430	61607001	---	NA	-	NA	lincRNA	-	-	NA	NA	NA	NA	NA	NA	NA	NA	NA
LNCV6_125587_PI430048170	0.00434582	0.43869	2.27951	down	4.80314	4.81679	4.39574	5.57925	6.08708	5.90873	LNCV6_125587_PI430048170	lncRNA	CTTTCGAAAATGGTGGCATCTTGGATTTGATGAAATACAGCCCATCTCCAGGCCAGACTT	lnc-SLC45A4-3:6	lncipediav5.2	chr8	-	141239999	141256817	---	NA	-	NA	sense_intronic_ncRNA	SLC45A4	solute carrier family 45 member 4 [Source:HGNC Symbol;Acc:HGNC:29196]	NA	NA	NA	NA	NA	NA	NA	NA	NA
LNCV6_46339_PI430048170	0.00196011	0.44272	2.25877	down	7.13349	7.5514	7.31845	8.37513	8.68668	8.48109	LNCV6_46339_PI430048170	lncRNA	CGCTGGTGCTCCCACGAGTGGCCCCCTGTGGCATGGCACGCTGTGTTCTCCCCAGGGAAC	lnc-ABCA13-1:2	lncipediav5.2	chr7	+	48708519	48711520	---	NA	-	NA	lincRNA	-	-	NA	NA	NA	NA	NA	NA	NA	NA	NA
LNCV6_102260_PI430048170	0.000975598	0.303274	3.29734	down	3.80379	3.76993	3.37535	5.4247	5.50498	5.20486	LNCV6_102260_PI430048170	lncRNA	CAGCCATGAGGTGGGAGAGTCCTGACATGTGCATTCCTGTGGATAAAAAGGGAGGGACTG	lnc-CALY-3:2	lncipediav5.2	chr10	-	133301700	133308848	---	NA	-	NA	sense_intronic_ncRNA	ZNF511	zinc finger protein 511 [Source:HGNC Symbol;Acc:HGNC:28445]	NA	NA	NA	NA	NA	NA	NA	NA	NA
LNCV6_14133_PI430048170	0.00022024	0.491204	2.03581	down	8.56338	8.44987	8.44364	9.5487	9.49905	9.48841	LNCV6_14133_PI430048170	lncRNA	CATTTTCACAGATCACCTCAGGCTGCTTAGAGGAAGCGAGCTCATTAAGCTTCTTTGATC	ENST00000448256.1	ENSEMBL_GENCODE	chr2	+	201101382	201103136	AC007272.1	NA	novel transcript	NA	lincRNA	Metazoa_SRP	Metazoan signal recognition particle RNA [Source:RFAM;Acc:RF00017]	NA	NA	NA	NA	NA	NA	NA	NA	NA
LNCV6_12196_PI430048170	0.00099893	5.75656	5.75656	up	7.19014	7.24273	7.12263	4.6029	4.87249	4.47848	LNCV6_12196_PI430048170	lncRNA	CACCCATGTGGCAGACACTCAAAATCTGTTGTATTTGCTAAATAAATTAATATGGACAAG	ENST00000433131.1	ENSEMBL_GENCODE	chr1	-	236540094	236550280	AL359921.1	NA	novel transcript	NA	antisense	LGALS8	"lectin, galactoside-binding, soluble, 8 [Source:HGNC Symbol;Acc:HGNC:6569]"	NA	NA	NA	NA	NA	NA	NA	NA	NA
LNCV6_35209_PI430048170	0.0148517	0.465	2.15054	down	4.24114	4.74614	4.04985	5.2784	5.7368	5.38756	LNCV6_35209_PI430048170	lncRNA	TAGTCTATGAATGCCTGGGTAGGGTCAAGAATGAAAAATGAGAGGAAGAGAGAAGCATCA	ENST00000452584.5	ENSEMBL_GENCODE	chrY	-	18932317	19075996	TTTY14	NA	"testis-specific transcript, Y-linked 14"	NA	lincRNA	RNU6-255P	"RNA, U6 small nuclear 255, pseudogene [Source:HGNC Symbol;Acc:HGNC:47218]"	NA	NA	NA	NA	NA	NA	NA	NA	NA
LNCV6_103561_PI430048170	0.043441	2.26094	2.26094	up	4.5371	4.35447	4.23798	2.90366	2.79129	3.72863	LNCV6_103561_PI430048170	lncRNA	CCAAAACCTAAGATATTTCTTAGAGTGTATGAACACTGTTCCACAAAATGCTCCAGTTAA	lnc-ZNF491-1:2	lncipediav5.2	chr19	+	11798587	11809622	---	NA	-	NA	sense_overlap_ncRNA	ZNF440	zinc finger protein 440 [Source:HGNC Symbol;Acc:HGNC:20874]	NA	NA	NA	NA	NA	NA	NA	NA	NA
LNCV6_82133_PI430048170	0.00301659	0.361171	2.76877	down	5.08717	4.6721	5.07167	6.31606	6.733	6.16533	LNCV6_82133_PI430048170	lncRNA	AAAGGGTTGTACTCTGGCCATTCACGTGAACAAAATCTGCTGGGTTAATTGGTTTGGTTT	lnc-OR13H1-5:1	lncipediav5.2	chrX	+	131713548	131721383	---	NA	-	NA	lincRNA	-	-	NA	NA	NA	NA	NA	NA	NA	NA	NA
LNCV6_47905_PI430048170	0.0368493	3.14483	3.14483	up	3.9825	3.93893	4.02584	2.27703	1.63775	2.83275	LNCV6_47905_PI430048170	lncRNA	CCTTTGTGCATATGTCTTGATCCACGCCTGATTTTAAAATTTCAGATAAAATCCTAGAAG	ENST00000566971.2	ENSEMBL_GENCODE	chr17	-	82381110	82382690	AC132938.1	NA	novel transcript	NA	lincRNA	OGFOD3	2-oxoglutarate and iron-dependent oxygenase domain containing 3 [Source:HGNC Symbol;Acc:HGNC:26174]	NA	NA	NA	NA	NA	NA	NA	NA	NA
LNCV6_19995_PI430048170	0.000714685	80.9743	80.9743	up	8.14367	8.0732	8.12518	1.57341	1.5633	2.11613	LNCV6_19995_PI430048170	lncRNA	GTAAAAACTTAGATAATGCTGTCTGAAATACTTAACTCCTGGTCAAATGCAGCTGCTATT	ENST00000438538.1	ENSEMBL_GENCODE	chr7	+	94061141	94066661	AC003092.1	NA	novel transcript	NA	lincRNA	-	-	NA	NA	NA	NA	NA	NA	NA	NA	NA
LNCV6_123557_PI430048170	0.0281355	2.55656	2.55656	up	9.33779	9.26055	9.38498	8.2674	8.08588	7.44873	LNCV6_123557_PI430048170	lncRNA	TCCTACCCCCGAAAAACTAATATGATTTTAGTGTGTGGTAGCTGGATCGAAAACATAATA	lnc-PGGT1B-1:1	lncipediav5.2	chr5	-	115204015	115206246	---	NA	-	NA	sense_intronic_ncRNA	PGGT1B	"protein geranylgeranyltransferase type I, beta subunit [Source:HGNC Symbol;Acc:HGNC:8895]"	NA	NA	NA	NA	NA	NA	NA	NA	NA
LNCV6_48209_PI430048170	0.0270336	2.00256	2.00256	up	6.441	6.41781	6.49649	5.11018	5.45314	5.72298	LNCV6_48209_PI430048170	lncRNA	TGTGTGTCTTTATGTCCAAGCAATTGAGCCAACAAGTCCTCAGAATTCCTTGTGAAAAAA	lnc-NR1D1-1:4	lncipediav5.2	chr17	-	40119212	40121736	---	NA	-	NA	NA	MSL1	male-specific lethal 1 homolog (Drosophila) [Source:HGNC Symbol;Acc:HGNC:27905]	NA	NA	NA	NA	NA	NA	NA	NA	NA
LNCV6_67842_PI430048170	0.0400588	2.68617	2.68617	up	4.21478	4.13973	3.97582	2.84672	1.97145	3.03861	LNCV6_67842_PI430048170	lncRNA	TTTGAAGGACATTACTCATAACAAGACATAGGGTTACTGACAAGTCAACGGACGCTTCTC	lnc-STK36-2:1	lncipediav5.2	chr2	+	218659658	218660598	---	NA	-	NA	sense_intronic_ncRNA	BCS1L	"BCS1 homolog, ubiquinol-cytochrome c reductase complex chaperone [Source:HGNC Symbol;Acc:HGNC:1020]"	NA	NA	NA	NA	NA	NA	NA	NA	NA
LNCV6_19737_PI430048170	0.000945643	0.166143	6.0189	down	7.88085	7.93357	7.89557	10.5503	10.3068	10.6048	LNCV6_19737_PI430048170	lncRNA	AAAGTGGAATCGCCTTCCCCCGGAAGCTGTTGTAAAAATTAAAGGATGTATGTGAGTGCA	ENST00000450016.1	ENSEMBL_GENCODE	chr7	+	44849059	44849565	LINC01952	NA	long intergenic non-protein coding RNA 1952	NA	antisense	H2AFV	H2A histone family member V [Source:HGNC Symbol;Acc:HGNC:20664]	NA	NA	NA	NA	NA	NA	NA	NA	NA
LNCV6_15132_PI430048170	0.000583896	5.96572	5.96572	up	4.14801	4.30166	4.66301	1.72106	1.97101	1.72547	LNCV6_15132_PI430048170	lncRNA	GTGTCTCTTACACGCATACAACTAGCATAGTCTAAAGAAGGGCACGGAGAACTTGTTTTG	ENST00000608436.1	ENSEMBL_GENCODE	chr3	+	123283593	123283983	AC112503.1	NA	"novel transcript, antisense to ADCY5"	NA	antisense	ADCY5	adenylate cyclase 5 [Source:HGNC Symbol;Acc:HGNC:236]	NA	NA	NA	NA	NA	NA	NA	NA	NA
LNCV6_13504_PI430048170	7.12047e-06	0.307151	3.25573	down	5.72596	5.6254	5.76151	7.34244	7.41246	7.46761	LNCV6_13504_PI430048170	lncRNA	CCTCTAGCACCTGAGTGTTGATGATCATTACTTTAAATTAAAAGTCTCTTTTCTCCTTTC	ENST00000584273.1	ENSEMBL_GENCODE	chr2	-	118833700	118834609	LINC01956	NA	long intergenic non-protein coding RNA 1956	NA	lincRNA	EN1	engrailed homeobox 1 [Source:HGNC Symbol;Acc:HGNC:3342]	NA	NA	NA	NA	NA	NA	NA	NA	NA
LNCV6_19290_PI430048170	0.00426497	3.08539	3.08539	up	6.25677	6.21578	6.30658	4.6925	4.79702	4.38337	LNCV6_19290_PI430048170	lncRNA	ACAGAGCTCTGCTCAACGTCCCTCTGTGCTTTCACGATGCTGATGGATTATGAAGTCCAC	ENST00000443380.5	ENSEMBL_GENCODE	chr6	-	160873016	160918449	AL391361.2	NA	novel transcript	NA	lincRNA	-	-	NA	NA	NA	NA	NA	NA	NA	NA	NA
LNCV6_90294_PI430048170	0.0013267	0.351473	2.84517	down	4.00105	3.86279	4.28965	5.32733	5.80427	5.54109	LNCV6_90294_PI430048170	lncRNA	TTTTTCTGACTCTCCCTTCTGGGACTCCAATTACAAATATCCCAGACTTCCTAACTTTGG	lnc-GDA-6:1	lncipediav5.2	chr9	+	72639209	72655616	---	NA	-	NA	sense_overlap_ncRNA	TMC1	transmembrane channel like 1 [Source:HGNC Symbol;Acc:HGNC:16513]	NA	NA	NA	NA	NA	NA	NA	NA	NA
LNCV6_115756_PI430048170	0.00565368	2.49658	2.49658	up	7.62265	7.58405	7.70832	6.05528	6.44648	6.42381	LNCV6_115756_PI430048170	lncRNA	GGGTTTTAGAAAGTGCAGATAGCCTTGAAACCATTGGTTTCCTACCACTGTTTATTTCAG	NR_046201	RefSeq	chr19	-	32390049	32405539	LOC400684	NA	"Homo sapiens uncharacterized LOC400684 (LOC400684), long non-coding RNA"	NA	bidirectional	DPY19L3	dpy-19-like 3 (C. elegans) [Source:HGNC Symbol;Acc:HGNC:27120]	NA	NA	NA	NA	NA	NA	NA	NA	NA
LNCV6_73273_PI430048170	0.00951647	3.18258	3.18258	up	3.50368	3.37936	3.53178	2.16184	1.56753	1.59881	LNCV6_73273_PI430048170	lncRNA	GTGCATACTAGGGTAAAGAAAAATTTTGTAATAGCAACAGTGGTTTGGGATTTTCAGGGT	lnc-COL8A1-5:1	lncipediav5.2	chr3	+	99933224	99935262	---	NA	-	NA	sense_intronic_ncRNA	CMSS1	cms1 ribosomal small subunit homolog (yeast) [Source:HGNC Symbol;Acc:HGNC:28666]	NA	NA	NA	NA	NA	NA	NA	NA	NA
LNCV6_67279_PI430048170	0.00101862	0.317043	3.15415	down	4.0159	4.25638	4.07278	5.61384	5.66948	6.01162	LNCV6_67279_PI430048170	lncRNA	TTTCCCCAGGGTGTGCAAAAGCACAGGCACCCCCTCAGTTCTGGGGTGAAGTCCCTGGCA	lnc-ZBTB1-1:1	lncipediav5.2	chr14	+	64503711	64504854	---	NA	-	NA	sense_intronic_ncRNA	ZBTB1	zinc finger and BTB domain containing 1 [Source:HGNC Symbol;Acc:HGNC:20259]	NA	NA	NA	NA	NA	NA	NA	NA	NA
LNCV6_100560_PI430048170	0.0191287	2.45658	2.45658	up	6.07598	6.09977	6.10867	5.13282	4.6809	4.50678	LNCV6_100560_PI430048170	lncRNA	CAGTGAGAGTGACACAGGTCAGGAAGCAGAATATTCCTTATATGGTAAGTTGTAATTTAA	lnc-STRN3-9:1	lncipediav5.2	chr14	-	31127518	31128718	---	NA	-	NA	sense_intronic_ncRNA	HECTD1	HECT domain containing E3 ubiquitin protein ligase 1 [Source:HGNC Symbol;Acc:HGNC:20157]	NA	NA	NA	NA	NA	NA	NA	NA	NA
LNCV6_98986_PI430048170	0.00273589	0.323737	3.08893	down	3.92796	3.89706	3.68088	5.22654	5.74504	5.3777	LNCV6_98986_PI430048170	lncRNA	AATCATCGCTGGAATAATAGGGACCTGTCTGAATAACCCAAGAAGAGGGGAAACCAGCAT	lnc-HDAC2-7:1	lncipediav5.2	chr6	-	114167476	114168450	---	NA	-	NA	sense_intronic_ncRNA	HS3ST5	heparan sulfate-glucosamine 3-sulfotransferase 5 [Source:HGNC Symbol;Acc:HGNC:19419]	NA	NA	NA	NA	NA	NA	NA	NA	NA
LNCV6_110579_PI430048170	0.000206445	0.46335	2.1582	down	4.75423	4.70217	4.55666	5.85415	5.83001	5.65772	LNCV6_110579_PI430048170	lncRNA	TATATTTATAGCACCTACAGAAGCGGCTCAAATTATTTCTGCAGCAGGTGATACCCTGTC	lnc-REEP1-2:1	lncipediav5.2	chr2	-	86170790	86171577	---	NA	-	NA	sense_intronic_ncRNA	IMMT	"inner membrane protein, mitochondrial [Source:HGNC Symbol;Acc:HGNC:6047]"	NA	NA	NA	NA	NA	NA	NA	NA	NA
LNCV6_55194_PI430048170	0.00340183	0.43225	2.31347	down	4.58169	4.86508	4.65062	5.81626	5.71771	6.16902	LNCV6_55194_PI430048170	lncRNA	AGATTAAGAAACATCCTATCCCCTTTACTCCCACCAAAATAAATACATTTGCCCTATTCT	NR_026900	RefSeq	chr1	+	180198008	180200725	FLJ23867	NA	"Homo sapiens uncharacterized protein FLJ23867 (FLJ23867), long non-coding RNA"	NA	exonic_sense	QSOX1	quiescin sulfhydryl oxidase 1 [Source:HGNC Symbol;Acc:HGNC:9756]	NA	NA	NA	NA	NA	NA	NA	NA	NA
LNCV6_5640_PI430048170	9.87145e-07	3.36868	3.36868	up	10.4355	10.3496	10.4103	8.61235	8.63526	8.69145	LNCV6_5640_PI430048170	lncRNA	ATTGGCAGTGGTGGCGCAGAGATGCAACTCGAGTGTGAATAAAGTTTAGAAGCATTTGCT	NR_023353	RefSeq	chr3	+	44976248	45012666	EXOSC7	NA	"Homo sapiens exosome component 7 (EXOSC7), transcript variant 2, non-coding RNA"	NA	exonic_sense	CLEC3B	C-type lectin domain family 3 member B [Source:HGNC Symbol;Acc:HGNC:11891]	NA	NA	NA	NA	NA	NA	NA	NA	NA
LNCV6_72191_PI430048170	0.000163855	2.0788	2.0788	up	7.92249	7.93135	7.78546	6.8368	6.91339	6.7199	LNCV6_72191_PI430048170	lncRNA	ATCCCTGATGGCAGTTTTGTGGAGAGGCGCAAAACTTTATGTGGTAAGAAATGAGCTGTA	lnc-IGLL1-1:13	lncipediav5.2	chr22	-	23624882	23717325	---	NA	-	NA	sense_intronic_ncRNA	RGL4	ral guanine nucleotide dissociation stimulator-like 4 [Source:HGNC Symbol;Acc:HGNC:31911]	NA	NA	NA	NA	NA	NA	NA	NA	NA
LNCV6_9714_PI430048170	0.034802	0.471009	2.1231	down	3.75617	4.30968	4.58747	5.24639	5.74954	4.91044	LNCV6_9714_PI430048170	lncRNA	TGGGAGAAGAGTGGTGAAGAAGAGTATTGATTGTGCTGTTCGCCACTTCCCTCCCTGCAG	NR_106846	RefSeq	chr18	-	10759583	10759649	MIR6788	NA	"Homo sapiens microRNA 6788 (MIR6788), microRNA"	NA	intronic_sense	MIR6788	microRNA 6788 [Source:HGNC Symbol;Acc:HGNC:50078]	NA	NA	NA	NA	NA	NA	NA	NA	NA
LNCV6_45117_PI430048170	6.81238e-05	6.15845	6.15845	up	9.17653	9.16424	9.16631	6.53258	6.5101	6.59538	LNCV6_45117_PI430048170	lncRNA	TATGAATGCTCACACAGAAGCTCTCATTCCTGAGGAATGCAGGGAAAAGCAGAAGATGGA	lnc-ZNF169-1:1	lncipediav5.2	chr9	+	94313539	94314589	---	NA	-	NA	lincRNA	NUTM2F	NUT family member 2F [Source:HGNC Symbol;Acc:HGNC:23450]	NA	NA	NA	NA	NA	NA	NA	NA	NA
LNCV6_14984_PI430048170	0.00157947	4.96633	4.96633	up	8.94812	8.89157	8.88053	6.41789	6.78853	6.55358	LNCV6_14984_PI430048170	lncRNA	TAGAGGTCTTCTCCAAACATTTGCATTGTTTCTTTTTCTTAGGATCAGAACTTCTACCTA	ENST00000473756.1	ENSEMBL_GENCODE	chr3	+	98981058	98983096	LINC00973	NA	long intergenic non-protein coding RNA 973	NA	lincRNA	U7	U7 small nuclear RNA [Source:RFAM;Acc:RF00066]	NA	NA	NA	NA	NA	NA	NA	NA	NA
LNCV6_120272_PI430048170	0.0467665	3.50975	3.50975	up	5.28809	5.32476	5.38645	4.13177	2.61803	3.43304	LNCV6_120272_PI430048170	lncRNA	TTGGAACCGGTTACTCCGCCGCTTCGTACTGGACTGCAAAGTAACAAGTACTTCGCCGGG	NR_122121	RefSeq	chr14	-	96501647	96502326	LOC730202	NA	"Homo sapiens uncharacterized LOC730202 (LOC730202), long non-coding RNA"	NA	bidirectional	PAPOLA	poly(A) polymerase alpha [Source:HGNC Symbol;Acc:HGNC:14981]	NA	NA	NA	NA	NA	NA	NA	NA	NA
LNCV6_1447_PI430048170	0.00648709	0.442594	2.25941	down	4.80465	5.06548	4.88123	5.78546	6.17805	6.2822	LNCV6_1447_PI430048170	lncRNA	ATTGTTCTATGAGATTTCGATGCTATCTTCATTGCCAGCAGCCCTGACAAAGATGCACTG	NR_122046	RefSeq	chr22	+	47631673	47855600	LOC284930	NA	"Homo sapiens uncharacterized LOC284930 (LOC284930), long non-coding RNA"	NA	intergenic	-	-	NA	NA	NA	NA	NA	NA	NA	NA	NA
LNCV6_122606_PI430048170	0.000400562	0.201405	4.96511	down	6.11634	6.07482	6.10035	8.33943	8.52306	8.35762	LNCV6_122606_PI430048170	lncRNA	AATGGCAGGATTTTCGCTAACACCAGTAGAGCTTGCCTCTATGACTGGAGTTTGGTAGTA	NR_002325	RefSeq	chr3	+	39408390	39408539	SNORA6	NA	"Homo sapiens small nucleolar RNA, H/ACA box 6 (SNORA6), small nucleolar RNA"	NA	intronic_sense	RPSA	ribosomal protein SA [Source:HGNC Symbol;Acc:HGNC:6502]	NA	NA	NA	NA	NA	NA	NA	NA	NA
LNCV6_75095_PI430048170	0.0155651	4.73999	4.73999	up	5.39339	4.98062	5.36244	2.29482	2.88809	3.57261	LNCV6_75095_PI430048170	lncRNA	GACCGTAGTGTTGGAAGTAGTTCATCTGATAGAAAATGGTTTCTTTCTAGCCAAGGTTCA	lnc-LRP2BP-2:3	lncipediav5.2	chr4	-	185400314	185406168	---	NA	-	NA	sense_intronic_ncRNA	ANKRD37	ankyrin repeat domain 37 [Source:HGNC Symbol;Acc:HGNC:29593]	NA	NA	NA	NA	NA	NA	NA	NA	NA
LNCV6_44299_PI430048170	0.0360686	0.424874	2.35364	down	5.66599	5.92354	5.65353	6.65332	7.46854	6.68733	LNCV6_44299_PI430048170	lncRNA	AGTGGATCTTAGCAACATAAGAATCAACTATGGTAGTACCTGTGATGCCCCCTCCTGAAA	lnc-ADGRB3-3:2	lncipediav5.2	chr6	+	67955443	67998723	---	NA	-	NA	lincRNA	-	-	NA	NA	NA	NA	NA	NA	NA	NA	NA
LNCV6_6576_PI430048170	0.000694372	2.60424	2.60424	up	8.70899	8.80092	8.76601	7.46248	7.42021	7.24286	LNCV6_6576_PI430048170	lncRNA	GGCATTAAGGTATACTGTGTACCAGAATCAGTTGTTGGAGAAAATTAAAGTTAAGTGGTT	NR_027155	RefSeq	NW_017852933.1	-	269442	324743	SMG1P3	NA	"Homo sapiens SMG1 pseudogene 3 (SMG1P3), non-coding RNA"	NA	exonic_sense	-	-	NA	NA	NA	NA	NA	NA	NA	NA	NA
LNCV6_26339_PI430048170	0.0137098	0.480443	2.08141	down	7.73138	8.12926	7.76424	8.9369	8.95838	8.9369	LNCV6_26339_PI430048170	lncRNA	TCGCATCCTGTCTCCCATTTTTGCTAAAATTCTATCTAGAGAAAGAGCTCATTTTTAGCT	ENST00000606055.1	ENSEMBL_GENCODE	chr13	-	54115849	54127343	LINC00458	NA	long intergenic non-protein coding RNA 458	NA	lincRNA	-	-	NA	NA	NA	NA	NA	NA	NA	NA	NA
LNCV6_88329_PI430048170	0.00132387	8.29275	8.29275	up	9.26496	9.23322	9.27734	6.41307	6.17198	6.00605	LNCV6_88329_PI430048170	lncRNA	CACCTCATCTTTTGCTCAAATTGAAATGTCATCGAACTGTATTTCTCAAGTCAATGGTCT	ENST00000609742.2	ENSEMBL_GENCODE	chr10	-	32887255	32889311	AL365203.2	NA	novel transcript	NA	lincRNA	CCDC7	coiled-coil domain containing 7 [Source:HGNC Symbol;Acc:HGNC:26533]	NA	NA	NA	NA	NA	NA	NA	NA	NA
LNCV6_16068_PI430048170	0.0325088	2.0601	2.0601	up	4.12066	3.76248	4.29064	2.49516	3.3614	3.1071	LNCV6_16068_PI430048170	lncRNA	AAACCTTTTGTGCCAGTCAAAAATTCTTGCTCTTGATATGTCATCACCGGAAACTACTTT	ENST00000444958.1	ENSEMBL_GENCODE	chr4	+	52712824	52720351	DANCR	NA	differentiation antagonizing non-protein coding RNA	NA	lincRNA	ERVMER34-1	endogenous retrovirus group MER34 member 1 [Source:HGNC Symbol;Acc:HGNC:42970]	NA	NA	NA	NA	NA	NA	NA	NA	NA
LNCV6_48656_PI430048170	0.0212861	12.9531	12.9531	up	6.73457	6.66707	6.84138	3.32698	1.6854	3.54451	LNCV6_48656_PI430048170	lncRNA	GCACTCTTCTGATATAAATTATAGCATCCCCGGATTCATTGTTTGAGTTGGTTTCTTTTT	lnc-ASMT-5:1	lncipediav5.2	chrX	+	1776358	1783392	---	NA	-	NA	lincRNA	-	-	NA	NA	NA	NA	NA	NA	NA	NA	NA
LNCV6_73676_PI430048170	0.0130912	3.51518	3.51518	up	3.96698	3.88986	3.97765	1.95002	1.80628	2.53265	LNCV6_73676_PI430048170	lncRNA	AGAAAGTCTGCATGGTCAAAAAGTGGATTACCAAGAACAAAGCATCATAATGTTGTCCAG	ENST00000488040.5	ENSEMBL_GENCODE	chr3	+	157175347	157285291	AC092944.1	NA	novel transcript	NA	antisense	RNA5SP146	"RNA, 5S ribosomal pseudogene 146 [Source:HGNC Symbol;Acc:HGNC:43046]"	NA	NA	NA	NA	NA	NA	NA	NA	NA
LNCV6_29950_PI430048170	0.0362106	2.98384	2.98384	up	3.65392	3.98727	3.90584	2.89131	1.69816	1.96081	LNCV6_29950_PI430048170	lncRNA	CAGCTTCTGCGTTTTCATTCTCAAGGCCTCTCTGAGTTGACCAGATATGATAAGGTCTCT	ENST00000574377.5	ENSEMBL_GENCODE	chr17	-	6999147	7012331	ALOX12-AS1	NA	ALOX12 antisense RNA 1	NA	antisense	RNASEK-C17orf49	RNASEK-C17orf49 readthrough [Source:HGNC Symbol;Acc:HGNC:44419]	NA	NA	NA	NA	NA	NA	NA	NA	NA
LNCV6_27973_PI430048170	0.0020111	0.387442	2.58103	down	4.72263	4.85705	4.88783	6.03988	6.39962	6.11151	LNCV6_27973_PI430048170	lncRNA	CAGAATTTGTGCCTGACCTAAACCCCTATCCTGAATGTTGACTTTAAATAAATAAAACCT	ENST00000619686.1	ENSEMBL_GENCODE	chr15	-	59115547	59116089	AC092757.3	NA	"novel transcript, antisense to CCNB2"	NA	lincRNA	CCNB2	cyclin B2 [Source:HGNC Symbol;Acc:HGNC:1580]	NA	NA	NA	NA	NA	NA	NA	NA	NA
LNCV6_30152_PI430048170	0.0219788	2.41392	2.41392	up	7.35366	7.17664	7.21468	6.07614	6.24513	5.52046	LNCV6_30152_PI430048170	lncRNA	ATGGTCTATCATGGGTGGTAATATCTAGTGTTCTAAGTGAATGTAGTAGATGCTGCTTAT	ENST00000584957.2	ENSEMBL_GENCODE	chr17	+	18809956	18810940	AC107982.3	NA	novel transcript	NA	lincRNA	TVP23B	trans-golgi network vesicle protein 23 homolog B (S. cerevisiae) [Source:HGNC Symbol;Acc:HGNC:20399]	NA	NA	NA	NA	NA	NA	NA	NA	NA
LNCV6_28580_PI430048170	0.0016161	0.49031	2.03953	down	5.20232	5.12311	5.21432	6.06536	6.28366	6.26705	LNCV6_28580_PI430048170	lncRNA	CAGGGAGAGACATTCATGAAGAGTTTCCCTTTGAAATAAAATATTCAGATTTTGTTTCCC	ENST00000558254.5	ENSEMBL_GENCODE	chr15	+	100849783	100856240	AC015712.1	NA	novel transcript	NA	lincRNA	RP11-66B24.3	-	NA	NA	NA	NA	NA	NA	NA	NA	NA
LNCV6_122623_PI430048170	0.00722658	6.14221	6.14221	up	4.68574	4.69024	4.81914	2.20845	1.59121	2.42075	LNCV6_122623_PI430048170	lncRNA	CATTTACAACCTTATGTATCCCCCTTAAAGAAACACGCACAAAAAATGAAAAGCTTAGGA	ENST00000606008.1	ENSEMBL_GENCODE	chr3	+	44667412	44669364	AC124045.1	NA	novel transcript	NA	lincRNA	ZNF35	zinc finger protein 35 [Source:HGNC Symbol;Acc:HGNC:13099]	NA	NA	NA	NA	NA	NA	NA	NA	NA
LNCV6_61514_PI430048170	0.00394082	0.446156	2.24137	down	6.62105	6.67542	6.69843	7.66197	7.83777	7.97266	LNCV6_61514_PI430048170	lncRNA	AAGAAAAATCATAATCCTCAGGGACACCCTTGTCAGCACAGTCTCCCTCAAAATGACCAA	lnc-BRF1-74:1	lncipediav5.2	chr14	-	106831766	106832052	---	NA	-	NA	lincRNA	-	-	NA	NA	NA	NA	NA	NA	NA	NA	NA
LNCV6_102113_PI430048170	0.00686903	0.335308	2.98233	down	6.84119	6.8661	6.91532	8.47197	8.17945	8.66123	LNCV6_102113_PI430048170	lncRNA	AAGTTCCAGAAGCTTTGCTCTCCTTATCCAAGCAGCGTTTGTACTTTGGCACTGGAAAGT	lnc-TRIM41-4:1	lncipediav5.2	chr5	+	181190941	181194486	---	NA	-	NA	antisense_lncRNA	TRIM7	tripartite motif containing 7 [Source:HGNC Symbol;Acc:HGNC:16278]	NA	NA	NA	NA	NA	NA	NA	NA	NA
LNCV6_65831_PI430048170	0.00142729	2.30874	2.30874	up	10.2068	10.2386	10.2128	9.07048	8.90466	9.05621	LNCV6_65831_PI430048170	lncRNA	CCAAGGATAGATTGTGTTTCGAAGAATGAAGATATACCAAATGTAGCAGTTTATCCTCAT	lnc-BCL11A-7:1	lncipediav5.2	chr2	-	60734894	60735715	---	NA	-	NA	lincRNA	-	-	NA	NA	NA	NA	NA	NA	NA	NA	NA
LNCV6_32030_PI430048170	0.000376019	0.235408	4.24795	down	3.06061	3.03722	3.37101	4.96915	5.33488	5.41208	LNCV6_32030_PI430048170	lncRNA	GACAAATTCCAAATGTCTCAAATACTGAATGGAGCCAGCTAGACCTACCTTCTCACCAAG	ENST00000598070.1	ENSEMBL_GENCODE	chr19	-	4654964	4655524	AC005339.1	NA	"novel transcript, antisense to TNFAIP8L1"	NA	antisense	MYDGF	myeloid-derived growth factor [Source:HGNC Symbol;Acc:HGNC:16948]	NA	NA	NA	NA	NA	NA	NA	NA	NA
LNCV6_44115_PI430048170	0.000951107	6.2146	6.2146	up	4.0797	4.62725	4.18661	1.791	1.7212	1.52107	LNCV6_44115_PI430048170	lncRNA	AACCAGTGACAATGATCAGAGATAGGGGGACTCAAGGGTAAGTAAAGTGCAGGATGAACT	ENST00000499502.2	ENSEMBL_GENCODE	chr4	-	6687448	6690519	LINC002481	NA	long intergenic non-protein coding RNA 2481	NA	lincRNA	S100P	S100 calcium binding protein P [Source:HGNC Symbol;Acc:HGNC:10504]	NA	NA	NA	NA	NA	NA	NA	NA	NA
LNCV6_125839_PI430048170	1.26639e-05	0.249345	4.01051	down	9.27734	9.09385	9.22855	11.1171	11.3004	11.1939	LNCV6_125839_PI430048170	lncRNA	TGCTATGTAAGATTATGAGTGATCCTCCCTCTATTTTGCAAACAGTCTGTAAGTAACTGA	NR_027406	RefSeq	chr9	+	124353472	124359186	LOC100129034	NA	"Homo sapiens uncharacterized LOC100129034 (LOC100129034), long non-coding RNA"	NA	exonic_antisense	NEK6	NIMA-related kinase 6 [Source:HGNC Symbol;Acc:HGNC:7749]	NA	NA	NA	NA	NA	NA	NA	NA	NA
LNCV6_48564_PI430048170	2.11681e-05	2.54309	2.54309	up	8.76997	8.66834	8.74634	7.42133	7.42151	7.30068	LNCV6_48564_PI430048170	lncRNA	GCTCTGTTGAATCCACTGGAGATTGTCCTGATACTAAGGACAAGTATCTGCTCCTATCAG	lnc-ANTXRL-3:1	lncipediav5.2	chr10	+	46200428	46204616	---	NA	-	NA	lincRNA	-	-	NA	NA	NA	NA	NA	NA	NA	NA	NA
LNCV6_117930_PI430048170	0.000340995	0.220044	4.54456	down	7.25424	7.18671	7.24713	9.54246	9.364	9.32558	LNCV6_117930_PI430048170	lncRNA	ATAAAGTCAAGGTGAAGGATGAACCACAGAGAAGATCCGCGAGGTTGTCTACTAAACCTG	lnc-GRM3-3:2	lncipediav5.2	chr7	+	84876660	84876918	---	NA	-	NA	lincRNA	-	-	NA	NA	NA	NA	NA	NA	NA	NA	NA
LNCV6_48202_PI430048170	0.0166156	0.449792	2.22325	down	4.28008	4.59529	4.33033	5.13353	5.7871	5.68194	LNCV6_48202_PI430048170	lncRNA	AATTGTGAGTGCATGAAAAGCCAGGGGAAGGGGCCTGAGCATCTCCTTCAGGGGTACCTG	lnc-ANO1-1:2	lncipediav5.2	chr11	+	70070507	70071155	---	NA	-	NA	lincRNA	ANO1	"anoctamin 1, calcium activated chloride channel [Source:HGNC Symbol;Acc:HGNC:21625]"	NA	NA	NA	NA	NA	NA	NA	NA	NA
LNCV6_67410_PI430048170	0.000174831	7.58662	7.58662	up	5.27436	5.40513	5.52609	2.546	2.22602	2.64206	LNCV6_67410_PI430048170	lncRNA	GAGTAGGGCTGGGTGTGTGTACAAACTAATGACAAATACTTGACAGTCACACAGCAGTGA	lnc-C17orf58-8:2	lncipediav5.2	chr17	-	67675157	67679556	---	NA	-	NA	antisense_lncRNA	PITPNC1	"phosphatidylinositol transfer protein, cytoplasmic 1 [Source:HGNC Symbol;Acc:HGNC:21045]"	NA	NA	NA	NA	NA	NA	NA	NA	NA
LNCV6_84075_PI430048170	0.000582905	2.19073	2.19073	up	8.35989	8.28237	8.27449	7.10387	7.12351	7.2894	LNCV6_84075_PI430048170	lncRNA	CCTTCACGGAACCTGGATAAACTACAGTTCCCGAATTAAACTTGTTTCTGATGAACTAGA	NR_109780	RefSeq	chr7	+	130913463	130921946	LOC100506860	NA	"Homo sapiens long intergenic non-protein coding RNA 513 (LINC00513), long non-coding RNA"	NA	intergenic	-	-	NA	NA	NA	NA	NA	NA	NA	NA	NA
LNCV6_3459_PI430048170	9.37815e-05	0.173967	5.74821	down	5.50264	5.47512	5.43045	8.0087	7.88832	8.07526	LNCV6_3459_PI430048170	lncRNA	AATCTCGGAGTTACCGATTCTGCGGCCGAGTAGTGGAGAAAGAGTGCCTGGGAGTCAGGA	NR_037657	RefSeq	chr12	+	55716291	55719707	BLOC1S1	NA	"Homo sapiens biogenesis of lysosomal organelles complex 1 subunit 1 (BLOC1S1), transcript variant 4, non-coding RNA"	NA	exonic_sense	RDH5	retinol dehydrogenase 5 (11-cis/9-cis) [Source:HGNC Symbol;Acc:HGNC:9940]	NA	NA	NA	NA	NA	NA	NA	NA	NA
LNCV6_107966_PI430048170	0.0142714	4.35993	4.35993	up	4.96493	4.69756	4.43058	2.73048	2.9847	1.81082	LNCV6_107966_PI430048170	lncRNA	GCCAGCTTTTGACTGTCATAATGCTTCCATTTGAAACATTGATTGAGCTAAAGATTCACG	lnc-LAMA5-3:2	lncipediav5.2	chr20	-	62300868	62302153	---	NA	-	NA	antisense_lncRNA	ADRM1	adhesion regulating molecule 1 [Source:HGNC Symbol;Acc:HGNC:15759]	NA	NA	NA	NA	NA	NA	NA	NA	NA
LNCV6_24652_PI430048170	0.00096104	0.176859	5.65423	down	3.93036	3.89552	4.24093	6.23406	6.86045	6.42276	LNCV6_24652_PI430048170	lncRNA	AAGGTGGAGTACTTGGCTAGATACTCTGTTTATTGTGTAATGGATTGAACCTTGAAAAAT	ENST00000619883.1	ENSEMBL_GENCODE	chr12	+	2885819	2886329	AC005911.1	NA	novel transcript	NA	sense_intronic	RHNO1	RAD9-HUS1-RAD1 interacting nuclear orphan 1 [Source:HGNC Symbol;Acc:HGNC:28206]	NA	NA	NA	NA	NA	NA	NA	NA	NA
LNCV6_35758_PI430048170	0.00288614	0.237322	4.21369	down	4.76144	5.04981	4.59546	6.90874	6.83313	6.92548	LNCV6_35758_PI430048170	lncRNA	ATGCCTAAGGTCTTTGAGGAATAGAGGAATAGAGGATGCTTGTTTCCTCTGCCTTCCTTG	ENST00000384300.1	ENSEMBL_GENCODE	chr8	-	23806229	23806377	RF00272	NA	-	NA	snoRNA	SNORA67	Small nucleolar RNA SNORA67 [Source:RFAM;Acc:RF00272]	NA	NA	NA	NA	NA	NA	NA	NA	NA
LNCV6_107022_PI430048170	0.00772361	6.10142	6.10142	up	9.87374	9.92889	9.82161	7.7068	7.05478	6.90643	LNCV6_107022_PI430048170	lncRNA	AAATCATATGGACGATCTTAGACATGGCAAGGCGAGAGCCATCTGGTCAACCTTAGACAT	lnc-ZNF730-15:1	lncipediav5.2	chr19	+	23439013	23439942	---	NA	-	NA	lincRNA	-	-	NA	NA	NA	NA	NA	NA	NA	NA	NA
LNCV6_75498_PI430048170	0.0321596	0.449121	2.22657	down	5.60083	6.04469	5.92778	6.45945	7.28897	7.19177	LNCV6_75498_PI430048170	lncRNA	TCTGTGTCTCCCACTGACTGCAGTAATAGAGAATTTCTTCTTGGGTTTTAGATTTCCTCC	lnc-ELOVL7-2:1	lncipediav5.2	chr5	-	60645515	60648147	---	NA	-	NA	sense_intronic_ncRNA	DEPDC1B	DEP domain containing 1B [Source:HGNC Symbol;Acc:HGNC:24902]	NA	NA	NA	NA	NA	NA	NA	NA	NA
LNCV6_89156_PI430048170	0.00315251	2.30359	2.30359	up	6.30098	6.22658	6.3218	5.0596	4.92107	5.24087	LNCV6_89156_PI430048170	lncRNA	TTCACATGAGTTAGACAAAGAGAAAGAAGCAGGACATTCTAGGAAGAAGGAACGGCCCAG	NR_038430	RefSeq	chr2	+	3558386	3561750	RNASEH1-AS1	NA	"Homo sapiens RNASEH1 antisense RNA 1 (RNASEH1-AS1), transcript variant 1, long non-coding RNA"	NA	exonic_antisense	RNASEH1	ribonuclease H1 [Source:HGNC Symbol;Acc:HGNC:18466]	NA	NA	NA	NA	NA	NA	NA	NA	NA
LNCV6_75728_PI430048170	1.32195e-07	9.13456	9.13456	up	4.77432	4.82262	4.74988	1.6181	1.56665	1.58856	LNCV6_75728_PI430048170	lncRNA	GTGTCTGAAATATTATGTCACATTCTAGAATAGCATGTTATAGTCAACTAGAAGTCTGGG	TMEM161B-AS1:54	lncipediav5.2	chr5	+	88268890	88323525	---	NA	-	NA	antisense_lncRNA	TMEM161B	transmembrane protein 161B [Source:HGNC Symbol;Acc:HGNC:28483]	NA	NA	NA	NA	NA	NA	NA	NA	NA
LNCV6_46544_PI430048170	5.50588e-06	0.202633	4.93502	down	6.48621	6.50303	6.62156	8.74467	8.85514	8.91862	LNCV6_46544_PI430048170	lncRNA	GGGAAGTCCTGTTTGTGAACTCAACGTTTCCACGGCTTTTCCATTAAACTTTACCCCAAA	NR_125751	RefSeq	chr17	-	61393455	61399606	TBX2-AS1	NA	"Homo sapiens TBX2 antisense RNA 1 (TBX2-AS1), transcript variant 3, long non-coding RNA"	NA	bidirectional	TBX2	T-box 2 [Source:HGNC Symbol;Acc:HGNC:11597]	NA	NA	NA	NA	NA	NA	NA	NA	NA
LNCV6_8727_PI430048170	0.0202135	4.18214	4.18214	up	4.20738	4.9001	4.23767	1.96478	1.76334	3.13249	LNCV6_8727_PI430048170	lncRNA	CAGCTGTAATTAGTCAGTTTTCTGTCCTGTCCACACAGAAAACCGTCTAGTTACAGTTGT	NR_031718	RefSeq	chr1	-	235852999	235853060	MIR1537	NA	"Homo sapiens microRNA 1537 (MIR1537), microRNA"	NA	intergenic	LYST	lysosomal trafficking regulator [Source:HGNC Symbol;Acc:HGNC:1968]	NA	NA	NA	NA	NA	NA	NA	NA	NA
LNCV6_39284_PI430048170	0.0378101	3.05093	3.05093	up	5.03377	4.81419	5.01779	3.2578	3.88501	2.64094	LNCV6_39284_PI430048170	lncRNA	ACCATTTCAGCCACAGCGATTGATCTGGATTTTCTGTAAAATTCCCTGATTTTTACATAT	ENST00000521030.1	ENSEMBL_GENCODE	chr8	-	40333173	40343363	SIRLNT	NA	SIRT1 regulating lncRNA tumor promoter	NA	lincRNA	-	-	NA	NA	NA	NA	NA	NA	NA	NA	NA
LNCV6_122862_PI430048170	0.0191371	3.39863	3.39863	up	4.5358	4.32896	4.48302	3.12367	2.1506	2.62347	LNCV6_122862_PI430048170	lncRNA	GGACATTTGCCATTCCAAGAATGAATTAACACTCTTCTAAGTGATCTATAAACTGAGATG	ENST00000477589.5	ENSEMBL_GENCODE	chr3	+	158740417	158743592	AC080013.1	NA	"novel transcript, antisense to RARRES1"	NA	antisense	MFSD1	major facilitator superfamily domain containing 1 [Source:HGNC Symbol;Acc:HGNC:25874]	NA	NA	NA	NA	NA	NA	NA	NA	NA
LNCV6_1452_PI430048170	0.000150313	4.43695	4.43695	up	4.2577	3.88005	3.99966	1.88156	1.74964	2.06607	LNCV6_1452_PI430048170	lncRNA	AAGGCCATGTTATGATGGTGAGTGAAGGAAGCAGGACGCAATATAGCAATGCTAAATAAA	NR_122070	RefSeq	chr3	+	42770611	42773635	LOC729083	NA	"Homo sapiens long intergenic non-protein coding RNA 2158 (LINC02158), long non-coding RNA"	NA	intergenic	CCDC13	coiled-coil domain containing 13 [Source:HGNC Symbol;Acc:HGNC:26358]	NA	NA	NA	NA	NA	NA	NA	NA	NA
LNCV6_78351_PI430048170	0.00291923	4.39603	4.39603	up	3.56683	3.8081	4.00781	1.67321	1.63072	1.70286	LNCV6_78351_PI430048170	lncRNA	CCTCATGACTCTTGCCTTAAACAAACAATAAATACAGTTTTAATGGAAGCCTGGCTCAAT	lnc-BBS9-1:1	lncipediav5.2	chr7	+	33640642	33643177	---	NA	-	NA	lincRNA	-	-	NA	NA	NA	NA	NA	NA	NA	NA	NA
LNCV6_17940_PI430048170	0.00398178	0.363285	2.75266	down	5.59082	5.59682	5.09458	6.83556	7.07989	6.78709	LNCV6_17940_PI430048170	lncRNA	CATCTGCAGAAAAGAAATACAAAAGATGGTGTTAGGACCCTCTCCAAATTAAAATTCTGA	ENST00000520882.1	ENSEMBL_GENCODE	chr5	-	141970637	141982687	AC005740.3	NA	novel transcript	NA	antisense	RNF14	ring finger protein 14 [Source:HGNC Symbol;Acc:HGNC:10058]	NA	NA	NA	NA	NA	NA	NA	NA	NA
LNCV6_110634_PI430048170	0.0443701	0.486099	2.05719	down	5.07424	5.28646	4.9356	6.16916	5.63038	6.50866	LNCV6_110634_PI430048170	lncRNA	GCACGCATAGCTGCCCCAGATCCCGGAAGAAAATCTCTCCCACACCACTGTAGTCAGAGA	NR_046111	RefSeq	chr2	+	109986979	109995281	LINC01123	NA	"Homo sapiens long intergenic non-protein coding RNA 1123 (LINC01123), transcript variant 2, long non-coding RNA"	NA	intergenic	GPAA1P1	glycosylphosphatidylinositol anchor attachment 1 pseudogene 1 [Source:HGNC Symbol;Acc:HGNC:4447]	NA	NA	NA	NA	NA	NA	NA	NA	NA
LNCV6_66269_PI430048170	0.030845	4.57142	4.57142	up	5.09465	4.95336	5.03354	3.19185	3.1011	1.88676	LNCV6_66269_PI430048170	lncRNA	TAAAGAAGTACTTGGACCAAGAAAAAGAAGAAGCTAAAGAAACTCCTGGGATTTCTCTCA	lnc-MITD1-1:1	lncipediav5.2	chr2	-	99170534	99178335	---	NA	-	NA	sense_intronic_ncRNA	LIPT1	lipoyltransferase 1 [Source:HGNC Symbol;Acc:HGNC:29569]	NA	NA	NA	NA	NA	NA	NA	NA	NA
LNCV6_58348_PI430048170	0.00568462	0.466509	2.14358	down	7.56118	7.52952	7.54942	8.49243	8.64175	8.79078	LNCV6_58348_PI430048170	lncRNA	CAACTAGCCCAAGCCCTACATTTCCCCGTTGTTTATAAAATAAACAGGTTTAAATGGTGG	lnc-JHY-5:1	lncipediav5.2	chr11	+	123062599	123063232	---	NA	-	NA	antisense_lncRNA	HSPA8	heat shock protein family A (Hsp70) member 8 [Source:HGNC Symbol;Acc:HGNC:5241]	NA	NA	NA	NA	NA	NA	NA	NA	NA
LNCV6_79437_PI430048170	0.0232036	2.6291	2.6291	up	3.47623	3.6556	3.99492	2.85713	1.91198	2.02915	LNCV6_79437_PI430048170	lncRNA	ACTCTTGGGTTACATTAGTTATAATATACACTCTGGAGGTGACTTGACCCATCATTGTGA	lnc-OR4F21-5:1	lncipediav5.2	chr8	-	305305	331026	---	NA	-	NA	lincRNA	-	-	NA	NA	NA	NA	NA	NA	NA	NA	NA
LNCV6_95546_PI430048170	0.0122106	0.214507	4.66185	down	4.70196	4.76284	4.63747	6.90718	6.42168	7.30543	LNCV6_95546_PI430048170	lncRNA	TGAGAAGTGGCTCCGGCTCTGATAACGGCGGTCCCAGATGGTAAGATGAGTTCCTTGCAC	lnc-NDUFA10-1:1	lncipediav5.2	chr2	-	239876232	239904708	---	NA	-	NA	sense_intronic_ncRNA	NDUFA10	"NADH dehydrogenase [ubiquinone] 1 alpha subcomplex subunit 10, mitochondrial [Source:UniProtKB/Swiss-Prot;Acc:O95299]"	NA	NA	NA	NA	NA	NA	NA	NA	NA
LNCV6_53553_PI430048170	0.00347911	3.60653	3.60653	up	7.49148	7.39527	7.5062	5.54096	5.86238	5.40078	LNCV6_53553_PI430048170	lncRNA	GAGAGCTGATAGTATTCATTCCACTCTTTTCATAATTGGTCAGAACAGTTAGAAATTGCT	lnc-EIF4G3-2:1	lncipediav5.2	chr1	-	20775655	20786640	---	NA	-	NA	sense_intronic_ncRNA	HP1BP3	"heterochromatin protein 1, binding protein 3 [Source:HGNC Symbol;Acc:HGNC:24973]"	NA	NA	NA	NA	NA	NA	NA	NA	NA
LNCV6_63166_PI430048170	0.00171934	0.322209	3.10357	down	4.20899	4.11879	4.20882	5.66816	5.76037	5.99215	LNCV6_63166_PI430048170	lncRNA	ACCCACCTAGAAACACACAGACAGACAGAGAAACAAGGACACAGGAATAATATGTGTAAT	lnc-DLX3-3:5	lncipediav5.2	chr17	-	50048688	50056034	---	NA	-	NA	antisense_lncRNA	ITGA3	integrin subunit alpha 3 [Source:HGNC Symbol;Acc:HGNC:6139]	NA	NA	NA	NA	NA	NA	NA	NA	NA
LNCV6_30592_PI430048170	0.00629038	3.9929	3.9929	up	6.5177	6.53834	6.45917	4.1914	4.48913	4.7831	LNCV6_30592_PI430048170	lncRNA	ACCGGTCAATGGCACTCATCATACCTTAGTTTTTAAATCTGCATTGTGGTCATAATCTGT	ENST00000586348.1	ENSEMBL_GENCODE	chr17	+	45545900	45563230	AC091132.4	NA	novel transcript	NA	lincRNA	RP11-798G7.4	-	NA	NA	NA	NA	NA	NA	NA	NA	NA
LNCV6_38240_PI430048170	0.0136674	15.9207	15.9207	up	6.84368	6.69461	6.75153	3.05297	1.62788	3.18559	LNCV6_38240_PI430048170	lncRNA	TATAATCCTTTTTATAGGCGGCAGGTCTTAAGAGATGAGGGTCCAGAGGAACGGATGAAG	LINC01764:7	lncipediav5.2	chr19	-	15829361	15835418	---	NA	-	NA	lincRNA	ZNF861P	"zinc finger protein 861, pseudogene [Source:HGNC Symbol;Acc:HGNC:34514]"	NA	NA	NA	NA	NA	NA	NA	NA	NA
LNCV6_19583_PI430048170	0.0207042	0.150149	6.66007	down	2.53744	4.03125	3.17014	6.00112	6.15346	6.17546	LNCV6_19583_PI430048170	lncRNA	TTGTGTTTTGTCGAGACTCTTTCATCCAGGGGAAGATTTGTTTGGCCACTGTGGGAAAAG	ENST00000518088.5	ENSEMBL_GENCODE	chr7	+	27107777	27122173	HOXA-AS2	NA	HOXA cluster antisense RNA 2	NA	antisense	HOXA3	homeobox A3 [Source:HGNC Symbol;Acc:HGNC:5104]	NA	NA	NA	NA	NA	NA	NA	NA	NA
LNCV6_27477_PI430048170	2.15269e-05	3.04177	3.04177	up	10.5838	10.589	10.5396	8.91007	9.01462	8.97161	LNCV6_27477_PI430048170	lncRNA	ATCGCTGGCATGTCTTGCCTAGAAAAGCATTTGGAATTGCTTATGTTCAATTACAGAAAT	ENST00000602422.1	ENSEMBL_GENCODE	chr14	+	103696353	103697163	AL049840.4	NA	"novel transcript, sense intronic to KLC1"	NA	sense_intronic	KLC1	kinesin light chain 1 [Source:HGNC Symbol;Acc:HGNC:6387]	NA	NA	NA	NA	NA	NA	NA	NA	NA
LNCV6_119547_PI430048170	0.000668067	2.39325	2.39325	up	6.48234	6.6514	6.74853	5.17757	5.49927	5.4218	LNCV6_119547_PI430048170	lncRNA	CCTGGTTTGGGATTTATCTTAAAGGTCTAGAAAGGCAACATTTTACTTCAGCAAAACTTG	NR_046451	RefSeq	chr12	+	9647918	9658415	LOC374443	NA	"Homo sapiens C-type lectin domain family 2 member D pseudogene (LOC374443), transcript variant 9, non-coding RNA"	NA	exonic_sense	RP11-705C15.2	-	NA	NA	NA	NA	NA	NA	NA	NA	NA
LNCV6_63658_PI430048170	0.0121048	5.01558	5.01558	up	11.4779	11.4332	11.4298	9.29607	9.38303	8.54584	LNCV6_63658_PI430048170	lncRNA	CTAGGATGATATGCATGTTTCAAGTGGTATTGAAAGCCGCACTGATGAATATGTAATAAT	NR_033770	RefSeq	chr18	+	109064	122219	ROCK1P1	NA	"Homo sapiens Rho associated coiled-coil containing protein kinase 1 pseudogene 1 (ROCK1P1), non-coding RNA"	NA	intergenic	MIR8078	microRNA 8078 [Source:HGNC Symbol;Acc:HGNC:50102]	NA	NA	NA	NA	NA	NA	NA	NA	NA
LNCV6_82503_PI430048170	0.00348735	2.00345	2.00345	up	8.53584	8.44364	8.48832	7.60135	7.5213	7.32538	LNCV6_82503_PI430048170	lncRNA	CAGTAGACCGACTGGAAGACCACACATAGCAGAAGCCATTCCAAATATGATAGATTCAAA	lnc-NAA30-5:2	lncipediav5.2	chr14	+	57629925	57630688	---	NA	-	NA	antisense_lncRNA	CTD-2325K12.1	-	NA	NA	NA	NA	NA	NA	NA	NA	NA
LNCV6_92137_PI430048170	0.00500519	0.45936	2.17694	down	4.12395	4.27032	4.24033	5.29345	5.53928	5.14516	LNCV6_92137_PI430048170	lncRNA	CAAGGCTTATAAGGTTCAAGCTTTTCATCAGAACAAATAAATTCTCTCCCCGCTAACTAT	lnc-ESCO1-6:1	lncipediav5.2	chr18	-	20968484	20969354	---	NA	-	NA	sense_intronic_ncRNA	ROCK1	"Rho-associated, coiled-coil containing protein kinase 1 [Source:HGNC Symbol;Acc:HGNC:10251]"	NA	NA	NA	NA	NA	NA	NA	NA	NA
LNCV6_96250_PI430048170	0.00769673	0.482859	2.071	down	5.25999	5.31065	5.55301	6.4544	6.13463	6.65579	LNCV6_96250_PI430048170	lncRNA	TTTCATGTAATTAAGACAAAACTCCATTTTTACCACTTCTCCCCACATAAAGCGTGTGTC	lnc-CXorf58-2:1	lncipediav5.2	chrX	+	23983607	23984806	---	NA	-	NA	antisense_lncRNA	KLHL15	kelch like family member 15 [Source:HGNC Symbol;Acc:HGNC:29347]	NA	NA	NA	NA	NA	NA	NA	NA	NA
LNCV6_96953_PI430048170	0.0124048	0.20857	4.79455	down	3.02486	4.20478	3.4928	5.66436	6.11073	5.94459	LNCV6_96953_PI430048170	lncRNA	ACTTCTTTCCTTGGTGCAGGAAGGCAGTCTTTGTTACATACAGCAGAACATAGGTTAATG	lnc-AGR3-4:1	lncipediav5.2	chr7	-	17033088	17033478	---	NA	-	NA	antisense_lncRNA	-	-	NA	NA	NA	NA	NA	NA	NA	NA	NA
LNCV6_118438_PI430048170	0.00660158	2.159	2.159	up	5.08312	4.84692	5.04612	3.58711	4.06795	3.95827	LNCV6_118438_PI430048170	lncRNA	GGATGAAGAGCTTGGTAGAGAGGTTGAGTTTGATATCTAAGTGTCAGCGGCATCAAACTC	lnc-HENMT1-2:1	lncipediav5.2	chr1	-	108690748	108692524	---	NA	-	NA	antisense_lncRNA	PRPF38B	pre-mRNA processing factor 38B [Source:HGNC Symbol;Acc:HGNC:25512]	NA	NA	NA	NA	NA	NA	NA	NA	NA
LNCV6_17497_PI430048170	1.57927e-05	4.97605	4.97605	up	5.88813	5.76093	5.87393	3.53764	3.55659	3.48617	LNCV6_17497_PI430048170	lncRNA	TTCTTATTGAAGAATGCCATAGAAATAAGGGTGTGAGGTATACTTACTTGACAGGAGAAT	ENST00000512724.5	ENSEMBL_GENCODE	chr5	+	88269050	88292755	TMEM161B-AS1	NA	TMEM161B antisense RNA 1	NA	antisense	TMEM161B	transmembrane protein 161B [Source:HGNC Symbol;Acc:HGNC:28483]	NA	NA	NA	NA	NA	NA	NA	NA	NA
LNCV6_14525_PI430048170	0.000422841	3.41785	3.41785	up	8.9593	8.921	8.87488	7.27445	7.09121	7.06218	LNCV6_14525_PI430048170	lncRNA	AGAAGGACTTGTTGCAACTGGAAAAGCAATTAAATGTGAATCGTGATCCAGGAGAAAGTA	ENST00000523354.1	ENSEMBL_GENCODE	chr3	-	9385836	9390619	THUMPD3-AS1	NA	THUMPD3 antisense RNA 1	NA	antisense	THUMPD3	THUMP domain containing 3 [Source:HGNC Symbol;Acc:HGNC:24493]	NA	NA	NA	NA	NA	NA	NA	NA	NA
LNCV6_19804_PI430048170	0.00438794	0.496546	2.01391	down	5.66174	5.62379	5.68689	6.54935	6.62461	6.81592	LNCV6_19804_PI430048170	lncRNA	CGTAGAGATCTTTGTATGTTTAGCTGAATGGAAAGTGAACTTGGTCCACTTCTCCCCCAA	ENST00000563054.1	ENSEMBL_GENCODE	chr7	+	57404783	57413541	AC237221.1	NA	-	NA	lincRNA	VN1R28P	vomeronasal 1 receptor 28 pseudogene [Source:HGNC Symbol;Acc:HGNC:37348]	NA	NA	NA	NA	NA	NA	NA	NA	NA
LNCV6_12130_PI430048170	0.00100674	2.48754	2.48754	up	5.70146	5.58374	5.59635	4.45196	4.30661	4.16775	LNCV6_12130_PI430048170	lncRNA	TGTGTCCTTATGGTGCAGAGTCCCAGCAAGCAGAGGTCTTTGTATCTGTTGAATAAAAAA	NR_103540	RefSeq	chr1	-	228164085	228165512	IBA57-AS1	NA	"Homo sapiens IBA57 divergent transcript (IBA57-DT), transcript variant 2, long non-coding RNA"	NA	bidirectional	IBA57	"IBA57 homolog, iron-sulfur cluster assembly [Source:HGNC Symbol;Acc:HGNC:27302]"	NA	NA	NA	NA	NA	NA	NA	NA	NA
LNCV6_31155_PI430048170	0.000260317	0.460981	2.16929	down	6.5492	6.50395	6.55202	7.66652	7.57907	7.70872	LNCV6_31155_PI430048170	lncRNA	TGAGGTGACTTGAGTTTTGGCAATTTGGCTTTCCCCAAGCCGCCGGAGCCATCTCCACAG	ENST00000576021.1	ENSEMBL_GENCODE	chr17	+	81867721	81868273	AC145207.2	NA	"novel transcript, antisense ARHGDIA"	NA	antisense	ARHGDIA	Rho GDP dissociation inhibitor (GDI) alpha [Source:HGNC Symbol;Acc:HGNC:678]	NA	NA	NA	NA	NA	NA	NA	NA	NA
LNCV6_119421_PI430048170	0.000372141	0.0826995	12.092	down	5.49091	5.09518	5.14474	8.92989	8.77769	8.84014	LNCV6_119421_PI430048170	lncRNA	ATGGGCTGTCTATGTCTTATTGCAAGAGAAACATTCCTCTGATTTAGGAGGAACTGCAAG	lnc-DRD2-4:1	lncipediav5.2	chr11	-	113405759	113407816	---	NA	-	NA	lincRNA	ANKK1	ankyrin repeat and kinase domain containing 1 [Source:HGNC Symbol;Acc:HGNC:21027]	NA	NA	NA	NA	NA	NA	NA	NA	NA
LNCV6_57164_PI430048170	0.00341267	2.44861	2.44861	up	6.94198	7.01349	6.95534	5.6861	5.50691	5.82535	LNCV6_57164_PI430048170	lncRNA	GGACGAAAATACCTGACCCTAGAGAATGTGGCTGATCTGGTGAGGCCATCCCCACTGACC	lnc-DCHS1-1:2	lncipediav5.2	chr11	-	6617010	6619409	---	NA	-	NA	sense_intronic_ncRNA	ILK	integrin linked kinase [Source:HGNC Symbol;Acc:HGNC:6040]	NA	NA	NA	NA	NA	NA	NA	NA	NA
LNCV6_114520_PI430048170	0.00240054	2.1612	2.1612	up	9.36494	9.29867	9.38464	8.38935	8.1741	8.13766	LNCV6_114520_PI430048170	lncRNA	TACGGGCAGTAGATGAATCGAAAAGGTGGATTCCACAGACCTTTGGATTTCATTGCATGA	lnc-ZCCHC10-1:1	lncipediav5.2	chr5	-	132987651	132988110	---	NA	-	NA	lincRNA	Y_RNA	Y RNA [Source:RFAM;Acc:RF00019]	NA	NA	NA	NA	NA	NA	NA	NA	NA
LNCV6_4929_PI430048170	1.00114e-05	2.41271	2.41271	up	8.17113	8.09373	8.09345	6.79392	6.90519	6.84649	LNCV6_4929_PI430048170	lncRNA	GACAACACGCATACGGTTAAGGCATTGCCACCTACTTCGTGGCATCTAACCATCGTTTTT	NR_023344	RefSeq	chr9	-	134164439	134164564	RNU6ATAC	NA	"Homo sapiens RNA, U6atac small nuclear (U12-dependent splicing) (RNU6ATAC), small nuclear RNA"	NA	intergenic	RNU6ATAC	"RNA, U6atac small nuclear (U12-dependent splicing) [Source:HGNC Symbol;Acc:HGNC:34017]"	NA	NA	NA	NA	NA	NA	NA	NA	NA
LNCV6_120979_PI430048170	8.54628e-05	3.2594	3.2594	up	8.42315	8.25604	8.5133	6.82817	6.67549	6.57543	LNCV6_120979_PI430048170	lncRNA	CAAGAAAGAATAATATGCAACCACTTTTCCAAGCCTAAGGTGAAAGGGCGGGCAGAACCT	NR_015389	RefSeq	chr18	+	5238099	5246508	LINC00667	NA	"Homo sapiens long intergenic non-protein coding RNA 667 (LINC00667), long non-coding RNA"	NA	intergenic	-	-	NA	NA	NA	NA	NA	NA	NA	NA	NA
LNCV6_101954_PI430048170	0.00151197	3.24035	3.24035	up	3.10233	3.33847	3.40628	1.59429	1.54291	1.63722	LNCV6_101954_PI430048170	lncRNA	GTGTCCAACCGCACAAATTTAGGTGAATGCATCAGTTGTTTTTTAAAGAAGGAAAAACTA	lnc-ELOA-2:2	lncipediav5.2	chr1	+	23723402	23724984	---	NA	-	NA	lincRNA	-	-	NA	NA	NA	NA	NA	NA	NA	NA	NA
LNCV6_19729_PI430048170	0.0122806	2.10387	2.10387	up	6.80721	6.78758	7.00322	5.59672	5.62712	6.10645	LNCV6_19729_PI430048170	lncRNA	TGTGTGCACTTACTCTCATCATTGTAATGACACTTGATGCTATGAGACTATAAATTAGAG	ENST00000454572.1	ENSEMBL_GENCODE	chr7	-	43951910	44019151	AC004951.4	NA	"novel transcript, POLR2J4 pseudogene-RASA4 pseudogene readthrough"	NA	processed_transcript	UBE2D4	ubiquitin conjugating enzyme E2D 4 (putative) [Source:HGNC Symbol;Acc:HGNC:21647]	NA	NA	NA	NA	NA	NA	NA	NA	NA
LNCV6_82149_PI430048170	0.000226021	7.67499	7.67499	up	4.38491	4.60624	4.51507	1.53573	1.59279	1.56517	LNCV6_82149_PI430048170	lncRNA	CGTTTAAGTTAGGGGAGGTAAAACCTCTCTGCTTTCTATGTGGAAAGTGAATTCTGTTGG	lnc-HPRT1-5:1	lncipediav5.2	chrX	+	134446268	134447085	---	NA	-	NA	lincRNA	-	-	NA	NA	NA	NA	NA	NA	NA	NA	NA
LNCV6_52643_PI430048170	0.00871583	0.484448	2.0642	down	5.24116	5.42716	5.4226	6.44263	6.13704	6.61567	LNCV6_52643_PI430048170	lncRNA	TGAGATGCGCCTACTTCTCCCTGGAGAAGCTCGAGGAAGCAGGAATGCTGGAGATGAGAC	ENST00000608616.5	ENSEMBL_GENCODE	chrX	-	149533988	149540813	LINC00893	NA	long intergenic non-protein coding RNA 893	NA	antisense	AF011889.5	-	NA	NA	NA	NA	NA	NA	NA	NA	NA
LNCV6_98868_PI430048170	1.90164e-08	0.167679	5.96379	down	7.2235	7.24971	7.25353	9.80901	9.81584	9.83068	LNCV6_98868_PI430048170	lncRNA	CTTGCCACAGCGACAGACTTCTCCCAAACAGGAAATAAAAGTGGGAAGCATTTTAAAACC	lnc-PGGT1B-7:1	lncipediav5.2	chr5	-	115171105	115174281	---	NA	-	NA	sense_intronic_ncRNA	TRIM36	tripartite motif containing 36 [Source:HGNC Symbol;Acc:HGNC:16280]	NA	NA	NA	NA	NA	NA	NA	NA	NA
LNCV6_28632_PI430048170	0.00929626	0.451508	2.2148	down	5.40645	5.35166	5.29811	6.23954	6.56095	6.6659	LNCV6_28632_PI430048170	lncRNA	GGGTTTTTCCAAGTTGCCATAGGGGCTCTCCAAATATTTCACTTGATACTGAATTTTACA	ENST00000620075.1	ENSEMBL_GENCODE	chr16	-	968375	969012	AC009041.4	NA	"novel transcript, sense intronic to LMF1"	NA	sense_intronic	LMF1	lipase maturation factor 1 [Source:HGNC Symbol;Acc:HGNC:14154]	NA	NA	NA	NA	NA	NA	NA	NA	NA
LNCV6_106782_PI430048170	0.00853293	3.18466	3.18466	up	3.29201	3.84773	3.49421	1.60355	1.56233	2.36249	LNCV6_106782_PI430048170	lncRNA	CCTGGCTCTGAGAAGAAGCTACAAAACACAGTAGAAGAAAAAGAAAACAGTCTTTTAAAG	ENST00000492300.1	ENSEMBL_GENCODE	chr2	+	9115197	9116884	AC093904.3	NA	novel transcript	NA	lincRNA	-	-	NA	NA	NA	NA	NA	NA	NA	NA	NA
LNCV6_111073_PI430048170	0.00597821	2.66386	2.66386	up	6.10181	6.07573	5.95672	4.87041	4.61053	4.37415	LNCV6_111073_PI430048170	lncRNA	TGCCACTGTTTCCTTTACTTAAGAAAGAGCTAGCTCAAGGTTATATGTTGACATGTCTAT	lnc-EOGT-1:2	lncipediav5.2	chr3	-	69024281	69026100	---	NA	-	NA	sense_intronic_ncRNA	TMF1	TATA element modulatory factor 1 [Source:HGNC Symbol;Acc:HGNC:11870]	NA	NA	NA	NA	NA	NA	NA	NA	NA
LNCV6_113912_PI430048170	0.00218467	9.13252	9.13252	up	6.77074	6.95771	6.72162	3.70995	3.90598	3.17749	LNCV6_113912_PI430048170	lncRNA	GTTGCCTGTCCAATATGAAGTAGAAAAGCAGATTTCTGGATTACAGTATTTGTCAACATA	ENST00000526648.2	ENSEMBL_GENCODE	chr8	-	11123381	11126064	AF131215.4	NA	novel transcript	NA	sense_intronic	XKR6	X-linked Kx blood group related 6 [Source:HGNC Symbol;Acc:HGNC:27806]	NA	NA	NA	NA	NA	NA	NA	NA	NA
LNCV6_9949_PI430048170	0.00541883	0.492735	2.02949	down	7.13206	7.0917	7.0285	8.00113	8.29406	8.00212	LNCV6_9949_PI430048170	lncRNA	GCAGAAGTGGGGCTGACAGGGCAGAGGGTTGCGCCCCCTCACCATCCCTTCTGCCTGCAG	NR_106969	RefSeq	NT_187607.1	+	1982560	1982627	MIR6511A2	NA	"Homo sapiens microRNA 6511a-2 (MIR6511A2), microRNA"	NA	intergenic	-	-	NA	NA	NA	NA	NA	NA	NA	NA	NA
LNCV6_58745_PI430048170	0.00397097	0.494763	2.02117	down	4.99621	4.82866	5.09085	5.9602	5.99136	6.02119	LNCV6_58745_PI430048170	lncRNA	GGAAAAGGAAAATGAATAGGATAACTCACGTGCTAAGCAGAGCTCTCTCTCCACCCCTTT	lnc-RERGL-4:1	lncipediav5.2	chr12	-	18041403	18046109	---	NA	-	NA	lincRNA	-	-	NA	NA	NA	NA	NA	NA	NA	NA	NA
LNCV6_11645_PI430048170	1.07579e-05	7.57796	7.57796	up	5.58989	5.36711	5.48942	2.59012	2.67388	2.41348	LNCV6_11645_PI430048170	lncRNA	ACAAATGCGAGTTAGGGGCTACCCAGAGTTGTGATAGAAATAAACTAAATTTCCAGCGGA	ENST00000442130.1	ENSEMBL_GENCODE	chr1	+	160261744	160262778	AL139011.1	NA	novel transcript	NA	antisense	DCAF8	DDB1 and CUL4 associated factor 8 [Source:HGNC Symbol;Acc:HGNC:24891]	NA	NA	NA	NA	NA	NA	NA	NA	NA
LNCV6_119835_PI430048170	0.0309775	0.357194	2.7996	down	4.44145	4.5122	3.59782	5.39871	6.30204	5.22953	LNCV6_119835_PI430048170	lncRNA	GAAAAGTTTATCCTCACCCTATCTACTTCCAGCAATTTCCTTCCAATTCTATCTGTAGTA	NR_110057	RefSeq	chr12	-	127324154	127340072	LOC101927616	NA	"Homo sapiens long intergenic non-protein coding RNA 2375 (LINC02375), long non-coding RNA"	NA	intergenic	RP11-955H22.2	-	NA	NA	NA	NA	NA	NA	NA	NA	NA
LNCV6_62785_PI430048170	0.0195448	3.35314	3.35314	up	6.28964	6.42856	6.32986	4.97061	4.64444	4.05689	LNCV6_62785_PI430048170	lncRNA	CCAGCTTGCAGAATTAATTGACTGTCTAGACAAAGATTATTGGGAAGCAGAACTCTGCAA	lnc-UTP6-1:2	lncipediav5.2	chr17	-	32003109	32003326	---	NA	-	NA	lincRNA	LRRC37B	leucine rich repeat containing 37B [Source:HGNC Symbol;Acc:HGNC:29070]	NA	NA	NA	NA	NA	NA	NA	NA	NA
LNCV6_31335_PI430048170	0.000247542	0.19769	5.05842	down	5.02195	5.10803	5.07847	7.39813	7.28814	7.52944	LNCV6_31335_PI430048170	lncRNA	ACATCATTCTGGAATTCTCCTGCCTCTGTCAAGGAGCCTGAATAAACGTGGATGCTATCA	ENST00000609424.1	ENSEMBL_GENCODE	chr18	+	8801656	8802305	AP000864.1	NA	"novel transcript, sense intronic to SOGA2"	NA	sense_intronic	MTCL1	microtubule crosslinking factor 1 [Source:HGNC Symbol;Acc:HGNC:29121]	NA	NA	NA	NA	NA	NA	NA	NA	NA
LNCV6_47297_PI430048170	0.0407816	2.81171	2.81171	up	3.56513	3.63486	3.35847	2.64922	1.58875	1.58221	LNCV6_47297_PI430048170	lncRNA	GGATTCAGATCAGCTCACAGTGCTCCAAAAATATAGCAAAGTGAAACAAATGTGCAAATA	lnc-FOXD1-5:1	lncipediav5.2	chr5	-	73113013	73117741	---	NA	-	NA	lincRNA	TMEM171	transmembrane protein 171 [Source:HGNC Symbol;Acc:HGNC:27031]	NA	NA	NA	NA	NA	NA	NA	NA	NA
LNCV6_12495_PI430048170	0.00311661	2.95911	2.95911	up	9.09836	9.08037	9.07249	7.35278	7.66568	7.52046	LNCV6_12495_PI430048170	lncRNA	CCAAGGCAGTTTGTTTTGCAATCTTTTGCATGATTTTAGCTCTGTATAGTTTAGTGAATG	ENST00000607241.1	ENSEMBL_GENCODE	chr2	+	9555899	9556775	AC073195.1	NA	novel transcript	NA	lincRNA	ADAM17	ADAM metallopeptidase domain 17 [Source:HGNC Symbol;Acc:HGNC:195]	NA	NA	NA	NA	NA	NA	NA	NA	NA
LNCV6_9282_PI430048170	0.000285408	0.413957	2.41571	down	6.84449	6.82703	6.70507	8.09049	8.16579	7.93183	LNCV6_9282_PI430048170	lncRNA	GCGTCGGTCGTGGTAGATAGGCGGTCATGCATACGAATTTTCAGCTCTTGTTCTGGTGAC	NR_031707	RefSeq	chr10	-	103394252	103394401	MIR1307	NA	"Homo sapiens microRNA 1307 (MIR1307), microRNA"	NA	exonic_sense	USMG5	up-regulated during skeletal muscle growth 5 homolog (mouse) [Source:HGNC Symbol;Acc:HGNC:30889]	NA	NA	NA	NA	NA	NA	NA	NA	NA
LNCV6_59491_PI430048170	0.0137519	16.5228	16.5228	up	6.84865	7.20198	6.90042	3.22764	1.67534	3.39989	LNCV6_59491_PI430048170	lncRNA	GAGTATTTCTGTCTGCAACCCTTGGGGACTGTTTCAGACCCCATGAAGAAGCAGCATTGA	lnc-PWP1-3:1	lncipediav5.2	chr12	+	107333942	107335261	---	NA	-	NA	sense_intronic_ncRNA	BTBD11	BTB (POZ) domain containing 11 [Source:HGNC Symbol;Acc:HGNC:23844]	NA	NA	NA	NA	NA	NA	NA	NA	NA
LNCV6_93876_PI430048170	0.00554325	4.18527	4.18527	up	5.06389	4.82565	5.26139	2.54554	2.88715	3.41898	LNCV6_93876_PI430048170	lncRNA	GGTTCAGGCCTCCTTTATGATACATGCCACAAACACAATATCTTTGTATTAAAAGGATTT	NR_125361	RefSeq	chr1	-	2374852	2391751	MORN1	NA	"Homo sapiens MORN repeat containing 1 (MORN1), transcript variant 3, non-coding RNA"	NA	exonic_sense	MORN1	MORN repeat containing 1 [Source:HGNC Symbol;Acc:HGNC:25852]	NA	NA	NA	NA	NA	NA	NA	NA	NA
LNCV6_97400_PI430048170	3.69225e-05	0.159786	6.25837	down	3.62217	3.29305	3.44012	6.02403	6.25638	6.01816	LNCV6_97400_PI430048170	lncRNA	ATGAGCAATCCTTTAAGCACTTTCTTCCCCGTTATGCTCCAAAGTACGGGTCCCAAGTTT	lnc-AURKB-3:4	lncipediav5.2	chr17	-	8209997	8210600	---	NA	-	NA	sense_intronic_ncRNA	AURKB	aurora kinase B [Source:HGNC Symbol;Acc:HGNC:11390]	NA	NA	NA	NA	NA	NA	NA	NA	NA
LNCV6_67938_PI430048170	0.0220084	2.55274	2.55274	up	7.98299	7.85236	7.95335	6.64827	6.86877	6.12008	LNCV6_67938_PI430048170	lncRNA	TTAAATAAAAACCAGATACGGATATAATGCAGGAGAAGCTACCCACCATGCGGTGGATTC	lnc-CCDC169-SOHLH2-2:3	lncipediav5.2	chr13	-	36304450	36312411	---	NA	-	NA	sense_intronic_ncRNA	SPG20	spastic paraplegia 20 (Troyer syndrome) [Source:HGNC Symbol;Acc:HGNC:18514]	NA	NA	NA	NA	NA	NA	NA	NA	NA
LNCV6_95085_PI430048170	0.0034271	0.250859	3.9863	down	4.83129	4.75866	4.77819	6.76921	6.55173	6.99872	LNCV6_95085_PI430048170	lncRNA	CTAATGCAGTTTGAGGACCCCCTCTAGAAGTGACAACCAATGAGAGTACATGAAACATGC	lnc-NECAB1-3:1	lncipediav5.2	chr8	+	90701081	90701876	---	NA	-	NA	antisense_lncRNA	TMEM64	transmembrane protein 64 [Source:HGNC Symbol;Acc:HGNC:25441]	NA	NA	NA	NA	NA	NA	NA	NA	NA
LNCV6_106952_PI430048170	0.0313783	3.32417	3.32417	up	5.07362	4.75188	4.98835	3.32726	2.41762	3.63285	LNCV6_106952_PI430048170	lncRNA	AATCACCTCTGATTTTAAACTTCCTAACAGTCTGGCCATGGAGGCATGGTATCCGTAACA	lnc-SLC39A11-10:40	lncipediav5.2	chr17	-	72071048	72084081	---	NA	-	NA	lincRNA	-	-	NA	NA	NA	NA	NA	NA	NA	NA	NA
LNCV6_20256_PI430048170	0.0288815	2.30713	2.30713	up	4.20175	3.85057	3.89841	3.16402	2.2493	2.80205	LNCV6_20256_PI430048170	lncRNA	CATCTTTTCAAAAATTCCTTTTCTGCTTGTTGACTATCTCTGCTATTTGCAACCAGAAGT	ENST00000419211.1	ENSEMBL_GENCODE	chr7	+	135926455	135932881	AC015987.1	NA	"novel transcript, antisense to MTPN"	NA	antisense	MTPN	myotrophin [Source:HGNC Symbol;Acc:HGNC:15667]	NA	NA	NA	NA	NA	NA	NA	NA	NA
LNCV6_66329_PI430048170	0.0166129	0.327652	3.05202	down	4.68439	4.60026	4.67947	6.2736	5.84506	6.58291	LNCV6_66329_PI430048170	lncRNA	GTATTTGAAAAGCAATCAGTCCGACCTTCCCCCATAGATTCATCGGAAGGCATTCTCTTC	PANTR1:31	lncipediav5.2	chr2	-	104807579	104853815	---	NA	-	NA	lincRNA	POU3F3	POU class 3 homeobox 3 [Source:HGNC Symbol;Acc:HGNC:9216]	NA	NA	NA	NA	NA	NA	NA	NA	NA
LNCV6_118888_PI430048170	0.0040856	4.6934	4.6934	up	7.05101	6.61618	6.54159	4.57921	4.48406	4.50594	LNCV6_118888_PI430048170	lncRNA	GGATTCTGCTCTCAGAATACTTCAACAGTGTCGTAAAACTTGTGTTTGACTTTAAAGAAA	lnc-ARHGAP22-2:1	lncipediav5.2	chr10	-	48443835	48445816	---	NA	-	NA	lincRNA	ARHGAP22	Rho GTPase activating protein 22 [Source:HGNC Symbol;Acc:HGNC:30320]	NA	NA	NA	NA	NA	NA	NA	NA	NA
LNCV6_5874_PI430048170	0.0347749	2.45122	2.45122	up	5.29341	5.45972	5.3668	4.24845	3.4986	4.35594	LNCV6_5874_PI430048170	lncRNA	ACAAAACCCTCAATAAAGTCCACGAGGGAAGAGAAGGAACGGTGGATCCGTTCCAAATAT	NR_029396	RefSeq	chr10	-	48010131	48031640	CTGLF12P	NA	"Homo sapiens ArfGAP with GTPase domain, ankyrin repeat and PH domain 12, pseudogene (AGAP12P), non-coding RNA"	NA	intergenic	AGAP12P	"ArfGAP with GTPase domain, ankyrin repeat and PH domain 12, pseudogene [Source:HGNC Symbol;Acc:HGNC:23661]"	NA	NA	NA	NA	NA	NA	NA	NA	NA
LNCV6_22077_PI430048170	0.00492936	0.370363	2.70005	down	4.91635	5.0078	4.88891	6.14959	6.58771	6.3439	LNCV6_22077_PI430048170	lncRNA	AGCGACGGGCGCGAGGGCCGGGGCATTCCCACGGCCGCGACGGCCCTCTCCGCGAGCGCG	ENST00000602703.1	ENSEMBL_GENCODE	chr9	+	94166289	94200627	MIRLET7A1HG	NA	miRlet-7a-1/let-7f-1/let-7d cluster host gene	NA	lincRNA	MIRLET7F1	microRNA let-7f-1 [Source:HGNC Symbol;Acc:HGNC:31483]	NA	NA	NA	NA	NA	NA	NA	NA	NA
LNCV6_90594_PI430048170	0.0049859	9.47749	9.47749	up	5.35308	5.42839	5.50083	2.4791	2.30453	1.64089	LNCV6_90594_PI430048170	lncRNA	TGCAACCCAAAGGATCTAAACTACATCATTTGGAAGATTTTTATTATTCTCCAGCTTCCA	lnc-ACADL-3:1	lncipediav5.2	chr2	-	210079804	210104195	---	NA	-	NA	sense_intronic_ncRNA	KANSL1L	KAT8 regulatory NSL complex subunit 1 like [Source:HGNC Symbol;Acc:HGNC:26310]	NA	NA	NA	NA	NA	NA	NA	NA	NA
LNCV6_11723_PI430048170	0.00202465	7.7706	7.7706	up	9.50383	9.71181	9.57286	6.75458	6.85674	6.23797	LNCV6_11723_PI430048170	lncRNA	ATTTTACAACACGAGCGAATAAATCATCTCCAAACCAACAAGATGTCACCTTCAGGCTCC	ENST00000606154.1	ENSEMBL_GENCODE	chr1	+	170667381	170669425	Z97200.1	NA	novel transcript	NA	lincRNA	PRRX1	paired related homeobox 1 [Source:HGNC Symbol;Acc:HGNC:9142]	NA	NA	NA	NA	NA	NA	NA	NA	NA
LNCV6_49236_PI430048170	0.00283046	2.30933	2.30933	up	5.43146	5.23007	5.5154	4.3893	3.93462	4.2094	LNCV6_49236_PI430048170	lncRNA	TTTGTGGCAGGTGACTCTGAAGCAGAACTCTTGAGATGGAAGGATTGTCATCTGAGGAAA	lnc-TGFBRAP1-1:14	lncipediav5.2	chr2	-	105331403	105337244	---	NA	-	NA	NA	TGFBRAP1	transforming growth factor beta receptor associated protein 1 [Source:HGNC Symbol;Acc:HGNC:16836]	NA	NA	NA	NA	NA	NA	NA	NA	NA
LNCV6_33574_PI430048170	0.0440889	3.69821	3.69821	up	4.4873	4.68737	4.6701	1.80404	2.60585	3.36968	LNCV6_33574_PI430048170	lncRNA	AAGTGGCCACTCCGAGCTTAGGGGCCTTCTTAGATGGCTGAGTGCCGGCAATGCAGGACC	ENST00000615354.1	ENSEMBL_GENCODE	chr20	+	63218041	63218502	AL096828.3	NA	novel transcript	NA	lincRNA	YTHDF1	YTH N(6)-methyladenosine RNA binding protein 1 [Source:HGNC Symbol;Acc:HGNC:15867]	NA	NA	NA	NA	NA	NA	NA	NA	NA
LNCV6_35611_PI430048170	0.000177455	0.406709	2.45876	down	5.76441	5.58285	5.5384	6.85003	7.06088	6.86905	LNCV6_35611_PI430048170	lncRNA	GGTTTCATTGGTTTTCTTGGCTTTGTGCTTGTTAAACCTGGTATTTCTATTGATACAGCA	ENST00000384372.1	ENSEMBL_GENCODE	chrX	+	133152754	133152892	RF00393	NA	-	NA	snoRNA	SNORA8	Small nucleolar RNA SNORA8 [Source:RFAM;Acc:RF00393]	NA	NA	NA	NA	NA	NA	NA	NA	NA
LNCV6_33631_PI430048170	0.0291003	2.1373	2.1373	up	5.07306	4.91729	5.02879	4.15073	3.46361	4.03279	LNCV6_33631_PI430048170	lncRNA	AAGAATATTTTCTAAGACCCCGAACTCCAGATATGCGATGGGGCAAATCCTGAAGCGTAC	ENST00000625115.1	ENSEMBL_GENCODE	chr21	+	7430760	7465784	CU633904.1	NA	uncharacterized LOC102724951	NA	lincRNA	CH507-254M2.6	-	NA	NA	NA	NA	NA	NA	NA	NA	NA
LNCV6_123137_PI430048170	0.00545533	2.40628	2.40628	up	7.02907	7.07427	6.97369	5.97894	5.63371	5.63783	LNCV6_123137_PI430048170	lncRNA	GCACTGCAGACTCAGCTGAGCACTGATACAAAGAAAGACAAACATCGTAAGAAGCAATAG	lnc-METTL14-3:14	lncipediav5.2	chr4	+	118591791	118646095	---	NA	-	NA	lincRNA	RP11-384K6.6	-	NA	NA	NA	NA	NA	NA	NA	NA	NA
LNCV6_63105_PI430048170	0.0140848	2.06743	2.06743	up	7.62775	7.67634	7.7116	6.41776	6.87591	6.53994	LNCV6_63105_PI430048170	lncRNA	TGTGTTTTCTGAAATACAGTCCCGCAGAGGGCAGTCTTGGGAAATTACTGTTCTCACACA	lnc-RPRML-3:2	lncipediav5.2	chr17	-	47055100	47100261	---	NA	-	NA	lincRNA	RP11-156P1.2	-	NA	NA	NA	NA	NA	NA	NA	NA	NA
LNCV6_124421_PI430048170	0.000541745	0.47519	2.10442	down	11.864	11.914	11.9704	12.982	13.0022	12.9865	LNCV6_124421_PI430048170	lncRNA	CCAAAAAAGAATGAACACCCCTGACTCTGGAATGGTGTATACTGCCACATCAGTGTTTGA	NONHSAT116652.2	NONCODEv5	chr6_GL000251v2_alt	+	2201385	2205155	---	NA	-	NA	exonic_sense	-	-	NA	NA	NA	NA	NA	NA	NA	NA	NA
LNCV6_94244_PI430048170	0.0219295	0.165104	6.05679	down	3.15033	2.77304	3.15505	5.48578	6.26743	4.76997	LNCV6_94244_PI430048170	lncRNA	ATGCCAATGGTTGTACTTGTGGTGAAGTTGAAGTGAAATAAAGTTTTTAAAGTGGCTGCA	lnc-VPS35-1:1	lncipediav5.2	chr16	-	46620465	46621351	---	NA	-	NA	sense_intronic_ncRNA	SHCBP1	SHC SH2-domain binding protein 1 [Source:HGNC Symbol;Acc:HGNC:29547]	NA	NA	NA	NA	NA	NA	NA	NA	NA
LNCV6_118601_PI430048170	0.0117234	0.489398	2.04333	down	4.6305	5.22319	4.78637	5.70892	6.20466	5.83957	LNCV6_118601_PI430048170	lncRNA	TTCATACTTATTGTTCTTTCAATAGCAAAATGTACTGAAAGCTCTCCAGTCCCCCCTCCA	lnc-TEX35-3:1	lncipediav5.2	chr1	+	178480606	178481206	---	NA	-	NA	sense_intronic_ncRNA	Metazoa_SRP	Metazoan signal recognition particle RNA [Source:RFAM;Acc:RF00017]	NA	NA	NA	NA	NA	NA	NA	NA	NA
LNCV6_19736_PI430048170	0.00121675	0.162353	6.15941	down	8.21666	8.15546	8.10864	10.9562	10.5451	10.8201	LNCV6_19736_PI430048170	lncRNA	AGTGGAATCGCCTTCCCCCGGAAGCTGTTGTAAAAATTAAAGGATGTATGTGAGTGCACA	ENST00000443162.1	ENSEMBL_GENCODE	chr7	+	44848416	44849568	LINC01952	NA	long intergenic non-protein coding RNA 1952	NA	antisense	H2AFV	H2A histone family member V [Source:HGNC Symbol;Acc:HGNC:20664]	NA	NA	NA	NA	NA	NA	NA	NA	NA
LNCV6_51397_PI430048170	0.000137478	0.406529	2.45985	down	4.76205	4.92067	4.72038	6.03852	6.1821	6.08226	LNCV6_51397_PI430048170	lncRNA	ACAGCTGAATTGATGATATGATGACAGGCTCATCCCTCCATTGTAAACTATGCTGCGTAA	ENST00000551082.2	ENSEMBL_GENCODE	chr12	+	76562294	76615567	AC107032.2	NA	-	NA	lincRNA	OSBPL8	oxysterol binding protein like 8 [Source:HGNC Symbol;Acc:HGNC:16396]	NA	NA	NA	NA	NA	NA	NA	NA	NA
LNCV6_124018_PI430048170	0.00151441	2.83676	2.83676	up	6.2392	6.13282	5.98731	4.69994	4.76871	4.35603	LNCV6_124018_PI430048170	lncRNA	TAGAAAGCTGCCAACCTCTTAGACTCAAACGAAATCATTTTCCCATTTGTTACCCTCAGA	lnc-ZKSCAN8-3:1	lncipediav5.2	chr6	+	28170844	28172521	---	NA	-	NA	lincRNA	ZNF192P1	zinc finger protein 192 pseudogene 1 [Source:HGNC Symbol;Acc:HGNC:18777]	NA	NA	NA	NA	NA	NA	NA	NA	NA
LNCV6_116320_PI430048170	6.7215e-06	26.1601	26.1601	up	6.29965	6.4678	6.37758	1.69203	1.62966	1.69936	LNCV6_116320_PI430048170	lncRNA	CAGCTGGTAAATGTCCCCAAGGTACTCAATAATAAAGAGAAAAATAACTTTACAGTGGAA	lnc-MPHOSPH8-22:1	lncipediav5.2	chr13	+	18485117	18486350	---	NA	-	NA	lincRNA	ZNF962P	"zinc finger protein 962, pseudogene [Source:HGNC Symbol;Acc:HGNC:39250]"	NA	NA	NA	NA	NA	NA	NA	NA	NA
LNCV6_85600_PI430048170	0.0197452	0.480197	2.08248	down	4.18672	4.25034	4.46257	4.96534	5.60674	5.44297	LNCV6_85600_PI430048170	lncRNA	TTCACAGGATTGTTCAGAAATCCACCCAGGGTCTTTCTGCTTCTTCCTAATTCCAGCAGA	lnc-AGT-6:9	lncipediav5.2	chr1	-	230785082	230807106	---	NA	-	NA	antisense_lncRNA	CAPN9	calpain 9 [Source:HGNC Symbol;Acc:HGNC:1486]	NA	NA	NA	NA	NA	NA	NA	NA	NA
LNCV6_118169_PI430048170	0.00414084	0.380819	2.62592	down	6.43325	6.48893	6.68717	7.653	8.18064	7.9186	LNCV6_118169_PI430048170	lncRNA	GAAAAACTATCACTTAAACAAAGCCATTGAAACCCCAGCATCATGTGTGGATTTTTTAAC	NR_015440	RefSeq	chr1	-	3059616	3067725	LINC00982	NA	"Homo sapiens long intergenic non-protein coding RNA 982 (LINC00982), transcript variant 1, long non-coding RNA"	NA	intergenic	PRDM16	PR domain containing 16 [Source:HGNC Symbol;Acc:HGNC:14000]	NA	NA	NA	NA	NA	NA	NA	NA	NA
LNCV6_69924_PI430048170	0.000133024	0.14946	6.69077	down	4.84305	4.81954	4.80796	7.49168	7.55647	7.64502	LNCV6_69924_PI430048170	lncRNA	GGCCAAGACCTTGTTCTTGCCATTTTAGAGATTCAGAATATAATCTACAAAGTTAGAGAT	NR_110589	RefSeq	chr12	-	49959451	49962924	LOC101927318	NA	"Homo sapiens uncharacterized LOC101927318 (LOC101927318), transcript variant 2, long non-coding RNA"	NA	exonic_antisense	AQP6	aquaporin 6 [Source:HGNC Symbol;Acc:HGNC:639]	NA	NA	NA	NA	NA	NA	NA	NA	NA
LNCV6_56077_PI430048170	0.00578307	3.60468	3.60468	up	9.25226	9.32987	9.33294	7.36618	7.73746	7.21159	LNCV6_56077_PI430048170	lncRNA	TTAGAAATGCCTCAAAGGTTAGAAAGCCGAGTGCTGCCGATTAACTCAAGCTCAGATGAC	prins_homosapiens_1	lncRNAdb	chr10	+	24536054	24544975	PRINS	NA	-	NA	intronic_antisense	KIAA1217	KIAA1217 [Source:HGNC Symbol;Acc:HGNC:25428]	NA	NA	NA	NA	NA	NA	NA	NA	NA
LNCV6_62412_PI430048170	6.98159e-07	0.00880375	113.588	down	3.25129	2.98755	3.19327	9.89383	9.93603	10.0908	LNCV6_62412_PI430048170	lncRNA	ATAGTCTCTGGCAGGCACTTGTGAAGAGTGTGACTGATTGACACTTTTTTGCCTTGGTTG	ENST00000620791.1	ENSEMBL_GENCODE	chr15	-	90074512	90076644	ZNF710-AS1	NA	ZNF710 antisense RNA 1	NA	antisense	IDH2	"isocitrate dehydrogenase 2 (NADP+), mitochondrial [Source:HGNC Symbol;Acc:HGNC:5383]"	NA	NA	NA	NA	NA	NA	NA	NA	NA
LNCV6_4986_PI430048170	0.000461856	0.363984	2.74737	down	5.59261	5.47788	5.54265	6.90179	7.13193	6.94536	LNCV6_4986_PI430048170	lncRNA	GACTTTGACAGCGCAGGTCAGTACAATACCTGCAAGCTGCCACTCAGCTTTCCTATAATG	NR_002976	RefSeq	chr1	-	28580380	28580512	SNORA44	NA	"Homo sapiens small nucleolar RNA, H/ACA box 44 (SNORA44), small nucleolar RNA"	NA	intergenic	TAF12	TATA-box binding protein associated factor 12 [Source:HGNC Symbol;Acc:HGNC:11545]	NA	NA	NA	NA	NA	NA	NA	NA	NA
LNCV6_38696_PI430048170	0.0138986	2.09287	2.09287	up	6.20855	6.05957	6.20047	5.30181	5.14931	4.77654	LNCV6_38696_PI430048170	lncRNA	ACTGTGTACATATGGCCAGCAACAAATTACACTCAATGAATATTTTAGAGAGCAGCAAAG	lnc-ZFP42-2:14	lncipediav5.2	chr4	+	187705052	187712119	---	NA	-	NA	lincRNA	-	-	NA	NA	NA	NA	NA	NA	NA	NA	NA
LNCV6_97241_PI430048170	0.00666347	0.247567	4.03931	down	6.1971	6.2533	6.32154	8.48805	7.88973	8.37215	LNCV6_97241_PI430048170	lncRNA	AAAGCCAAGGTGAAGGATGAACCACAGAGAAGATCCATGAGGTTTTCTGCTAAACCTGCT	lnc-ULK4-10:1	lncipediav5.2	chr3	-	40699065	40699338	---	NA	-	NA	lincRNA	-	-	NA	NA	NA	NA	NA	NA	NA	NA	NA
LNCV6_17213_PI430048170	0.00432973	0.494372	2.02277	down	5.45069	5.48476	5.35955	6.25055	6.50686	6.57002	LNCV6_17213_PI430048170	lncRNA	TCCTTCTGTGAAAGAACTGCTCTCTCCTTCCTTGAATTCCTATAGCATATTAATTAATCA	ENST00000504469.1	ENSEMBL_GENCODE	chr5	+	43483959	43488440	AC114956.3	NA	novel transcript	NA	retained_intron	EEF1A1P19	eukaryotic translation elongation factor 1 alpha 1 pseudogene 19 [Source:HGNC Symbol;Acc:HGNC:37892]	NA	NA	NA	NA	NA	NA	NA	NA	NA
LNCV6_92575_PI430048170	0.0214848	2.94053	2.94053	up	3.79923	3.97956	3.50253	1.59937	2.18117	2.67534	LNCV6_92575_PI430048170	lncRNA	GACACTTAAAGCCTGTGGTACTTGAGGAGTAGAGTAATAGGCAAAGAGAAATTTAATTTT	lnc-GP5-3:1	lncipediav5.2	chr3	-	194459031	194459872	---	NA	-	NA	sense_intronic_ncRNA	ATP13A3	ATPase type 13A3 [Source:HGNC Symbol;Acc:HGNC:24113]	NA	NA	NA	NA	NA	NA	NA	NA	NA
LNCV6_20762_PI430048170	0.000402693	0.188211	5.31318	down	3.99223	4.40547	4.28973	6.56862	6.77347	6.59624	LNCV6_20762_PI430048170	lncRNA	CTGTAGGCATTAGTCACAGACGTGTAAGTTCTTAAGGAGTGAATGCTATTTTTGTTTTCT	ENST00000606593.1	ENSEMBL_GENCODE	chr8	-	38408048	38408742	AC087623.3	NA	"novel transcript, antisense to LETM2"	NA	antisense	FGFR1	fibroblast growth factor receptor 1 [Source:HGNC Symbol;Acc:HGNC:3688]	NA	NA	NA	NA	NA	NA	NA	NA	NA
LNCV6_42356_PI430048170	0.0249694	0.450845	2.21806	down	5.21286	4.8445	4.79709	5.65134	6.48592	6.0824	LNCV6_42356_PI430048170	lncRNA	GTAGAGGAAGAATACAAGGAAAAAAGTGTCTCCCAGCCTGTGGAAAGAGGATGGCTATTT	NR_038400	RefSeq	NW_003315968.2	+	6962	14055	LINC00308	NA	"Homo sapiens long intergenic non-protein coding RNA 308 (LINC00308), long non-coding RNA"	NA	intergenic	-	-	NA	NA	NA	NA	NA	NA	NA	NA	NA
LNCV6_58038_PI430048170	0.0236505	0.482383	2.07304	down	5.38555	5.2727	5.3051	6.01203	6.57617	6.47261	LNCV6_58038_PI430048170	lncRNA	TGCTGTAATCCTTTTCCTTCCCGTCTCCACATGTCCAGAAGTTTGGTCCCCATAAAATTA	lnc-SLC36A4-5:5	lncipediav5.2	chr11	-	92913237	92915628	---	NA	-	NA	lincRNA	RP11-676F20.2	-	NA	NA	NA	NA	NA	NA	NA	NA	NA
LNCV6_56152_PI430048170	0.0335337	3.00913	3.00913	up	3.79882	4.20095	3.87312	2.62107	1.57339	2.69562	LNCV6_56152_PI430048170	lncRNA	GGGGACTGTTAGCAGCGTAGGATTGAGGAGTTGGAAGAGACCTTTAGAACAGCTGGTCAT	lnc-LYZL2-4:1	lncipediav5.2	chr10	-	30366032	30366318	---	NA	-	NA	sense_intronic_ncRNA	RN7SL241P	"RNA, 7SL, cytoplasmic 241, pseudogene [Source:HGNC Symbol;Acc:HGNC:46257]"	NA	NA	NA	NA	NA	NA	NA	NA	NA
LNCV6_45673_PI430048170	0.0090928	8.54815	8.54815	up	5	5.06839	5.13391	2.53349	1.57022	1.59317	LNCV6_45673_PI430048170	lncRNA	AGAGAATGTCTGCATAAGAAGGAGGGTGGAGATTTCTTACTGAACTAAAGGCTTCAAGAA	lnc-SLC22A16-1:1	lncipediav5.2	chr6	-	110537590	110547926	---	NA	-	NA	lincRNA	-	-	NA	NA	NA	NA	NA	NA	NA	NA	NA
LNCV6_87765_PI430048170	0.00275724	0.454489	2.20027	down	7.25856	7.24083	7.41177	8.22402	8.5787	8.50398	LNCV6_87765_PI430048170	lncRNA	TCACTGCTCTCCCCATCATCCAAGAACCAGATGACAAGGACAGGAAAATAAAGAAAGCTC	lnc-RTL6-7:1	lncipediav5.2	chr22	-	44434405	44436824	---	NA	-	NA	lincRNA	-	-	NA	NA	NA	NA	NA	NA	NA	NA	NA
LNCV6_15704_PI430048170	0.000405063	2.71775	2.71775	up	8.97673	8.97899	9.07714	7.42908	7.63904	7.63018	LNCV6_15704_PI430048170	lncRNA	AGTGATAAAACACAAATTGTGGCCTTGTTTTGGACAGAAATAAAGAGCCCAGTTTGTTAG	NR_047575	RefSeq	chr3	+	194584267	194590832	TMEM44-AS1	NA	"Homo sapiens TMEM44 antisense RNA 1 (TMEM44-AS1), transcript variant 3, long non-coding RNA"	NA	exonic_antisense	TMEM44	transmembrane protein 44 [Source:HGNC Symbol;Acc:HGNC:25120]	NA	NA	NA	NA	NA	NA	NA	NA	NA
LNCV6_124003_PI430048170	0.00927659	3.47057	3.47057	up	3.88174	3.62185	3.88337	1.73704	2.43747	1.72085	LNCV6_124003_PI430048170	lncRNA	GTATAGCTATAAACTTCAATCAAATAACATCATCCTGTCACTCAGATACAGCCCAAACCT	NONHSAT108208.2	NONCODEv5	chr6	-	26086291	26088155	---	NA	-	NA	exonic_antisense	HFE	hemochromatosis [Source:HGNC Symbol;Acc:HGNC:4886]	NA	NA	NA	NA	NA	NA	NA	NA	NA
LNCV6_112346_PI430048170	0.021003	2.11893	2.11893	up	7.62331	7.54093	7.72775	6.72945	6.69812	6.15044	LNCV6_112346_PI430048170	lncRNA	CAACCTCATAAACTGTCTGAAACCTCAGGCAATAAATCACAATTTCATCCCTGTCTTTAA	lnc-TVP23A-3:1	lncipediav5.2	chr16	-	10840383	10841544	---	NA	-	NA	lincRNA	-	-	NA	NA	NA	NA	NA	NA	NA	NA	NA
LNCV6_31795_PI430048170	1.07262e-05	3.27512	3.27512	up	13.9587	13.8593	13.8213	12.1516	12.2537	12.0986	LNCV6_31795_PI430048170	lncRNA	GGGCTTAACGGGTTTATGGCTTACTTCCTAGTTTGAGAAATGTTGGCCTGAAAAACTAAA	ENST00000577634.1	ENSEMBL_GENCODE	chr18	+	73332272	73333842	LINC02582	NA	long intergenic non-protein coding RNA 2582	NA	retained_intron	-	-	NA	NA	NA	NA	NA	NA	NA	NA	NA
LNCV6_9854_PI430048170	0.0287927	0.444186	2.25131	down	7.17691	7.18978	7.24036	8.1028	8.74425	8.18546	LNCV6_9854_PI430048170	lncRNA	GCAGAAGTGGGGCTGACAGGGCAGAGGGTTGCGCCCCCTCACCACCCCTTCTGCCTGCAG	NR_106965	RefSeq	NT_187607.1	+	528362	528433	MIR6511B2	NA	"Homo sapiens microRNA 6511b-2 (MIR6511B2), microRNA"	NA	intergenic	-	-	NA	NA	NA	NA	NA	NA	NA	NA	NA
LNCV6_104043_PI430048170	0.00766145	2.23656	2.23656	up	11.3462	11.2216	11.321	10.2351	10.2709	9.86865	LNCV6_104043_PI430048170	lncRNA	GTAGCTTTGACCAGCCTCAGCCAGAAGAACAATGTATTAAAACAGTAAAGTATGTATTTT	lnc-PPFIA2-5:2	lncipediav5.2	chr12	-	82356945	82358396	---	NA	-	NA	sense_intronic_ncRNA	CCDC59	coiled-coil domain containing 59 [Source:HGNC Symbol;Acc:HGNC:25005]	NA	NA	NA	NA	NA	NA	NA	NA	NA
LNCV6_31956_PI430048170	0.00631204	4.49724	4.49724	up	6.40806	6.33177	6.44893	4.05784	3.9627	4.58335	LNCV6_31956_PI430048170	lncRNA	ACCAGCCATCCACCCAACAGTATCGAGCACCATGATCGGAAGAGTAAAGGCCCCAAACTG	ENST00000591866.2	ENSEMBL_GENCODE	chr19	+	663482	669500	AC004156.1	NA	novel transcript	NA	lincRNA	FSTL3	follistatin-like 3 (secreted glycoprotein) [Source:HGNC Symbol;Acc:HGNC:3973]	NA	NA	NA	NA	NA	NA	NA	NA	NA
LNCV6_104460_PI430048170	0.0260758	3.86242	3.86242	up	6.37438	6.36157	6.24592	4.48699	4.78291	3.63973	LNCV6_104460_PI430048170	lncRNA	TTTGTGAACGTGATTTGTTCTTCCAGGAGTAATGTGAAAGGCTGTGGATGGCGTCTGGAA	lnc-NELFA-4:1	lncipediav5.2	chr4	-	2078484	2081041	---	NA	-	NA	sense_intronic_ncRNA	POLN	polymerase (DNA directed) nu [Source:HGNC Symbol;Acc:HGNC:18870]	NA	NA	NA	NA	NA	NA	NA	NA	NA
LNCV6_102963_PI430048170	0.00343882	2.71314	2.71314	up	8.95999	9.10409	8.96832	7.74249	7.62256	7.31984	LNCV6_102963_PI430048170	lncRNA	GCAGTTGACAAGCGTCCCATGTGCTACACAGTCATTACTTTGAAGCAAAAAATTTTTATG	lnc-ADD3-6:1	lncipediav5.2	chr10	+	109680441	109681041	---	NA	-	NA	lincRNA	-	-	NA	NA	NA	NA	NA	NA	NA	NA	NA
LNCV6_20375_PI430048170	0.0436305	2.33608	2.33608	up	5.58269	5.61492	5.64252	3.84998	4.81052	4.35018	LNCV6_20375_PI430048170	lncRNA	CCCACAGCAGAAGCTAAAAAAGTACACTTACTATTTCTATTAACGAATAGACTATCTCCT	ENST00000608064.1	ENSEMBL_GENCODE	chr7	+	154951226	154952188	AC093726.1	NA	"novel transcript, antisense to PAXIP1"	NA	antisense	PAXIP1	PAX interacting (with transcription-activation domain) protein 1 [Source:HGNC Symbol;Acc:HGNC:8624]	NA	NA	NA	NA	NA	NA	NA	NA	NA
LNCV6_27589_PI430048170	0.010715	3.0293	3.0293	up	6.19862	6.2154	6.33744	5.0096	4.46329	4.4057	LNCV6_27589_PI430048170	lncRNA	GGAAGGAAGGCCCTTGTCCAAGAAGGATGGTCTTCGTCTTGTGTGATCTTTGAGATGCCA	ENST00000551077.1	ENSEMBL_GENCODE	chr15	+	25064771	25074051	SNHG14	NA	small nucleolar RNA host gene 14	NA	antisense	SNORD116-3	"small nucleolar RNA, C/D box 116-3 [Source:HGNC Symbol;Acc:HGNC:33069]"	NA	NA	NA	NA	NA	NA	NA	NA	NA
LNCV6_90478_PI430048170	0.00503398	5.56767	5.56767	up	7.06656	7.01071	7.07536	4.45549	4.90754	4.28583	LNCV6_90478_PI430048170	lncRNA	GTCCTTCAATCTTGCAAATGCCCAATTAAAAGATTATTATTGTCAATAAAGCCTTGGAGC	HOXD-AS2:6	lncipediav5.2	chr2	-	176127669	176136922	---	NA	-	NA	antisense_lncRNA	HOXD8	homeobox D8 [Source:HGNC Symbol;Acc:HGNC:5139]	NA	NA	NA	NA	NA	NA	NA	NA	NA
LNCV6_83421_PI430048170	0.00649746	0.495006	2.02018	down	5.32132	5.33189	5.52547	6.29495	6.24289	6.65731	LNCV6_83421_PI430048170	lncRNA	TGAGTCACAGCTCGAAACTTCTCCCACCTTCTCCGGGTGGAGGGGGCTTCCCCAGTCTTG	lnc-AIPL1-1:7	lncipediav5.2	chr17	-	6364081	6375143	---	NA	-	NA	lincRNA	-	-	NA	NA	NA	NA	NA	NA	NA	NA	NA
LNCV6_19130_PI430048170	0.000867976	11.0868	11.0868	up	5.28157	4.89463	4.89932	1.52675	1.62068	1.54921	LNCV6_19130_PI430048170	lncRNA	CTTCTAGAGGAAGAGTAAGAGACATGGGTGAAAGAGTTATCCGGAATGGAATGCTGAGGA	ENST00000615571.1	ENSEMBL_GENCODE	chr6	-	136111041	136114949	AL138828.1	NA	novel transcript	NA	antisense	PDE7B	phosphodiesterase 7B [Source:HGNC Symbol;Acc:HGNC:8792]	NA	NA	NA	NA	NA	NA	NA	NA	NA
LNCV6_853_PI430048170	0.018948	3.2602	3.2602	up	3.99555	3.99583	4.21449	2.46138	2.71003	1.77805	LNCV6_853_PI430048170	lncRNA	TATTTGTTTCTTCAGCTCCACAAAGGTCTGACAAATGGTGGGACCTCACCTGTTCTGATG	NR_034179	RefSeq	chr3	-	128861507	128871541	LOC653712	NA	"Homo sapiens intraflagellar transport 122 homolog (Chlamydomonas) pseudogene (LOC653712), non-coding RNA"	NA	intergenic	ACAD9	acyl-CoA dehydrogenase family member 9 [Source:HGNC Symbol;Acc:HGNC:21497]	NA	NA	NA	NA	NA	NA	NA	NA	NA
LNCV6_96638_PI430048170	0.0126512	0.449939	2.22252	down	5.1376	5.04486	5.10133	6.10418	6.08001	6.51506	LNCV6_96638_PI430048170	lncRNA	ACTACTTGCTCAGGTCACTCTCCTTCATTGTCGGTGTTTGTTCAAATTCCTCAGACCCAT	lnc-OR4F21-1:5	lncipediav5.2	chr8	-	213196	233448	---	NA	-	NA	antisense_lncRNA	ZNF596	zinc finger protein 596 [Source:HGNC Symbol;Acc:HGNC:27268]	NA	NA	NA	NA	NA	NA	NA	NA	NA
LNCV6_25766_PI430048170	0.00451103	3.33732	3.33732	up	3.61542	3.83412	3.91903	2.04404	1.69136	2.35754	LNCV6_25766_PI430048170	lncRNA	CTTCCATTGGTTAGCACCAAATAGAGCAAGCCTGAGTAAGCTGCTTATAAAAAGGGGAAA	ENST00000602601.1	ENSEMBL_GENCODE	chr12	-	123968023	123968579	AC068790.2	NA	"novel transcript, sense intronic to CCDC92"	NA	sense_intronic	CCDC92	coiled-coil domain containing 92 [Source:HGNC Symbol;Acc:HGNC:29563]	NA	NA	NA	NA	NA	NA	NA	NA	NA
LNCV6_98091_PI430048170	0.000241153	0.150973	6.62369	down	6.406	6.2832	6.38232	9.04629	9.25226	8.94128	LNCV6_98091_PI430048170	lncRNA	CATGAACCATCTGACATCGTGAACAGTCTGCAGTGGGCTATGGTTTCTTGACAAGTCTTA	lnc-SINHCAF-7:1	lncipediav5.2	chr12	-	31111692	31114463	---	NA	-	NA	lincRNA	OVOS2	-	NA	NA	NA	NA	NA	NA	NA	NA	NA
LNCV6_30880_PI430048170	0.000640864	0.0789327	12.669	down	1.61741	1.63694	1.62653	5.14014	5.46196	5.2498	LNCV6_30880_PI430048170	lncRNA	GCACAACAGCTACCAGGACTACAGGCGACTGTTCCAGGGTGGATCAAGGAGTCTCAAAAA	ENST00000579138.1	ENSEMBL_GENCODE	chr17	-	67032409	67033290	AC005544.2	NA	novel transcript	NA	antisense	CACNG4	"calcium channel, voltage-dependent, gamma subunit 4 [Source:HGNC Symbol;Acc:HGNC:1408]"	NA	NA	NA	NA	NA	NA	NA	NA	NA
LNCV6_68712_PI430048170	0.00143566	4.79333	4.79333	up	15.8721	16.0545	15.9729	13.73	13.4348	13.917	LNCV6_68712_PI430048170	lncRNA	ACATTACCTGAATGAGCAGGGGAAATCCATCAAGAATTGGGTGACCATGTGACCAACTTG	lnc-DNALI1-2:1	lncipediav5.2	chr1	+	37544762	37545294	---	NA	-	NA	antisense_lncRNA	SNIP1	Smad nuclear interacting protein 1 [Source:HGNC Symbol;Acc:HGNC:30587]	NA	NA	NA	NA	NA	NA	NA	NA	NA
LNCV6_118499_PI430048170	0.00291195	2.31122	2.31122	up	4.36064	4.28341	4.43208	3.09825	3.34318	2.98951	LNCV6_118499_PI430048170	lncRNA	AAGAGACACAAACAGGACTTTCTATGGCTAGGCAGAGCAGAAGTCACCAGTTAGGAAAAA	lnc-MCL1-2:1	lncipediav5.2	chr1	-	150564620	150572853	---	NA	-	NA	lincRNA	ADAMTSL4	ADAMTS like 4 [Source:HGNC Symbol;Acc:HGNC:19706]	NA	NA	NA	NA	NA	NA	NA	NA	NA
LNCV6_115706_PI430048170	0.0434678	3.30854	3.30854	up	5.52858	5.64844	5.66323	4.33319	3.00663	4.02107	LNCV6_115706_PI430048170	lncRNA	TAAGGCAATTCATACTGGAAAGAAACCTTACACATGTAATGAATGTGGCAAGGTTTCTAA	lnc-ZNF701-1:5	lncipediav5.2	chr19	+	52595873	52597311	---	NA	-	NA	antisense_lncRNA	ZNF701	zinc finger protein 701 [Source:HGNC Symbol;Acc:HGNC:25597]	NA	NA	NA	NA	NA	NA	NA	NA	NA
LNCV6_120415_PI430048170	0.0184034	2.06371	2.06371	up	5.99176	6.05829	5.95087	4.68769	5.23144	4.89531	LNCV6_120415_PI430048170	lncRNA	AGGTGGAAGATATGTGGGTCTGGAACTCCGTGTATGCTTCCTTGAGAACATGAACCTTTA	NONHSAT041706.2	NONCODEv5	chr15	-	38071627	38072925	---	NA	-	NA	intergenic	-	-	NA	NA	NA	NA	NA	NA	NA	NA	NA
LNCV6_57277_PI430048170	0.0424019	4.31317	4.31317	up	4.75498	4.44314	4.50066	3.28129	1.6137	1.91441	LNCV6_57277_PI430048170	lncRNA	CTCCTGTTGTACAGGTTGACTTTGTTACCATGGGCATGTATTACTTTCAAATTAAAAAAG	lnc-NCR3LG1-4:1	lncipediav5.2	chr11	+	17209433	17215110	---	NA	-	NA	sense_intronic_ncRNA	PIK3C2A	phosphatidylinositol-4-phosphate 3-kinase catalytic subunit type 2 alpha [Source:HGNC Symbol;Acc:HGNC:8971]	NA	NA	NA	NA	NA	NA	NA	NA	NA
LNCV6_44446_PI430048170	0.00349556	10.6319	10.6319	up	5.51291	5.41627	5.35611	2.42956	1.64254	1.86959	LNCV6_44446_PI430048170	lncRNA	GATGCTGTTACACTGCAGGGTAGCGTTTTTAAAAAATCTGATTTACAGTTTGTCCTACTA	ENST00000510832.5	ENSEMBL_GENCODE	chr4	+	188455578	188538552	LINC01060	NA	long intergenic non-protein coding RNA 1060	NA	lincRNA	-	-	NA	NA	NA	NA	NA	NA	NA	NA	NA
LNCV6_43521_PI430048170	0.000551423	3.00727	3.00727	up	6.00228	6.07008	6.01097	4.31307	4.51174	4.48613	LNCV6_43521_PI430048170	lncRNA	AGGTGCATCCAGGAAGAGAAACTGACTGGGCAACATGTTATTCAGGTACAAAAAGACTTG	lnc-OR4F29-3:9	lncipediav5.2	chr1	-	154267	163727	---	NA	-	NA	lincRNA	RNU6-1100P	"RNA, U6 small nuclear 1100, pseudogene [Source:HGNC Symbol;Acc:HGNC:48063]"	NA	NA	NA	NA	NA	NA	NA	NA	NA
LNCV6_83166_PI430048170	0.0306527	4.23691	4.23691	up	4.50045	4.87732	4.81093	2.13657	3.39124	2.00536	LNCV6_83166_PI430048170	lncRNA	AAAGGATAAAAGACTGGAGAAAGTGTCAGAGTAGATTCTGGAGGTACTTATATTGCTAGG	lnc-HSD17B2-6:1	lncipediav5.2	chr16	+	82727474	82727694	---	NA	-	NA	sense_intronic_ncRNA	CDH13	cadherin 13 [Source:HGNC Symbol;Acc:HGNC:1753]	NA	NA	NA	NA	NA	NA	NA	NA	NA
LNCV6_40696_PI430048170	0.000215241	0.473076	2.11383	down	4.86989	4.98668	4.96242	6.04993	5.91173	6.09334	LNCV6_40696_PI430048170	lncRNA	AAGGAAGGGAAGGGGTGAGGCCTCTCCACACAGCCACTTCTCACATCCTGGGTTAACGAT	lnc-BCL3-1:1	lncipediav5.2	chr19	+	44737604	44747649	---	NA	-	NA	lincRNA	BCL3	B-cell CLL/lymphoma 3 [Source:HGNC Symbol;Acc:HGNC:998]	NA	NA	NA	NA	NA	NA	NA	NA	NA
LNCV6_83837_PI430048170	0.000109308	2.58352	2.58352	up	7.41652	7.22052	7.38106	5.84456	5.99773	6.0664	LNCV6_83837_PI430048170	lncRNA	AGTCCTGGGATTCTGATTGATGCTATTGTCAATTTGATGAAAGAAAAATTACTCCTGGGA	NR_024167	RefSeq	chr16	-	3110459	3115598	ZNF205-AS1	NA	"Homo sapiens ZNF205 antisense RNA 1 (ZNF205-AS1), transcript variant 2, long non-coding RNA"	NA	exonic_antisense	ZNF205	zinc finger protein 205 [Source:HGNC Symbol;Acc:HGNC:12996]	NA	NA	NA	NA	NA	NA	NA	NA	NA
LNCV6_17315_PI430048170	0.00142041	6.02574	6.02574	up	4.3552	3.98888	4.19509	1.59761	1.57056	1.62039	LNCV6_17315_PI430048170	lncRNA	CAACATCGTACCTGTCTTTTCAGTGTATTATTCCCAAATAAAAGTTTAACCTCTTTTCGG	ENST00000511794.5	ENSEMBL_GENCODE	chr5	-	61201309	61252889	LINC02057	NA	long intergenic non-protein coding RNA 2057	NA	lincRNA	-	-	NA	NA	NA	NA	NA	NA	NA	NA	NA
LNCV6_11326_PI430048170	1.19269e-05	2.59513	2.59513	up	7.92414	7.94315	7.8362	6.50986	6.46916	6.59635	LNCV6_11326_PI430048170	lncRNA	CTCTCCTTCCCAACAGGACAGTCGGAGTCTGGTTCTTTAATAAATAGCTATATGGATCTT	ENST00000445680.1	ENSEMBL_GENCODE	chr1	-	111438638	111441364	AL390195.1	NA	novel transcript	NA	sense_overlapping	WDR77	WD repeat domain 77 [Source:HGNC Symbol;Acc:HGNC:29652]	NA	NA	NA	NA	NA	NA	NA	NA	NA
LNCV6_38009_PI430048170	1.40501e-05	0.22905	4.36587	down	6.73646	6.57036	6.61771	8.84685	8.65057	8.80373	LNCV6_38009_PI430048170	lncRNA	ATGAAGGATGAACCACAGAGAAGATCATGAGGTTGTCTACTAAACCTGCTCCTCCAAAGC	lnc-INSL4-1:1	lncipediav5.2	chr9	+	5311443	5311716	---	NA	-	NA	lincRNA	RLN2	relaxin 2 [Source:HGNC Symbol;Acc:HGNC:10027]	NA	NA	NA	NA	NA	NA	NA	NA	NA
LNCV6_30652_PI430048170	0.00155112	0.381369	2.62213	down	6.265	6.157	6.22757	7.58688	7.76012	7.4612	LNCV6_30652_PI430048170	lncRNA	ACCTTGGCCTTGTAAGTTTCCTGTTGACTGTTGAATAAACTACTGAATGTTGAAAACAAA	ENST00000614061.1	ENSEMBL_GENCODE	chr17	-	48066704	48067293	AC004477.3	NA	novel transcript	NA	lincRNA	NFE2L1	"nuclear factor, erythroid 2 like 1 [Source:HGNC Symbol;Acc:HGNC:7781]"	NA	NA	NA	NA	NA	NA	NA	NA	NA
LNCV6_14330_PI430048170	0.00236496	2.04198	2.04198	up	4.96089	5.09987	5.03451	3.9888	3.84972	4.15406	LNCV6_14330_PI430048170	lncRNA	TCCCCAGAGCCGCTAGGCCTGATGTGCACAAGCAGACTAATAAAGGCTTGAGGACAAAAA	ENST00000454416.1	ENSEMBL_GENCODE	chr2	+	231393782	231394991	AC017104.1	NA	novel transcript	NA	lincRNA	B3GNT7	"UDP-GlcNAc:betaGal beta-1,3-N-acetylglucosaminyltransferase 7 [Source:HGNC Symbol;Acc:HGNC:18811]"	NA	NA	NA	NA	NA	NA	NA	NA	NA
LNCV6_10102_PI430048170	0.00041505	0.442087	2.262	down	6.06447	5.86003	6.03244	7.17151	7.29408	7.01933	LNCV6_10102_PI430048170	lncRNA	CTGCACAAGGAGACCAAGAAAAACTCCCACAAAATCAGCTGCAAGTAAATCCCTCTGGAT	NR_130172	RefSeq	chrX	-	104060503	104062938	LOC100101478	NA	"Homo sapiens H2B histone family member M pseudogene (LOC100101478), non-coding RNA"	NA	intergenic	RP11-722G7.1	-	NA	NA	NA	NA	NA	NA	NA	NA	NA
LNCV6_31344_PI430048170	0.0345885	8.12732	8.12732	up	6.13321	6.03614	6.20568	2.91525	1.71455	3.90368	LNCV6_31344_PI430048170	lncRNA	TTACAGACTATCCAGAATTGTGAACCACAAATTTCCTGTACTGTTTAAGCCAGTTCATAT	ENST00000608162.1	ENSEMBL_GENCODE	chr18	-	9473421	9474006	AP005432.2	NA	novel transcript	NA	lincRNA	RALBP1	ralA binding protein 1 [Source:HGNC Symbol;Acc:HGNC:9841]	NA	NA	NA	NA	NA	NA	NA	NA	NA
LNCV6_102452_PI430048170	0.0138702	0.491069	2.03637	down	6.18381	6.65105	6.35963	7.38042	7.46635	7.46311	LNCV6_102452_PI430048170	lncRNA	CTAGGCTCCATTCTCCTCCCTATTAATAAAATTATAACCATCATCAATTACCCTATATGC	lnc-KCNV2-8:1	lncipediav5.2	chr9	+	3479873	3481237	---	NA	-	NA	antisense_lncRNA	RFX3	regulatory factor X3 [Source:HGNC Symbol;Acc:HGNC:9984]	NA	NA	NA	NA	NA	NA	NA	NA	NA
LNCV6_9705_PI430048170	0.00955125	0.472985	2.11423	down	4.47996	4.65983	4.50848	5.44633	5.50442	5.90086	LNCV6_9705_PI430048170	lncRNA	TTAAACCAGTTGACCGTAACCTGGCCAGAGAATTCTGATAGTGTCTTCTCTCCTCCCAAA	NR_106798	RefSeq	chr1	+	202003123	202003236	MIR6740	NA	"Homo sapiens microRNA 6740 (MIR6740), microRNA"	NA	exonic_sense	ELF3	"E74-like factor 3 (ets domain transcription factor, epithelial-specific ) [Source:HGNC Symbol;Acc:HGNC:3318]"	NA	NA	NA	NA	NA	NA	NA	NA	NA
LNCV6_62102_PI430048170	0.0418169	2.71459	2.71459	up	3.89348	3.82204	4.20906	1.89811	3.13853	2.31158	LNCV6_62102_PI430048170	lncRNA	AGTTTTGTAGCATGAAGCCTGAGCATTGTCCAAAGTTTGGAAATGTGAACGCTGATAGTC	lnc-LARP6-6:1	lncipediav5.2	chr15	-	70656933	70661696	---	NA	-	NA	sense_intronic_ncRNA	UACA	uveal autoantigen with coiled-coil domains and ankyrin repeats [Source:HGNC Symbol;Acc:HGNC:15947]	NA	NA	NA	NA	NA	NA	NA	NA	NA
LNCV6_24899_PI430048170	0.000170417	4.4683	4.4683	up	8.14854	8.16377	8.3102	6.06299	6.07016	6.01516	LNCV6_24899_PI430048170	lncRNA	ATATTCAAATCCAAGGTACTCCTTCAGTTTCTGAGCTGCATGGACTATAGCTTCACTGAC	ENST00000536922.5	ENSEMBL_GENCODE	chr12	-	27696556	27704411	AC009509.1	NA	novel transcript	NA	antisense	PPFIBP1	"PTPRF interacting protein, binding protein 1 (liprin beta 1) [Source:HGNC Symbol;Acc:HGNC:9249]"	NA	NA	NA	NA	NA	NA	NA	NA	NA
LNCV6_28885_PI430048170	0.0126802	0.494985	2.02026	down	4.56571	4.46715	4.36296	5.21348	5.73272	5.45348	LNCV6_28885_PI430048170	lncRNA	TAGAAATGTATCCGGGATGTGTTTGTGCGTCATTCAAGGCATATTAGCATCTGGTCACAA	ENST00000624682.1	ENSEMBL_GENCODE	chr16	+	15701237	15702118	AC026401.3	NA	novel transcript	NA	lincRNA	NDE1	nudE neurodevelopment protein 1 [Source:HGNC Symbol;Acc:HGNC:17619]	NA	NA	NA	NA	NA	NA	NA	NA	NA
LNCV6_111213_PI430048170	0.000995541	0.150087	6.66279	down	8.04239	7.94778	7.61074	10.2513	10.5228	10.9757	LNCV6_111213_PI430048170	lncRNA	ATTGGTCTCTGGATCTGACCTCTCCCTGACAGACAACCATCTCTTTTTATATTATGCCGC	lnc-FGFBP2-1:2	lncipediav5.2	chr4	-	15960247	15969309	---	NA	-	NA	sense_intronic_ncRNA	FGFBP2	fibroblast growth factor binding protein 2 [Source:HGNC Symbol;Acc:HGNC:29451]	NA	NA	NA	NA	NA	NA	NA	NA	NA
LNCV6_64132_PI430048170	0.0173462	6.30196	6.30196	up	5.53083	5.32436	5.63461	3.04881	3.24422	1.93604	LNCV6_64132_PI430048170	lncRNA	GAACTGACTATCACCTTGTTAATCATTCAGAAACATGTTGCAGGCTTAAGCCATTTTTGA	ENST00000568418.1	ENSEMBL_GENCODE	chr16	+	90185997	90216935	LINC02193	NA	long intergenic non-protein coding RNA 2193	NA	lincRNA	-	-	NA	NA	NA	NA	NA	NA	NA	NA	NA
LNCV6_80107_PI430048170	0.000205374	0.490264	2.03972	down	7.63098	7.53874	7.63663	8.55721	8.72605	8.60499	LNCV6_80107_PI430048170	lncRNA	CGCTGGTTCGATGCAGAGGAAGAAACCACACCTAGCACGTAAAGCCCTGAAAAAATAGAG	ENST00000521696.1	ENSEMBL_GENCODE	chr8	-	98996763	99013044	AC104986.2	NA	-	NA	lincRNA	AC104986.1	-	NA	NA	NA	NA	NA	NA	NA	NA	NA
LNCV6_96382_PI430048170	0.00826647	0.489014	2.04493	down	9.16196	9.1284	9.18514	9.98579	10.3188	10.2468	LNCV6_96382_PI430048170	lncRNA	GAAAATTCTCAGCCATATTGTCAGGGAGCTGGTGGGCTCTCCCCGTTTTATTTATTTCCA	lnc-TMEM179-4:1	lncipediav5.2	chr14	-	104654776	104655413	---	NA	-	NA	lincRNA	-	-	NA	NA	NA	NA	NA	NA	NA	NA	NA
LNCV6_12778_PI430048170	2.73646e-05	0.175814	5.68781	down	4.25328	4.21334	4.00229	6.83186	6.57347	6.58454	LNCV6_12778_PI430048170	lncRNA	AGAATACACAACCTTGTGATTGCTAGCAGTGAAAGCTCAGAGTTATGACATAACAAGTGG	NR_037875	RefSeq	chr2	+	39437415	39601344	LOC728730	NA	"Homo sapiens MAP4K3 divergent transcript (MAP4K3-DT), long non-coding RNA"	NA	bidirectional	MAP4K3	mitogen-activated protein kinase kinase kinase kinase 3 [Source:HGNC Symbol;Acc:HGNC:6865]	NA	NA	NA	NA	NA	NA	NA	NA	NA
LNCV6_73484_PI430048170	0.0111745	0.411791	2.42842	down	4.4601	4.2459	4.46378	5.39031	5.99802	5.56248	LNCV6_73484_PI430048170	lncRNA	TAAGGAAACACAAGAAGTCCTTAGCGCAGAGTCCCAATTCCTCCCTCATAGATGTGAAAC	lnc-CNBP-1:1	lncipediav5.2	chr3	-	129218092	129218350	---	NA	-	NA	lincRNA	-	-	NA	NA	NA	NA	NA	NA	NA	NA	NA
LNCV6_119362_PI430048170	0.0382667	5.15353	5.15353	up	6.52659	6.59016	6.45744	4.8096	4.11908	3.03849	LNCV6_119362_PI430048170	lncRNA	CGTGAGATGATGTGAAAGGAAGTTTTGCATCATTTACTTGAAAGATACTGTTCTTCTGAA	lnc-CHORDC1-1:1	lncipediav5.2	chr11	-	90194505	90198120	---	NA	-	NA	lincRNA	CHORDC1	cysteine and histidine rich domain containing 1 [Source:HGNC Symbol;Acc:HGNC:14525]	NA	NA	NA	NA	NA	NA	NA	NA	NA
LNCV6_109120_PI430048170	0.0120171	0.456761	2.18933	down	4.4324	4.18331	4.40309	5.14446	5.47481	5.74215	LNCV6_109120_PI430048170	lncRNA	AAGGGGCAGAATTCAGTCTGCCCTAGAACGCCAGGAACTTCTACGTGGACTGCCACATCC	lnc-FMN2-5:1	lncipediav5.2	chr1	+	240654240	240654625	---	NA	-	NA	lincRNA	RNU5F-8P	"RNA, U5F small nuclear 8, pseudogene [Source:HGNC Symbol;Acc:HGNC:42531]"	NA	NA	NA	NA	NA	NA	NA	NA	NA
LNCV6_113220_PI430048170	3.90219e-05	3.40799	3.40799	up	6.73394	6.67074	6.64662	4.99005	4.83083	4.92067	LNCV6_113220_PI430048170	lncRNA	AGATGACGCGTTTCCAGTCCTGGAAGAGGGCCTCTAGAAGATTCAGGAAAAGGGGGAGAA	lnc-CSNK2A2-3:1	lncipediav5.2	chr16	-	58114961	58115450	---	NA	-	NA	sense_intronic_ncRNA	CFAP20	cilia and flagella associated protein 20 [Source:HGNC Symbol;Acc:HGNC:29523]	NA	NA	NA	NA	NA	NA	NA	NA	NA
LNCV6_104006_PI430048170	0.00369578	0.461127	2.1686	down	4.17148	3.87515	3.83608	4.94385	5.34544	4.92758	LNCV6_104006_PI430048170	lncRNA	TTTTTCCATGGTGACCCAGGGATTGCACCTTAGTCCTTCTTAAGCTCCAAAAACTTATGA	lnc-MESD-2:1	lncipediav5.2	chr15	-	80997980	81001237	---	NA	-	NA	antisense_lncRNA	MESDC2	mesoderm development candidate 2 [Source:HGNC Symbol;Acc:HGNC:13520]	NA	NA	NA	NA	NA	NA	NA	NA	NA
LNCV6_60014_PI430048170	0.0160712	2.50546	2.50546	up	8.51709	8.5004	8.60573	7.41457	7.34159	6.82582	LNCV6_60014_PI430048170	lncRNA	GGACCATGTTATTCCTCTTGAAGTTAACTTTGTGACACTTACCACCTTAGAATAACTATA	lnc-SOHLH2-3:1	lncipediav5.2	chr13	-	35845900	35847623	---	NA	-	NA	sense_intronic_ncRNA	DCLK1	doublecortin like kinase 1 [Source:HGNC Symbol;Acc:HGNC:2700]	NA	NA	NA	NA	NA	NA	NA	NA	NA
LNCV6_84648_PI430048170	0.00795245	2.24451	2.24451	up	5.46868	5.53883	5.32627	4.07537	4.15663	4.56217	LNCV6_84648_PI430048170	lncRNA	GGTGGTGACCTCTGGATTGTTACTGGATTGTTGGGAAGGGGTGGTGACCTCTGGATTGTT	lnc-CCNL2-1:2	lncipediav5.2	chr1	-	1382131	1382812	---	NA	-	NA	lincRNA	CCNL2	cyclin L2 [Source:HGNC Symbol;Acc:HGNC:20570]	NA	NA	NA	NA	NA	NA	NA	NA	NA
LNCV6_70606_PI430048170	0.000124884	5.48631	5.48631	up	4.03683	4.11353	4.25034	1.66553	1.72885	1.64566	LNCV6_70606_PI430048170	lncRNA	CTATAAAATACGTGAGGTCTGAGCTTTTGTAGCTGTAGATGTACTCCACCTTTACCCAGG	lnc-AP1S3-1:1	lncipediav5.2	chr2	-	223704594	223720990	---	NA	-	NA	lincRNA	AC012512.1	-	NA	NA	NA	NA	NA	NA	NA	NA	NA
LNCV6_21301_PI430048170	0.0466649	3.04734	3.04734	up	5.31266	5.36886	5.44756	4.04126	4.08475	2.9051	LNCV6_21301_PI430048170	lncRNA	TCTTGCATGGGCATGAAATCTTTATCAAATGACATCAGGCACTGAAGCAGCTATCTGATA	ENST00000520433.5	ENSEMBL_GENCODE	chr8	-	105780246	106060524	ZFPM2-AS1	NA	ZFPM2 antisense RNA 1	NA	antisense	Y_RNA	Y RNA [Source:RFAM;Acc:RF00019]	NA	NA	NA	NA	NA	NA	NA	NA	NA
LNCV6_91648_PI430048170	0.00378099	2.62955	2.62955	up	12.0715	12.0375	12.0522	10.5981	10.8297	10.532	LNCV6_91648_PI430048170	lncRNA	AAAGGAAATACTCTGTCTCGGGACCTCATTGACTATGTACGCTACATGGTAGAGAACCAC	lnc-CLTB-1:1	lncipediav5.2	chr5	-	176384361	176388571	---	NA	-	NA	sense_intronic_ncRNA	NOP16	NOP16 nucleolar protein [Source:HGNC Symbol;Acc:HGNC:26934]	NA	NA	NA	NA	NA	NA	NA	NA	NA
LNCV6_29798_PI430048170	0.000711035	7.09059	7.09059	up	8.06962	8.04633	8.01263	5.05591	5.21233	5.3665	LNCV6_29798_PI430048170	lncRNA	CGGCTTAGGTTGATGTTTTTCAAATTTTCCCAATGATGAGTATTGTAAGGGACCAAAATA	ENST00000565623.1	ENSEMBL_GENCODE	chr16	-	89492017	89504460	AC092123.1	NA	-	NA	antisense	SPG7	spastic paraplegia 7 (pure and complicated autosomal recessive) [Source:HGNC Symbol;Acc:HGNC:11237]	NA	NA	NA	NA	NA	NA	NA	NA	NA
LNCV6_13852_PI430048170	0.0205643	8.20176	8.20176	up	5.31405	5.52728	5.40184	1.75015	3.17347	1.69693	LNCV6_13852_PI430048170	lncRNA	CAATGAAGAGTTCCTTCTCAGTTTCTAGCATATGATGATTAGAAAAGAGTTCTTAAAAAA	lnc-DYNC1I2-1:1	lncipediav5.2	chr2	+	171773481	171775844	---	NA	-	NA	lincRNA	SLC25A12	"solute carrier family 25 (aspartate/glutamate carrier), member 12 [Source:HGNC Symbol;Acc:HGNC:10982]"	NA	NA	NA	NA	NA	NA	NA	NA	NA
LNCV6_35536_PI430048170	0.000119206	0.251582	3.97485	down	9.98004	9.9758	9.98004	11.9272	11.9767	12.0036	LNCV6_35536_PI430048170	lncRNA	GAAAAGGTTTTACTACTGATCTTTGTAACTATGATGGTTTCTACACTTGACCTGAGCTCA	NR_002569	RefSeq	chr11	+	93721513	93721866	SCARNA9	NA	"Homo sapiens small Cajal body-specific RNA 9 (SCARNA9), guide RNA"	NA	intronic_sense	TAF1D	"TATA-box binding protein associated factor, RNA polymerase I, D [Source:HGNC Symbol;Acc:HGNC:28759]"	NA	NA	NA	NA	NA	NA	NA	NA	NA
LNCV6_20322_PI430048170	0.00423519	0.230652	4.33554	down	3.0555	3.55219	3.60927	5.46662	5.5241	5.63157	LNCV6_20322_PI430048170	lncRNA	AGAACACTAAAGTGTTACATGACAGATGTATGAGGGGAAGAGTGCTGGATTCAGAGCCCA	NR_126023	RefSeq	chr7	-	144238572	144355718	OR2A1-AS1	NA	"Homo sapiens OR2A1 antisense RNA 1 (OR2A1-AS1), long non-coding RNA"	NA	exonic_sense	OR2A20P	olfactory receptor family 2 subfamily A member 20 pseudogene [Source:HGNC Symbol;Acc:HGNC:15413]	NA	NA	NA	NA	NA	NA	NA	NA	NA
LNCV6_106195_PI430048170	0.00798246	4.18509	4.18509	up	5.42129	5.36123	5.39042	2.9384	3.59451	3.36989	LNCV6_106195_PI430048170	lncRNA	AGAACATAGCAGGAGAACAAGACAGATGGGTTCTCTTCTCATGAAGTGCTGAGTTAGCAA	lnc-HAUS3-1:1	lncipediav5.2	chr4	-	2156496	2159211	---	NA	-	NA	sense_intronic_ncRNA	POLN	polymerase (DNA directed) nu [Source:HGNC Symbol;Acc:HGNC:18870]	NA	NA	NA	NA	NA	NA	NA	NA	NA
LNCV6_23068_PI430048170	0.011032	2.84117	2.84117	up	4.95161	4.97207	5.15446	3.65877	3.09431	3.73378	LNCV6_23068_PI430048170	lncRNA	TCTTGGATGAGAAGTCTGCAAGTGTTTACTGCTGGGACCAGGACTGTGTTTCTAGGAAAT	NR_027432	RefSeq	chr10	-	80046232	80079193	TMEM254-AS1	NA	"Homo sapiens TMEM254 antisense RNA 1 (TMEM254-AS1), transcript variant 5, long non-coding RNA"	NA	exonic_antisense	RP11-369J21.13	-	NA	NA	NA	NA	NA	NA	NA	NA	NA
LNCV6_20060_PI430048170	0.00182117	4.85854	4.85854	up	7.38472	7.29846	7.29296	5.27581	4.95768	4.87074	LNCV6_20060_PI430048170	lncRNA	ATTTTCTACTGTCCCTGCGCGAGGCTGAGTTATGAACTTCGGTTTGGTTTCTTTCTGCAA	ENST00000445184.1	ENSEMBL_GENCODE	chr7	-	104982099	105013024	LINC01004	NA	long intergenic non-protein coding RNA 1004	NA	antisense	AC007384.1	-	NA	NA	NA	NA	NA	NA	NA	NA	NA
LNCV6_5765_PI430048170	0.0151013	4.4014	4.4014	up	4.41897	4.07487	4.56843	1.78961	2.8568	1.75634	LNCV6_5765_PI430048170	lncRNA	CTTCCCTTTATTGAATAGGAATCTTTGCACCTAAACAAGTCTGTGTAGAGTCCAGATTGT	NR_046836	RefSeq	chr2	-	20590774	20592548	HS1BP3-IT1	NA	"Homo sapiens HS1BP3 intronic transcript 1 (HS1BP3-IT1), long non-coding RNA"	NA	intergenic	HS1BP3	HCLS1 binding protein 3 [Source:HGNC Symbol;Acc:HGNC:24979]	NA	NA	NA	NA	NA	NA	NA	NA	NA
LNCV6_40210_PI430048170	1.20097e-07	28.9584	28.9584	up	6.42921	6.40082	6.5079	1.60281	1.54678	1.6217	LNCV6_40210_PI430048170	lncRNA	TTCCTAAGTGTAAGAACAAAGCTGTACATTCTGGATGATGAGGCTACCCTACTTCACCTG	NR_130719	RefSeq	NW_019805498.1	+	32533	85500	OOSP1	NA	"Homo sapiens oocyte secreted protein 1 (OOSP1), non-coding RNA"	NA	exonic_sense	-	-	NA	NA	NA	NA	NA	NA	NA	NA	NA
LNCV6_103353_PI430048170	0.00204227	3.05761	3.05761	up	3.57261	3.62657	3.30495	2.19249	1.68821	1.7525	LNCV6_103353_PI430048170	lncRNA	AGCATGTTCCCCTTTGAATGGGAAGGTCCAGATTATACACTATGGGTCTCTAACTACCAG	lnc-CAND1-2:1	lncipediav5.2	chr12	+	67351435	67352039	---	NA	-	NA	lincRNA	-	-	NA	NA	NA	NA	NA	NA	NA	NA	NA
LNCV6_103915_PI430048170	0.0139197	3.55297	3.55297	up	5.5821	5.60713	5.7036	3.90566	3.30619	4.08672	LNCV6_103915_PI430048170	lncRNA	GTCCTGGTGGTTGTATGGGATAAACATGGATTTCTTTCTAGTTTGTCTTATATCAGTTTT	lnc-MPP4-4:1	lncipediav5.2	chr2	-	201765382	201780911	---	NA	-	NA	sense_intronic_ncRNA	ALS2	"ALS2, alsin Rho guanine nucleotide exchange factor [Source:HGNC Symbol;Acc:HGNC:443]"	NA	NA	NA	NA	NA	NA	NA	NA	NA
LNCV6_12628_PI430048170	4.74169e-07	2.41362	2.41362	up	8.61117	8.5756	8.57062	7.29054	7.31092	7.3422	LNCV6_12628_PI430048170	lncRNA	ACATCAGTGATGGGATTTCATAGCCATGGGACTGGGGTACAATCTCACCATGGCTTTTTA	ENST00000606114.1	ENSEMBL_GENCODE	chr2	+	24825610	24826717	AC012073.1	NA	"novel transcript, antisense to ADCY3"	NA	antisense	ADCY3	adenylate cyclase 3 [Source:HGNC Symbol;Acc:HGNC:234]	NA	NA	NA	NA	NA	NA	NA	NA	NA
LNCV6_77666_PI430048170	0.00215138	2.71216	2.71216	up	11.812	11.7275	11.7976	10.5138	10.2645	10.2246	LNCV6_77666_PI430048170	lncRNA	GAAGCTTAGGAGGATGATGAACATCATACCAGTGGTGGTGTTCAGTGTCAAACCTCTTAA	lnc-HS3ST5-3:1	lncipediav5.2	chr6	-	114349482	114350648	---	NA	-	NA	lincRNA	DNAJA1P4	DnaJ heat shock protein family (Hsp40) member A1 pseudogene 4 [Source:HGNC Symbol;Acc:HGNC:39340]	NA	NA	NA	NA	NA	NA	NA	NA	NA
LNCV6_23629_PI430048170	0.00809835	0.355813	2.81046	down	5.48669	5.76764	5.5218	6.67452	7.30175	7.21267	LNCV6_23629_PI430048170	lncRNA	AGAATGTGGATTCCACCCCACGCCATGAGAGCTCTCGCGCAGGCCCAGACCACTTTATAA	ENST00000527945.2	ENSEMBL_GENCODE	chr11	-	12961842	12989547	LINC00958	NA	long intergenic non-protein coding RNA 958	NA	lincRNA	AC084859.1	-	NA	NA	NA	NA	NA	NA	NA	NA	NA
LNCV6_55159_PI430048170	0.0360312	4.36912	4.36912	up	4.83946	4.84301	4.84952	2.0575	3.45418	2.20093	LNCV6_55159_PI430048170	lncRNA	GAAAGGAGCTGATCTACTGTATTGTAATGTAAAACAGCTACAGCCAGTTATTTTGTAAGA	lnc-BRINP2-3:1	lncipediav5.2	chr1	+	176843243	176845595	---	NA	-	NA	sense_intronic_ncRNA	PAPPA2	pappalysin 2 [Source:HGNC Symbol;Acc:HGNC:14615]	NA	NA	NA	NA	NA	NA	NA	NA	NA
LNCV6_56232_PI430048170	0.00106882	3.23513	3.23513	up	5.74574	5.77724	5.94146	4.12937	4.14511	4.1161	LNCV6_56232_PI430048170	lncRNA	GAAAGAAGTCTTAAACATGGCTGGAAATGTGGGGGCAACAAATACATTAGTGAACACCCT	NR_130950	RefSeq	chr10	-	42581591	42638837	ZNF33B	NA	"Homo sapiens zinc finger protein 33B (ZNF33B), transcript variant 11, non-coding RNA"	NA	exonic_sense	AL022345.10	-	NA	NA	NA	NA	NA	NA	NA	NA	NA
LNCV6_111251_PI430048170	0.00387398	0.216069	4.62816	down	4.73594	4.29952	4.27587	6.11606	6.91056	6.83863	LNCV6_111251_PI430048170	lncRNA	TACTGGCACTTTGTAGGTGTAGTATGACTATTCCTGTATGTTTCTATCTACTGATGAGGA	lnc-TECRL-10:1	lncipediav5.2	chr4	-	64611373	64611888	---	NA	-	NA	lincRNA	MTCO3P27	MT-CO3 pseudogene 27 [Source:HGNC Symbol;Acc:HGNC:52130]	NA	NA	NA	NA	NA	NA	NA	NA	NA
LNCV6_73242_PI430048170	0.0440971	2.2084	2.2084	up	12.1367	12.1909	12.1931	11.3292	10.477	11.1538	LNCV6_73242_PI430048170	lncRNA	TAAAGTACTTCTCTCAGAATATGGAGGCACCAAAGTAATTCTAGACCACAGCGATTATTT	lnc-CGGBP1-4:1	lncipediav5.2	chr3	-	90261413	90261708	---	NA	-	NA	lincRNA	PROS2P	protein S (beta) pseudogene [Source:HGNC Symbol;Acc:HGNC:9458]	NA	NA	NA	NA	NA	NA	NA	NA	NA
LNCV6_52787_PI430048170	0.00807479	4.42983	4.42983	up	4.14492	4.15317	3.98321	2.37036	1.69036	1.66992	LNCV6_52787_PI430048170	lncRNA	GTGACAACATCAAAACTACCTGCAAGTCTCACTTCATGGAACACAACAGAAACTCTGCAT	lnc-RPP38-1:1	lncipediav5.2	chr10	+	15097236	15139818	---	NA	-	NA	sense_overlap_ncRNA	RPP38	ribonuclease P/MRP 38kDa subunit [Source:HGNC Symbol;Acc:HGNC:30329]	NA	NA	NA	NA	NA	NA	NA	NA	NA
LNCV6_86908_PI430048170	0.0418759	0.401685	2.48952	down	7.0852	7.23498	6.93509	7.8467	8.87097	8.31884	LNCV6_86908_PI430048170	lncRNA	GAGCTTGGAGCAGAACCACCGGTTCTCTCCCACAAACTGCTGTTTTTTAATTTTTCTTTC	lnc-CCDC24-2:1	lncipediav5.2	chr1	+	44022575	44022813	---	NA	-	NA	antisense_lncRNA	SLC6A9	"solute carrier family 6 (neurotransmitter transporter, glycine), member 9 [Source:HGNC Symbol;Acc:HGNC:11056]"	NA	NA	NA	NA	NA	NA	NA	NA	NA
LNCV6_30868_PI430048170	0.00464637	3.61491	3.61491	up	6.59661	6.35533	6.62925	4.31741	4.62863	5.00587	LNCV6_30868_PI430048170	lncRNA	CCGGTCAACGGCACTCATCATACCTTAGTTTTTAAATCTGCATTGTGGTCATAATCTGTT	ENST00000584959.1	ENSEMBL_GENCODE	chr17	+	64892824	64910180	AC103810.2	NA	"novel transcript, antisense to LRRC37A3"	NA	antisense	RP11-927P21.12	-	NA	NA	NA	NA	NA	NA	NA	NA	NA
LNCV6_12160_PI430048170	4.54899e-06	4.12443	4.12443	up	10.9547	10.8257	10.9565	8.85514	8.9384	8.8117	LNCV6_12160_PI430048170	lncRNA	AATGGAGTAACTTGGCTAGAATATGGCAGTAACTACAAGGCATGTTCTGCTCTGGCACGA	ENST00000454631.1	ENSEMBL_GENCODE	chr1	-	231522517	231528556	AL445524.1	NA	novel transcript	NA	antisense	TSNAX	translin-associated factor X [Source:HGNC Symbol;Acc:HGNC:12380]	NA	NA	NA	NA	NA	NA	NA	NA	NA
LNCV6_55902_PI430048170	0.0278728	2.92377	2.92377	up	3.4962	3.72501	3.67183	2.62038	1.70821	1.73308	LNCV6_55902_PI430048170	lncRNA	ATGCAGTTACTGAACCTTAATTACATCCTCACTTTCTGATACATTGCTTGTTCTTATGTC	lnc-KLF6-16:1	lncipediav5.2	chr10	-	3163131	3165334	---	NA	-	NA	sense_intronic_ncRNA	PITRM1	pitrilysin metallopeptidase 1 [Source:HGNC Symbol;Acc:HGNC:17663]	NA	NA	NA	NA	NA	NA	NA	NA	NA
LNCV6_49462_PI430048170	0.00168677	4.0033	4.0033	up	8.06041	8.07102	8.10761	6.2533	6.01008	5.95473	LNCV6_49462_PI430048170	lncRNA	TGCTTCACTACAGTGGCAGACAGACCTGAAAATTTTCATCTGAAGCAGCAGAGTGAACTG	NR_130704	RefSeq	chr2	-	97416164	97424027	LOC100506123	NA	"Homo sapiens uncharacterized LOC100506123 (LOC100506123), long non-coding RNA"	NA	intergenic	-	-	NA	NA	NA	NA	NA	NA	NA	NA	NA
LNCV6_125875_PI430048170	0.00055707	0.183485	5.45004	down	6.8342	6.74192	6.752	9.11288	9.39934	9.13874	LNCV6_125875_PI430048170	lncRNA	GGAGTTTGCATACTGAGTGGTTCATCTTTTCCAATGTGTTGTGTCCTTTAATTTACATTT	lnc-FCN2-4:1	lncipediav5.2	chr9	+	134769083	134769535	---	NA	-	NA	sense_intronic_ncRNA	COL5A1	"collagen, type V, alpha 1 [Source:HGNC Symbol;Acc:HGNC:2209]"	NA	NA	NA	NA	NA	NA	NA	NA	NA
LNCV6_98658_PI430048170	0.00811849	0.395585	2.5279	down	6.23473	6.42398	5.80304	7.21322	7.87476	7.37038	LNCV6_98658_PI430048170	lncRNA	TGAATAATCTTAGCATCTAGGGGCTTTGGTGTCTCTAGGCAAACTCCTTCTTTCCCTCCT	lnc-GPR27-9:1	lncipediav5.2	chr3	+	71614512	71615730	---	NA	-	NA	lincRNA	-	-	NA	NA	NA	NA	NA	NA	NA	NA	NA
LNCV6_92499_PI430048170	0.00115049	4.51886	4.51886	up	4.76003	4.40389	4.34145	2.53516	1.94069	2.46774	LNCV6_92499_PI430048170	lncRNA	TGTTGAGTTTTATCATTTTCGTTAAGTGACCGTGCGCAGCGCTGTAACTGACTTACTGGA	lnc-GEN1-1:1	lncipediav5.2	chr2	+	17540706	17567707	---	NA	-	NA	sense_intronic_ncRNA	VSNL1	visinin like 1 [Source:HGNC Symbol;Acc:HGNC:12722]	NA	NA	NA	NA	NA	NA	NA	NA	NA
LNCV6_45806_PI430048170	0.018924	2.55289	2.55289	up	4.28383	4.289	4.63232	3.23452	3.30792	2.50765	LNCV6_45806_PI430048170	lncRNA	CCCGAAGTTATTGGAGGTATAATGGAGAGACTGAGACGTAATCAATTACAATGTCATCCT	RTCA-AS1:5	lncipediav5.2	chr1	-	100265293	100266119	---	NA	-	NA	NA	RTCA	RNA 3'-terminal phosphate cyclase [Source:HGNC Symbol;Acc:HGNC:17981]	NA	NA	NA	NA	NA	NA	NA	NA	NA
LNCV6_85385_PI430048170	0.0025062	4.99999	4.99999	up	4.30942	4.40362	4.578	2.36596	1.72266	2.17633	LNCV6_85385_PI430048170	lncRNA	GGAGAAATTGGATTCCCCATTGTTCATAGACATTTGTAAATATGTAGAAAGATCTCCACT	lnc-NETO1-6:1	lncipediav5.2	chr18	-	73341700	73344482	---	NA	-	NA	lincRNA	-	-	NA	NA	NA	NA	NA	NA	NA	NA	NA
LNCV6_2302_PI430048170	8.18822e-05	0.202475	4.93887	down	5.84166	6.17289	5.9514	8.17146	8.29562	8.42061	LNCV6_2302_PI430048170	lncRNA	TTCAGGAGAATCTACACGCATGATGGAGCTGATCCAGTAACCTCGGAGACGGGACCCTGC	NR_110887	RefSeq	chr22	-	50263712	50270393	MAPK11	NA	"Homo sapiens mitogen-activated protein kinase 11 (MAPK11), transcript variant 2, non-coding RNA"	NA	exonic_sense	MAPK12	mitogen-activated protein kinase 12 [Source:HGNC Symbol;Acc:HGNC:6874]	NA	NA	NA	NA	NA	NA	NA	NA	NA
LNCV6_82607_PI430048170	0.00203052	0.247346	4.04292	down	3.95618	3.78061	3.83288	5.58432	5.95275	6.04455	LNCV6_82607_PI430048170	lncRNA	GCACTAGAAGGCACTATGTTGAACTATTAAACTTACCAGCACTTTCTTTTTCCACTCCAT	lnc-ARL6IP1-2:2	lncipediav5.2	chr16	-	18782967	18786795	---	NA	-	NA	sense_intronic_ncRNA	RPS15A	ribosomal protein S15a [Source:HGNC Symbol;Acc:HGNC:10389]	NA	NA	NA	NA	NA	NA	NA	NA	NA
LNCV6_99126_PI430048170	0.00220014	0.393697	2.54002	down	9.89648	9.89994	9.93166	11.1691	11.1933	11.3901	LNCV6_99126_PI430048170	lncRNA	AGTACAAGCAGATCTTCCTGGCGGGCGTGGACAAGCACACGCAGTTCTGCAGGTACTTTG	lnc-ACO1-6:1	lncipediav5.2	chr9	+	31254043	31254269	---	NA	-	NA	lincRNA	SLC25A6P2	"solute carrier family 25 (mitochondrial carrier; adenine nucleotide translocator), member 6 pseudogene 2 [Source:HGNC Symbol;Acc:HGNC:43850]"	NA	NA	NA	NA	NA	NA	NA	NA	NA
LNCV6_24889_PI430048170	0.000409626	4.34324	4.34324	up	4.32326	3.88708	4.14975	1.73692	2.23194	2.02559	LNCV6_24889_PI430048170	lncRNA	ACAGGGAACTTGGTGTGCTTTTGTTTTAAAGTGTTCATATGAAGGGGAAATATGTGCAAG	ENST00000535324.1	ENSEMBL_GENCODE	chr12	+	26318953	26421462	AC024145.1	NA	novel transcript to ITPR2	NA	antisense	RNA5SP354	"RNA, 5S ribosomal pseudogene 354 [Source:HGNC Symbol;Acc:HGNC:43254]"	NA	NA	NA	NA	NA	NA	NA	NA	NA
LNCV6_12635_PI430048170	1.33347e-05	0.303047	3.29981	down	5.85269	5.71887	5.83401	7.45859	7.49496	7.61791	LNCV6_12635_PI430048170	lncRNA	CCTTCCCTTTAGCTGACAATGTGACAGTGCTTGAATAAAAGTCAGTCTGACAGGAACGGT	ENST00000421842.1	ENSEMBL_GENCODE	chr2	+	24972183	24972830	DNAJC27-AS1	NA	DNAJC27 antisense RNA 1	NA	antisense	DNAJC27	DnaJ heat shock protein family (Hsp40) member C27 [Source:HGNC Symbol;Acc:HGNC:30290]	NA	NA	NA	NA	NA	NA	NA	NA	NA
LNCV6_116044_PI430048170	0.000441635	0.224197	4.46037	down	8.22053	8.18911	8.15678	10.3935	10.4245	10.2116	LNCV6_116044_PI430048170	lncRNA	AAAGGTGAGGGTGCTGGAGATGCCAAGTGAAGCACGTGCATTTTTGATAACTGTGTACTT	lnc-HMG20A-7:1	lncipediav5.2	chr15	+	77278464	77278774	---	NA	-	NA	antisense_lncRNA	PEAK1	pseudopodium-enriched atypical kinase 1 [Source:HGNC Symbol;Acc:HGNC:29431]	NA	NA	NA	NA	NA	NA	NA	NA	NA
LNCV6_122632_PI430048170	0.00109551	2.8369	2.8369	up	6.86069	6.47857	6.52174	5.26769	5.22185	4.85528	LNCV6_122632_PI430048170	lncRNA	AAGACTTAGTCAAGGGCCTAGCTTCATTCCAGTTGGAGTTAGAGCAGAAGAAAATGAAAT	ENST00000568593.1	ENSEMBL_GENCODE	chr3	-	47379089	47380999	AC099778.1	NA	"novel transcript, antisense to PTPN23"	NA	antisense	PTPN23	"protein tyrosine phosphatase, non-receptor type 23 [Source:HGNC Symbol;Acc:HGNC:14406]"	NA	NA	NA	NA	NA	NA	NA	NA	NA
LNCV6_5030_PI430048170	2.34516e-05	2.7096	2.7096	up	9.46259	9.52684	9.44413	8.01757	8.04418	8.05859	LNCV6_5030_PI430048170	lncRNA	AATCACTAATAGGAAGTGCCGTCAGAAGCGATAACTGACGAAGACTACTCCTGTCTGATT	NR_002744	RefSeq	chr17	+	16440035	16440106	SNORD49A	NA	"Homo sapiens small nucleolar RNA, C/D box 49A (SNORD49A), small nucleolar RNA"	NA	intergenic	SNORD49A	"small nucleolar RNA, C/D box 49A [Source:HGNC Symbol;Acc:HGNC:10189]"	NA	NA	NA	NA	NA	NA	NA	NA	NA
LNCV6_75871_PI430048170	0.013338	0.475342	2.10375	down	6.60269	6.58139	6.60187	7.52402	7.54084	7.90678	LNCV6_75871_PI430048170	lncRNA	AAGCAGATTTTACTTTTGCATAGGAGCCCTCTCCTAAATTTATCCCCAGGAGGTAGCCTC	ENST00000416046.2	ENSEMBL_GENCODE	chr5	+	113323028	113436341	AC079465.1	NA	novel transcript	NA	antisense	AC126917.1	-	NA	NA	NA	NA	NA	NA	NA	NA	NA
LNCV6_14005_PI430048170	0.00175381	5.02029	5.02029	up	3.88434	4.09305	3.75775	1.58493	1.59526	1.59164	LNCV6_14005_PI430048170	lncRNA	CTGTGGTTTGAAGATACATAGGTCTGTATAGGGAAAGTGCATATCTAAGATTATATCTAG	ENST00000605021.1	ENSEMBL_GENCODE	chr2	+	178644717	178645179	AC010680.5	NA	novel transcript	NA	lincRNA	TTN	titin [Source:HGNC Symbol;Acc:HGNC:12403]	NA	NA	NA	NA	NA	NA	NA	NA	NA
LNCV6_7254_PI430048170	0.0025021	3.71078	3.71078	up	8.44834	8.46133	8.47666	6.39713	6.55802	6.7362	LNCV6_7254_PI430048170	lncRNA	GCTGCAGGGCTGTGTGTGGTCCTTCCCTGGTCCCAAAATAAAGAGCGAATTGCACAGAAA	NR_003064	RefSeq	chr17	+	28226562	28228060	PYY2	NA	"Homo sapiens peptide YY 2 (pseudogene) (PYY2), non-coding RNA"	NA	intergenic	-	-	NA	NA	NA	NA	NA	NA	NA	NA	NA
LNCV6_52128_PI430048170	0.0465826	6.00298	6.00298	up	5.25207	5.53264	5.3494	3.78405	1.638	1.98663	LNCV6_52128_PI430048170	lncRNA	GGACCACTTCAACTTTAAGCATCTGGACCACAAAGATGTGGAAGAAATGGAATATATAGA	lnc-NDUFAF2-6:1	lncipediav5.2	chr5	+	61347125	61347716	---	NA	-	NA	sense_intronic_ncRNA	AC122718.1	-	NA	NA	NA	NA	NA	NA	NA	NA	NA
LNCV6_125578_PI430048170	0.029188	3.89881	3.89881	up	7.35271	7.23531	7.31208	5.5119	5.7138	4.53701	LNCV6_125578_PI430048170	lncRNA	AATTATTTCCCAGTTACCATGTTTTAAAACAGCCTCTCAGAATTCCCCACTTCTAATTTC	ENST00000568248.1	ENSEMBL_GENCODE	chr8	-	134792020	134798272	AC083843.2	NA	novel transcript	NA	lincRNA	MIR30B	microRNA 30b [Source:HGNC Symbol;Acc:HGNC:31625]	NA	NA	NA	NA	NA	NA	NA	NA	NA
LNCV6_24539_PI430048170	0.00614597	2.38545	2.38545	up	3.83202	3.7669	3.93701	2.82939	2.35701	2.55253	LNCV6_24539_PI430048170	lncRNA	ATGAATGAAACCTTGCCTGTCCTATAAGGAATACAGTCATCTGCCAGAAGAAAAATGGTG	ENST00000528876.1	ENSEMBL_GENCODE	chr11	-	126294307	126297126	AP001318.2	NA	"novel transcript, antisense to DCPS and TIRAP"	NA	antisense	TIRAP	toll-interleukin 1 receptor (TIR) domain containing adaptor protein [Source:HGNC Symbol;Acc:HGNC:17192]	NA	NA	NA	NA	NA	NA	NA	NA	NA
LNCV6_7871_PI430048170	0.000377216	0.49241	2.03083	down	6.09554	6.21634	6.12942	7.07401	7.15347	7.27555	LNCV6_7871_PI430048170	lncRNA	ACTTACATGGAATCTCGTTCGGCTGATGACTTGCTGTTGAGACTCTGAAATCTGATTTTC	NR_002561	RefSeq	chr11	-	62853662	62853732	SNORD30	NA	"Homo sapiens small nucleolar RNA, C/D box 30 (SNORD30), small nucleolar RNA"	NA	bidirectional	SNORD25	"small nucleolar RNA, C/D box 25 [Source:HGNC Symbol;Acc:HGNC:10147]"	NA	NA	NA	NA	NA	NA	NA	NA	NA
LNCV6_100247_PI430048170	0.00146066	2.59498	2.59498	up	13.2935	13.1713	13.1959	11.9028	11.9566	11.6602	LNCV6_100247_PI430048170	lncRNA	TGTGTGCAGAGTCCATTTCCCACATCTTTCCTCAAGTATCCTCTATTTTTATCATGAATT	NR_001283	RefSeq	chr22	+	24764500	24766021	TOP1P2	NA	"Homo sapiens DNA topoisomerase I pseudogene 2 (TOP1P2), non-coding RNA"	NA	intergenic	PIWIL3	piwi-like RNA-mediated gene silencing 3 [Source:HGNC Symbol;Acc:HGNC:18443]	NA	NA	NA	NA	NA	NA	NA	NA	NA
LNCV6_32984_PI430048170	0.000318034	0.278576	3.58969	down	7.15393	7.1569	7.08531	8.93368	8.89077	9.09617	LNCV6_32984_PI430048170	lncRNA	TTCTGCTCTCAATGCTACTGCTCATTGATCCCAGGGAGGAAAATTCTGGTGCATCACTTA	ENST00000607947.1	ENSEMBL_GENCODE	chr20	+	1325419	1361631	SDCBP2-AS1	NA	SDCBP2 antisense RNA 1	NA	antisense	FKBP1A	FK506 binding protein 1A [Source:HGNC Symbol;Acc:HGNC:3711]	NA	NA	NA	NA	NA	NA	NA	NA	NA
LNCV6_98547_PI430048170	0.0348339	2.74212	2.74212	up	3.47488	3.92129	3.76832	1.90013	1.78725	2.88068	LNCV6_98547_PI430048170	lncRNA	CTCTGCCCTACATTCTAGCAGAATTCTAGCAGAGTTTCCTATCTTAAAATGTTGAACATT	lnc-SEC23B-2:1	lncipediav5.2	chr20	+	18562803	18563887	---	NA	-	NA	lincRNA	SEC23B	"Sec23 homolog B, COPII coat complex component [Source:HGNC Symbol;Acc:HGNC:10702]"	NA	NA	NA	NA	NA	NA	NA	NA	NA
LNCV6_4080_PI430048170	2.9894e-06	10.5611	10.5611	up	5.12525	4.96061	4.96467	1.62613	1.54802	1.67757	LNCV6_4080_PI430048170	lncRNA	GATAATCTTTTTGGGCGTACAGCTGCTAAGAGGCAGACATTGTGTCTACAAGCTCAGAGA	NR_038275	RefSeq	chr10	-	50021181	50067803	FAM21EP	NA	"Homo sapiens family with sequence similarity 21 member E, pseudogene (FAM21EP), non-coding RNA"	NA	bidirectional	SLC9A3P3	"solute carrier family 9, subfamily A (NHE3, cation proton antiporter 3), member 3 pseudogene 3 [Source:HGNC Symbol;Acc:HGNC:33492]"	NA	NA	NA	NA	NA	NA	NA	NA	NA
LNCV6_99045_PI430048170	0.00679385	0.494197	2.02348	down	5.80582	5.84988	5.61488	6.74471	6.54071	7.00811	LNCV6_99045_PI430048170	lncRNA	GGAGGCAACAGTGAAACCCTATGCTATCGACATATTTCCTGTCACCAACAAAGATTTCAG	lnc-ZNF273-5:1	lncipediav5.2	chr7	+	65075022	65078780	---	NA	-	NA	lincRNA	SNORA15	Small nucleolar RNA SNORA15 [Source:RFAM;Acc:RF00398]	NA	NA	NA	NA	NA	NA	NA	NA	NA
LNCV6_57919_PI430048170	0.000277409	4.16333	4.16333	up	3.95132	3.60388	3.98184	1.58596	1.7707	2.006	LNCV6_57919_PI430048170	lncRNA	TTCTGCGCGGAGAATTTGGAGGAGAAGATCCACAAGCGGTGAGTAGGATGCCAGGGTGTG	lnc-KLHL35-5:1	lncipediav5.2	chr11	-	75281005	75282132	---	NA	-	NA	sense_intronic_ncRNA	ARRB1	"arrestin, beta 1 [Source:HGNC Symbol;Acc:HGNC:711]"	NA	NA	NA	NA	NA	NA	NA	NA	NA
LNCV6_57849_PI430048170	0.00280775	0.193429	5.16986	down	6.10617	6.01219	6.06073	8.19035	8.37608	8.68146	LNCV6_57849_PI430048170	lncRNA	TCATCTTCACCATCTACCACTGGTGGCAGGCTGTGGCCATCTTCACTGTGTACCTGGGCT	lnc-KRTAP5-10-2:1	lncipediav5.2	chr11	+	71603260	71607592	---	NA	-	NA	antisense_lncRNA	OR7E87P	olfactory receptor family 7 subfamily E member 87 pseudogene [Source:HGNC Symbol;Acc:HGNC:14709]	NA	NA	NA	NA	NA	NA	NA	NA	NA
LNCV6_92004_PI430048170	0.00764309	7.47081	7.47081	up	5.70319	5.33201	5.32707	2.99076	1.81433	2.64911	LNCV6_92004_PI430048170	lncRNA	GGATTTTTTAAAAGCCAGATCTATAGCGAGAATGAATGTGCAACATGGCTGAAATCTATT	lnc-DUSP1-5:1	lncipediav5.2	chr5	-	172762102	172762691	---	NA	-	NA	lincRNA	DUSP1	dual specificity phosphatase 1 [Source:HGNC Symbol;Acc:HGNC:3064]	NA	NA	NA	NA	NA	NA	NA	NA	NA
LNCV6_32700_PI430048170	0.0032385	41.3121	41.3121	up	8.0651	8.0973	8.18632	2.49584	3.30335	2.21729	LNCV6_32700_PI430048170	lncRNA	AGATGTGAATCAGTGCAAGGGCCCAGGACAGCGGAAGAGGTGTGAAGCCATCCTGTGATC	ENST00000599817.5	ENSEMBL_GENCODE	chr19	-	46195778	46203083	IGFL2-AS1	NA	IGFL2 antisense RNA 1	NA	lincRNA	-	-	NA	NA	NA	NA	NA	NA	NA	NA	NA
LNCV6_87382_PI430048170	0.0024137	3.43836	3.43836	up	6.98658	7.19481	7.02901	5.52929	5.28212	5.01705	LNCV6_87382_PI430048170	lncRNA	CTGTTGAATATACTGTTCAAGTTTATAGAAGCAAGAAACTTCCCCCCATATTTGTACTGT	lnc-HMGA2-1:1	lncipediav5.2	chr12	+	65806348	65853393	---	NA	-	NA	sense_overlap_ncRNA	AC090673.1	-	NA	NA	NA	NA	NA	NA	NA	NA	NA
LNCV6_125174_PI430048170	0.041491	3.01361	3.01361	up	5.1323	5.11514	5.06084	4.12702	3.00022	3.1278	LNCV6_125174_PI430048170	lncRNA	CAAATAAGTTGGCCTAGACTAGCACAGTAGTGGTTGGAATGGAGAAGAACTATGAATTAG	lnc-WDR91-3:1	lncipediav5.2	chr7	-	135385013	135386828	---	NA	-	NA	sense_intronic_ncRNA	CNOT4	CCR4-NOT transcription complex subunit 4 [Source:HGNC Symbol;Acc:HGNC:7880]	NA	NA	NA	NA	NA	NA	NA	NA	NA
LNCV6_53410_PI430048170	0.000102976	0.218606	4.57445	down	9.70566	9.64494	9.64382	11.8421	11.9522	11.7763	LNCV6_53410_PI430048170	lncRNA	TTGTGGTGTGGAAAAACAAATTTGTTTTTATGTCCTCTTCTCCCTTTCCATCTTTCAGCA	lnc-CA6-3:1	lncipediav5.2	chr1	+	8893408	8894151	---	NA	-	NA	lincRNA	RNU6-304P	"RNA, U6 small nuclear 304, pseudogene [Source:HGNC Symbol;Acc:HGNC:47267]"	NA	NA	NA	NA	NA	NA	NA	NA	NA
LNCV6_74719_PI430048170	0.00603124	2.34173	2.34173	up	9.0604	9.06239	9.00426	8.01488	7.74276	7.66347	LNCV6_74719_PI430048170	lncRNA	CGTAAGTGTGGCAAGGTCTTCAGTCCGAGGTCAATCCTTGCAGAACATCAGAAAATTCAT	lnc-EGF-3:1	lncipediav5.2	chr4	+	110415897	110418504	---	NA	-	NA	sense_intronic_ncRNA	ENPEP	glutamyl aminopeptidase (aminopeptidase A) [Source:HGNC Symbol;Acc:HGNC:3355]	NA	NA	NA	NA	NA	NA	NA	NA	NA
LNCV6_113995_PI430048170	0.00102809	3.37015	3.37015	up	3.36407	3.41753	3.38464	1.58675	1.77078	1.54036	LNCV6_113995_PI430048170	lncRNA	TTACCTAACTGCAGAGCCAGGTACCTACAGTACATCTTCATGAACTTGAGCAACACAAAT	lnc-SYPL1-5:1	lncipediav5.2	chr7	-	106268334	106269205	---	NA	-	NA	sense_intronic_ncRNA	NAMPT	nicotinamide phosphoribosyltransferase [Source:HGNC Symbol;Acc:HGNC:30092]	NA	NA	NA	NA	NA	NA	NA	NA	NA
LNCV6_13577_PI430048170	0.000640884	5.00368	5.00368	up	3.90243	4.27927	4.16249	1.62036	1.60767	2.113	LNCV6_13577_PI430048170	lncRNA	TGGTCTCGATGAGAGTGTGCCACGTAAGTTTCCCCCATTAAAAGTCATGAATTCAGTGGA	ENST00000440802.1	ENSEMBL_GENCODE	chr2	-	132285795	132294377	AC097532.1	NA	novel transcript	NA	lincRNA	-	-	NA	NA	NA	NA	NA	NA	NA	NA	NA
LNCV6_20486_PI430048170	0.0252238	7.03416	7.03416	up	4.81982	6.65464	5.135	3.38502	1.67849	3.27584	LNCV6_20486_PI430048170	lncRNA	GCAGCACTGTGAAACCAACATTTCTTCAGTGAAACCTAGAACAAAAGTGGAATAAATAAA	lnc-MCPH1-1:1	lncipediav5.2	chr8	+	6646054	6648504	---	NA	-	NA	sense_intronic_ncRNA	MCPH1	microcephalin 1 [Source:HGNC Symbol;Acc:HGNC:6954]	NA	NA	NA	NA	NA	NA	NA	NA	NA
LNCV6_14534_PI430048170	0.00616277	0.467119	2.14078	down	5.1637	4.84264	4.9742	5.80633	6.32097	6.1199	LNCV6_14534_PI430048170	lncRNA	GCCGCCTAGAGAAGAGGCTGTGCTTCGGCGCTCCGGCTCCTCAGAGAGCCTCGGCTAGGT	NR_027007	RefSeq	chr3	-	9388844	9397494	THUMPD3-AS1	NA	"Homo sapiens THUMPD3 antisense RNA 1 (THUMPD3-AS1), transcript variant 2, long non-coding RNA"	NA	exonic_sense	THUMPD3	THUMP domain containing 3 [Source:HGNC Symbol;Acc:HGNC:24493]	NA	NA	NA	NA	NA	NA	NA	NA	NA
LNCV6_112919_PI430048170	0.0111973	0.467966	2.13691	down	5.00372	5.04833	4.94167	5.8283	6.14691	6.27165	LNCV6_112919_PI430048170	lncRNA	GGGATATATCAGAGAAAAATAGAATGATGTATCCAATATTCATCCTTCTCCCAGAGTTTG	lnc-PTK2-4:1	lncipediav5.2	chr8	-	140595994	140597409	---	NA	-	NA	sense_intronic_ncRNA	AGO2	"argonaute 2, RISC catalytic component [Source:HGNC Symbol;Acc:HGNC:3263]"	NA	NA	NA	NA	NA	NA	NA	NA	NA
LNCV6_54371_PI430048170	0.0275864	0.47006	2.12739	down	5.09228	5.35505	5.32806	6.20316	6.01186	6.74008	LNCV6_54371_PI430048170	lncRNA	TTTCTCATTAACCAAGAAAAGTGGCTCTTCCCATGGCAGTCTGATTTTCAGCCTGCCCAA	lnc-DPYD-9:1	lncipediav5.2	chr1	-	96026656	96146713	---	NA	-	NA	lincRNA	-	-	NA	NA	NA	NA	NA	NA	NA	NA	NA
LNCV6_35439_PI430048170	0.00645718	0.453657	2.20431	down	5.90219	5.95268	5.94963	6.95121	6.98773	7.26611	LNCV6_35439_PI430048170	lncRNA	AGAAATGACATGCATTTATGCTGCCATTTGTTACTATCAGGACTCGACTCGTGTGCGGAC	NR_003015	RefSeq	chr12	+	98599634	98599884	SNORA53	NA	"Homo sapiens small nucleolar RNA, H/ACA box 53 (SNORA53), small nucleolar RNA"	NA	intronic_sense	SLC25A3	"solute carrier family 25 (mitochondrial carrier; phosphate carrier), member 3 [Source:HGNC Symbol;Acc:HGNC:10989]"	NA	NA	NA	NA	NA	NA	NA	NA	NA
LNCV6_31101_PI430048170	0.00276498	3.18062	3.18062	up	6.06277	6.20156	5.88194	4.48485	4.03334	4.58083	LNCV6_31101_PI430048170	lncRNA	AGGGCTCTGAGGCTTCGTAATCAACCTGAGGGCAAGTCGAGAAGGTCAGTCTCTTTCCCC	ENST00000576824.5	ENSEMBL_GENCODE	chr17	-	80201708	80205627	AC087741.1	NA	"novel transcript, antisense to CARD14"	NA	antisense	CARD14	caspase recruitment domain family member 14 [Source:HGNC Symbol;Acc:HGNC:16446]	NA	NA	NA	NA	NA	NA	NA	NA	NA
LNCV6_118041_PI430048170	0.00761445	0.34086	2.93376	down	4.3153	4.6684	4.47252	5.71666	6.41267	5.91548	LNCV6_118041_PI430048170	lncRNA	TGGGAATTTACCCACTGAAGTCTTAGATACCATTCTCCCAGTTTCCCATTATTTTATTGC	lnc-POU4F3-3:1	lncipediav5.2	chr5	+	146461179	146461519	---	NA	-	NA	sense_intronic_ncRNA	TCERG1	transcription elongation regulator 1 [Source:HGNC Symbol;Acc:HGNC:15630]	NA	NA	NA	NA	NA	NA	NA	NA	NA
LNCV6_90428_PI430048170	0.0120303	18.9138	18.9138	up	7.4024	7.3952	7.34175	3.43132	2.02261	3.53237	LNCV6_90428_PI430048170	lncRNA	TCCCTGACTGCAGGGAGGCACCATAGCAAGAAGGAAATTATTGATTTATGTCCCCAACAT	lnc-PTGES3L-AARSD1-2:3	lncipediav5.2	chr17	-	42950532	42955345	---	NA	-	NA	sense_intronic_ncRNA	AARSD1	alanyl-tRNA synthetase domain containing 1 [Source:HGNC Symbol;Acc:HGNC:28417]	NA	NA	NA	NA	NA	NA	NA	NA	NA
LNCV6_68321_PI430048170	0.00201223	0.440107	2.27218	down	5.01419	4.95359	4.66625	5.95172	5.9239	6.30238	LNCV6_68321_PI430048170	lncRNA	GCAGACTTGTCTTTCCGCTTAACCTCAACCTCGTGTGATCTGCCAGTTTCGCTCCCGACG	ENST00000417038.1	ENSEMBL_GENCODE	chr2	+	174487403	174488300	AC010894.2	NA	novel transcript	NA	lincRNA	GPR155	G protein-coupled receptor 155 [Source:HGNC Symbol;Acc:HGNC:22951]	NA	NA	NA	NA	NA	NA	NA	NA	NA
LNCV6_52814_PI430048170	0.0153253	0.192569	5.19293	down	3.60747	4.65745	3.94506	6.47975	6.51274	6.55103	LNCV6_52814_PI430048170	lncRNA	CACGGCCACCGCCTCTTTTGTTAACAGGACAGTTGATCCATTAAATTAAAAATCATTCAA	ENST00000571724.3	ENSEMBL_GENCODE	chr17	-	81388126	81390256	AC110285.2	NA	novel transcript	NA	lincRNA	BAHCC1	BAH domain and coiled-coil containing 1 [Source:HGNC Symbol;Acc:HGNC:29279]	NA	NA	NA	NA	NA	NA	NA	NA	NA
LNCV6_75382_PI430048170	0.0170281	4.09408	4.09408	up	9.9104	9.79606	9.88556	8.00467	8.11943	7.21258	LNCV6_75382_PI430048170	lncRNA	ATGCATAGTGTTCGCTCAGTTTGGTTTTGATAAATTGATTGACTTGCAGTTCCTTTGTAG	lnc-UGT3A2-3:1	lncipediav5.2	chr5	-	36098555	36102381	---	NA	-	NA	sense_intronic_ncRNA	LMBRD2	LMBR1 domain containing 2 [Source:HGNC Symbol;Acc:HGNC:25287]	NA	NA	NA	NA	NA	NA	NA	NA	NA
LNCV6_88938_PI430048170	0.00120621	0.363615	2.75016	down	3.68799	4.13387	3.91714	5.19968	5.43374	5.50141	LNCV6_88938_PI430048170	lncRNA	AGTCCTAAGCAAAAGGGTTTGAAATGGAGAAGTTGCAGGTATTACCTCTTCTCCCATGGG	lnc-HSBP1-2:1	lncipediav5.2	chr16	+	83840459	83843465	---	NA	-	NA	lincRNA	-	-	NA	NA	NA	NA	NA	NA	NA	NA	NA
LNCV6_21474_PI430048170	0.026821	0.352749	2.83488	down	5.24794	5.31234	5.50416	6.39675	7.3303	6.69826	LNCV6_21474_PI430048170	lncRNA	GATTTCTACCAATTATTGACAATTCAGTGAGGCCCAAGTTCTTCTCATCAATTACCTCAT	ENST00000523502.1	ENSEMBL_GENCODE	chr8	-	130595299	130655712	AC090987.1	NA	novel transcript	NA	lincRNA	-	-	NA	NA	NA	NA	NA	NA	NA	NA	NA
LNCV6_32124_PI430048170	0.00496126	0.416071	2.40343	down	4.53312	4.87994	4.75756	5.65863	6.17916	6.097	LNCV6_32124_PI430048170	lncRNA	ACACAGGTGATTACAGGTTAGCTCTGCCCTATTCAAGACAATCTGATCCATTCCTTTTTT	ENST00000586051.1	ENSEMBL_GENCODE	chr19	+	11322156	11324195	AC011472.3	NA	"novel transcript, sense intronic to TSPAN16"	NA	sense_intronic	TSPAN16	tetraspanin 16 [Source:HGNC Symbol;Acc:HGNC:30725]	NA	NA	NA	NA	NA	NA	NA	NA	NA
LNCV6_24913_PI430048170	0.0114477	10.6829	10.6829	up	6.96223	6.9144	7.03574	3.68986	3.98452	2.70303	LNCV6_24913_PI430048170	lncRNA	GTCCTTTTCCGGCAGATAATTTTAAAGCAGGCGTCACTTGTTATTTTCTCTCTCAAATTG	ENST00000620496.1	ENSEMBL_GENCODE	chr12	-	29277397	29277882	AC009318.4	NA	"novel transcript, antisense to FAR2"	NA	antisense	FAR2	fatty acyl-CoA reductase 2 [Source:HGNC Symbol;Acc:HGNC:25531]	NA	NA	NA	NA	NA	NA	NA	NA	NA
LNCV6_33311_PI430048170	0.00254863	3.20771	3.20771	up	4.12141	4.56046	4.2531	2.56508	2.32864	2.96074	LNCV6_33311_PI430048170	lncRNA	TAATACAGTACCTAAGTCTGCATATTTCATCCGGCATCAGATCATCATGGGTGCCTCTCG	ENST00000621084.1	ENSEMBL_GENCODE	chr20	-	38418483	38419202	AL391095.3	NA	novel transcript	NA	lincRNA	SNORA71A	"small nucleolar RNA, H/ACA box 71A [Source:HGNC Symbol;Acc:HGNC:10232]"	NA	NA	NA	NA	NA	NA	NA	NA	NA
LNCV6_35420_PI430048170	0.0012192	0.335321	2.98222	down	4.83929	4.91112	4.81729	6.46733	6.26623	6.55037	LNCV6_35420_PI430048170	lncRNA	GAATCTGGGGTCATTGTGACAAGGGGCACAAAACTTGTGTCCTCCCTACATGTGAAAAAA	ENST00000408133.1	ENSEMBL_GENCODE	chr14	-	69804203	69804331	RF00614	NA	-	NA	snoRNA	SLC10A1	"solute carrier family 10 (sodium/bile acid cotransporter), member 1 [Source:HGNC Symbol;Acc:HGNC:10905]"	NA	NA	NA	NA	NA	NA	NA	NA	NA
LNCV6_83624_PI430048170	0.001324	0.391515	2.55418	down	4.4374	4.05172	4.08942	5.44821	5.41538	5.77724	LNCV6_83624_PI430048170	lncRNA	TAGACAAAGGAGCTCTGGCTAAGCTGGTGGGACAAATTACAACGACATATGAGATCTGCT	lnc-SMCR8-2:1	lncipediav5.2	chr17	+	18311903	18312651	---	NA	-	NA	antisense_lncRNA	TOP3A	topoisomerase (DNA) III alpha [Source:HGNC Symbol;Acc:HGNC:11992]	NA	NA	NA	NA	NA	NA	NA	NA	NA
LNCV6_20276_PI430048170	0.00396182	9.87295	9.87295	up	7.93723	7.72339	7.78874	4.92333	4.03318	4.45366	LNCV6_20276_PI430048170	lncRNA	GAAGAGGAGGTAGATGAGAGGTAACATCTTATTATTTATGTAATTATGGGCTCCATAAGT	lnc-MRPS33-2:2	lncipediav5.2	chr7	-	141002609	141004849	---	NA	-	NA	sense_intronic_ncRNA	MRPS33	mitochondrial ribosomal protein S33 [Source:HGNC Symbol;Acc:HGNC:16634]	NA	NA	NA	NA	NA	NA	NA	NA	NA
LNCV6_88283_PI430048170	1.55598e-05	2.9974	2.9974	up	8.28947	8.15594	8.15855	6.55088	6.64058	6.66301	LNCV6_88283_PI430048170	lncRNA	ATGCTTAGAACTGAAGACAGACCAACTGTGGCGAGAGAAAGTAAACACATCCATGCACCA	ENST00000609210.5	ENSEMBL_GENCODE	chr2	+	113255390	113273699	PAX8-AS1	NA	PAX8 antisense RNA 1	NA	antisense	PAX8	paired box 8 [Source:HGNC Symbol;Acc:HGNC:8622]	NA	NA	NA	NA	NA	NA	NA	NA	NA
LNCV6_46193_PI430048170	0.000322266	4.68488	4.68488	up	4.28558	3.81412	4.16706	1.7393	2.10948	1.74229	LNCV6_46193_PI430048170	lncRNA	GGTTATGACCAATTAGAGGATTGTAAAATCAGTGTAGTGGGGTGACGAGCATTAAAAAAT	LINC01301:16	lncipediav5.2	chr8	-	60462914	60516773	---	NA	-	NA	lincRNA	RAB2A	"RAB2A, member RAS oncogene family [Source:HGNC Symbol;Acc:HGNC:9763]"	NA	NA	NA	NA	NA	NA	NA	NA	NA
LNCV6_81392_PI430048170	0.000340227	3.40052	3.40052	up	9.37789	9.29106	9.41066	7.54705	7.48602	7.73962	LNCV6_81392_PI430048170	lncRNA	CTATGTGGGTCTGTTTCTAAGTAGAATCACTATATTACCCCAGTTAATAAAGAAACATGG	lnc-DDX31-2:1	lncipediav5.2	chr9	-	132592996	132612313	---	NA	-	NA	sense_intronic_ncRNA	BARHL1	BarH-like homeobox 1 [Source:HGNC Symbol;Acc:HGNC:953]	NA	NA	NA	NA	NA	NA	NA	NA	NA
LNCV6_23947_PI430048170	0.000427898	0.303123	3.29899	down	5.3538	5.1064	5.18812	6.91795	7.12933	6.75352	LNCV6_23947_PI430048170	lncRNA	AGAGAAAGGGAGTAATCATCACTTGTTGAAAACATTGGTTTTATTTTTTCCAGGTCTGAG	ENST00000545688.5	ENSEMBL_GENCODE	chr11	-	62852749	62855460	SNHG1	NA	small nucleolar RNA host gene 1	NA	retained_intron	SNORD25	"small nucleolar RNA, C/D box 25 [Source:HGNC Symbol;Acc:HGNC:10147]"	NA	NA	NA	NA	NA	NA	NA	NA	NA
LNCV6_119479_PI430048170	1.01871e-06	0.320322	3.12186	down	4.93171	4.95766	5.00685	6.56404	6.61212	6.64709	LNCV6_119479_PI430048170	lncRNA	CCAACTCTTCCTTCTCAGGAAGGACTGTTCTTATTCCAAACATGTATATATAAGGTTAAA	NONHSAT025024.2	NONCODEv5	chr11	+	126349518	126350000	---	NA	-	NA	exonic_sense	ST3GAL4	"ST3 beta-galactoside alpha-2,3-sialyltransferase 4 [Source:HGNC Symbol;Acc:HGNC:10864]"	NA	NA	NA	NA	NA	NA	NA	NA	NA
LNCV6_51047_PI430048170	0.00695133	2.12986	2.12986	up	5.08415	4.6861	4.96819	3.63581	4.1364	3.666	LNCV6_51047_PI430048170	lncRNA	TTGAACTGTTCTTCCATTTAGATACCATGACACATCAGGAGCTGGCAGTCCACTCACCTA	ENST00000508281.2	ENSEMBL_GENCODE	chr5	-	137882793	137889336	AC106791.1	NA	novel transcript	NA	antisense	MYOT	myotilin [Source:HGNC Symbol;Acc:HGNC:12399]	NA	NA	NA	NA	NA	NA	NA	NA	NA
LNCV6_45834_PI430048170	0.00359175	0.124578	8.0271	down	5.50959	5.55631	5.54361	8.51356	8.20345	8.83793	LNCV6_45834_PI430048170	lncRNA	TAAAATAATAAAATTATCAACTGCAACACCTCAGGGACGGCCCAGATGCTCCTATGGCCA	lnc-TMEM132C-6:9	lncipediav5.2	chr12	+	127060460	127149834	---	NA	-	NA	lincRNA	-	-	NA	NA	NA	NA	NA	NA	NA	NA	NA
LNCV6_30330_PI430048170	0.0105907	3.39581	3.39581	up	6.51778	6.56497	6.39162	4.81154	4.2848	5.00072	LNCV6_30330_PI430048170	lncRNA	ATCGCTCATCCAGGAGCTTTCCAAGGGTTCCCTTTAAATCATTAAAATGCTGTTTGAGAA	ENST00000621598.1	ENSEMBL_GENCODE	chr17	+	30803654	30804077	AC127024.6	NA	"novel transcript, antisense to CRLF3"	NA	antisense	CRLF3	cytokine receptor-like factor 3 [Source:HGNC Symbol;Acc:HGNC:17177]	NA	NA	NA	NA	NA	NA	NA	NA	NA
LNCV6_10599_PI430048170	0.00351881	3.46476	3.46476	up	7.77601	7.75042	7.76922	5.76378	6.13924	5.98996	LNCV6_10599_PI430048170	lncRNA	CTTAACATACCATGTGAAGGTTGTGTTCTCTTACATTCTATAGCCCTCTGTGTTTTAATA	ENST00000451217.1	ENSEMBL_GENCODE	chr1	-	23549139	23550915	AL021154.1	NA	novel transcript	NA	lincRNA	ID3	"inhibitor of DNA binding 3, dominant negative helix-loop-helix protein [Source:HGNC Symbol;Acc:HGNC:5362]"	NA	NA	NA	NA	NA	NA	NA	NA	NA
LNCV6_47791_PI430048170	0.00390407	11.6803	11.6803	up	4.9335	5.8392	5.04688	1.77315	1.64104	1.93015	LNCV6_47791_PI430048170	lncRNA	GAGGTACCAGTAGTGGCTACCTAAGCAGTGTAATGTAGAGGTAATAAAAACGAATTGTTG	lnc-ATP6V1G2-DDX39B-4:1	lncipediav5.2	chr6	-	31479981	31494760	---	NA	-	NA	NA	Y_RNA	Y RNA [Source:RFAM;Acc:RF00019]	NA	NA	NA	NA	NA	NA	NA	NA	NA
LNCV6_105997_PI430048170	0.00535699	2.36494	2.36494	up	6.79812	6.93075	6.96413	5.38211	5.779	5.77676	LNCV6_105997_PI430048170	lncRNA	TTTCAAGATGATGATTATTCCCCACCTTCTAAGAGACAAAGACCAACGAGCCACCACAGC	lnc-METTL2B-3:13	lncipediav5.2	chr7	+	128617832	128626525	---	NA	-	NA	lincRNA	RP11-274B21.13	-	NA	NA	NA	NA	NA	NA	NA	NA	NA
LNCV6_110704_PI430048170	9.31126e-05	0.119016	8.40223	down	4.36571	4.02591	4.37362	7.2216	7.46094	7.31137	LNCV6_110704_PI430048170	lncRNA	GATCTGCTGTGATTCAACCACGGTTTATTCATTTTGCTTACCCTGAATTAAATGAAACTT	lnc-DIRC1-3:1	lncipediav5.2	chr2	-	189056765	189063038	---	NA	-	NA	sense_intronic_ncRNA	COL5A2	"collagen, type V, alpha 2 [Source:HGNC Symbol;Acc:HGNC:2210]"	NA	NA	NA	NA	NA	NA	NA	NA	NA
LNCV6_5695_PI430048170	0.00632383	10.1274	10.1274	up	8.09702	8.14532	8.13892	4.97009	4.19389	5.05231	LNCV6_5695_PI430048170	lncRNA	TTTTAGTGAAGCAGAATAAACCACTGAACAGGAAAAATGAGGAAGCTGTGAGTACCAGTG	NR_109855	RefSeq	chr7	-	130941759	131109916	LINC-PINT	NA	"Homo sapiens long intergenic non-protein coding RNA, p53 induced transcript (LINC-PINT), transcript variant 8, long non-coding RNA"	NA	exonic_sense	RNU6-1010P	"RNA, U6 small nuclear 1010, pseudogene [Source:HGNC Symbol;Acc:HGNC:47973]"	NA	NA	NA	NA	NA	NA	NA	NA	NA
LNCV6_47942_PI430048170	0.0110543	20.0295	20.0295	up	6.88432	6.92321	6.87366	2.32799	1.63265	3.27655	LNCV6_47942_PI430048170	lncRNA	TGGGTATGTGTGACATCAACAAGAAGCAGCAGACAAAACAAAATATTTTCACAAACATTC	NR_027267	RefSeq	chr21	+	34180676	34183245	LINC00310	NA	"Homo sapiens long intergenic non-protein coding RNA 310 (LINC00310), transcript variant 2, long non-coding RNA"	NA	intergenic	-	-	NA	NA	NA	NA	NA	NA	NA	NA	NA
LNCV6_110480_PI430048170	0.000225447	2.31711	2.31711	up	7.47547	7.34842	7.40049	6.2437	6.26397	6.07523	LNCV6_110480_PI430048170	lncRNA	GTGCATGAATAATTTGTTTCCACACTACAGAGTGGCAGAAGAATCCCAGACTTCTTAGAG	lnc-TRIM28-12:3	lncipediav5.2	chr19	+	58586284	58589494	---	NA	-	NA	lincRNA	CENPBD1P1	CENPB DNA-binding domains containing 1 pseudogene 1 [Source:HGNC Symbol;Acc:HGNC:28421]	NA	NA	NA	NA	NA	NA	NA	NA	NA
LNCV6_26811_PI430048170	0.00513631	4.1495	4.1495	up	3.37544	3.79332	3.84408	1.62971	1.61902	1.64937	LNCV6_26811_PI430048170	lncRNA	GAATGTCGTTGGCAGGTAGACATCTGTCTCAATTTCTAAAGAATGATCTGATTTTCTAAA	ENST00000555024.1	ENSEMBL_GENCODE	chr14	-	35362232	35363628	AL133163.2	NA	novel transcript	NA	lincRNA	-	-	NA	NA	NA	NA	NA	NA	NA	NA	NA
LNCV6_78498_PI430048170	0.00184667	0.480461	2.08134	down	8.0342	7.94563	8.012	8.96543	8.99602	9.19358	LNCV6_78498_PI430048170	lncRNA	TGCAGATTTTAAAGATGCCCTTGTCAGAGTGTATGGAGTGACACCCAAAATCCAGTGCCT	lnc-SUMF2-9:1	lncipediav5.2	chr7	+	56175633	56176412	---	NA	-	NA	lincRNA	-	-	NA	NA	NA	NA	NA	NA	NA	NA	NA
LNCV6_32760_PI430048170	0.00899702	0.469882	2.1282	down	5.40536	5.25729	5.26955	6.28371	6.22632	6.65689	LNCV6_32760_PI430048170	lncRNA	GGAGGAAGCAGGGCCACTCCCCCATGAGAAATTCTATCCTTGCAAACATACACCCCCAAC	ENST00000596472.1	ENSEMBL_GENCODE	chr19	-	49688853	49690573	AC011495.3	NA	"novel transcript, antisense to C19orf76"	NA	antisense	CPT1C	carnitine palmitoyltransferase 1C [Source:HGNC Symbol;Acc:HGNC:18540]	NA	NA	NA	NA	NA	NA	NA	NA	NA
LNCV6_119649_PI430048170	0.000910181	0.418057	2.39202	down	4.34987	4.03524	4.21673	5.4799	5.62636	5.26473	LNCV6_119649_PI430048170	lncRNA	CCCCTTATACAAAACTTGGAGCTCAGACCACAAACAACAACAACAATCCAAAAAATAAAA	NR_027358	RefSeq	chr12	+	52210929	52223880	LINC00592	NA	"Homo sapiens long intergenic non-protein coding RNA 592 (LINC00592), long non-coding RNA"	NA	intronic_sense	KRT7	"keratin 7, type II [Source:HGNC Symbol;Acc:HGNC:6445]"	NA	NA	NA	NA	NA	NA	NA	NA	NA
LNCV6_60944_PI430048170	0.00161865	5.19221	5.19221	up	7.28478	7.15768	7.15214	5.03364	4.83917	4.55743	LNCV6_60944_PI430048170	lncRNA	AATATCAAGGACTATGATCAGAATGCTTTCAAGGAGTTTTTGGGCACATGATGGCAGGTA	lnc-MAPK1IP1L-1:1	lncipediav5.2	chr14	+	55027280	55031994	---	NA	-	NA	sense_intronic_ncRNA	WDHD1	WD repeat and HMG-box DNA binding protein 1 [Source:HGNC Symbol;Acc:HGNC:23170]	NA	NA	NA	NA	NA	NA	NA	NA	NA
LNCV6_99434_PI430048170	0.0035974	2.79804	2.79804	up	4.86405	4.82562	4.66746	3.22459	3.08232	3.56163	LNCV6_99434_PI430048170	lncRNA	TGCTTAGGTCCTAGCTAGTTTTGGTATTCTGTCAAAATACTGAGTACATTTGAGAACTAT	lnc-PAIP2-2:1	lncipediav5.2	chr5	+	139309811	139310433	---	NA	-	NA	sense_intronic_ncRNA	MATR3	matrin 3 [Source:EntrezGene;Acc:9782]	NA	NA	NA	NA	NA	NA	NA	NA	NA
LNCV6_65964_PI430048170	0.0443847	5.67557	5.67557	up	5.36034	5.38983	5.19017	3.62074	1.513	2.56134	LNCV6_65964_PI430048170	lncRNA	GACCGCCTCAATTGACTCATGCTCACACAGTGGATTTTAAAATGCTCCGAGAAACCTAAA	lnc-SNRPG-1:7	lncipediav5.2	chr2	-	70212675	70215322	---	NA	-	NA	sense_intronic_ncRNA	TIA1	TIA1 cytotoxic granule-associated RNA binding protein [Source:HGNC Symbol;Acc:HGNC:11802]	NA	NA	NA	NA	NA	NA	NA	NA	NA
LNCV6_113438_PI430048170	0.0256783	0.39332	2.54246	down	5.71164	5.44137	4.84857	6.11647	6.82257	7.07037	LNCV6_113438_PI430048170	lncRNA	GAACGTCTCCCAATATCTGAATTATTCTTCTCTAAAGAAGCGGCTGAATATAAGTATGAA	lnc-MORC4-2:2	lncipediav5.2	chrX	-	106466541	106467440	---	NA	-	NA	lincRNA	-	-	NA	NA	NA	NA	NA	NA	NA	NA	NA
LNCV6_46825_PI430048170	0.00359982	3.13658	3.13658	up	5.79256	5.65742	5.73216	4.30695	4.041	3.85357	LNCV6_46825_PI430048170	lncRNA	TTTGACTCCTGTTTAAAGTATGGCCATCATAAAAGGGGGTACTTTGAAGAGAATTTTTTG	lnc-CCNL1-9:1	lncipediav5.2	chr3	-	156543061	156548997	---	NA	-	NA	sense_intronic_ncRNA	SSR3	"signal sequence receptor, gamma (translocon-associated protein gamma) [Source:HGNC Symbol;Acc:HGNC:11325]"	NA	NA	NA	NA	NA	NA	NA	NA	NA
LNCV6_111779_PI430048170	0.0120328	2.79367	2.79367	up	5.84385	5.97114	5.71242	4.5285	3.90899	4.56571	LNCV6_111779_PI430048170	lncRNA	TGTGGTGTACAGGGCACATTCGGCCAAAGACACACACGCACAAGGGCACACACGCACAAA	lnc-ZNF716-7:1	lncipediav5.2	chr7	+	57650520	57650854	---	NA	-	NA	lincRNA	RP11-368M16.8	-	NA	NA	NA	NA	NA	NA	NA	NA	NA
LNCV6_100764_PI430048170	0.00106187	4.28484	4.28484	up	4.07864	3.62179	4.01475	1.74131	1.95886	1.7475	LNCV6_100764_PI430048170	lncRNA	CAGGTGACATATCTAAACATAGTACTTGAAATGCCTCACTTAATTGCTGCAAAATAAGGG	lnc-TMEM154-3:1	lncipediav5.2	chr4	-	152346811	152352696	---	NA	-	NA	sense_intronic_ncRNA	FBXW7	F-box and WD repeat domain containing 7 [Source:HGNC Symbol;Acc:HGNC:16712]	NA	NA	NA	NA	NA	NA	NA	NA	NA
LNCV6_26023_PI430048170	0.00036135	2.24712	2.24712	up	6.48605	6.33372	6.55669	5.15465	5.29415	5.42014	LNCV6_26023_PI430048170	lncRNA	TTCCCTTGCTGTGCTTTGGAACCTGGAAATTACAAACCCTAATAAATTCTGAAGTCTGTC	ENST00000621997.1	ENSEMBL_GENCODE	chr13	+	26222191	26222654	AL138966.2	NA	"novel transcript, antisense to ring finger protein (C3H2C3 type) 6"	NA	antisense	RNF6	ring finger protein (C3H2C3 type) 6 [Source:HGNC Symbol;Acc:HGNC:10069]	NA	NA	NA	NA	NA	NA	NA	NA	NA
LNCV6_23097_PI430048170	0.00200675	0.448845	2.22794	down	8.03282	7.95554	8.11294	9.02122	9.18213	9.35058	LNCV6_23097_PI430048170	lncRNA	AGAAGGTGTCAGAGGCCTGGTTAGCAGTCTTGTCGATGGTTTCCTGGGTGGTCTTGGCCA	ENST00000609363.1	ENSEMBL_GENCODE	chr10	-	86970237	86970826	AL136982.7	NA	"novel transcript, antisense to ADIRF"	NA	antisense	MMRN2	multimerin 2 [Source:HGNC Symbol;Acc:HGNC:19888]	NA	NA	NA	NA	NA	NA	NA	NA	NA
LNCV6_51373_PI430048170	0.0034328	0.320102	3.12401	down	3.48807	3.44203	2.89317	4.65209	5.26852	4.8341	LNCV6_51373_PI430048170	lncRNA	TTTTCCTTGATGACCTAGCATGAGGCCTGTCTTGAAGAATAAAAGTTGTTTTCTCACTTG	lnc-NCS1-1:1	lncipediav5.2	chr9	+	130129590	130133236	---	NA	-	NA	sense_intronic_ncRNA	GPR107	G protein-coupled receptor 107 [Source:HGNC Symbol;Acc:HGNC:17830]	NA	NA	NA	NA	NA	NA	NA	NA	NA
LNCV6_82604_PI430048170	0.00305189	0.405548	2.4658	down	6.90718	6.83755	6.91299	8.00033	8.27148	8.27638	LNCV6_82604_PI430048170	lncRNA	CCCCCACTGGCTGTATTATAGGACAATTTTTATATGTGATATGTATTTACCTTAGTGTGT	lnc-TMC7-6:1	lncipediav5.2	chr16	+	18571161	18573522	---	NA	-	NA	lincRNA	NOMO2	NODAL modulator 2 [Source:HGNC Symbol;Acc:HGNC:22652]	NA	NA	NA	NA	NA	NA	NA	NA	NA
LNCV6_85995_PI430048170	0.0272179	10.3259	10.3259	up	6.33311	6.32047	6.19615	2.87108	1.53885	3.63535	LNCV6_85995_PI430048170	lncRNA	GTAATTGTTGAAGCCTGTGCGACGAGACTTGGGAAGTGCAGGATTCTCTATATTTTTGTG	lnc-HIST1H2BJ-5:1	lncipediav5.2	chr6	-	27100386	27128083	---	NA	-	NA	sense_intronic_ncRNA	RNU2-62P	"RNA, U2 small nuclear 62, pseudogene [Source:HGNC Symbol;Acc:HGNC:48555]"	NA	NA	NA	NA	NA	NA	NA	NA	NA
LNCV6_51067_PI430048170	0.00500732	3.80914	3.80914	up	4.48124	3.8942	4.25812	2.03191	2.76615	1.96273	LNCV6_51067_PI430048170	lncRNA	CTATAATCCACTGCCATGGAATGAGTGATTTTTCTTAGAAGCAGAGGTGGAGCCACTGAG	ENST00000421686.6	ENSEMBL_GENCODE	chr9	+	40265345	40329221	BX664727.3	NA	novel transcript	NA	processed_transcript	SNX18P8	sorting nexin 18 pseudogene 8 [Source:HGNC Symbol;Acc:HGNC:39616]	NA	NA	NA	NA	NA	NA	NA	NA	NA
LNCV6_22998_PI430048170	0.00101772	0.211697	4.72373	down	4.43079	3.87198	4.18707	6.30766	6.34904	6.59028	LNCV6_22998_PI430048170	lncRNA	GCGCGCACATTCCCAGGTTTGCAGAATGAAAATCAATAAAATCGATGCAGTGGCAAAGAA	ENST00000609182.1	ENSEMBL_GENCODE	chr10	-	75408973	75409326	AC010997.5	NA	novel transcript	NA	lincRNA	ZNF503	zinc finger protein 503 [Source:HGNC Symbol;Acc:HGNC:23589]	NA	NA	NA	NA	NA	NA	NA	NA	NA
LNCV6_80741_PI430048170	0.00383817	3.23756	3.23756	up	6.42245	6.43166	6.35576	4.92111	4.67006	4.50442	LNCV6_80741_PI430048170	lncRNA	TGATGACTTCCTCAATGCCAAGGCCACGTTCAAGATTTTCGACTTCAGTGATGCGTTTGT	NR_026759	RefSeq	chr9	+	40323570	40329220	FAM95B1	NA	"Homo sapiens family with sequence similarity 95 member B1 (FAM95B1), long non-coding RNA"	NA	intergenic	-	-	NA	NA	NA	NA	NA	NA	NA	NA	NA
LNCV6_83040_PI430048170	0.0215444	2.90768	2.90768	up	6.1175	5.92361	6.10966	4.66846	4.78898	3.9474	LNCV6_83040_PI430048170	lncRNA	GATTCTTGCGTAATTTATACTGATTACAGAAACCACAATGTTATTTGATGCTCACCCTCT	lnc-EXOSC6-3:24	lncipediav5.2	chr16	-	70063054	70065785	---	NA	-	NA	lincRNA	PDXDC2P	"pyridoxal-dependent decarboxylase domain containing 2, pseudogene [Source:EntrezGene;Acc:283970]"	NA	NA	NA	NA	NA	NA	NA	NA	NA
LNCV6_46538_PI430048170	0.00851129	2.01521	2.01521	up	11.5102	11.5409	11.3934	10.6517	10.224	10.508	LNCV6_46538_PI430048170	lncRNA	CCCTCAAACCTCCACAATCAGTGTCTTCCAGCCCCCTCGTTTCTGATGAGAAGTTAGCAG	NR_110895	RefSeq	chr17	+	21075555	21090613	LINC01563	NA	"Homo sapiens long intergenic non-protein coding RNA 1563 (LINC01563), transcript variant 1, long non-coding RNA"	NA	intergenic	-	-	NA	NA	NA	NA	NA	NA	NA	NA	NA
LNCV6_53273_PI430048170	0.0382022	0.452443	2.21022	down	6.00197	6.15189	6.11343	7.35022	6.73587	7.50841	LNCV6_53273_PI430048170	lncRNA	TTAGGTCCCCGTGGGTCCATTTCCCTGTTTTGGGTGCTGAGGACAGAGCTTCTGGACAGA	lnc-ISG15-1:1	lncipediav5.2	chr1	+	995531	997905	---	NA	-	NA	lincRNA	HES4	hes family bHLH transcription factor 4 [Source:HGNC Symbol;Acc:HGNC:24149]	NA	NA	NA	NA	NA	NA	NA	NA	NA
LNCV6_14927_PI430048170	0.0003851	0.162657	6.14792	down	6.59231	6.72244	6.18909	8.79343	9.18049	9.38167	LNCV6_14927_PI430048170	lncRNA	TATTTCTAATAATGCTCCTGGCTCCACGCTTCCAGATGGACAGTCCCAAAGAGAATGACT	ENST00000469178.5	ENSEMBL_GENCODE	chr3	+	72152759	72172099	LINC00870	NA	long intergenic non-protein coding RNA 870	NA	lincRNA	-	-	NA	NA	NA	NA	NA	NA	NA	NA	NA
LNCV6_84179_PI430048170	0.00611547	0.383507	2.60752	down	4.22506	3.71797	4.19616	5.38172	5.36293	5.58577	LNCV6_84179_PI430048170	lncRNA	AAGTCTCTTTGTCTTCATCGTTTCCGGCACTGATGTGAGCACATCATAAGCACAAGACCT	NR_038924	RefSeq	chr12	+	120201290	120212828	PXN-AS1	NA	"Homo sapiens PXN antisense RNA 1 (PXN-AS1), long non-coding RNA"	NA	exonic_antisense	PXN	paxillin [Source:HGNC Symbol;Acc:HGNC:9718]	NA	NA	NA	NA	NA	NA	NA	NA	NA
LNCV6_30255_PI430048170	0.000104343	2.89762	2.89762	up	6.79634	6.95403	6.89037	5.24881	5.47142	5.31103	LNCV6_30255_PI430048170	lncRNA	CTGCTTGCCATTTTTCTTCCCCTTCCATTTTTCTAATCTCCGGATAATTGTAAGAATGAA	ENST00000583643.1	ENSEMBL_GENCODE	chr17	+	27465112	27465541	AC069366.2	NA	novel transcript	NA	sense_intronic	KSR1	kinase suppressor of ras 1 [Source:HGNC Symbol;Acc:HGNC:6465]	NA	NA	NA	NA	NA	NA	NA	NA	NA
LNCV6_69325_PI430048170	0.00048113	4.91616	4.91616	up	3.86287	3.77268	3.99691	1.58528	1.55653	1.60649	LNCV6_69325_PI430048170	lncRNA	TTGTAGAACTCACTTCCATCCCCACATTGTGGAAACGTCTGGCAGTGCTTCTGATTTCTT	lnc-KCTD15-5:1	lncipediav5.2	chr19	+	33634204	33634687	---	NA	-	NA	sense_intronic_ncRNA	CHST8	carbohydrate (N-acetylgalactosamine 4-0) sulfotransferase 8 [Source:HGNC Symbol;Acc:HGNC:15993]	NA	NA	NA	NA	NA	NA	NA	NA	NA
LNCV6_28623_PI430048170	2.07564e-07	9.65101	9.65101	up	7.76448	7.68723	7.7709	4.48553	4.43129	4.49444	LNCV6_28623_PI430048170	lncRNA	TATGCCCACCTACACCGCTGTCTGGGGACCTAAAAACAACTCAGACACATGTTTTTACAA	ENST00000566927.1	ENSEMBL_GENCODE	chr16	+	689494	692554	Z92544.2	NA	"novel transcript, antisense to FBXL16"	NA	antisense	STUB1	"STIP1 homology and U-box containing protein 1, E3 ubiquitin protein ligase [Source:HGNC Symbol;Acc:HGNC:11427]"	NA	NA	NA	NA	NA	NA	NA	NA	NA
LNCV6_72345_PI430048170	0.00300446	0.124775	8.0144	down	4.21378	4.16037	4.03888	6.70956	7.27273	7.36156	LNCV6_72345_PI430048170	lncRNA	TTGTGAGTGCCCAGGTGCTCAGCACTGTGTGCCAGGGCCTTTGGGAAGAGAATGTCAGTA	lnc-RFPL3-4:1	lncipediav5.2	chr22	+	32386667	32386868	---	NA	-	NA	lincRNA	RTCB	"RNA 2',3'-cyclic phosphate and 5'-OH ligase [Source:HGNC Symbol;Acc:HGNC:26935]"	NA	NA	NA	NA	NA	NA	NA	NA	NA
LNCV6_76116_PI430048170	0.0361885	3.7444	3.7444	up	5.43152	5.62903	5.65312	2.80063	4.21738	3.65677	LNCV6_76116_PI430048170	lncRNA	ACTGGAGAAGCCTAGGCTTATCGAGGAACAGAGGAGGTGGTGTCAAGGAACAATTTATAA	lnc-NDFIP1-6:1	lncipediav5.2	chr5	+	142344152	142344934	---	NA	-	NA	lincRNA	-	-	NA	NA	NA	NA	NA	NA	NA	NA	NA
LNCV6_33349_PI430048170	0.00434155	0.425833	2.34834	down	6.0428	6.03082	6.09684	7.11076	7.30126	7.43586	LNCV6_33349_PI430048170	lncRNA	GAATATAGTTCTCTGCTCTCAATCACTAGGAGTGTTTAGCAGTCAATCTCCCCTCCTATC	ENST00000608258.1	ENSEMBL_GENCODE	chr20	+	42685404	42686217	AL031656.1	NA	-	NA	antisense	PTPRT	"protein tyrosine phosphatase, receptor type, T [Source:HGNC Symbol;Acc:HGNC:9682]"	NA	NA	NA	NA	NA	NA	NA	NA	NA
LNCV6_14516_PI430048170	0.0419575	6.00372	6.00372	up	6.27077	6.24307	6.2679	2.98861	4.59585	2.63074	LNCV6_14516_PI430048170	lncRNA	GCTGACTGGAAGATCTGATTGGCAGTTACCGTTGTCTTTGATTAATAAAACATGAGAAAA	ENST00000491930.2	ENSEMBL_GENCODE	chr3	-	9292588	9363029	AC026191.1	NA	"novel transcript, antisense to THUMPD3"	NA	antisense	THUMPD3	THUMP domain containing 3 [Source:HGNC Symbol;Acc:HGNC:24493]	NA	NA	NA	NA	NA	NA	NA	NA	NA
LNCV6_14056_PI430048170	0.00906117	0.445316	2.2456	down	5.92082	6.02928	5.90264	7.01953	6.92658	7.37203	LNCV6_14056_PI430048170	lncRNA	TGTCCCCACATCTCTCCATCTGAAACTTCATTCTTCCATTAAAACAGAATTGTGCTTTGT	ENST00000413304.2	ENSEMBL_GENCODE	chr2	+	191793425	191820250	AC098872.1	NA	novel transcript (hCG2045843)	NA	antisense	-	-	NA	NA	NA	NA	NA	NA	NA	NA	NA
LNCV6_34052_PI430048170	7.33497e-05	0.467994	2.13678	down	10.1879	10.3402	10.2717	11.4088	11.3022	11.3769	LNCV6_34052_PI430048170	lncRNA	TCTGAGCTGCAAGACGCCCAGCCTGGGTCTCTCCCGAGCTCTCCCACGTCCTGTCTGCTC	lnc-PWP2-2:3	lncipediav5.2	chr21	+	44201289	44202696	---	NA	-	NA	sense_overlap_ncRNA	-	-	NA	NA	NA	NA	NA	NA	NA	NA	NA
LNCV6_115981_PI430048170	0.0393043	0.382822	2.61218	down	4.98643	5.31859	4.78792	5.70329	6.75159	6.63458	LNCV6_115981_PI430048170	lncRNA	GCTGTCCAGTCTGCTACCAGACCACCTGCTGTGGTCCAGTCTCCTATGAATCCTCTTGCT	lnc-KRTAP4-7-1:1	lncipediav5.2	chr17	+	41071945	41072341	---	NA	-	NA	lincRNA	KRTAP2-4	keratin associated protein 2-4 [Source:HGNC Symbol;Acc:HGNC:18891]	NA	NA	NA	NA	NA	NA	NA	NA	NA
LNCV6_58719_PI430048170	0.00161392	9.30863	9.30863	up	5.07716	5.08477	5.2438	2.21121	1.89625	1.58003	LNCV6_58719_PI430048170	lncRNA	CACAAATCTAAGGATCACTCTGAGCCACAGTTTCTTTATCCTATTCTGAAATCTCTTTAA	lnc-HIST4H4-4:1	lncipediav5.2	chr12	-	14736968	14739683	---	NA	-	NA	lincRNA	-	-	NA	NA	NA	NA	NA	NA	NA	NA	NA
LNCV6_82173_PI430048170	0.0162946	4.72866	4.72866	up	4.39829	4.55553	4.58885	2.49596	1.56954	2.56374	LNCV6_82173_PI430048170	lncRNA	GTAGGAACATTTTAAGGCATCTTTTGTCTGGAATATGTTTTAGCATGTACAGCATGAAAG	lnc-CT55-5:1	lncipediav5.2	chrX	-	135318087	135319718	---	NA	-	NA	sense_intronic_ncRNA	ZNF75D	zinc finger protein 75D [Source:HGNC Symbol;Acc:HGNC:13145]	NA	NA	NA	NA	NA	NA	NA	NA	NA
LNCV6_15639_PI430048170	0.000626981	0.259953	3.84684	down	3.91453	3.74195	4.06128	5.6393	5.78316	6.10407	LNCV6_15639_PI430048170	lncRNA	AGTACTTACTATTTAAATGATGCCCAGAGCCTCTGAATCCCCTAGAAGTACAGAGGAGGG	ENST00000446091.1	ENSEMBL_GENCODE	chr3	-	187965768	187976407	LINC01991	NA	long intergenic non-protein coding RNA 1991	NA	lincRNA	-	-	NA	NA	NA	NA	NA	NA	NA	NA	NA
LNCV6_101563_PI430048170	0.0428844	0.491246	2.03564	down	11.2167	11.1856	11.2619	12.4977	11.791	12.3602	LNCV6_101563_PI430048170	lncRNA	GTGACTTTACAGCTGTCCACCACCTTACCACACATTCGAAGAGCCAATCTATGTGAAAAC	lnc-MTRNR2L4-2:1	lncipediav5.2	chr16	-	3367718	3369246	---	NA	-	NA	antisense_lncRNA	MTRNR2L4	MT-RNR2-like 4 [Source:HGNC Symbol;Acc:HGNC:37161]	NA	NA	NA	NA	NA	NA	NA	NA	NA
LNCV6_37016_PI430048170	1.37638e-05	0.198085	5.04834	down	10.2013	10.1754	10.1586	12.5629	12.5151	12.4633	LNCV6_37016_PI430048170	lncRNA	GTAGTATAAACTAATACACCAGTCTTGTAAACCGGAGATGAAAACCTTTTTCCAAGGACA	ENST00000387460.2	ENSEMBL_GENCODE	chrMT	+	15888	15953	MT-TT	NA	mitochondrially encoded tRNA threonine	NA	Mt_tRNA	MT-TY	mitochondrially encoded tRNA tyrosine [Source:HGNC Symbol;Acc:HGNC:7502]	NA	NA	NA	NA	NA	NA	NA	NA	NA
LNCV6_13908_PI430048170	0.00969391	2.91745	2.91745	up	7.51065	7.50724	7.43607	6.04683	6.12377	5.59632	LNCV6_13908_PI430048170	lncRNA	CTCCTTTTGTTAGGCATTGTTAATTCCTCCAAGGTGACCATTGATGTATTTTTTATTCAG	ENST00000608775.1	ENSEMBL_GENCODE	chr2	-	176611437	176612249	AC017048.3	NA	novel transcript	NA	lincRNA	-	-	NA	NA	NA	NA	NA	NA	NA	NA	NA
LNCV6_105624_PI430048170	0.000172257	0.200509	4.9873	down	4.66148	4.36234	4.25524	6.51521	6.92333	6.7969	LNCV6_105624_PI430048170	lncRNA	TTAGATCTGGCTGGAGCAGATTCAGAAAACCTCTTATCTCCCCCAGGCGGATGATGTGCC	ARHGAP26-AS1:1	lncipediav5.2	chr5	-	142859611	142871213	---	NA	-	NA	antisense_lncRNA	ARHGAP26	Rho GTPase activating protein 26 [Source:HGNC Symbol;Acc:HGNC:17073]	NA	NA	NA	NA	NA	NA	NA	NA	NA
LNCV6_97912_PI430048170	0.00177205	0.228617	4.37413	down	8.84626	8.83932	8.8774	11.1154	10.7937	11.0224	LNCV6_97912_PI430048170	lncRNA	AATAACCCTGCAGAAAATGGAGATGCCAAAACAGACCAGGAACAGAAAGCTGAAGGTGCT	lnc-SLC50A1-2:2	lncipediav5.2	chr1	+	155148543	155148819	---	NA	-	NA	lincRNA	DPM3	dolichyl-phosphate mannosyltransferase polypeptide 3 [Source:HGNC Symbol;Acc:HGNC:3007]	NA	NA	NA	NA	NA	NA	NA	NA	NA
LNCV6_28319_PI430048170	0.00120715	0.106551	9.38516	down	3.13737	2.7163	2.19527	5.86986	5.68626	6.27185	LNCV6_28319_PI430048170	lncRNA	TAAGGAAGCAGGCTTATGAGTAAGAGGCTGGATGGCCCAGACATCCACTTTTTTGTTGTT	ENST00000542197.1	ENSEMBL_GENCODE	chr15	-	84611689	84614969	AC048382.1	NA	"novel transcript, antisense to ZSCAN2"	NA	antisense	ZSCAN2	zinc finger and SCAN domain containing 2 [Source:HGNC Symbol;Acc:HGNC:20994]	NA	NA	NA	NA	NA	NA	NA	NA	NA
LNCV6_13418_PI430048170	0.000435612	0.451435	2.21516	down	4.7718	4.67221	4.68737	5.8707	5.85765	5.84717	LNCV6_13418_PI430048170	lncRNA	GGTCTAGTCAGATATCTTGGACATTTTCTATTTCTAGATTAGAGAATATAGCATACGCTG	ENST00000371162.4	ENSEMBL_GENCODE	chr2	-	111237004	111239047	MIR4435-2HG	NA	MIR4435-2 host gene	NA	lincRNA	-	-	NA	NA	NA	NA	NA	NA	NA	NA	NA
LNCV6_24066_PI430048170	0.00133609	0.101317	9.87	down	3.47998	3.69989	4.06661	7.11938	6.49875	7.44539	LNCV6_24066_PI430048170	lncRNA	TACATTTTGTCTTTTATAAAACTTCCGTTGGCCACATTGGGCCACTGTGCACCACAGTGC	ENST00000562506.1	ENSEMBL_GENCODE	chr11	+	69004394	69005100	AP003071.3	NA	"novel transcript, antisense to MRGPRF"	NA	antisense	MRGPRF	MAS related GPR family member F [Source:HGNC Symbol;Acc:HGNC:24828]	NA	NA	NA	NA	NA	NA	NA	NA	NA
LNCV6_7831_PI430048170	0.000214209	0.419345	2.38467	down	6.0209	5.81876	5.80124	7.00642	7.16077	7.23615	LNCV6_7831_PI430048170	lncRNA	GTCGAGATATTGTTTAGCAGATGGAGTGTTTTCTGTTGAACACTAAGTACTGCCACAAGT	NR_003138	RefSeq	chr14	-	95532911	95534872	SNHG10	NA	"Homo sapiens small nucleolar RNA host gene 10 (SNHG10), transcript variant 1, long non-coding RNA"	NA	exonic_sense	SCARNA13	small Cajal body-specific RNA 13 [Source:HGNC Symbol;Acc:HGNC:32570]	NA	NA	NA	NA	NA	NA	NA	NA	NA
LNCV6_35545_PI430048170	4.85862e-05	0.385499	2.59404	down	7.16422	7.07838	7.02535	8.42385	8.4655	8.50644	LNCV6_35545_PI430048170	lncRNA	AAATCTGAGCATCAGAAGGCTTTCCGGTCTACCTGATGCATGATCTCTACAGTTCTGAGA	NR_023358	RefSeq	chrX	-	20136065	20136413	SCARNA9L	NA	"Homo sapiens small Cajal body-specific RNA 9-like (SCARNA9L), guide RNA"	NA	intronic_sense	snoU2-30	Small nucleolar RNA U2-30 [Source:RFAM;Acc:RF00493]	NA	NA	NA	NA	NA	NA	NA	NA	NA
LNCV6_53223_PI430048170	0.00127613	2.81732	2.81732	up	5.76475	6.0538	6.03375	4.31455	4.31819	4.71625	LNCV6_53223_PI430048170	lncRNA	GGGCGATATTTTTCATTGTGCCAAAAAGTTGCCATGACCGTCATTAAACCTGTTTAACAC	lnc-OR4F5-5:1	lncipediav5.2	chr1	+	131024	134836	---	NA	-	NA	lincRNA	RP11-34P13.16	-	NA	NA	NA	NA	NA	NA	NA	NA	NA
LNCV6_105310_PI430048170	0.00286469	4.11151	4.11151	up	8.97752	9.03525	8.98622	6.8325	6.82775	7.18976	LNCV6_105310_PI430048170	lncRNA	CTTCTCATGAAATTCAGCAGTCAAGAAATCTGCAGCGGAAGTAAATGAATAAATGTTTTG	ENST00000608482.1	ENSEMBL_GENCODE	chr3	+	197645669	197646017	AC024560.3	NA	novel transcript	NA	lincRNA	RP11-496H1.1	-	NA	NA	NA	NA	NA	NA	NA	NA	NA
LNCV6_13943_PI430048170	0.00759218	2.5889	2.5889	up	6.72229	6.64154	6.64626	5.135	5.55467	5.16585	LNCV6_13943_PI430048170	lncRNA	ACATTGATATTGTCCATTGGCGCTCAGTTCATCTGTAATGACACATTCAAGGATGACGAT	ENST00000415236.1	ENSEMBL_GENCODE	chr2	+	178414023	178432282	PRKRA-AS1	NA	PRKRA antisense RNA 1	NA	antisense	PRKRA	"protein kinase, interferon-inducible double stranded RNA dependent activator [Source:HGNC Symbol;Acc:HGNC:9438]"	NA	NA	NA	NA	NA	NA	NA	NA	NA
LNCV6_68025_PI430048170	0.0168048	3.30939	3.30939	up	6.13212	6.18944	6.14312	4.52279	4.71698	3.9368	LNCV6_68025_PI430048170	lncRNA	GTATTGTCAATATCCTTCTTAAGCAAAATATTATCTTCGCTCAAGACATGTGTGGACGAG	lnc-SPATA31A6-5:1	lncipediav5.2	chr9	+	42852445	42861781	---	NA	-	NA	lincRNA	ANKRD20A7P	"ankyrin repeat domain 20 family member A7, pseudogene [Source:HGNC Symbol;Acc:HGNC:31980]"	NA	NA	NA	NA	NA	NA	NA	NA	NA
LNCV6_113979_PI430048170	0.000417819	2.09697	2.09697	up	5.63599	5.55526	5.74584	4.44115	4.68601	4.60076	LNCV6_113979_PI430048170	lncRNA	TGATTCCTTACCCCCATCTCTGCATTAGATCCAAATCTTTTCCTTGAGGAGATGGTAACC	lnc-HYAL4-2:1	lncipediav5.2	chr7	+	123932131	123932459	---	NA	-	NA	sense_intronic_ncRNA	SPAM1	"sperm adhesion molecule 1 (PH-20 hyaluronidase, zona pellucida binding) [Source:HGNC Symbol;Acc:HGNC:11217]"	NA	NA	NA	NA	NA	NA	NA	NA	NA
LNCV6_23199_PI430048170	0.00942914	3.37158	3.37158	up	6.45007	6.5801	6.60256	4.98555	4.94665	4.36546	LNCV6_23199_PI430048170	lncRNA	CTCTGTGACCAATAGTTCTTTCTTCACTGTACACAGCTTTCATACTGTTTCTCATGAATA	ENST00000608396.2	ENSEMBL_GENCODE	chr10	+	100373544	100413604	OLMALINC	NA	oligodendrocyte maturation-associated long intergenic non-coding RNA	NA	lincRNA	SCD	stearoyl-CoA desaturase (delta-9-desaturase) [Source:HGNC Symbol;Acc:HGNC:10571]	NA	NA	NA	NA	NA	NA	NA	NA	NA
LNCV6_19229_PI430048170	0.0219393	0.489189	2.0442	down	4.49671	4.61357	4.66925	5.44179	5.9555	5.41562	LNCV6_19229_PI430048170	lncRNA	AGAGAGAGGGATGGAAATTGTGACCAGAGAGTTGGAGTTGGGACCCCTGTCTTGATCACT	ENST00000433442.1	ENSEMBL_GENCODE	chr6	-	149027700	149032573	AL357992.1	NA	novel transcript	NA	antisense	UST	uronyl-2-sulfotransferase [Source:HGNC Symbol;Acc:HGNC:17223]	NA	NA	NA	NA	NA	NA	NA	NA	NA
LNCV6_28174_PI430048170	0.00303676	0.457898	2.18389	down	4.62276	4.25039	4.2115	5.68507	5.43075	5.36619	LNCV6_28174_PI430048170	lncRNA	TAGACACATCCAAGCGGTTGCCGACGGCCCTCACGATGAAAACTGCTGTCCGTTGGTGAA	NR_120377	RefSeq	chr15	+	74461264	74481292	UBL7-AS1	NA	"Homo sapiens UBL7 antisense RNA 1 (head to head) (UBL7-AS1), transcript variant 3, long non-coding RNA"	NA	bidirectional	SNORD77	Small nucleolar RNA SNORD77 [Source:RFAM;Acc:RF00591]	NA	NA	NA	NA	NA	NA	NA	NA	NA
LNCV6_98674_PI430048170	0.000459851	0.374048	2.67345	down	6.05563	6.03513	5.93067	7.43988	7.28584	7.54336	LNCV6_98674_PI430048170	lncRNA	AGTCCACTGTCCTGTTCATGCCATGGTGTTGGAGTCCCCAGAGCACTTGGATTCCCCTCA	lnc-NDUFB4-6:1	lncipediav5.2	chr3	+	120388028	120389315	---	NA	-	NA	lincRNA	FSTL1	follistatin like 1 [Source:HGNC Symbol;Acc:HGNC:3972]	NA	NA	NA	NA	NA	NA	NA	NA	NA
LNCV6_124271_PI430048170	0.00874609	2.56986	2.56986	up	6.97485	6.82373	6.79952	5.40481	5.80729	5.2483	LNCV6_124271_PI430048170	lncRNA	AAAGAAAAAGCTATCCACCAGCATTTAGTTTCTCCCAGAAGTCTGCTAAGGAACATCAAA	ENST00000435295.1	ENSEMBL_GENCODE	chr6	-	155253139	155256724	AL596202.1	NA	novel transcript	NA	antisense	TIAM2	T-cell lymphoma invasion and metastasis 2 [Source:HGNC Symbol;Acc:HGNC:11806]	NA	NA	NA	NA	NA	NA	NA	NA	NA
LNCV6_64474_PI430048170	0.0183763	0.460567	2.17124	down	6.89158	6.90676	6.68921	7.77183	8.30045	7.70432	LNCV6_64474_PI430048170	lncRNA	ATTTACTTATTTAGAGACCAGGTCTCCCTCCATCACCAGGCTGCAGTTTAATGGCACAAT	lnc-SMIM7-2:1	lncipediav5.2	chr19	-	16713303	16713519	---	NA	-	NA	lincRNA	CTD-2538G9.3	-	NA	NA	NA	NA	NA	NA	NA	NA	NA
LNCV6_67458_PI430048170	0.00475125	0.406615	2.45933	down	5.82729	5.79911	5.7862	7.0628	6.95183	7.27428	LNCV6_67458_PI430048170	lncRNA	AAACCCAACTTTTTTAAAAAAGAAGGAAGTGTATGATGGGAATCTACGGGGTGGGTTTTC	lnc-POLRMT-5:1	lncipediav5.2	chr19	-	582835	583498	---	NA	-	NA	antisense_lncRNA	BSG	basigin (Ok blood group) [Source:HGNC Symbol;Acc:HGNC:1116]	NA	NA	NA	NA	NA	NA	NA	NA	NA
LNCV6_30274_PI430048170	0.000362689	0.251877	3.97019	down	5.5457	5.10133	5.27671	7.13779	7.48542	7.28192	LNCV6_30274_PI430048170	lncRNA	TATTAATCTGTTCATTTGTTCACTTGCTCATTGATGTAATAAATTAGTAATCTCAATTTA	ENST00000582858.1	ENSEMBL_GENCODE	chr17	-	28601827	28602284	AC005726.3	NA	"novel transcript, sense intronic to novel protein"	NA	sense_intronic	RP11-192H23.4	-	NA	NA	NA	NA	NA	NA	NA	NA	NA
LNCV6_2491_PI430048170	0.000488799	0.0423994	23.5852	down	7.02163	6.93064	7.0167	11.3219	11.5182	11.7742	LNCV6_2491_PI430048170	lncRNA	GCATGGCAACCGTACTGCTTTCTTGTTCATCCATTCCTTTGTTCTTTCATCTAATAAAGT	NR_104598	RefSeq	chr9	-	137366144	137423262	EXD3	NA	"Homo sapiens exonuclease 3'-5' domain containing 3 (EXD3), transcript variant 3, non-coding RNA"	NA	bidirectional	NOXA1	NADPH oxidase activator 1 [Source:HGNC Symbol;Acc:HGNC:10668]	NA	NA	NA	NA	NA	NA	NA	NA	NA
LNCV6_113088_PI430048170	0.00520764	0.48622	2.05668	down	4.31199	4.46227	4.71413	5.32341	5.79805	5.4754	LNCV6_113088_PI430048170	lncRNA	TGCTAGCCTGCCCAGTTTGCTATTGTGCTTTGTCCTGTTTCTCTTAGAAATCTGTGAGCT	lnc-SCD-4:1	lncipediav5.2	chr10	+	100340875	100341297	---	NA	-	NA	lincRNA	SCD	stearoyl-CoA desaturase (delta-9-desaturase) [Source:HGNC Symbol;Acc:HGNC:10571]	NA	NA	NA	NA	NA	NA	NA	NA	NA
LNCV6_56059_PI430048170	0.0266883	2.4043	2.4043	up	4.81112	4.85342	4.75088	3.15605	3.43534	3.92285	LNCV6_56059_PI430048170	lncRNA	GTGTTCAATGATTACAATTTTGTTTTTACCGGTTTTGCAAAGCAGCAATGACAACAGAGA	lnc-PLXDC2-3:1	lncipediav5.2	chr10	+	20350048	20351100	---	NA	-	NA	lincRNA	-	-	NA	NA	NA	NA	NA	NA	NA	NA	NA
LNCV6_103273_PI430048170	0.0118996	0.35679	2.80277	down	4.53698	4.61279	4.76274	6.06357	6.46409	5.76984	LNCV6_103273_PI430048170	lncRNA	GTCTGAAGAACTTCCCGTGATTTAATTCTTTTCTTCGAGTTTAGTCTTAGCTTTGACATT	NR_036501	RefSeq	chr7	+	32758285	32762924	LINC00997	NA	"Homo sapiens long intergenic non-protein coding RNA 997 (LINC00997), long non-coding RNA"	NA	intergenic	DPY19L1P1	DPY19L1 pseudogene 1 [Source:HGNC Symbol;Acc:HGNC:22395]	NA	NA	NA	NA	NA	NA	NA	NA	NA
LNCV6_41513_PI430048170	0.0268153	2.19686	2.19686	up	3.81727	3.80597	3.25334	2.72257	1.94689	2.73725	LNCV6_41513_PI430048170	lncRNA	TTAATCATTGCTGCAAAATCTCACGTCCAGGAAGAATTAAACCCATCGCCTTGGGGGCAA	lnc-CHAC1-1:1	lncipediav5.2	chr15	+	40951856	40953202	---	NA	-	NA	sense_intronic_ncRNA	CHAC1	ChaC glutathione-specific gamma-glutamylcyclotransferase 1 [Source:HGNC Symbol;Acc:HGNC:28680]	NA	NA	NA	NA	NA	NA	NA	NA	NA
LNCV6_78517_PI430048170	0.000728673	0.267969	3.73178	down	4.63205	4.97281	4.67533	6.80405	6.36205	6.79538	LNCV6_78517_PI430048170	lncRNA	GCTTTGAAGACGCCACCTGATATTGACACTTTGTAGATGTAGTATGACTATTCTTGTATA	lnc-ZNF716-20:1	lncipediav5.2	chr7	+	57167879	57168651	---	NA	-	NA	lincRNA	GUSBP10	"glucuronidase, beta pseudogene 10 [Source:HGNC Symbol;Acc:HGNC:42324]"	NA	NA	NA	NA	NA	NA	NA	NA	NA
LNCV6_35316_PI430048170	0.0113616	3.08777	3.08777	up	5.41087	5.423	5.47463	4.07366	3.44735	3.84064	LNCV6_35316_PI430048170	lncRNA	ACAACACACATACAGTTAAGGCATTGCCACCTACTTCGTGGCATCTGACCATCCTTAAAA	ENST00000408600.1	ENSEMBL_GENCODE	chr8	-	100739802	100739927	RNU6ATAC41P	NA	"RNA, U6atac small nuclear 41, pseudogene"	NA	snRNA	RNU6ATAC41P	"RNA, U6atac small nuclear 41, pseudogene [Source:HGNC Symbol;Acc:HGNC:46940]"	NA	NA	NA	NA	NA	NA	NA	NA	NA
LNCV6_8798_PI430048170	0.0420608	0.423345	2.36214	down	5.15659	4.29578	4.14907	5.68116	6.03871	5.79461	LNCV6_8798_PI430048170	lncRNA	ATTAGGCTTTGTTATGGAAACTTCTCCTGATCATTGTTTTGTGTCCATTGAGCTTCCAAT	NR_030365	RefSeq	chr17	-	68424450	68424548	MIR635	NA	"Homo sapiens microRNA 635 (MIR635), microRNA"	NA	exonic_sense	WIPI1	"WD repeat domain, phosphoinositide interacting 1 [Source:HGNC Symbol;Acc:HGNC:25471]"	NA	NA	NA	NA	NA	NA	NA	NA	NA
LNCV6_59876_PI430048170	4.91272e-05	4.02312	4.02312	up	7.78314	7.75432	7.88067	5.6798	5.89272	5.81571	LNCV6_59876_PI430048170	lncRNA	TGTCTGCTCACATCTGGTCTGTTCCCCAGTATCCTCACTGTATTAAAGTTGTTTCTTTGT	lnc-MRPL57-5:2	lncipediav5.2	chr13	+	21298165	21332429	---	NA	-	NA	lincRNA	ESRRAP2	estrogen-related receptor alpha pseudogene 2 [Source:HGNC Symbol;Acc:HGNC:24647]	NA	NA	NA	NA	NA	NA	NA	NA	NA
LNCV6_42433_PI430048170	0.0156741	0.447809	2.23309	down	5.45691	5.89711	5.59959	6.39862	7.12707	6.84917	LNCV6_42433_PI430048170	lncRNA	ACTACAAAGATGTACCTGATGAGAACAAGTGACTTGTCTCCCCCACCTGAAAGTGGAATG	ENST00000616994.1	ENSEMBL_GENCODE	chr6	+	26603464	26606661	AL513548.3	NA	-	NA	lincRNA	ABT1	activator of basal transcription 1 [Source:HGNC Symbol;Acc:HGNC:17369]	NA	NA	NA	NA	NA	NA	NA	NA	NA
LNCV6_121430_PI430048170	0.00434176	11.9365	11.9365	up	7.69467	7.71966	7.78059	4.29207	4.42736	3.62406	LNCV6_121430_PI430048170	lncRNA	CTGTTACTTTATAAAGCCAGACAACTGTCTCTAGATAGACAGCAATAAAAGCTACCAACT	lnc-RPS7-3:1	lncipediav5.2	chr2	+	3451017	3453932	---	NA	-	NA	sense_intronic_ncRNA	TRAPPC12	trafficking protein particle complex 12 [Source:HGNC Symbol;Acc:HGNC:24284]	NA	NA	NA	NA	NA	NA	NA	NA	NA
LNCV6_53586_PI430048170	0.00168724	2.23461	2.23461	up	10.29	10.4021	10.2614	9.10506	9.02698	9.32808	LNCV6_53586_PI430048170	lncRNA	AGGCTATTCAGTGCTGCAGATGGTCCAGGCTATGGAGAAGGCCTCTGGGAAGAAGGTAGG	lnc-HMGCL-2:1	lncipediav5.2	chr1	-	23796003	23797069	---	NA	-	NA	sense_intronic_ncRNA	GALE	UDP-galactose-4-epimerase [Source:HGNC Symbol;Acc:HGNC:4116]	NA	NA	NA	NA	NA	NA	NA	NA	NA
LNCV6_109521_PI430048170	0.00103765	0.131935	7.57948	down	2.9552	2.98992	2.97149	5.74487	6.07748	5.84015	LNCV6_109521_PI430048170	lncRNA	TTAATGCAAGAAGAAGTTCTGCTTTGGGGTTCTATGAGGCTGAAAATATTGGATCAGTAT	NR_120532	RefSeq	chr11	+	126652777	126682103	LOC101929427	NA	"Homo sapiens uncharacterized LOC101929427 (LOC101929427), transcript variant 1, long non-coding RNA"	NA	intronic_antisense	KIRREL3	kin of IRRE like 3 (Drosophila) [Source:HGNC Symbol;Acc:HGNC:23204]	NA	NA	NA	NA	NA	NA	NA	NA	NA
LNCV6_25764_PI430048170	0.0091394	4.08938	4.08938	up	3.66586	4.38969	4.06613	2.61276	1.59619	1.67153	LNCV6_25764_PI430048170	lncRNA	GAATCGCAGCATCAATTGTTGACTTAAGCAGGCAAAAACTCAAACTACATTTGAATAAAG	ENST00000602474.1	ENSEMBL_GENCODE	chr12	-	123962555	123962817	AC068790.4	NA	"novel transcript, sense intronic to CCDC92"	NA	sense_intronic	CCDC92	coiled-coil domain containing 92 [Source:HGNC Symbol;Acc:HGNC:29563]	NA	NA	NA	NA	NA	NA	NA	NA	NA
LNCV6_121137_PI430048170	0.0212768	3.02199	3.02199	up	6.73404	6.60073	6.64489	5.04195	4.56953	5.45178	LNCV6_121137_PI430048170	lncRNA	TGCTGCGTCAGCCACTCACGCAGGGTGGTTATTAAAGGAGAGAGACATCAGCACCGAGCT	NR_027271	RefSeq	chr19	-	1267470	1270260	CIRBP-AS1	NA	"Homo sapiens CIRBP antisense RNA 1 (CIRBP-AS1), long non-coding RNA"	NA	exonic_antisense	CIRBP	cold inducible RNA binding protein [Source:HGNC Symbol;Acc:HGNC:1982]	NA	NA	NA	NA	NA	NA	NA	NA	NA
LNCV6_26262_PI430048170	0.00131799	5.6431	5.6431	up	4.62925	3.84433	4.35736	2.17378	1.58193	1.61231	LNCV6_26262_PI430048170	lncRNA	TTGTGATGCTCAAAGAGAAGATGGTCGGTGTAACGCGCTTGTGATGCTCAAAGAGAAGAT	ENST00000423869.1	ENSEMBL_GENCODE	chr13	+	48001389	48002552	SUCLA2-AS1	NA	SUCLA2 antisense RNA 1	NA	antisense	SUCLA2	"succinate-CoA ligase, ADP-forming, beta subunit [Source:HGNC Symbol;Acc:HGNC:11448]"	NA	NA	NA	NA	NA	NA	NA	NA	NA
LNCV6_79427_PI430048170	0.0228019	3.03435	3.03435	up	7.222	7.23789	7.1149	5.94388	5.6448	5.04597	LNCV6_79427_PI430048170	lncRNA	CAGATGGGGTATTCGATATTTAAAACAAAGTGCAGTTCCAACAATATTTTCTTTGCCTGA	lnc-NCAPG2-2:1	lncipediav5.2	chr7	-	158623187	158623449	---	NA	-	NA	lincRNA	NCAPG2	non-SMC condensin II complex subunit G2 [Source:HGNC Symbol;Acc:HGNC:21904]	NA	NA	NA	NA	NA	NA	NA	NA	NA
LNCV6_110426_PI430048170	0.000755876	0.496053	2.01591	down	6.14641	6.12622	5.99094	7.04886	7.24333	6.99886	LNCV6_110426_PI430048170	lncRNA	CAGATAACAGGCTTTGTCACAGGTGAGGTCCTGTCTCCTCCATGAGATTGTGGGTCCTGG	lnc-IGFL2-1:3	lncipediav5.2	chr19	+	46196237	46197323	---	NA	-	NA	lincRNA	-	-	NA	NA	NA	NA	NA	NA	NA	NA	NA
LNCV6_10002_PI430048170	6.4465e-05	0.0488043	20.49	down	6.65372	6.6414	6.69793	10.9583	10.9596	11.1387	LNCV6_10002_PI430048170	lncRNA	AGCAAAAATAGAACCATGGATTTACAGAAGGTTCCATAGCAGCAAATAACAGTGCTTATG	NR_120598	RefSeq	chr18	-	8695855	8707621	GACAT2	NA	"Homo sapiens gastric cancer associated transcript 2 (GACAT2), long non-coding RNA"	NA	exonic_antisense	MTCL1	microtubule crosslinking factor 1 [Source:HGNC Symbol;Acc:HGNC:29121]	NA	NA	NA	NA	NA	NA	NA	NA	NA
LNCV6_100374_PI430048170	0.0270888	0.490461	2.0389	down	5.03005	5.01163	5.03422	5.71449	6.29458	6.09159	LNCV6_100374_PI430048170	lncRNA	CTCCTGGCTCCTCAGTTTTGTCTTTATTGTTTATATACAGTGTGAGTGCAATTTATTCAA	lnc-RNF112-2:3	lncipediav5.2	chr17	+	19515240	19526888	---	NA	-	NA	sense_intronic_ncRNA	SLC47A1	"solute carrier family 47 (multidrug and toxin extrusion), member 1 [Source:HGNC Symbol;Acc:HGNC:25588]"	NA	NA	NA	NA	NA	NA	NA	NA	NA
LNCV6_56469_PI430048170	1.07104e-05	15.3955	15.3955	up	5.59992	5.69497	5.56484	1.65917	1.70725	1.66266	LNCV6_56469_PI430048170	lncRNA	CTGAGATTTGTATGCAATACTACAGTGAAGGAAATGCCCATAAATGTAGCTGACCGTATT	lnc-NUDT13-4:1	lncipediav5.2	chr10	+	73199825	73201225	---	NA	-	NA	sense_intronic_ncRNA	FAM149B1	family with sequence similarity 149 member B1 [Source:HGNC Symbol;Acc:HGNC:29162]	NA	NA	NA	NA	NA	NA	NA	NA	NA
LNCV6_60979_PI430048170	0.00038489	2.55489	2.55489	up	8.3151	8.24787	8.28322	6.88054	7.02855	6.87269	LNCV6_60979_PI430048170	lncRNA	TTTGAGAAACCTGGATCTGCGATCTGTTTGTAGTGGTATTCAGTTAAGAGAACAATTATT	PSMA3-AS1:2	lncipediav5.2	chr14	-	58285727	58298139	---	NA	-	NA	sense_intronic_ncRNA	ARID4A	AT-rich interaction domain 4A [Source:HGNC Symbol;Acc:HGNC:9885]	NA	NA	NA	NA	NA	NA	NA	NA	NA
LNCV6_63456_PI430048170	0.000776193	0.443421	2.25519	down	4.74366	4.92663	4.61482	5.84914	5.84097	6.11472	LNCV6_63456_PI430048170	lncRNA	TCAAGCCTTGGAGGCATGAAGTTTGGTGGGGATCTGGCAAAGAACACCTGGGAGCAGCCA	lnc-MYO15B-3:1	lncipediav5.2	chr17	+	75565092	75567464	---	NA	-	NA	sense_intronic_ncRNA	LLGL2	lethal giant larvae homolog 2 (Drosophila) [Source:HGNC Symbol;Acc:HGNC:6629]	NA	NA	NA	NA	NA	NA	NA	NA	NA
LNCV6_63960_PI430048170	0.00563972	2.11345	2.11345	up	7.30721	7.19243	7.40912	6.28193	6.39911	5.96248	LNCV6_63960_PI430048170	lncRNA	GGGAATGCTAGTTTAAGAGGAATGCCTTGTATAGAACATATTATACCAGATTGACTTGTT	lnc-ME2-1:1	lncipediav5.2	chr18	+	50953349	50954262	---	NA	-	NA	sense_intronic_ncRNA	Y_RNA	Y RNA [Source:RFAM;Acc:RF00019]	NA	NA	NA	NA	NA	NA	NA	NA	NA
LNCV6_121340_PI430048170	0.0183417	11.5763	11.5763	up	6.18138	5.9914	6.11505	1.88826	3.40891	1.77779	LNCV6_121340_PI430048170	lncRNA	CCAATAAACAAGAAAGCAGAACACAAAGAGCTGTGATGGAGTGGATCTTATGTAGTAAGA	NR_027003	RefSeq	chr19	+	46210241	46214838	DKFZp434J0226	NA	"Homo sapiens uncharacterized LOC93429 (LOC93429), long non-coding RNA"	NA	intergenic	RPL12P41	ribosomal protein L12 pseudogene 41 [Source:HGNC Symbol;Acc:HGNC:35999]	NA	NA	NA	NA	NA	NA	NA	NA	NA
LNCV6_2662_PI430048170	2.00939e-05	0.381135	2.62374	down	6.7715	6.64868	6.66936	8.1097	8.14953	8.00433	LNCV6_2662_PI430048170	lncRNA	CACCAGGTGTTGGAAAAACACAATTATGGTAAAATAAAGTGTTCTCCTTTTAAGGGTGGG	NR_103873	RefSeq	chr17	+	58692572	58695380	RAD51C	NA	"Homo sapiens RAD51 paralog C (RAD51C), transcript variant 4, non-coding RNA"	NA	exonic_sense	RAD51C	RAD51 paralog C [Source:HGNC Symbol;Acc:HGNC:9820]	NA	NA	NA	NA	NA	NA	NA	NA	NA
LNCV6_94044_PI430048170	0.00751773	0.462579	2.16179	down	14.1581	14.1624	14.1373	15.17	15.4542	15.1499	LNCV6_94044_PI430048170	lncRNA	CAGATTTATAAGATTGGCCAGGGCTACCTTATCAAGGACGGCAAGCTGATCAAGAACAAT	lnc-PDGFB-4:1	lncipediav5.2	chr22	-	39314149	39315429	---	NA	-	NA	sense_intronic_ncRNA	RPL3	ribosomal protein L3 [Source:HGNC Symbol;Acc:HGNC:10332]	NA	NA	NA	NA	NA	NA	NA	NA	NA
LNCV6_98874_PI430048170	3.65621e-05	0.226246	4.41996	down	6.00899	5.78644	5.78358	7.97406	8.14818	7.8884	LNCV6_98874_PI430048170	lncRNA	GGGGCTTAATATATAAAATTGTCTCATGCAAAAAACCACTGGGTCTAGGGCAATTGCTAT	lnc-P4HA2-4:1	lncipediav5.2	chr5	-	132190147	132191509	---	NA	-	NA	lincRNA	P4HA2	"prolyl 4-hydroxylase, alpha polypeptide II [Source:HGNC Symbol;Acc:HGNC:8547]"	NA	NA	NA	NA	NA	NA	NA	NA	NA
LNCV6_99248_PI430048170	0.00482031	5.27709	5.27709	up	4.37362	4.50105	4.15376	2.40804	1.66572	1.63782	LNCV6_99248_PI430048170	lncRNA	AGAGTGCTTGACTATGTCGCATTTTTTAAAGCTATGTGGATGGAAGAGCAATTGTTATTT	lnc-NLN-1:1	lncipediav5.2	chr5	+	65961475	65962124	---	NA	-	NA	sense_intronic_ncRNA	SNORA76	Small nucleolar RNA SNORA76 [Source:RFAM;Acc:RF00598]	NA	NA	NA	NA	NA	NA	NA	NA	NA
LNCV6_29982_PI430048170	0.000110975	0.221809	4.50839	down	3.71436	3.97206	3.89143	5.96048	6.10442	6.03911	LNCV6_29982_PI430048170	lncRNA	AAGGGCGGAAACAAGGGGCAGTTCCACTGGGTTTCAGACACAGAGATCCCAGCCTGGATT	ENST00000602597.1	ENSEMBL_GENCODE	chr17	+	8277763	8278436	AC135178.5	NA	novel transcript	NA	lincRNA	SLC25A35	solute carrier family 25 member 35 [Source:HGNC Symbol;Acc:HGNC:31921]	NA	NA	NA	NA	NA	NA	NA	NA	NA
LNCV6_120126_PI430048170	3.97962e-06	4.46647	4.46647	up	9.49301	9.3705	9.50516	7.22995	7.31709	7.34553	LNCV6_120126_PI430048170	lncRNA	AACCAGAAGTACATTTACGGTCTGTCAGTAAAGAAAACAAAAACTGCCTGTTGGTAAAAA	NR_027263	RefSeq	chr14	-	32075418	32076699	ARHGAP5-AS1	NA	"Homo sapiens ARHGAP5 antisense RNA 1 (head to head) (ARHGAP5-AS1), long non-coding RNA"	NA	bidirectional	ARHGAP5	Rho GTPase activating protein 5 [Source:HGNC Symbol;Acc:HGNC:675]	NA	NA	NA	NA	NA	NA	NA	NA	NA
LNCV6_29013_PI430048170	0.00163569	4.38212	4.38212	up	6.13751	5.93594	5.96313	4.16342	3.67329	3.76505	LNCV6_29013_PI430048170	lncRNA	AATTTCCGAATACTTTCAGCTACTAATCCCAGTGTACCCAATTAAAAATGGCTTTCCTAA	NR_037184	RefSeq	chr16	+	27268204	27290468	FLJ21408	NA	"Homo sapiens NSMCE1 divergent transcript (NSMCE1-DT), long non-coding RNA"	NA	exonic_antisense	NSMCE1	"NSE1 homolog, SMC5-SMC6 complex component [Source:HGNC Symbol;Acc:HGNC:29897]"	NA	NA	NA	NA	NA	NA	NA	NA	NA
LNCV6_29401_PI430048170	0.00019828	0.125166	7.98938	down	2.46069	2.43315	2.42767	5.33173	5.47588	5.50258	LNCV6_29401_PI430048170	lncRNA	GAGACTTCAGAGATCATCTTATTCTCCTCATTGCTAAGTTTTCTAAATACTTGCCTATAG	ENST00000612427.1	ENSEMBL_GENCODE	chr16	-	66565620	66566001	AC010542.5	NA	"novel transcript, antisense to CKLF"	NA	antisense	CKLF	chemokine-like factor [Source:HGNC Symbol;Acc:HGNC:13253]	NA	NA	NA	NA	NA	NA	NA	NA	NA
LNCV6_35645_PI430048170	0.000369092	0.365852	2.73335	down	6.68618	6.61093	6.62105	8.09933	8.18115	7.98409	LNCV6_35645_PI430048170	lncRNA	TGATGACTACCGGTGGCGTATGAGTCATATGTGATGAATACGTGTTTGGAACTCTGAGGT	NR_003215	RefSeq	chr14	+	100982925	100982996	SNORD114-22	NA	"Homo sapiens small nucleolar RNA, C/D box 114-22 (SNORD114-22), small nucleolar RNA"	NA	intergenic	SNORD114-20	"small nucleolar RNA, C/D box 114-20 [Source:HGNC Symbol;Acc:HGNC:33008]"	NA	NA	NA	NA	NA	NA	NA	NA	NA
LNCV6_77712_PI430048170	0.00287354	0.406331	2.46105	down	7.70299	7.53066	7.57994	9.02371	9.00071	8.66539	LNCV6_77712_PI430048170	lncRNA	TCTACCGGCCATTGGATCCTGTAAATCCCTATCCAGAGTTTTTGGATCTGTACGGGAAAA	lnc-PTPRK-3:1	lncipediav5.2	chr6	-	128928994	128929988	---	NA	-	NA	antisense_lncRNA	LAMA2	laminin subunit alpha 2 [Source:HGNC Symbol;Acc:HGNC:6482]	NA	NA	NA	NA	NA	NA	NA	NA	NA
LNCV6_27707_PI430048170	0.00352628	0.27306	3.66219	down	6.03254	5.85017	6.23713	8.17134	8.01095	7.49989	LNCV6_27707_PI430048170	lncRNA	GGAGAAAGCTTTGAATCGCTTCTCTGCTATATTTGGAAAAGGTATGCTTGCTTTTTAAAA	ENST00000620584.1	ENSEMBL_GENCODE	chr15	+	37109587	37109984	AC078909.2	NA	novel transcript	NA	lincRNA	MEIS2	Meis homeobox 2 [Source:HGNC Symbol;Acc:HGNC:7001]	NA	NA	NA	NA	NA	NA	NA	NA	NA
LNCV6_111850_PI430048170	0.00438324	0.379304	2.6364	down	5.19645	5.09278	5.1723	6.45358	6.77302	6.40425	LNCV6_111850_PI430048170	lncRNA	ATTCAAATATTTAATGGGTTGTACTCTGGCCATTCAGGTGAACAAAATCTGCTGGGTTAA	LNCPRESS1:22	lncipediav5.2	chr7	+	101308295	101313727	---	NA	-	NA	antisense_lncRNA	IFT22	intraflagellar transport 22 [Source:HGNC Symbol;Acc:HGNC:21895]	NA	NA	NA	NA	NA	NA	NA	NA	NA
LNCV6_35932_PI430048170	0.00292909	0.401664	2.48964	down	5.4036	5.43973	5.22201	6.40349	6.78452	6.80054	LNCV6_35932_PI430048170	lncRNA	TTAAAACTCAGGCAAACTGGGTGTTTGTCATGGTCATGTATCCTGTCAGAGAAAACAAAC	ENST00000364937.1	ENSEMBL_GENCODE	chr6	-	136855698	136855831	RF00443	NA	-	NA	snoRNA	AL121933.1	-	NA	NA	NA	NA	NA	NA	NA	NA	NA
LNCV6_74788_PI430048170	0.00377544	0.420438	2.37847	down	7.27978	7.22815	7.2742	8.47496	8.66901	8.373	LNCV6_74788_PI430048170	lncRNA	TTCCTCTCCTTTGAAACAAACCTCACTGAAAGCATTAAAGCTATGTATGTCTTTTGTTCT	lnc-TRPC3-1:1	lncipediav5.2	chr4	-	121861293	121870487	---	NA	-	NA	sense_intronic_ncRNA	BBS7	Bardet-Biedl syndrome 7 [Source:HGNC Symbol;Acc:HGNC:18758]	NA	NA	NA	NA	NA	NA	NA	NA	NA
LNCV6_20794_PI430048170	0.001743	4.2604	4.2604	up	6.07819	5.96749	5.99437	3.93321	4.10815	3.69909	LNCV6_20794_PI430048170	lncRNA	CGTACTAGAATCTTCTGCACCTTTTGAATTTTGCCGTTTATACTATGTCTTTACCTGTAA	ENST00000605981.1	ENSEMBL_GENCODE	chr8	-	42139461	42139752	AC103724.4	NA	novel transcript	NA	lincRNA	-	-	NA	NA	NA	NA	NA	NA	NA	NA	NA
LNCV6_55481_PI430048170	0.00109376	2.76677	2.76677	up	7.80796	7.72743	7.88772	6.13938	6.43279	6.43147	LNCV6_55481_PI430048170	lncRNA	GTGGAAAGAGTCGTGGAATAAAGGTAGCTTTGGGGATTATGACGTGAATAAATGACAGAA	ENST00000564287.2	ENSEMBL_GENCODE	chr1	-	212557833	212559731	AC092803.2	NA	novel transcript	NA	lincRNA	ATF3	activating transcription factor 3 [Source:HGNC Symbol;Acc:HGNC:785]	NA	NA	NA	NA	NA	NA	NA	NA	NA
LNCV6_101735_PI430048170	0.0124437	2.76422	2.76422	up	4.83775	4.90124	4.77694	3.56428	2.9846	3.50202	LNCV6_101735_PI430048170	lncRNA	TGGTGGCAGCTGAGGAAAGGACGATCTGCTTTATTTCTGTGATCTACCATCTACTAGTCT	lnc-ZSWIM7-4:1	lncipediav5.2	chr17	-	16044451	16044964	---	NA	-	NA	sense_intronic_ncRNA	NCOR1	nuclear receptor corepressor 1 [Source:HGNC Symbol;Acc:HGNC:7672]	NA	NA	NA	NA	NA	NA	NA	NA	NA
LNCV6_52867_PI430048170	0.00340358	4.86308	4.86308	up	4.04516	4.09614	4.21197	1.64106	1.6418	2.16442	LNCV6_52867_PI430048170	lncRNA	GGAAATGTGGAACGCACACGATCATTCTTACTGTTAAAAAACCCCACAAAGATTATAAAA	ENST00000620192.1	ENSEMBL_GENCODE	chr15	-	92592574	92596388	AC091544.4	NA	novel transcript	NA	antisense	-	-	NA	NA	NA	NA	NA	NA	NA	NA	NA
LNCV6_58363_PI430048170	0.00022108	4.10376	4.10376	up	6.78203	6.61148	6.90676	4.91225	4.51884	4.74667	LNCV6_58363_PI430048170	lncRNA	GGCAAAATACCATGCTGGAGTAAGTGCTCAATAAATGCTATTTTAAGAATGTTATCAGTC	lnc-ROBO3-2:3	lncipediav5.2	chr11	+	124800404	124809588	---	NA	-	NA	antisense_lncRNAlnc-OR8B3-1:1	MSANTD2	Myb/SANT-like DNA-binding domain containing 2 [Source:HGNC Symbol;Acc:HGNC:26266]	NA	NA	NA	NA	NA	NA	NA	NA	NA
LNCV6_65326_PI430048170	0.00546361	4.51957	4.51957	up	4.05789	4.0559	4.08646	1.70727	1.70504	2.20105	LNCV6_65326_PI430048170	lncRNA	GGGGTGTTAATACACACACAGGTAGTGAGGAGGCCGGCGTGTTAATACACACACAGGTAG	lnc-ACP1-11:1	lncipediav5.2	chr2	+	307911	326465	---	NA	-	NA	lincRNA	-	-	NA	NA	NA	NA	NA	NA	NA	NA	NA
LNCV6_40296_PI430048170	0.00422987	0.174007	5.74689	down	3.94651	3.12946	3.51455	5.99012	6.254	6.01543	LNCV6_40296_PI430048170	lncRNA	TTACAACATCTCTCTGAAAGAATCCGGGCTGCCAGTTTCATTTGGTTTGGGTGTCAGTAG	ENST00000531363.1	ENSEMBL_GENCODE	chr11	-	27217152	27220102	BBOX1-AS1	NA	BBOX1 antisense RNA 1	NA	antisense	-	-	NA	NA	NA	NA	NA	NA	NA	NA	NA
LNCV6_119311_PI430048170	0.0150006	7.60882	7.60882	up	5.86525	5.68913	5.72654	2.97409	1.97311	3.26562	LNCV6_119311_PI430048170	lncRNA	CACAGAACCCTGGTCTACCTAGTTGATGTCTTATATAATTCCACTATTATCTGTGATTAA	lnc-NDUFV1-4:2	lncipediav5.2	chr11	+	67620003	67627393	---	NA	-	NA	lincRNA	DOC2GP	"double C2-like domains, gamma, pseudogene [Source:HGNC Symbol;Acc:HGNC:37962]"	NA	NA	NA	NA	NA	NA	NA	NA	NA
LNCV6_45348_PI430048170	2.40837e-05	8.18152	8.18152	up	4.68174	4.96857	4.93746	1.80416	1.67153	2.01131	LNCV6_45348_PI430048170	lncRNA	GATCCTGTGAAGCCATTATTAGCTCTTGACTCAATGGCAACAGCCCTTTTTTCCATTTGA	lnc-MAOA-2:1	lncipediav5.2	chrX	+	43418863	43438635	---	NA	-	NA	lincRNA	-	-	NA	NA	NA	NA	NA	NA	NA	NA	NA
LNCV6_89386_PI430048170	0.0402897	4.29734	4.29734	up	4.15148	4.5809	4.53906	3.16626	1.52491	1.70471	LNCV6_89386_PI430048170	lncRNA	TATTTTTCCTAGAAAGTGAAGTGGAAGATTCTTTAGCTACCTCTTTGTCATCGTCAGCTT	lnc-PSMG1-11:1	lncipediav5.2	chr21	-	39199418	39200496	---	NA	-	NA	sense_intronic_ncRNA	BRWD1	bromodomain and WD repeat domain containing 1 [Source:HGNC Symbol;Acc:HGNC:12760]	NA	NA	NA	NA	NA	NA	NA	NA	NA
LNCV6_13986_PI430048170	0.0248336	5.4845	5.4845	up	5.32733	5.05659	5.11344	2.9506	3.11661	1.72086	LNCV6_13986_PI430048170	lncRNA	TCTTGAGTTACATCTTTGAGAGGGGTGAGGAATTTGAGCCGGATTCCTATCAAGAAAAAA	ENST00000589907.5	ENSEMBL_GENCODE	chr2	+	178584574	178632436	TTN-AS1	NA	TTN antisense RNA 1	NA	antisense	TTN	titin [Source:HGNC Symbol;Acc:HGNC:12403]	NA	NA	NA	NA	NA	NA	NA	NA	NA
LNCV6_73059_PI430048170	1.0348e-06	0.0917152	10.9033	down	5.13436	5.14911	5.03838	8.51089	8.57753	8.57503	LNCV6_73059_PI430048170	lncRNA	TGTGTGTACATTCGAAACTCCACTGAACCTTGATTGAAGACCTACAGTGTGGCAGTCCAT	lnc-STAB1-1:2	lncipediav5.2	chr3	+	52534035	52534908	---	NA	-	NA	sense_overlap_ncRNA	NT5DC2	5'-nucleotidase domain containing 2 [Source:HGNC Symbol;Acc:HGNC:25717]	NA	NA	NA	NA	NA	NA	NA	NA	NA
LNCV6_111657_PI430048170	0.000103439	6.90157	6.90157	up	6.78086	6.44501	6.81667	3.74232	3.94464	4.00984	LNCV6_111657_PI430048170	lncRNA	TCTTGCTGATACTTTATTTCGGTGGGAACAAGATGAAATACCAAGGTTAGTTAATGTTGT	lnc-TRAF3IP2-3:1	lncipediav5.2	chr6	-	111392694	111405632	---	NA	-	NA	sense_intronic_ncRNA	REV3L	"REV3 like, DNA directed polymerase zeta catalytic subunit [Source:HGNC Symbol;Acc:HGNC:9968]"	NA	NA	NA	NA	NA	NA	NA	NA	NA
LNCV6_55636_PI430048170	0.000407928	2.04489	2.04489	up	6.67974	6.85198	6.76087	5.75811	5.6847	5.75763	LNCV6_55636_PI430048170	lncRNA	TGTGCTGGCTGTTCTCTAAGTGCCAAGTCAGTGAGAGGGACTTGAAAACTCAAGACTTAT	lnc-JMJD4-4:1	lncipediav5.2	chr1	-	227540131	227542539	---	NA	-	NA	lincRNA	-	-	NA	NA	NA	NA	NA	NA	NA	NA	NA
LNCV6_118778_PI430048170	0.00614257	2.86208	2.86208	up	5.1617	5.06219	5.11069	3.71413	3.72511	3.30803	LNCV6_118778_PI430048170	lncRNA	GTTGAAAATCATTTTATTTGCCATTCTGTTGATGCGTGGAAATAAATGGTAGTTCGGTTG	lnc-GTPBP4-7:1	lncipediav5.2	chr10	+	1101631	1103351	---	NA	-	NA	sense_intronic_ncRNA	WDR37	WD repeat domain 37 [Source:HGNC Symbol;Acc:HGNC:31406]	NA	NA	NA	NA	NA	NA	NA	NA	NA
LNCV6_124979_PI430048170	0.00136337	0.237468	4.2111	down	4.21961	3.97684	4.41266	6.25955	6.2215	6.37875	LNCV6_124979_PI430048170	lncRNA	GTGTTTGATGTTGCATTATTGGACTACTCTCAGAACCGCACGTTTGACACGTACATTGGG	lnc-SEPT14-5:1	lncipediav5.2	chr7	-	55682774	55713252	---	NA	-	NA	lincRNA	RP11-310H4.6	-	NA	NA	NA	NA	NA	NA	NA	NA	NA
LNCV6_115917_PI430048170	1.16426e-05	0.157842	6.33545	down	7.47858	7.60798	7.496	10.2712	10.2255	10.0723	LNCV6_115917_PI430048170	lncRNA	TTGTTAAACAGTAGAGGAGCCAGGGACTCTGTCTCCATTCTCTCATCACACACAAGTCAT	lnc-TK1-2:1	lncipediav5.2	chr17	-	78223981	78224432	---	NA	-	NA	antisense_lncRNA	BIRC5	baculoviral IAP repeat containing 5 [Source:HGNC Symbol;Acc:HGNC:593]	NA	NA	NA	NA	NA	NA	NA	NA	NA
LNCV6_104396_PI430048170	0.0137799	3.56924	3.56924	up	7.11207	7.07344	7.01651	5.65401	4.9453	4.98213	LNCV6_104396_PI430048170	lncRNA	ATTCCTACTTCAAACCCCCAGACCTCAAATAACTGCAAGAACTACTTGACTGAGGTTCGT	lnc-TUBA3C-16:2	lncipediav5.2	chr13	-	18816717	18871967	---	NA	-	NA	lincRNA	RHOT1P3	ras homolog family member T1 pseudogene 3 [Source:HGNC Symbol;Acc:HGNC:37839]	NA	NA	NA	NA	NA	NA	NA	NA	NA
LNCV6_71570_PI430048170	0.00539578	2.30908	2.30908	up	4.231	3.99795	4.52274	3.34694	2.80931	2.96761	LNCV6_71570_PI430048170	lncRNA	GACTTAATCTCCTTGAAACTTTATCTCCCACCTTTCAAACAAAAGCATTTCTGAAGTTAG	lnc-LIPI-4:1	lncipediav5.2	chr21	-	13976748	13980444	---	NA	-	NA	lincRNA	RNU6-954P	"RNA, U6 small nuclear 954, pseudogene [Source:HGNC Symbol;Acc:HGNC:47917]"	NA	NA	NA	NA	NA	NA	NA	NA	NA
LNCV6_97091_PI430048170	4.07663e-05	0.215986	4.62992	down	7.90051	7.70708	7.81596	10.0401	9.96028	10.0607	LNCV6_97091_PI430048170	lncRNA	AAGAGTGCATAGTTTGCCTGGAGAATCCACTCACGTTCATAAAGAGAATGTTGATGGCGC	lnc-UBE2D2-4:2	lncipediav5.2	chr5	+	139682993	139683578	---	NA	-	NA	sense_intronic_ncRNA	CXXC5	CXXC finger protein 5 [Source:HGNC Symbol;Acc:HGNC:26943]	NA	NA	NA	NA	NA	NA	NA	NA	NA
LNCV6_53742_PI430048170	0.0023675	4.12717	4.12717	up	6.02913	5.98577	6.07919	3.8978	4.21374	3.81754	LNCV6_53742_PI430048170	lncRNA	TGGTAAAATTGCAGGACGAGAGCTGAGCTGATTTACCACAGGACCCATCTATTCATCCAT	lnc-FAM167B-1:1	lncipediav5.2	chr1	+	32240233	32243022	---	NA	-	NA	lincRNA	EIF3I	eukaryotic translation initiation factor 3 subunit I [Source:HGNC Symbol;Acc:HGNC:3272]	NA	NA	NA	NA	NA	NA	NA	NA	NA
LNCV6_121156_PI430048170	0.0111947	0.0979805	10.2061	down	2.21223	1.99355	2.06997	4.63852	5.52091	5.90608	LNCV6_121156_PI430048170	lncRNA	AGACGTCGTCTCCATGAGCTTTGGGGGGACTTTTATGTGGAATAAAGAAACTATCCCTGA	NONHSAT060562.2	NONCODEv5	chr19	+	3927010	3928082	---	NA	-	NA	intergenic	NMRK2	nicotinamide riboside kinase 2 [Source:HGNC Symbol;Acc:HGNC:17871]	NA	NA	NA	NA	NA	NA	NA	NA	NA
LNCV6_72842_PI430048170	0.00426857	0.398235	2.51108	down	4.83314	4.79454	4.84118	5.97718	6.30233	6.15642	LNCV6_72842_PI430048170	lncRNA	ACTGTGTGCTGGGGAATACCAGTTACTGAGAGCTGTTCAAAGGTGTTTGGGAGTAAAAAA	ENST00000366441.4	ENSEMBL_GENCODE	chr3	-	37818277	37861765	ITGA9-AS1	NA	ITGA9 antisense RNA 1	NA	antisense	ITGA9	integrin subunit alpha 9 [Source:HGNC Symbol;Acc:HGNC:6145]	NA	NA	NA	NA	NA	NA	NA	NA	NA
LNCV6_32934_PI430048170	0.0495332	3.01816	3.01816	up	3.7095	3.79345	4.19043	1.68262	1.76489	3.06508	LNCV6_32934_PI430048170	lncRNA	AGAATGTTTGGTCTCGCAGGTGTCTGAGAATCTTTAGTAAAATACCCCTACAGATTCTAT	ENST00000599190.1	ENSEMBL_GENCODE	chr19	+	57625032	57626950	AC003682.1	NA	novel transcript	NA	lincRNA	ZNF211	zinc finger protein 211 [Source:HGNC Symbol;Acc:HGNC:13003]	NA	NA	NA	NA	NA	NA	NA	NA	NA
LNCV6_125334_PI430048170	0.0252803	2.29976	2.29976	up	7.21226	7.20772	7.18767	6.19197	6.15637	5.57627	LNCV6_125334_PI430048170	lncRNA	CTGAAATGAAAATTCTGCAGGATTTGGATGTGTACAGTCCTACGTTTCTATAATGTCTTA	lnc-ZDHHC2-2:1	lncipediav5.2	chr8	+	17223541	17225779	---	NA	-	NA	sense_intronic_ncRNA	CNOT7	CCR4-NOT transcription complex subunit 7 [Source:HGNC Symbol;Acc:HGNC:14101]	NA	NA	NA	NA	NA	NA	NA	NA	NA
LNCV6_34486_PI430048170	0.0360467	5.5076	5.5076	up	5.24083	5.29774	5.30678	3.11738	1.64081	3.23235	LNCV6_34486_PI430048170	lncRNA	ATCCTGCGATGAGTTTGACAGTTTCAAAATTCCTTCAAACATACAGTGAATGACAGACAA	ENST00000608952.1	ENSEMBL_GENCODE	chr22	-	30421206	30421536	AC004832.4	NA	"novel transcript, sense intonic to"	NA	sense_intronic	MTFP1	mitochondrial fission process 1 [Source:HGNC Symbol;Acc:HGNC:26945]	NA	NA	NA	NA	NA	NA	NA	NA	NA
LNCV6_19126_PI430048170	0.0487109	2.5969	2.5969	up	3.92756	4.09285	3.70107	1.74798	3.00527	2.59698	LNCV6_19126_PI430048170	lncRNA	AAGAAACAGATGGAAAAACCTAGACTTGCTCCCTTAGATCAGTGCTATTATCAATATCAT	ENST00000417643.5	ENSEMBL_GENCODE	chr6	-	136094715	136225595	AL138828.1	NA	novel transcript	NA	antisense	PDE7B	phosphodiesterase 7B [Source:HGNC Symbol;Acc:HGNC:8792]	NA	NA	NA	NA	NA	NA	NA	NA	NA
LNCV6_45084_PI430048170	0.00881092	0.126173	7.92562	down	5.96204	5.99552	5.93816	8.96368	8.38499	9.349	LNCV6_45084_PI430048170	lncRNA	TCTCCATTCTCTCTACCTTCACTGTCTCGGTTGCCTATGGTCACAGTGATACTCAATAAA	LINC02317:5	lncipediav5.2	chr14	-	90453229	90456787	---	NA	-	NA	lincRNA	-	-	NA	NA	NA	NA	NA	NA	NA	NA	NA
LNCV6_43756_PI430048170	0.021845	5.19927	5.19927	up	5.01534	4.71619	4.85164	2.35168	1.68103	3.09062	LNCV6_43756_PI430048170	lncRNA	CAGGAGGTAGAAGAAAAGTGTTCTCTCACTAAAGCATGGTGGGTGTTTTCAAAATGTTTA	lnc-RGL1-1:2	lncipediav5.2	chr1	+	184119702	184122682	---	NA	-	NA	sense_intronic_ncRNA	-	-	NA	NA	NA	NA	NA	NA	NA	NA	NA
LNCV6_106258_PI430048170	0.00099982	0.407753	2.45247	down	4.37898	4.12604	4.50298	5.63336	5.78417	5.4826	LNCV6_106258_PI430048170	lncRNA	GCAAATACTCTGTGGCCATCATCTCATCTGATTGGTAGAAACAAAAAATATACATGTTGT	lnc-ROBO1-7:1	lncipediav5.2	chr3	-	81654578	81670982	---	NA	-	NA	sense_intronic_ncRNA	GBE1	"glucan (1,4-alpha-), branching enzyme 1 [Source:HGNC Symbol;Acc:HGNC:4180]"	NA	NA	NA	NA	NA	NA	NA	NA	NA
LNCV6_117542_PI430048170	0.000283466	3.72093	3.72093	up	3.49413	3.47305	3.64785	1.64737	1.61174	1.67463	LNCV6_117542_PI430048170	lncRNA	GCCCCATAGGAGAATGTTCTCATGTGGCTTATTGCCTTTAAAATAATTTACTTGAAAATC	lnc-NAALADL2-11:1	lncipediav5.2	chr3	+	173867634	173867989	---	NA	-	NA	sense_intronic_ncRNA	NLGN1	neuroligin 1 [Source:HGNC Symbol;Acc:HGNC:14291]	NA	NA	NA	NA	NA	NA	NA	NA	NA
LNCV6_83104_PI430048170	0.000549413	0.271757	3.67976	down	3.92701	3.5519	3.91803	5.83229	5.79269	5.40404	LNCV6_83104_PI430048170	lncRNA	CAGACATACCCAGAAGAACACCAAAGAAACCATTGACAAGAGCTGAAGTGGGAGAAAAAA	lnc-NPIPB15-6:1	lncipediav5.2	chr16	+	74667505	74668706	---	NA	-	NA	lincRNA	MLKL	mixed lineage kinase domain-like [Source:HGNC Symbol;Acc:HGNC:26617]	NA	NA	NA	NA	NA	NA	NA	NA	NA
LNCV6_93161_PI430048170	0.0154445	2.43104	2.43104	up	4.09786	3.98574	4.05215	2.46856	3.07304	2.68566	LNCV6_93161_PI430048170	lncRNA	GACTGTCATCCCCATTGGGGATAATGAGCTACTAAGCTTTTCAATGGAGGCTTTTCAGTG	lnc-LIPG-9:1	lncipediav5.2	chr18	+	48755693	48756323	---	NA	-	NA	antisense_lncRNA	CTIF	CBP80/20-dependent translation initiation factor [Source:HGNC Symbol;Acc:HGNC:23925]	NA	NA	NA	NA	NA	NA	NA	NA	NA
LNCV6_87545_PI430048170	0.00594182	0.437559	2.2854	down	5.13177	5.22672	5.00464	6.31743	6.0515	6.53911	LNCV6_87545_PI430048170	lncRNA	AAGCATGAACAGCTGGTCCCATAGGATGACTTGAAGCAGCCACTCTCCTAGAGAGGTTAA	lnc-FMNL1-4:1	lncipediav5.2	chr17	+	45218339	45220187	---	NA	-	NA	lincRNA	FMNL1	formin like 1 [Source:HGNC Symbol;Acc:HGNC:1212]	NA	NA	NA	NA	NA	NA	NA	NA	NA
LNCV6_96120_PI430048170	0.00441353	0.196437	5.09068	down	3.15827	3.75839	3.32363	5.71399	5.82106	5.81455	LNCV6_96120_PI430048170	lncRNA	AGAGTCATGTGGCTTATGTGCTGAGGCCTGCCCAGAATTCTGAGATATTAATTATAATTA	NR_104652	RefSeq	chrX	+	135396428	135397749	LOC100506790	NA	"Homo sapiens uncharacterized LOC100506790 (LOC100506790), long non-coding RNA"	NA	intergenic	-	-	NA	NA	NA	NA	NA	NA	NA	NA	NA
LNCV6_30296_PI430048170	0.000471947	0.153095	6.53189	down	4.19684	3.55844	4.02073	6.36545	6.94509	6.60134	LNCV6_30296_PI430048170	lncRNA	TTATTTTGGGTGTACCTTGAAGGCTCTGCTGTTGACCTTACCTGTACACTCATGGTACCT	lnc-MYO18A-2:1	lncipediav5.2	chr17	-	29071123	29071594	---	NA	-	NA	sense_intronic_ncRNA	MYO18A	myosin XVIIIA [Source:HGNC Symbol;Acc:HGNC:31104]	NA	NA	NA	NA	NA	NA	NA	NA	NA
LNCV6_100435_PI430048170	0.0448447	0.361878	2.76336	down	4.24659	4.08683	4.24459	5.08232	6.17636	5.51075	LNCV6_100435_PI430048170	lncRNA	GGATTGCCTTACCATTTATAGAATCCTCTCCTACACACCCCAATTAGAATTCTAATGAAG	lnc-SNRPB-3:1	lncipediav5.2	chr20	-	2295930	2297236	---	NA	-	NA	antisense_lncRNA	TGM3	transglutaminase 3 [Source:HGNC Symbol;Acc:HGNC:11779]	NA	NA	NA	NA	NA	NA	NA	NA	NA
LNCV6_23144_PI430048170	9.83185e-05	0.328114	3.04772	down	10.298	10.3973	10.3176	11.8411	12.0283	11.9624	LNCV6_23144_PI430048170	lncRNA	TGCAAATACGATAGCAAAACGATGCGTGATAATTGCCCCCTCTACCCCTTCCTTCATTTT	ENST00000610263.1	ENSEMBL_GENCODE	chr10	+	91908131	91909348	AL359198.1	NA	"novel transcript, antisense to FGFBP3"	NA	antisense	FGFBP3	fibroblast growth factor binding protein 3 [Source:HGNC Symbol;Acc:HGNC:23428]	NA	NA	NA	NA	NA	NA	NA	NA	NA
LNCV6_124011_PI430048170	0.00375871	0.320914	3.1161	down	4.9418	4.48411	4.67063	6.28485	6.34432	6.42038	LNCV6_124011_PI430048170	lncRNA	TGTGGATAAGAATGAGATATTAAGGCAGAATTAGCTGGGCTTTTAATCCCAAACAGTGTT	NR_026776	RefSeq	chr6	-	27019365	27020306	LOC100270746	NA	"Homo sapiens uncharacterized LOC100270746 (LOC100270746), long non-coding RNA"	NA	intronic_sense	TRI-TAT2-2	transfer RNA-Ile (TAT) 2-2 [Source:HGNC Symbol;Acc:HGNC:34587]	NA	NA	NA	NA	NA	NA	NA	NA	NA
LNCV6_99702_PI430048170	0.00403105	0.313409	3.19072	down	4.81497	4.97425	4.87268	6.26796	6.63669	6.74175	LNCV6_99702_PI430048170	lncRNA	TAACTGTTTACTGCCTCAGGATTCCAGGAGAGGGAGTTTGGGTTAGTCCTTAAGAAAGTG	lnc-PRKAG1-1:1	lncipediav5.2	chr12	-	49035574	49037296	---	NA	-	NA	sense_intronic_ncRNA	KMT2D	lysine (K)-specific methyltransferase 2D [Source:HGNC Symbol;Acc:HGNC:7133]	NA	NA	NA	NA	NA	NA	NA	NA	NA
LNCV6_35422_PI430048170	0.00168652	0.426799	2.34302	down	6.09751	6.21069	6.03198	7.41962	7.1367	7.45413	LNCV6_35422_PI430048170	lncRNA	GGGTCATTGTGATGAGGGCGTCAAACTTGTGGCTTCCCTATGAACAAACGTCCCCCAACA	NR_002953	RefSeq	chrX	+	54814369	54814500	SNORA11	NA	"Homo sapiens small nucleolar RNA, H/ACA box 11 (SNORA11), small nucleolar RNA"	NA	intronic_sense	MAGED2	MAGE family member D2 [Source:HGNC Symbol;Acc:HGNC:16353]	NA	NA	NA	NA	NA	NA	NA	NA	NA
LNCV6_117689_PI430048170	2.90646e-05	0.43151	2.31744	down	5.89101	5.79766	5.93216	7.05341	7.14807	7.05825	LNCV6_117689_PI430048170	lncRNA	TGCAGTCAGATTGCCAGTTTCACTTAGAGGTGGAAATGTCAACCCACTGGTTGGAATGGG	NR_040068	RefSeq	chr15	-	73917467	73928248	LOXL1-AS1	NA	"Homo sapiens LOXL1 antisense RNA 1 (LOXL1-AS1), transcript variant 3, long non-coding RNA"	NA	exonic_antisense	LOXL1	lysyl oxidase like 1 [Source:HGNC Symbol;Acc:HGNC:6665]	NA	NA	NA	NA	NA	NA	NA	NA	NA
LNCV6_82863_PI430048170	0.00142068	0.123504	8.09691	down	7.70725	7.70978	7.65869	10.6691	10.5018	10.9257	LNCV6_82863_PI430048170	lncRNA	TTCTCAGAGGTGGTGCTGGTGCAGATGCGGGTGGGCGTCATAAAGCTGCTCATTGAGATG	lnc-C16orf87-1:1	lncipediav5.2	chr16	-	46842631	46844618	---	NA	-	NA	lincRNA	-	-	NA	NA	NA	NA	NA	NA	NA	NA	NA
LNCV6_122160_PI430048170	0.000149461	0.260091	3.84481	down	4.11688	3.97491	4.29689	6.19585	5.97501	6.05596	LNCV6_122160_PI430048170	lncRNA	TTTTCAAAGATAACGTGACAACTACCATCTAGAGGAAAGGGTGCACCCTCAGCAGAGAAG	lnc-PCK1-2:1	lncipediav5.2	chr20	+	57649034	57649444	---	NA	-	NA	antisense_lncRNA	PMEPA1	"prostate transmembrane protein, androgen induced 1 [Source:HGNC Symbol;Acc:HGNC:14107]"	NA	NA	NA	NA	NA	NA	NA	NA	NA
LNCV6_1160_PI430048170	0.017566	8.88079	8.88079	up	5.71213	5.94632	5.98132	2.09994	3.51772	2.07715	LNCV6_1160_PI430048170	lncRNA	TGGGATGAACAGGGACCAATGGAACATTTGGACAAGCTGTTGAGAAGAAAGGAAAATTCA	NR_110761	RefSeq	chr22	+	11897405	11956534	LOC102723769	NA	"Homo sapiens uncharacterized LOC102723769 (LOC102723769), long non-coding RNA"	NA	intergenic	-	-	NA	NA	NA	NA	NA	NA	NA	NA	NA
LNCV6_102984_PI430048170	0.0102166	0.489968	2.04095	down	5.15558	5.36229	4.99686	6.23347	5.88338	6.45281	LNCV6_102984_PI430048170	lncRNA	AGGTATGAACTACAACTGAAAGCTTTGCCGCATTCATTACACTCAAATGGCTTCTCCCCC	lnc-ZNF35-4:1	lncipediav5.2	chr3	+	44682201	44684044	---	NA	-	NA	lincRNA	-	-	NA	NA	NA	NA	NA	NA	NA	NA	NA
LNCV6_96595_PI430048170	0.0135888	0.398868	2.5071	down	4.67412	5.00653	4.32519	5.88925	6.07218	6.09377	LNCV6_96595_PI430048170	lncRNA	GGCCAGCCGGCTCCCAATATAGTTTTTAACATAAATGATGAAAATAAAAACCCTGAAGAA	NR_110198	RefSeq	chr2	+	12007115	12083618	LOC100506457	NA	"Homo sapiens MIR3681 host gene (MIR3681HG), transcript variant 3, long non-coding RNA"	NA	exonic_sense	SNORD18	Small nucleolar RNA SNORD18 [Source:RFAM;Acc:RF00093]	NA	NA	NA	NA	NA	NA	NA	NA	NA
LNCV6_119756_PI430048170	8.51594e-05	0.25344	3.94571	down	4.79537	4.74287	4.59879	6.53709	6.81983	6.71405	LNCV6_119756_PI430048170	lncRNA	TTGCACCTCCTTTCCGTATGTGGCCTAAATGCCTAGGTTGGATCAATAGTTTAATTTTTT	ENST00000547946.1	ENSEMBL_GENCODE	chr12	+	97564349	97565035	RMST	NA	rhabdomyosarcoma 2 associated transcript	NA	retained_intron	RMST_10	Rhabdomyosarcoma 2 associated transcript conserved region 10 [Source:RFAM;Acc:RF01971]	NA	NA	NA	NA	NA	NA	NA	NA	NA
LNCV6_77081_PI430048170	4.23258e-06	10.6183	10.6183	up	5.19883	5.27964	5.0466	1.86233	1.80896	1.62762	LNCV6_77081_PI430048170	lncRNA	ATGGAAGGCAATTGGATACTTCACAGACAAGATCTAAGTGGAGAAGGAATGCGTCCTGTG	NR_102327	RefSeq	NT_167249.2	-	1585866	1625610	HCG18	NA	"Homo sapiens HLA complex group 18 (HCG18), transcript variant 4, long non-coding RNA"	NA	exonic_antisense	-	-	NA	NA	NA	NA	NA	NA	NA	NA	NA
LNCV6_53915_PI430048170	0.000990148	7.62715	7.62715	up	4.78079	4.53524	4.89201	2.17813	1.5058	1.66523	LNCV6_53915_PI430048170	lncRNA	AACTTCCTCCTTGGAAACTGCCAACATTCAAATTGACATCAGTGGAGCAAGAAAGTAATT	lnc-ERI3-1:1	lncipediav5.2	chr1	-	44187942	44189049	---	NA	-	NA	lincRNA	-	-	NA	NA	NA	NA	NA	NA	NA	NA	NA
LNCV6_93293_PI430048170	0.00156512	0.246744	4.05279	down	3.38934	3.96114	3.87029	5.85173	5.90217	5.56387	LNCV6_93293_PI430048170	lncRNA	CCTTATTCAGGCCTATGTCTTTGCACTACTTGTAAGCCTTTACCTATACGACAACACGTA	lnc-MAP9-9:1	lncipediav5.2	chr4	-	155457960	155458640	---	NA	-	NA	lincRNA	MTND3P3	mitochondrially encoded NADH:ubiquinone oxidoreductase core subunit 3 pseudogene 3 [Source:HGNC Symbol;Acc:HGNC:42155]	NA	NA	NA	NA	NA	NA	NA	NA	NA
LNCV6_24553_PI430048170	0.000768742	2.44679	2.44679	up	6.13565	5.9871	6.16541	4.63005	4.83244	4.94208	LNCV6_24553_PI430048170	lncRNA	CTTTTCAGATGTGCCTTACTTTCATTGCATTGGTTTTTCAACTGAAAGTGAACATAAAGG	ENST00000609911.1	ENSEMBL_GENCODE	chr11	+	128180427	128183554	AP000904.1	NA	novel transcript	NA	lincRNA	-	-	NA	NA	NA	NA	NA	NA	NA	NA	NA
LNCV6_59684_PI430048170	0.000240959	0.139508	7.16807	down	2.32472	2.88933	2.56171	5.13607	5.68074	5.48802	LNCV6_59684_PI430048170	lncRNA	GGACATCTGTGTGCAAAAATATTAAACCTATACCTTGCACCTTATCACAAAATTCACTCA	ENST00000538790.1	ENSEMBL_GENCODE	chr12	+	122063306	122068616	AC156455.1	NA	-	NA	lincRNA	BCL7A	B-cell CLL/lymphoma 7A [Source:HGNC Symbol;Acc:HGNC:1004]	NA	NA	NA	NA	NA	NA	NA	NA	NA
LNCV6_74358_PI430048170	0.00656814	3.42267	3.42267	up	9.62294	9.62095	9.62545	8.12316	7.71192	7.66335	LNCV6_74358_PI430048170	lncRNA	TACTTCAAACCGTCAGACTTCAAATAACTGCCAGAACTACTTGACTGAGCTGCTGCTGTG	lnc-CWH43-6:1	lncipediav5.2	chr4	+	49550031	49557400	---	NA	-	NA	lincRNA	RP11-241F15.9	-	NA	NA	NA	NA	NA	NA	NA	NA	NA
LNCV6_19744_PI430048170	0.000787149	2.58225	2.58225	up	12.5151	12.4048	12.5322	11.1128	11.1234	11.1132	LNCV6_19744_PI430048170	lncRNA	ACCTGGGCCCTTCTGGTATCTCCTGAATGAAAAACAAGGGATATTTAATAAATATGGATT	NR_003697	RefSeq	chr7	-	44983022	44986696	SNHG15	NA	"Homo sapiens small nucleolar RNA host gene 15 (SNHG15), transcript variant 1, long non-coding RNA"	NA	intergenic	MYO1G	myosin IG [Source:HGNC Symbol;Acc:HGNC:13880]	NA	NA	NA	NA	NA	NA	NA	NA	NA
LNCV6_21674_PI430048170	0.0230327	2.68115	2.68115	up	6.12682	5.75449	5.80545	3.99583	4.96493	4.31271	LNCV6_21674_PI430048170	lncRNA	GTGTGGGTCTCCAGTAAAAGATGACGAATGGAACTACAGAAATGGACAAGATCATTAAAG	NR_125775	RefSeq	chr9	-	12699998	12814389	LURAP1L-AS1	NA	"Homo sapiens LURAP1L antisense RNA 1 (LURAP1L-AS1), long non-coding RNA"	NA	exonic_antisense	TYRP1	tyrosinase-related protein 1 [Source:HGNC Symbol;Acc:HGNC:12450]	NA	NA	NA	NA	NA	NA	NA	NA	NA
LNCV6_107446_PI430048170	0.00763866	3.04997	3.04997	up	7.40887	7.50995	7.28679	5.98864	5.93188	5.39681	LNCV6_107446_PI430048170	lncRNA	ATGAACAAAACTATTTCAAAACCTCGAGCATCTAGAAAAGAAAATGGACCTGTTGTAGGT	lnc-PPP4R3B-2:2	lncipediav5.2	chr2	-	55636369	55647382	---	NA	-	NA	sense_intronic_ncRNA	PNPT1	polyribonucleotide nucleotidyltransferase 1 [Source:HGNC Symbol;Acc:HGNC:23166]	NA	NA	NA	NA	NA	NA	NA	NA	NA
LNCV6_10062_PI430048170	0.0111623	3.08037	3.08037	up	6.93019	6.932	6.92284	5.34029	5.5562	4.95678	LNCV6_10062_PI430048170	lncRNA	GTTGTTGTTAAACAGAACCTTAACTTTATGTCTGAGGTATGTACTGCATGGGAACCTATT	NR_033267	RefSeq	chr12	+	49389173	49392335	LOC100335030	NA	"Homo sapiens FGFR1 oncogene partner 2 pseudogene (LOC100335030), non-coding RNA"	NA	exonic_sense	RP11-161H23.10	-	NA	NA	NA	NA	NA	NA	NA	NA	NA
LNCV6_16421_PI430048170	0.00155939	3.4153	3.4153	up	4.02922	3.6291	4.03181	2.4504	2.01629	1.88032	LNCV6_16421_PI430048170	lncRNA	GGCATAAAAATATTGTGACATCAGTTACTTAGGCTAAACATGCCTATTATGCTAAGTGAG	ENST00000506942.1	ENSEMBL_GENCODE	chr4	+	119456350	119457277	AC093752.2	NA	novel transcript	NA	lincRNA	RP11-33B1.1	-	NA	NA	NA	NA	NA	NA	NA	NA	NA
LNCV6_25594_PI430048170	0.0241851	0.353493	2.82891	down	4.65583	4.65242	4.82041	5.92929	5.89937	6.66901	LNCV6_25594_PI430048170	lncRNA	AAGGTTATTTGTTGGAATCCCTTTGCCTTTCCAAGGGAAAATAAACACAAAAAGTGAGAA	ENST00000552663.1	ENSEMBL_GENCODE	chr12	+	111369282	111403310	LINC02356	NA	long intergenic non-protein coding RNA 2356	NA	lincRNA	HSPA8P14	heat shock protein family A (Hsp70) member 8 pseudogene 14 [Source:HGNC Symbol;Acc:HGNC:44929]	NA	NA	NA	NA	NA	NA	NA	NA	NA
LNCV6_117874_PI430048170	3.46674e-05	0.15904	6.28773	down	6.31499	6.04735	6.1967	8.93361	8.826	8.76435	LNCV6_117874_PI430048170	lncRNA	AGTGAAACAACAACTGGAACTTCAAGTAACTCCTCCCAGAGTACTTCCAACACTGGGTTG	lnc-HSFY2-10:1	lncipediav5.2	chrY	-	18992466	18992709	---	NA	-	NA	lincRNA	-	-	NA	NA	NA	NA	NA	NA	NA	NA	NA
LNCV6_42861_PI430048170	0.0413695	2.6196	2.6196	up	3.83805	3.41075	3.66157	2.79326	1.57058	2.153	LNCV6_42861_PI430048170	lncRNA	ATCTGAGAAATATGTTACACTTTTCTTCCTCGCTAGATGTCAACACGTTGGAAGGCAGGG	lnc-GNA13-1:1	lncipediav5.2	chr17	-	65078290	65091563	---	NA	-	NA	lincRNA	-	-	NA	NA	NA	NA	NA	NA	NA	NA	NA
LNCV6_29924_PI430048170	0.000802205	0.49801	2.00799	down	5.71309	5.81869	5.95018	6.69647	6.82116	6.97759	LNCV6_29924_PI430048170	lncRNA	TAATGTCCACCTCCCCAAGTCCTTTCTAACCTTCTCATCAAATGTGTTCATAGTTGCTAA	lnc-VMO1-2:1	lncipediav5.2	chr17	-	4801158	4807013	---	NA	-	NA	sense_intronic_ncRNA	PLD2	phospholipase D2 [Source:HGNC Symbol;Acc:HGNC:9068]	NA	NA	NA	NA	NA	NA	NA	NA	NA
LNCV6_30350_PI430048170	0.00675195	4.54431	4.54431	up	4.04763	4.15863	4.1077	1.71238	2.28825	1.67868	LNCV6_30350_PI430048170	lncRNA	CATTCTATCTTTTAGTATTGTTAAATTTCTTTATTTAGTCGATGTTGTATTAAAGTTAAA	ENST00000620729.1	ENSEMBL_GENCODE	chr17	+	32408013	32408309	AC005899.6	NA	novel transcript	NA	lincRNA	-	-	NA	NA	NA	NA	NA	NA	NA	NA	NA
LNCV6_39283_PI430048170	0.00134148	4.74266	4.74266	up	4.05358	3.88702	4.28529	1.78471	1.90129	1.82827	LNCV6_39283_PI430048170	lncRNA	GAAATGGATACAATGACTACAGCCCATCATAGAACCTCATGTTTAGAGGACCAAATTTCC	lnc-ATG10-2:2	lncipediav5.2	chr5	+	82382944	82386516	---	NA	-	NA	sense_intronic_ncRNA	ATP6AP1L	"ATPase, H+ transporting, lysosomal accessory protein 1-like [Source:HGNC Symbol;Acc:HGNC:28091]"	NA	NA	NA	NA	NA	NA	NA	NA	NA
LNCV6_74326_PI430048170	3.4165e-05	0.164117	6.09321	down	5.25662	4.95941	5.12311	7.87116	7.73583	7.5513	LNCV6_74326_PI430048170	lncRNA	CTGCCACACAGAAAAAGGAGGGGTTGCAACTGCCACGCAGAAAAAGGAGGGGTTGCAACT	ENST00000507639.1	ENSEMBL_GENCODE	chr4	+	44016861	44020256	LINC02475	NA	long intergenic non-protein coding RNA 2475	NA	lincRNA	-	-	NA	NA	NA	NA	NA	NA	NA	NA	NA
LNCV6_14712_PI430048170	0.000700287	7.34948	7.34948	up	8.52367	8.48949	8.46709	5.79078	5.52174	5.51807	LNCV6_14712_PI430048170	lncRNA	GAGTTCTGTATTTATTCTATTTGGATAGCCATTAGATAGCCATTAAGTCCACTCATAGAG	lnc-RPL14-1:2	lncipediav5.2	chr3	+	40466465	40468587	---	NA	-	NA	sense_intronic_ncRNA	RPL14	ribosomal protein L14 [Source:HGNC Symbol;Acc:HGNC:10305]	NA	NA	NA	NA	NA	NA	NA	NA	NA
LNCV6_118523_PI430048170	0.000333168	4.12182	4.12182	up	12.4207	12.3378	12.2923	10.1429	10.3392	10.4274	LNCV6_118523_PI430048170	lncRNA	TTAATACATCACAGTGACATTGTGTGTGTCTCTGCCACCAGACTATTGCTCCTTGATGCT	lnc-GBA-1:1	lncipediav5.2	chr1	-	155231271	155233637	---	NA	-	NA	lincRNA	GBA	"glucosidase, beta, acid [Source:HGNC Symbol;Acc:HGNC:4177]"	NA	NA	NA	NA	NA	NA	NA	NA	NA
LNCV6_30086_PI430048170	0.00102246	0.225017	4.44411	down	2.80182	3.25637	3.36956	5.1003	5.33253	5.48511	LNCV6_30086_PI430048170	lncRNA	ACAGTTTCTGCAACAACAGAGCCGGGGAAAGGAGGACGCAGCAAGCGCTGAATATTAACC	NR_045025	RefSeq	chr17	+	16438986	16470648	LRRC75A-AS1	NA	"Homo sapiens small nucleolar RNA host gene 29 (SNHG29), transcript variant 28, long non-coding RNA"	NA	exonic_sense	SNORD49A	"small nucleolar RNA, C/D box 49A [Source:HGNC Symbol;Acc:HGNC:10189]"	NA	NA	NA	NA	NA	NA	NA	NA	NA
LNCV6_24712_PI430048170	0.0396794	4.73263	4.73263	up	4.64815	4.64731	4.63425	3.21207	1.74161	1.69149	LNCV6_24712_PI430048170	lncRNA	TTAGCTTGGGTCTTAAAACCACCATGGTAAGAAGTGTCAACCTTTGGGGGAAAAATAAAA	ENST00000535078.1	ENSEMBL_GENCODE	chr12	+	7120558	7122501	C1RL-AS1	NA	C1RL antisense RNA 1	NA	antisense	RBP5	retinol binding protein 5 [Source:HGNC Symbol;Acc:HGNC:15847]	NA	NA	NA	NA	NA	NA	NA	NA	NA
LNCV6_109294_PI430048170	0.000615636	2.16562	2.16562	up	8.0372	8.20709	8.10476	6.85285	7.11288	7.03194	LNCV6_109294_PI430048170	lncRNA	ATGACTCACAATGGCCTATTTAGGCCCATACCCTACGTCACGGCAGCCTCCGCAGATGAG	NR_028325	RefSeq	chr5	+	181323505	181328195	LOC100132062	NA	"Homo sapiens uncharacterized LOC100132062 (LOC100132062), long non-coding RNA"	NA	intergenic	AC138035.3	-	NA	NA	NA	NA	NA	NA	NA	NA	NA
LNCV6_125603_PI430048170	0.011981	3.37068	3.37068	up	6.92485	6.92669	6.98522	4.98735	4.93679	5.56617	LNCV6_125603_PI430048170	lncRNA	CTGCAATATTCTTCTTTGGGAAGTACAATGCCAAGTAAATAAAGATATTTGGGGTCATTC	NR_015445	RefSeq	NT_187571.1	+	174161	175460	BREA2	NA	"Homo sapiens breast cancer estrogen-induced apoptosis 2 (BREA2), long non-coding RNA"	NA	intergenic	-	-	NA	NA	NA	NA	NA	NA	NA	NA	NA
LNCV6_84266_PI430048170	0.000926285	6.56637	6.56637	up	9.06375	9.07611	9.02186	6.1971	6.28348	6.51715	LNCV6_84266_PI430048170	lncRNA	CAGCTTGGAACTAGATACAGAAATGCTGTTTTGAGAGTGTACTGAATAAAAGATTACATG	NR_027064	RefSeq	chr19	-	5558166	5568034	TINCR	NA	"Homo sapiens TINCR ubiquitin domain containing (TINCR), long non-coding RNA"	NA	intergenic	-	-	NA	NA	NA	NA	NA	NA	NA	NA	NA
LNCV6_17863_PI430048170	0.0138593	0.410391	2.4367	down	4.81616	4.79804	4.77795	5.87515	5.95394	6.3681	LNCV6_17863_PI430048170	lncRNA	GGTTCGAGACCCGCGGGTGCTTACTGACCCTTTTATGCAATAAATTCGGTATAATCTGTC	ENST00000602301.2	ENSEMBL_GENCODE	chr5	-	136080470	136080597	VTRNA2-1	NA	vault RNA 2-1	NA	vaultRNA	VTRNA2-1	vault RNA 2-1 [Source:HGNC Symbol;Acc:HGNC:37054]	NA	NA	NA	NA	NA	NA	NA	NA	NA
LNCV6_69650_PI430048170	3.38401e-05	2.06713	2.06713	up	15.018	14.925	14.9986	13.9981	13.9259	13.8736	LNCV6_69650_PI430048170	lncRNA	CACCAAAGTAGTTCTAGATGACAAGGATTATTTCCTATTTAGAGATGGTGACATTCTTAG	lnc-GNPTAB-1:1	lncipediav5.2	chr12	-	101873315	101873623	---	NA	-	NA	lincRNA	DRAM1	DNA damage regulated autophagy modulator 1 [Source:HGNC Symbol;Acc:HGNC:25645]	NA	NA	NA	NA	NA	NA	NA	NA	NA
LNCV6_49755_PI430048170	0.00535711	0.369657	2.70521	down	7.71069	7.58314	7.70761	8.82703	9.27896	9.16881	LNCV6_49755_PI430048170	lncRNA	AGAGAGCTGTTCTTGTTTCTGGTGTTGTCACGTCTTCTTGTTTTCTCTAAGTTTAAAAAA	lnc-ZNF449-3:4	lncipediav5.2	chrX	+	135422617	135428022	---	NA	-	NA	sense_intronic_ncRNA	CROCCP1	"ciliary rootlet coiled-coil, rootletin pseudogene 1 [Source:HGNC Symbol;Acc:HGNC:33602]"	NA	NA	NA	NA	NA	NA	NA	NA	NA
LNCV6_4683_PI430048170	0.000622171	2.33499	2.33499	up	6.68503	6.78027	6.62548	5.62654	5.38013	5.40515	LNCV6_4683_PI430048170	lncRNA	TTCCACAATGGAACCAATTGTTTTACAGTCTGTTCCACATGATCATTGTAATAAGGGTTA	NR_033934	RefSeq	chr17	-	47450226	47492620	MRPL45P2	NA	"Homo sapiens mitochondrial ribosomal protein L45 pseudogene 2 (MRPL45P2), non-coding RNA"	NA	intergenic	CTD-2026D20.3	-	NA	NA	NA	NA	NA	NA	NA	NA	NA
LNCV6_17607_PI430048170	0.000103305	2.3147	2.3147	up	5.19788	5.26556	5.07121	3.93207	4.06133	3.91083	LNCV6_17607_PI430048170	lncRNA	GGGGCTTGGTAAAAACTCCATGTAGTGAATAAAGGGCTTCACTAATAAATTCTCTTATTA	ENST00000606656.1	ENSEMBL_GENCODE	chr5	+	96804353	96806102	AC008906.2	NA	"novel transcript, antisense to ERAP1"	NA	antisense	ERAP1	endoplasmic reticulum aminopeptidase 1 [Source:HGNC Symbol;Acc:HGNC:18173]	NA	NA	NA	NA	NA	NA	NA	NA	NA
LNCV6_98476_PI430048170	0.0184161	2.38138	2.38138	up	7.97462	8.02209	8.00909	6.9661	6.84013	6.38137	LNCV6_98476_PI430048170	lncRNA	GACCTGGAAAAGAAGGAGGGACGTATAGATGATTTGCTCAGGGTAAGTAATGAGTCATAG	lnc-METTL8-4:4	lncipediav5.2	chr2	-	171053716	171091810	---	NA	-	NA	sense_intronic_ncRNA	TLK1	tousled like kinase 1 [Source:HGNC Symbol;Acc:HGNC:11841]	NA	NA	NA	NA	NA	NA	NA	NA	NA
LNCV6_5192_PI430048170	0.00542022	2.24541	2.24541	up	13.4146	13.4046	13.4269	12.0811	12.3848	12.2632	LNCV6_5192_PI430048170	lncRNA	GGGTGCTTTTCTTGTTGTGTCCTGGATTCTGATAAAATTAAAGAAATTGCTTCCTCAAAA	NR_033250	RefSeq	chr19	-	7878618	7880232	LYPLA2P2	NA	"Homo sapiens LYPLA2 pseudogene 2 (LYPLA2P2), non-coding RNA"	NA	intergenic	RNA5SP463	"RNA, 5S ribosomal pseudogene 463 [Source:HGNC Symbol;Acc:HGNC:43363]"	NA	NA	NA	NA	NA	NA	NA	NA	NA
LNCV6_120253_PI430048170	0.00225678	4.50546	4.50546	up	3.80177	3.44536	3.9653	1.53232	1.68773	1.51902	LNCV6_120253_PI430048170	lncRNA	GTTAACAATGAAGATTGGTGTAAGAATCACATATAAAGGTGCTGTCAAGAAATCTGGTTG	ENST00000563574.1	ENSEMBL_GENCODE	chr14	+	91258299	91259003	AL135818.2	NA	novel transcript	NA	lincRNA	GPR68	G protein-coupled receptor 68 [Source:HGNC Symbol;Acc:HGNC:4519]	NA	NA	NA	NA	NA	NA	NA	NA	NA
LNCV6_73930_PI430048170	0.00231421	3.61399	3.61399	up	3.57192	3.87735	3.36561	1.84155	1.81216	1.63849	LNCV6_73930_PI430048170	lncRNA	GATGCTAAAACTTCACTTGCATTGCCTGTTAAATTGTCTAAGCCTAGCTAAACTTACTTT	lnc-XXYLT1-7:1	lncipediav5.2	chr3	-	195326331	195336965	---	NA	-	NA	sense_intronic_ncRNA	ACAP2	"ArfGAP with coiled-coil, ankyrin repeat and PH domains 2 [Source:HGNC Symbol;Acc:HGNC:16469]"	NA	NA	NA	NA	NA	NA	NA	NA	NA
LNCV6_96888_PI430048170	0.0194284	0.47191	2.11905	down	5.17357	4.88248	5.02147	5.75358	6.42945	6.08042	LNCV6_96888_PI430048170	lncRNA	ATAGACAGCGACATGCAGACCCTGGTCTATGAGAACTACGACAAGTTCACCCCAGCCACG	lnc-USP17L1-1:1	lncipediav5.2	chr8	+	7082970	7083328	---	NA	-	NA	lincRNA	-	-	NA	NA	NA	NA	NA	NA	NA	NA	NA
LNCV6_32505_PI430048170	0.00264168	3.34586	3.34586	up	4.06903	4.39251	4.19456	2.50124	2.4643	2.48176	LNCV6_32505_PI430048170	lncRNA	GCTGAGAGAGAGAGGCTGGGTTTCTTAGAAATGAAGACAAGGACTTCAATTCATTTATTT	ENST00000587412.1	ENSEMBL_GENCODE	chr19	+	35960512	35964063	AF038458.2	NA	novel transcript	NA	lincRNA	-	-	NA	NA	NA	NA	NA	NA	NA	NA	NA
LNCV6_115976_PI430048170	1.15571e-06	0.159959	6.2516	down	4.87736	4.7774	4.83088	7.46029	7.41519	7.5417	LNCV6_115976_PI430048170	lncRNA	TGGCCCATATGACTCCAATCTCGGTTCAAGAAGAGTTCACAAGCTTTAAGCTTCCTTCCA	lnc-HOXB2-2:1	lncipediav5.2	chr17	-	48555390	48556943	---	NA	-	NA	sense_intronic_ncRNA	HOXB3	homeobox B3 [Source:HGNC Symbol;Acc:HGNC:5114]	NA	NA	NA	NA	NA	NA	NA	NA	NA
LNCV6_21091_PI430048170	0.0413072	3.96245	3.96245	up	4.96756	4.89394	4.9767	1.97995	3.04338	3.47989	LNCV6_21091_PI430048170	lncRNA	CACCTGAGCTACACACATCTGTTGTCCTAGAATGGATATTTTTATTTAGATATCAACCAA	ENST00000606235.1	ENSEMBL_GENCODE	chr8	-	81275399	81277570	AC009902.3	NA	novel transcript	NA	lincRNA	FABP5	fatty acid binding protein 5 (psoriasis-associated) [Source:HGNC Symbol;Acc:HGNC:3560]	NA	NA	NA	NA	NA	NA	NA	NA	NA
LNCV6_7913_PI430048170	0.00104651	0.473342	2.11264	down	5.308	5.13538	5.08888	6.12591	6.20397	6.43118	LNCV6_7913_PI430048170	lncRNA	TGATGGAAAAGTTTTAATCTCCTGACACTTGTGATGTCTTCAAAGGAACCACTGATGCAC	NR_000013	RefSeq	chr17	+	28720549	28720616	SNORD42B	NA	"Homo sapiens small nucleolar RNA, C/D box 42B (SNORD42B), small nucleolar RNA"	NA	exonic_sense	RAB34	"RAB34, member RAS oncogene family [Source:HGNC Symbol;Acc:HGNC:16519]"	NA	NA	NA	NA	NA	NA	NA	NA	NA
LNCV6_118982_PI430048170	0.00527876	0.41365	2.4175	down	6.88805	6.8294	6.94907	7.99832	8.07768	8.38417	LNCV6_118982_PI430048170	lncRNA	TGGGCTATTGAGGCAACATGAGATGGACATTAATCGACTAAGTAAAAAACAGATTTCTTG	NR_024397	RefSeq	chr10	-	87238666	87342558	NUTM2A-AS1	NA	"Homo sapiens NUTM2A antisense RNA 1 (NUTM2A-AS1), long non-coding RNA"	NA	intergenic	NUTM2A	NUT family member 2A [Source:HGNC Symbol;Acc:HGNC:23438]	NA	NA	NA	NA	NA	NA	NA	NA	NA
LNCV6_56489_PI430048170	4.23431e-05	2.16076	2.16076	up	5.07593	5.04896	5.14772	4.04869	3.91199	3.97589	LNCV6_56489_PI430048170	lncRNA	GCTAGCAAAGAAGGGCTTTATTGTGTGGCCACATAGATTTTGGTATAAAGTGGGAACATC	lnc-SEC24C-3:5	lncipediav5.2	chr10	+	73735440	73737780	---	NA	-	NA	lincRNA	BMS1P4	"BMS1, ribosome biogenesis factor pseudogene 4 [Source:EntrezGene;Acc:729096]"	NA	NA	NA	NA	NA	NA	NA	NA	NA
LNCV6_101269_PI430048170	0.0280219	3.43102	3.43102	up	4.16141	4.28715	4.43301	2.392	3.0568	1.8605	LNCV6_101269_PI430048170	lncRNA	TTTTATAAGCGGGAAATTCTCTTCCTGACCAGAGTATTATCCTATGTGGGAGCACAGGAA	lnc-ZNF415-2:15	lncipediav5.2	chr19	-	53115733	53132892	---	NA	-	NA	sense_intronic_ncRNA	ZNF347	zinc finger protein 347 [Source:HGNC Symbol;Acc:HGNC:16447]	NA	NA	NA	NA	NA	NA	NA	NA	NA
LNCV6_90084_PI430048170	0.00116104	2.28454	2.28454	up	11.8058	11.7008	11.753	10.4409	10.6923	10.5416	LNCV6_90084_PI430048170	lncRNA	GATTTGTTGATTTGGGGGCTAGGGAGTTCTTAAAACAACAATAAAAAATCTTCTGTGGCT	NR_003500	RefSeq	chr7	-	32916814	32943170	RP9P	NA	"Homo sapiens RP9 pseudogene (RP9P), non-coding RNA"	NA	exonic_sense	RP9P	retinitis pigmentosa 9 pseudogene [Source:HGNC Symbol;Acc:HGNC:33969]	NA	NA	NA	NA	NA	NA	NA	NA	NA
LNCV6_6881_PI430048170	0.00455124	4.83019	4.83019	up	8.73549	8.71608	8.73789	6.61835	6.57576	6.13051	LNCV6_6881_PI430048170	lncRNA	TGTGTGGTTAGGCAGCTGTTATGTGGTATCACATGATAAAAGATTTCTTCCCATACCATT	NR_036507	RefSeq	chr15	+	49156297	49158625	NDUFAF4P1	NA	"Homo sapiens NADH:ubiquinone oxidoreductase complex assembly factor 4 pseudogene 1 (NDUFAF4P1), non-coding RNA"	NA	exonic_sense	COPS2	COP9 signalosome subunit 2 [Source:HGNC Symbol;Acc:HGNC:30747]	NA	NA	NA	NA	NA	NA	NA	NA	NA
LNCV6_64139_PI430048170	2.50199e-05	7.76808	7.76808	up	4.77305	4.48118	4.6963	1.71417	1.57953	1.79184	LNCV6_64139_PI430048170	lncRNA	AGAATGTACGGGACTGGGGGATGTCAGATGTTATCCAAGGTGTCAAGAAACGAAACAGAA	lnc-ODF3L2-2:2	lncipediav5.2	chr19	-	499070	507529	---	NA	-	NA	antisense_lncRNA	MADCAM1	mucosal vascular addressin cell adhesion molecule 1 [Source:HGNC Symbol;Acc:HGNC:6765]	NA	NA	NA	NA	NA	NA	NA	NA	NA
LNCV6_74449_PI430048170	0.0260081	0.393169	2.54343	down	4.49696	4.34845	4.44872	5.62054	5.41788	6.18655	LNCV6_74449_PI430048170	lncRNA	TGGCTGGTCTCCGTAGCAATTACTATATTGTTGGTCACAAAACTTTGTTTGTTTTTCTGT	lnc-UGT2B7-2:1	lncipediav5.2	chr4	+	69144733	69147671	---	NA	-	NA	lincRNA	RP13-644M16.3	-	NA	NA	NA	NA	NA	NA	NA	NA	NA
LNCV6_22672_PI430048170	0.0140059	3.88111	3.88111	up	4.27612	4.77498	4.17743	2.71761	1.70729	2.77929	LNCV6_22672_PI430048170	lncRNA	CCCCGCAAGAGACACGAAGCATCAATGTTCAGAAGCAGCAAATAAATAAAATAAATGAAT	NR_026795	RefSeq	chr10	-	26931205	26942001	LINC00202-1	NA	"Homo sapiens family with sequence similarity 238 member C (FAM238C), long non-coding RNA"	NA	intergenic	-	-	NA	NA	NA	NA	NA	NA	NA	NA	NA
LNCV6_72203_PI430048170	0.00478705	0.485025	2.06175	down	9.43794	9.41914	9.35323	10.3457	10.3559	10.624	LNCV6_72203_PI430048170	lncRNA	CAATGATGCACAGCATGGTTAGTTCAGCTGAGGTCGCTCTCCCAGACTTACTGCCACCTA	lnc-DDTL-2:1	lncipediav5.2	chr22	+	23953198	23955222	---	NA	-	NA	lincRNA	GSTT2B	glutathione S-transferase theta 2B (gene/pseudogene) [Source:HGNC Symbol;Acc:HGNC:33437]	NA	NA	NA	NA	NA	NA	NA	NA	NA
LNCV6_76418_PI430048170	0.00851858	0.445237	2.24599	down	4.35642	4.21649	4.24784	5.1604	5.58876	5.54048	LNCV6_76418_PI430048170	lncRNA	TTTATTCTTGCTGTTAACGGAAGTGTAGAAAGTGAGCCCAAGTCCTCAGTGAACAGTGGG	LINC01962:10	lncipediav5.2	chr5	-	181186976	181191622	---	NA	-	NA	lincRNA	TRIM7	tripartite motif containing 7 [Source:HGNC Symbol;Acc:HGNC:16278]	NA	NA	NA	NA	NA	NA	NA	NA	NA
LNCV6_18259_PI430048170	0.000507944	0.2762	3.62056	down	5.96467	5.95053	6.18532	7.83693	7.92844	7.91433	LNCV6_18259_PI430048170	lncRNA	CCAGAACCTTCCACATGAAATGAAAGGCTCACCACTTCATAGGCTTTAAGGAAATTCTTG	NR_102761	RefSeq	chr5	+	181261211	181264567	TRIM52-AS1	NA	"Homo sapiens TRIM52 antisense RNA 1 (head to head) (TRIM52-AS1), transcript variant 3, long non-coding RNA"	NA	bidirectional	TRIM52	tripartite motif containing 52 [Source:HGNC Symbol;Acc:HGNC:19024]	NA	NA	NA	NA	NA	NA	NA	NA	NA
LNCV6_89883_PI430048170	0.00721013	3.90456	3.90456	up	7.79288	7.65666	7.83913	6.11343	5.79638	5.40295	LNCV6_89883_PI430048170	lncRNA	TGCTGAGCAGTGAGTTTTGGCTAGCTTATGGCAAGGTGATTTAATAGACGTTAAAGTTGA	lnc-C5orf60-3:5	lncipediav5.2	chr5	-	179620813	179623668	---	NA	-	NA	sense_intronic_ncRNA	HNRNPH1	heterogeneous nuclear ribonucleoprotein H1 (H) [Source:HGNC Symbol;Acc:HGNC:5041]	NA	NA	NA	NA	NA	NA	NA	NA	NA
LNCV6_18541_PI430048170	0.048888	2.2895	2.2895	up	5.02096	4.92248	4.94419	3.51069	3.32573	4.28166	LNCV6_18541_PI430048170	lncRNA	GCTACAAAAGTAAGACCTGATGTCCTGCTGTGTAATAAAACAACAAACGTTTGGCCCTCT	ENST00000416684.1	ENSEMBL_GENCODE	chr6	+	31542373	31543138	DDX39B-AS1	NA	DDX39B antisense RNA 1	NA	antisense	ATP6V1G2	"ATPase, H+ transporting, lysosomal 13kDa, V1 subunit G2 [Source:HGNC Symbol;Acc:HGNC:862]"	NA	NA	NA	NA	NA	NA	NA	NA	NA
LNCV6_524_PI430048170	0.0461628	3.48286	3.48286	up	4.62242	4.866	4.72866	3.00515	3.47293	1.97292	LNCV6_524_PI430048170	lncRNA	GCCTGCCTTTTTGAGGATAATTTTGAAGAAAAACTTTGCCTTGTCAGGCATGTTGTAGTT	NR_110809	RefSeq	chr17	-	58076890	58083204	LOC101927666	NA	"Homo sapiens uncharacterized LOC101927666 (LOC101927666), long non-coding RNA"	NA	intronic_sense	DYNLL2	"dynein, light chain, LC8-type 2 [Source:HGNC Symbol;Acc:HGNC:24596]"	NA	NA	NA	NA	NA	NA	NA	NA	NA
LNCV6_107167_PI430048170	0.00179328	3.50767	3.50767	up	6.98197	6.81419	6.97616	5.36067	5.02365	4.92579	LNCV6_107167_PI430048170	lncRNA	GAGGATAGAGACATTTTTCTTTTGTTGATAGATTGTTCTTTCCCCTTTGCTTAGTCTTCA	lnc-SNRPN-1:11	lncipediav5.2	chr15	+	24984853	24998544	---	NA	-	NA	sense_intronic_ncRNA	SNURF	SNRPN upstream reading frame [Source:HGNC Symbol;Acc:HGNC:11171]	NA	NA	NA	NA	NA	NA	NA	NA	NA
LNCV6_33189_PI430048170	0.022434	2.63467	2.63467	up	5.62288	5.52625	5.57875	4.48438	3.71954	4.23106	LNCV6_33189_PI430048170	lncRNA	AATTCACTGACAGACAAATCAGCAAGCAATTGATATGGGGGCGAGAGAAGGGAGTTGATA	ENST00000611460.1	ENSEMBL_GENCODE	chr20	+	25680781	25681246	AL031673.1	NA	"novel transcript, antisense to ZNF337"	NA	antisense	ZNF337	zinc finger protein 337 [Source:HGNC Symbol;Acc:HGNC:15809]	NA	NA	NA	NA	NA	NA	NA	NA	NA
LNCV6_97812_PI430048170	0.00911477	0.49233	2.03116	down	6.21727	6.15079	6.37961	7.29613	6.99605	7.48981	LNCV6_97812_PI430048170	lncRNA	CCCACCTCCCCTACTTAACAAAGGCACCTATATTTCACCAGAAATAAAATTTTATTAGTA	NR_104063	RefSeq	chr14	-	62134148	62139973	LINC00644	NA	"Homo sapiens long intergenic non-protein coding RNA 644 (LINC00644), long non-coding RNA"	NA	intergenic	-	-	NA	NA	NA	NA	NA	NA	NA	NA	NA
LNCV6_76630_PI430048170	0.000259243	0.302307	3.3079	down	6.04511	5.87578	6.03474	7.63041	7.60788	7.88457	LNCV6_76630_PI430048170	lncRNA	AAACGTTTTGAGAATGCCCTTCCCTAAGAGAGAACAGTAAAAGTGAGCAATACTTCCTGA	NR_033851	RefSeq	chr6	-	2854656	2876510	SERPINB9P1	NA	"Homo sapiens serpin family B member 9 pseudogene 1 (SERPINB9P1), non-coding RNA"	NA	intronic_sense	MIR4645	microRNA 4645 [Source:HGNC Symbol;Acc:HGNC:41689]	NA	NA	NA	NA	NA	NA	NA	NA	NA
LNCV6_34133_PI430048170	0.00562064	2.78136	2.78136	up	8.87287	8.80022	8.93009	7.56378	7.46714	7.10919	LNCV6_34133_PI430048170	lncRNA	AAGCTTTTACTTCTGGCAATTAAAGTTAATCATGTTAGAACACTGTCTAGGAATGGTTGG	ENST00000447898.5	ENSEMBL_GENCODE	chr22	+	15784992	15829984	DUXAP8	NA	double homeobox A pseudogene 8	NA	lincRNA	BMS1P22	"BMS1, ribosome biogenesis factor pseudogene 22 [Source:HGNC Symbol;Acc:HGNC:51603]"	NA	NA	NA	NA	NA	NA	NA	NA	NA
LNCV6_99238_PI430048170	0.00912235	0.383613	2.60679	down	4.56621	4.72003	4.00442	6.04337	5.86365	5.58836	LNCV6_99238_PI430048170	lncRNA	GAAGCCTCCTTGGCCTCGAAACAAAACAATAACGCCCAACTCCATCATATTCCAGAACTC	lnc-NIPSNAP3B-1:2	lncipediav5.2	chr9	+	104927629	104929869	---	NA	-	NA	antisense_lncRNA	ABCA1	ATP binding cassette subfamily A member 1 [Source:HGNC Symbol;Acc:HGNC:29]	NA	NA	NA	NA	NA	NA	NA	NA	NA
LNCV6_30454_PI430048170	0.000437217	3.46358	3.46358	up	3.89326	3.89936	4.10038	2.36568	2.14625	1.98913	LNCV6_30454_PI430048170	lncRNA	CAAATGTAGTATTTGGAGACTGTAATATCGATTGAGGCAGACAATAGAAAACTGTCGAAC	ENST00000610658.1	ENSEMBL_GENCODE	chr17	+	38749360	38751457	AC006449.5	NA	-	NA	antisense	PCGF2	polycomb group ring finger 2 [Source:HGNC Symbol;Acc:HGNC:12929]	NA	NA	NA	NA	NA	NA	NA	NA	NA
LNCV6_114502_PI430048170	0.00370271	0.365984	2.73236	down	6.24094	6.32135	6.23548	7.72617	7.88751	7.51168	LNCV6_114502_PI430048170	lncRNA	AAATGAAAGAATACTCAGATATCTGGGGTACAGTTCCCCTCCAGGTTTGCACAGCATCTG	NR_125806	RefSeq	chr5	+	174336353	174527139	LINC01411	NA	"Homo sapiens long intergenic non-protein coding RNA 1411 (LINC01411), long non-coding RNA"	NA	exonic_antisense	GAPDHP71	glyceraldehyde-3-phosphate dehydrogenase pseudogene 71 [Source:HGNC Symbol;Acc:HGNC:4149]	NA	NA	NA	NA	NA	NA	NA	NA	NA
LNCV6_43046_PI430048170	0.000977612	0.379264	2.63669	down	5.17378	4.79532	4.88656	6.20494	6.46216	6.39997	LNCV6_43046_PI430048170	lncRNA	GGTGACAGTGTCTCCCGGAAGTACAGAAAAACCCCAATAATTGATATGGGATTATATAAA	lnc-ARMC4-4:1	lncipediav5.2	chr10	-	28326170	28330001	---	NA	-	NA	sense_intronic_ncRNA	ZNF101P1	zinc finger protein 101 pseudogene 1 [Source:HGNC Symbol;Acc:HGNC:44940]	NA	NA	NA	NA	NA	NA	NA	NA	NA
LNCV6_75672_PI430048170	0.0210377	7.52096	7.52096	up	5.66107	5.66446	5.72111	3.03084	3.16043	1.75341	LNCV6_75672_PI430048170	lncRNA	GACAGAAATTCCAGGTTGCAAATTCCAGGACCAAATACTTTATAACTAGAAATTACTAGG	lnc-CMYA5-7:1	lncipediav5.2	chr5	+	79612519	79614083	---	NA	-	NA	sense_intronic_ncRNA	PAPD4	PAP associated domain containing 4 [Source:HGNC Symbol;Acc:HGNC:26776]	NA	NA	NA	NA	NA	NA	NA	NA	NA
LNCV6_65618_PI430048170	0.000787864	0.0549782	18.189	down	5.64561	5.79479	5.68604	9.73834	9.68793	10.2019	LNCV6_65618_PI430048170	lncRNA	AACATCCAGGCCATTCTGTTACCAAAGAAAACCGAAAGCCACAAAGCCAAAAGCAAATAA	lnc-FAM98A-6:1	lncipediav5.2	chr2	-	33056332	33063113	---	NA	-	NA	antisense_lncRNA	LTBP1	latent transforming growth factor beta binding protein 1 [Source:HGNC Symbol;Acc:HGNC:6714]	NA	NA	NA	NA	NA	NA	NA	NA	NA
LNCV6_116401_PI430048170	0.000140582	0.385893	2.59139	down	8.38147	8.4471	8.34831	9.80826	9.66022	9.82567	LNCV6_116401_PI430048170	lncRNA	CAGGCTCCTCACTCTGTCCAGGTGGAGGAGGTGCTGGCGAGTTTGAAATTTGGGAGTCTT	lnc-KRT8-1:4	lncipediav5.2	chr12	-	52948483	52949831	---	NA	-	NA	sense_intronic_ncRNA	KRT18	"keratin 18, type I [Source:HGNC Symbol;Acc:HGNC:6430]"	NA	NA	NA	NA	NA	NA	NA	NA	NA
LNCV6_125994_PI430048170	0.000545696	0.498317	2.00676	down	8.36972	8.58946	8.37148	9.35452	9.44262	9.55251	LNCV6_125994_PI430048170	lncRNA	TATTCGGGGTGATGCCCGAATCCTCACTGCTAATGTGAGACGAATTTTTGAGCTGGTAAA	ENST00000364789.1	ENSEMBL_GENCODE	chrX	+	47132671	47132826	RNU12-2P	NA	"RNA, U12 small nuclear 2, pseudogene"	NA	snRNA	RNU12-2P	"RNA, U12 small nuclear 2, pseudogene [Source:HGNC Symbol;Acc:HGNC:10109]"	NA	NA	NA	NA	NA	NA	NA	NA	NA
LNCV6_119777_PI430048170	0.0152387	3.81144	3.81144	up	5.19892	5.19066	5.3806	3.22222	3.77833	2.82699	LNCV6_119777_PI430048170	lncRNA	GTGCAGATATTCATAACATTGAGATGTTGAAGACTTTCAAGACGGCAACAGTCAAATCAT	lnc-CKAP4-1:1	lncipediav5.2	chr12	-	106356973	106357941	---	NA	-	NA	antisense_lncRNA	POLR3B	polymerase (RNA) III (DNA directed) polypeptide B [Source:HGNC Symbol;Acc:HGNC:30348]	NA	NA	NA	NA	NA	NA	NA	NA	NA
LNCV6_61389_PI430048170	0.0154074	0.359662	2.78039	down	5.2071	5.15708	5.143	6.29196	6.93973	6.62989	LNCV6_61389_PI430048170	lncRNA	AATAATAACTGAACATGGACCAGGTGCCAGGGATCATGACAAATGCTGAAACCACGTGTC	lnc-MOK-3:1	lncipediav5.2	chr14	-	102343598	102345331	---	NA	-	NA	sense_intronic_ncRNA	ZNF839	zinc finger protein 839 [Source:HGNC Symbol;Acc:HGNC:20345]	NA	NA	NA	NA	NA	NA	NA	NA	NA
LNCV6_11603_PI430048170	0.0187955	2.52568	2.52568	up	4.95183	5.37959	5.02857	3.87321	4.12769	3.25182	LNCV6_11603_PI430048170	lncRNA	TTGGGAAGTTAGAAATGAGGAAGAGTGTCCTACTTCTGACACTGTTCCCTCTTGGAACCT	ENST00000455788.1	ENSEMBL_GENCODE	chr1	-	155211151	155213819	AC234582.2	NA	novel transcript	NA	antisense	MTX1	metaxin 1 [Source:HGNC Symbol;Acc:HGNC:7504]	NA	NA	NA	NA	NA	NA	NA	NA	NA
LNCV6_80200_PI430048170	0.0183753	5.84225	5.84225	up	7.24121	7.51723	7.34953	4.84131	5.34441	3.9886	LNCV6_80200_PI430048170	lncRNA	TTCAGTAGGCTCTGAATATAGTATGTTCCCATATTCTTTGGTAAGATGACCAATCAACCA	lnc-SAMD12-4:1	lncipediav5.2	chr8	-	118085494	118088259	---	NA	-	NA	sense_intronic_ncRNA	EXT1	exostosin glycosyltransferase 1 [Source:HGNC Symbol;Acc:HGNC:3512]	NA	NA	NA	NA	NA	NA	NA	NA	NA
LNCV6_121676_PI430048170	0.0144612	11.7434	11.7434	up	6.21718	6.23914	6.13111	3.13866	1.63226	2.77166	LNCV6_121676_PI430048170	lncRNA	TCTCACAATTTTGGTTGACAGTCAAGTAAATTGCAGCTACTTATCAAGCACTTTTGAATG	ENST00000425887.2	ENSEMBL_GENCODE	chr2	+	95666084	95668715	AC008268.1	NA	-	NA	lincRNA	-	-	NA	NA	NA	NA	NA	NA	NA	NA	NA
LNCV6_59913_PI430048170	0.000385596	2.3297	2.3297	up	5.85096	5.62108	5.73732	4.67497	4.4113	4.45787	LNCV6_59913_PI430048170	lncRNA	TTAATGTTCTTTCCAACCCCTGCCATGTGCATGTTCATATGTCCTAAGTCTTCCTTGATG	NR_002815	RefSeq	chr13	+	24580207	24597676	TPTE2P6	NA	"Homo sapiens transmembrane phosphoinositide 3-phosphatase and tensin homolog 2 pseudogene 6 (TPTE2P6), non-coding RNA"	NA	intergenic	-	-	NA	NA	NA	NA	NA	NA	NA	NA	NA
LNCV6_84497_PI430048170	0.000253367	0.330941	3.02168	down	5.22316	5.1288	5.45011	6.74415	7.02659	6.8216	LNCV6_84497_PI430048170	lncRNA	GCAGTTTTGTCCTGATGGTTGGAATCCTTCACCAAGTAATTTGTATCTAATTACAAATTG	lnc-SEC24C-2:1	lncipediav5.2	chr10	+	73774828	73775046	---	NA	-	NA	sense_intronic_ncRNA	SEC24C	"SEC24 homolog C, COPII coat complex component [Source:HGNC Symbol;Acc:HGNC:10705]"	NA	NA	NA	NA	NA	NA	NA	NA	NA
LNCV6_11109_PI430048170	0.0406699	0.469787	2.12862	down	5.25121	5.28585	5.42676	6.76766	5.95331	6.40521	LNCV6_11109_PI430048170	lncRNA	GTCGCCTCCTTTTACCACGTTTCTATTTCTAAACCAAAATGAAAAGGACGTTTGTTCAAA	ENST00000528692.1	ENSEMBL_GENCODE	chr1	-	89631876	89632761	LRRC8C-DT	NA	LRRC8C divergent transcript	NA	antisense	LRRC8C	leucine-rich repeat containing 8 family member C [Source:HGNC Symbol;Acc:HGNC:25075]	NA	NA	NA	NA	NA	NA	NA	NA	NA
LNCV6_12452_PI430048170	0.00429128	3.0845	3.0845	up	3.88035	3.80017	3.90591	2.47969	2.14834	2.04943	LNCV6_12452_PI430048170	lncRNA	CATCCAGTGAAGACTTCCTCTGGATTATTGCAGCAGACACCTCTAACCTCCTTAATCTGT	NR_126359	RefSeq	chr2	-	6828553	6840464	NRIR	NA	"Homo sapiens negative regulator of interferon response (NRIR), long non-coding RNA"	NA	intergenic	CMPK2	"cytidine monophosphate (UMP-CMP) kinase 2, mitochondrial [Source:HGNC Symbol;Acc:HGNC:27015]"	NA	NA	NA	NA	NA	NA	NA	NA	NA
LNCV6_7803_PI430048170	0.000237872	0.0999081	10.0092	down	2.40957	2.45983	2.52071	5.74022	5.64429	5.95923	LNCV6_7803_PI430048170	lncRNA	CTCAGAGAATATTAGGATAATGGAGTTATCTGTTCTCTGAAATTTGCGGAATCAAACATG	NR_003021	RefSeq	chr14	-	81202694	81202834	SNORA79	NA	"Homo sapiens small nucleolar RNA, H/ACA box 79 (SNORA79), small nucleolar RNA"	NA	intronic_sense	GTF2A1	general transcription factor IIA 1 [Source:HGNC Symbol;Acc:HGNC:4646]	NA	NA	NA	NA	NA	NA	NA	NA	NA
LNCV6_74298_PI430048170	0.0209869	2.6783	2.6783	up	7.65742	7.63419	7.72085	6.40917	5.77923	6.46627	LNCV6_74298_PI430048170	lncRNA	CTACGAGATTCACTAAACTAACAGTTCCACTGAAATTTCTGAATTCCCAATTGCACTTGA	lnc-N4BP2-5:1	lncipediav5.2	chr4	+	39932453	39933561	---	NA	-	NA	antisense_lncRNA	PDS5A	PDS5 cohesin associated factor A [Source:HGNC Symbol;Acc:HGNC:29088]	NA	NA	NA	NA	NA	NA	NA	NA	NA
LNCV6_64756_PI430048170	0.0131305	5.91255	5.91255	up	9.8641	9.78165	9.86261	7.47686	7.56382	6.59396	LNCV6_64756_PI430048170	lncRNA	CTGGCTGTGAGTATATGAGTCAGTTCTTACTCTCTGTATCTTTCTGTATAAACTATTTCA	lnc-ZNF570-2:1	lncipediav5.2	chr19	+	37487998	37488652	---	NA	-	NA	sense_intronic_ncRNA	ZNF570	zinc finger protein 570 [Source:HGNC Symbol;Acc:HGNC:26416]	NA	NA	NA	NA	NA	NA	NA	NA	NA
LNCV6_120833_PI430048170	0.00145154	0.305761	3.27053	down	4.68457	4.47735	4.80589	6.38322	6.31304	6.41711	LNCV6_120833_PI430048170	lncRNA	CCACATGTTAGTCCTGGACTCCTCCAGCTGCAATAAACCGTGTCCAGAGTTTAAACCTGG	lnc-LRRC37A-2:2	lncipediav5.2	chr17	+	46267411	46268694	---	NA	-	NA	lincRNA	RP11-259G18.3	-	NA	NA	NA	NA	NA	NA	NA	NA	NA
LNCV6_64890_PI430048170	0.0187238	2.66265	2.66265	up	10.2249	10.2	10.1627	8.99708	8.91911	8.35165	LNCV6_64890_PI430048170	lncRNA	ATCACTGATCTTGGCCTCTCTTGTATTGGGAAGGTCAACACTGTTCCAGTTTCTCTCCTA	NR_038334	RefSeq	chr19	-	43891803	43901803	LOC100505715	NA	"Homo sapiens uncharacterized LOC100505715 (LOC100505715), long non-coding RNA"	NA	intronic_antisense	ZNF404	zinc finger protein 404 [Source:HGNC Symbol;Acc:HGNC:19417]	NA	NA	NA	NA	NA	NA	NA	NA	NA
LNCV6_45947_PI430048170	0.00341965	7.38639	7.38639	up	4.78102	4.66618	4.73614	2.19687	1.6618	1.59397	LNCV6_45947_PI430048170	lncRNA	AGTGAGCTAGTGGAAGGAGGTCTACCCAGCAAGGAACGGACACCTGACCACAACCAGTGA	lnc-PLEKHA7-1:1	lncipediav5.2	chr11	-	16768114	16769217	---	NA	-	NA	lincRNA	PLEKHA7	pleckstrin homology domain containing A7 [Source:HGNC Symbol;Acc:HGNC:27049]	NA	NA	NA	NA	NA	NA	NA	NA	NA
LNCV6_22249_PI430048170	0.00059839	0.187195	5.34203	down	4.27114	3.95372	4.43902	6.52098	6.97988	6.38767	LNCV6_22249_PI430048170	lncRNA	TCTTAGAGCTTTCTCTTTTGTTTTTGGCATTAAAATATCCTTTCTATTATAAAATGATAA	lnc-MRRF-2:1	lncipediav5.2	chr9	+	122330866	122331343	---	NA	-	NA	sense_intronic_ncRNA	MRRF	mitochondrial ribosome recycling factor [Source:HGNC Symbol;Acc:HGNC:7234]	NA	NA	NA	NA	NA	NA	NA	NA	NA
LNCV6_33841_PI430048170	0.0337405	6.04074	6.04074	up	5.55226	5.42836	5.43777	3.56605	1.74185	2.78316	LNCV6_33841_PI430048170	lncRNA	CCTAAGTTGTCTTGAATTTACCTTCCTGCACCATGTCAGAATAAAAAACGCAGCGAGTGA	ENST00000608809.1	ENSEMBL_GENCODE	chr21	-	29024255	29024890	AF129075.2	NA	"novel transcript, antisense to USP16"	NA	antisense	RWDD2B	RWD domain containing 2B [Source:HGNC Symbol;Acc:HGNC:1302]	NA	NA	NA	NA	NA	NA	NA	NA	NA
LNCV6_7903_PI430048170	0.0175295	4.09101	4.09101	up	5.49495	5.62712	5.52967	3.72042	2.88288	3.79065	LNCV6_7903_PI430048170	lncRNA	TGATGAGAATAATTGTCTGAGGATGCTGAGGGACTCATTCCAGATGTCAATCTGAGGTCC	NR_001295	RefSeq	chr15	+	25041973	25042040	SNORD109A	NA	"Homo sapiens small nucleolar RNA, C/D box 109A (SNORD109A), small nucleolar RNA"	NA	intergenic	SNORD116-1	"small nucleolar RNA, C/D box 116-1 [Source:HGNC Symbol;Acc:HGNC:33067]"	NA	NA	NA	NA	NA	NA	NA	NA	NA
LNCV6_26491_PI430048170	0.000114429	0.180543	5.53885	down	5.21391	5.01928	4.79908	7.64481	7.52753	7.2739	LNCV6_26491_PI430048170	lncRNA	TTCTAAAACTTTCACTAGGAGGCAGCAATGAGATTGTTGGGGAATAAAAAATACCTTGGC	ENST00000438290.2	ENSEMBL_GENCODE	chr13	+	94712716	94716246	SOX21-AS1	NA	SOX21 antisense divergent transcript 1	NA	lincRNA	SOX21	SRY-box 21 [Source:HGNC Symbol;Acc:HGNC:11197]	NA	NA	NA	NA	NA	NA	NA	NA	NA
LNCV6_62246_PI430048170	0.037502	2.00705	2.00705	up	7.34314	7.30534	7.32893	6.67139	5.95829	6.24244	LNCV6_62246_PI430048170	lncRNA	GAGATGCCAATTCAAGTCCAAACCTTTATTTGCCAAGTTTTCTTAGAATGACTTTTACCA	lnc-MORF4L1-4:2	lncipediav5.2	chr15	+	78734160	78736819	---	NA	-	NA	lincRNA	RP11-160C18.2	-	NA	NA	NA	NA	NA	NA	NA	NA	NA
LNCV6_8482_PI430048170	0.00035669	3.26394	3.26394	up	9.04401	8.96049	8.97827	7.2523	7.40896	7.1944	LNCV6_8482_PI430048170	lncRNA	TCCCCATTCCTTGATAACTCTCTTGTCTTTACTGGGAAGCTGGAGAGTCACAGTCTAGTA	NR_027942	RefSeq	chr17	-	54951897	54968785	COX11	NA	"Homo sapiens cytochrome c oxidase copper chaperone COX11 (COX11), transcript variant 5, non-coding RNA"	NA	exonic_antisense	COX11	COX11 cytochrome c oxidase copper chaperone [Source:HGNC Symbol;Acc:HGNC:2261]	NA	NA	NA	NA	NA	NA	NA	NA	NA
LNCV6_91526_PI430048170	0.0233298	0.463936	2.15547	down	5.07233	4.89352	4.95399	5.70218	6.11336	6.35939	LNCV6_91526_PI430048170	lncRNA	CTACTACACTCTCTCCCTTGTATGTAAGTGCTACTATATTTGTATGTTTTTAAACACTGC	lnc-CDKL1-3:1	lncipediav5.2	chr14	-	50485928	50505128	---	NA	-	NA	sense_intronic_ncRNA	MAP4K5	mitogen-activated protein kinase kinase kinase kinase 5 [Source:HGNC Symbol;Acc:HGNC:6867]	NA	NA	NA	NA	NA	NA	NA	NA	NA
LNCV6_45829_PI430048170	9.39905e-05	0.40906	2.44463	down	5.67051	5.86652	5.74089	6.98078	7.03922	7.12974	LNCV6_45829_PI430048170	lncRNA	CCAGGGACTCTCCTGAGATCCTGGCTCTCCTGCCAAGGAATTTACATTTCCTTGTCACAG	lnc-PLCL2-1:1	lncipediav5.2	chr3	+	17742935	17745665	---	NA	-	NA	antisense_lncRNA	TBC1D5	TBC1 domain family member 5 [Source:HGNC Symbol;Acc:HGNC:19166]	NA	NA	NA	NA	NA	NA	NA	NA	NA
LNCV6_114162_PI430048170	0.00213722	0.445544	2.24445	down	4.98101	5.23012	5.08407	6.23646	6.2616	6.30627	LNCV6_114162_PI430048170	lncRNA	ACCTTAGGGTGTGTGGATCTGCACAAAGGTCCCTCCTTAGCCCCGTGAGACACCCCAGGG	lnc-CCZ1B-5:1	lncipediav5.2	chr7	-	6924077	6924513	---	NA	-	NA	lincRNA	ALG1L5P	"asparagine-linked glycosylation 1-like 5, pseudogene [Source:HGNC Symbol;Acc:HGNC:44374]"	NA	NA	NA	NA	NA	NA	NA	NA	NA
LNCV6_52761_PI430048170	0.00289219	2.16305	2.16305	up	8.19257	8.32075	8.25673	7.20654	7.25602	6.95325	LNCV6_52761_PI430048170	lncRNA	TCAGTTGGAAGCTTGGAGATTTGGGGTTCAACAGAGATAAGGAAGTGTAAGCCTTCATCC	lnc-TEKT3-1:1	lncipediav5.2	chr17	-	15240426	15244396	---	NA	-	NA	sense_intronic_ncRNA	MIR4731	microRNA 4731 [Source:HGNC Symbol;Acc:HGNC:41597]	NA	NA	NA	NA	NA	NA	NA	NA	NA
LNCV6_50420_PI430048170	0.0005965	3.88104	3.88104	up	8.3244	8.20322	8.18154	6.22039	6.46721	6.13546	LNCV6_50420_PI430048170	lncRNA	TTTCTGTCTTCTACTGTGAAAGGGTGAGCCCATAAAAAACAGGGAATGTGTCTTTCAAAA	NR_036532	RefSeq	chr13	-	99196373	99200755	UBAC2-AS1	NA	"Homo sapiens UBAC2 antisense RNA 1 (UBAC2-AS1), transcript variant 2, long non-coding RNA"	NA	bidirectional	GAPDHP22	glyceraldehyde 3 phosphate dehydrogenase pseudogene 22 [Source:HGNC Symbol;Acc:HGNC:37774]	NA	NA	NA	NA	NA	NA	NA	NA	NA
LNCV6_11546_PI430048170	0.000615774	0.449477	2.22481	down	6.52996	6.28482	6.43384	7.46921	7.74115	7.49385	LNCV6_11546_PI430048170	lncRNA	GAGTCTATGAGAAAATCTTCTGGTTTCTGCTGAAAGAATCGTGTTTTGTTGGGGTTTTTT	ENST00000577853.1	ENSEMBL_GENCODE	chr1	+	149861271	149862504	AC239868.2	NA	"novel transcript, antisense HIST2H4A"	NA	antisense	HIST2H3A	"histone cluster 2, H3a [Source:HGNC Symbol;Acc:HGNC:20505]"	NA	NA	NA	NA	NA	NA	NA	NA	NA
LNCV6_60583_PI430048170	0.00155629	3.56179	3.56179	up	3.27817	3.44246	3.53708	1.59559	1.57557	1.60042	LNCV6_60583_PI430048170	lncRNA	CTGGGTTTGCGCTCAGAAGTATATTCAATGATTTCCCCAGAAAATTCCAAGTCATCTCCT	LINC00454:4	lncipediav5.2	chr13	-	113878488	113883555	---	NA	-	NA	lincRNA	-	-	NA	NA	NA	NA	NA	NA	NA	NA	NA
LNCV6_76951_PI430048170	0.000323312	0.0672613	14.8674	down	2.42951	1.6294	2.30129	5.85309	5.7526	6.45372	LNCV6_76951_PI430048170	lncRNA	TCTTTGAATTTATGACCATTCATTGTCAAACGGAGATTACGGTGAGGCAGCAGAGTGCTG	lnc-GMNN-5:1	lncipediav5.2	chr6	+	25003443	25034141	---	NA	-	NA	antisense_lncRNA	ASS1P1	argininosuccinate synthetase 1 pseudogene 1 [Source:HGNC Symbol;Acc:HGNC:759]	NA	NA	NA	NA	NA	NA	NA	NA	NA
LNCV6_84072_PI430048170	0.00118998	2.56967	2.56967	up	12.08	11.8885	11.9453	10.7485	10.6621	10.4033	LNCV6_84072_PI430048170	lncRNA	CTGCCTCCTGAATCGTTGAGGAGTCTTTTAAATTAGATTTTTGTTTTGTTGTCTCCCAAG	lnc-SMIM30-1:3	lncipediav5.2	chr7	-	113116717	113118582	---	NA	-	NA	sense_intronic_ncRNA	-	-	NA	NA	NA	NA	NA	NA	NA	NA	NA
[truncated: 3,261 more rows]
