# Supplementary material for: Whole transcriptome and proteome analyses identify potential targets and mechanisms underlying tumor treating fields against glioblastoma
Source: Cell Death Dis. 2022 Aug 18;13(8):721. doi: 10.1038/s41419-022-05127-7 (PMC9388668; doi:10.1038/s41419-022-05127-7)
Supplement: Supplementary file 6 — Table S5 [file 41419_2022_5127_MOESM6_ESM.xlsx]

## Sheet: Sheet1
SystematicName	pvalues	foldchange	foldchange(abs)	Regulation	T1	T2	T3	C1	C2	C3	SystematicName.1	chr	control_type	mirbase_accession_No	start	stop	strand
hsa-miR-10a-5p	3.3086e-06	0.346541	2.88566	down	9.24242	9.17365	9.20151	10.727	10.7583	10.7194	hsa-miR-10a-5p	chr17	0	MIMAT0000253	48579904	48579926	-
hsa-miR-1181	0.00887395	0.167049	5.98625	down	2.78191	2.76418	2.72983	5.11061	5.00136	5.78059	hsa-miR-1181	chr19	0	MIMAT0005826	10403505	10403525	-
hsa-miR-1183	0.00657426	0.117916	8.48061	down	3.09426	3.17352	3.22591	6.1207	5.78846	6.69253	hsa-miR-1183	chr7	0	MIMAT0005828	21471105	21471131	+
hsa-miR-1246	0.00105634	6.83299	6.83299	up	7.6591	7.69622	7.96774	5.02937	5.00921	4.98669	hsa-miR-1246	chr2	0	MIMAT0005898	176601024	176601042	-
hsa-miR-1268b	0.0020412	2.15005	2.15005	up	4.76697	4.8498	4.75328	3.84037	3.60491	3.60026	hsa-miR-1268b	chr17	0	MIMAT0018925	80098831	80098850	+
hsa-miR-1290	3.03234e-05	2.8729	2.8729	up	5.53278	5.49379	5.62096	4.0355	3.98634	4.06015	hsa-miR-1290	chr1	0	MIMAT0005880	18897078	18897096	-
hsa-miR-135b-5p	0.00364648	0.492696	2.02965	down	5.72183	5.68247	5.6522	6.54934	6.78893	6.77066	hsa-miR-135b-5p	chr1	0	MIMAT0000758	205448361	205448383	-
hsa-miR-15b-5p	0.000959551	0.45818	2.18255	down	9.64177	9.64329	9.63314	10.7273	10.837	10.7292	hsa-miR-15b-5p	chr3	0	MIMAT0000417	160404607	160404628	+
hsa-miR-192-5p	3.95927e-05	3.14304	3.14304	up	4.72181	4.6833	4.83881	3.1519	3.05936	3.07912	hsa-miR-192-5p	chr11	0	MIMAT0000222	64891203	64891223	-
hsa-miR-196a-5p	8.87242e-05	2.08078	2.08078	up	4.73214	4.67122	4.65122	3.69585	3.62599	3.55938	hsa-miR-196a-5p	chr17	0	MIMAT0000226	48632532	48632553	-
hsa-miR-210-3p	1.4786e-05	0.219751	4.5506	down	5.0773	4.92771	5.13859	7.2691	7.11834	7.31514	hsa-miR-210-3p	chr11	0	MIMAT0000267	568112	568133	-
hsa-miR-34b-5p	0.000409699	2.28193	2.28193	up	4.71315	4.67546	4.83259	3.54599	3.58663	3.52178	hsa-miR-34b-5p	chr11	0	MIMAT0000685	111512950	111512972	+
hsa-miR-3653-3p	0.000127893	2.3264	2.3264	up	4.29183	4.49009	4.38917	3.1384	3.12616	3.25549	hsa-miR-3653-3p	chr22	0	MIMAT0018073	29333176	29333193	-
hsa-miR-3665	0.00641818	0.274404	3.64426	down	3.81596	3.87966	3.64213	5.5353	5.32192	6.00203	hsa-miR-3665	chr13	0	MIMAT0018087	77698075	77698092	-
hsa-miR-3944-5p	5.45099e-07	0.0158212	63.2064	down	3.59316	3.66621	3.4234	9.52772	9.42171	9.67838	hsa-miR-3944-5p	chr10	0	MIMAT0019231	133371621	133371641	-
hsa-miR-3960	1.14151e-07	0.303616	3.29363	down	6.00729	6.04498	6.03879	7.75856	7.72272	7.7687	hsa-miR-3960	chr9	0	MIMAT0019337	127785879	127785898	+
hsa-miR-424-5p	0.000205437	0.459714	2.17526	down	5.55351	5.72814	5.58291	6.62903	6.74859	6.8483	hsa-miR-424-5p	chrX	0	MIMAT0001341	134546680	134546701	-
hsa-miR-4252	6.10164e-05	0.0200975	49.7574	down	2.77518	2.80704	2.7749	8.33213	8.40224	8.52673	hsa-miR-4252	chr1	0	MIMAT0016886	6429844	6429862	-
hsa-miR-4459	0.000257868	3.52302	3.52302	up	9.15913	9.16998	9.1124	7.43176	7.28978	7.26449	hsa-miR-4459	chr5	0	MIMAT0018981	54075560	54075581	-
hsa-miR-4470	0.000647466	0.0590223	16.9428	down	2.77865	2.76077	2.77532	6.86133	6.65723	7.02112	hsa-miR-4470	chr8	0	MIMAT0018997	61714832	61714852	+
hsa-miR-455-3p	0.00479648	2.38055	2.38055	up	5.16593	5.21028	5.17424	4.01409	4.02616	3.73881	hsa-miR-455-3p	chr9	0	MIMAT0004784	114209487	114209507	+
hsa-miR-486-5p	6.93364e-05	0.217599	4.59562	down	4.6839	4.4864	4.80991	6.84945	6.72358	7.0117	hsa-miR-486-5p	chr8	0	MIMAT0002177	41660444	41660465	+
hsa-miR-5001-5p	0.0181811	0.251673	3.97342	down	2.81083	2.81549	2.76551	4.39584	4.5494	5.26319	hsa-miR-5001-5p	chr2	0	MIMAT0021021	232550530	232550553	-
hsa-miR-5188	0.00438901	0.140601	7.11233	down	2.73568	2.76828	2.74836	5.47609	5.27756	5.91459	hsa-miR-5188	chr12	0	MIMAT0021119	124915610	124915632	+
hsa-miR-5585-5p	0.00678244	0.286726	3.48765	down	2.65405	2.66396	2.68692	4.54806	4.1622	4.6563	hsa-miR-5585-5p	chr1	0	MIMAT0022285	32086949	32086970	+
hsa-miR-572	0.0182591	0.37069	2.69767	down	2.73966	2.78098	2.69894	3.9073	3.98551	4.53804	hsa-miR-572	chr4	0	MIMAT0003237	11368887	11368906	+
hsa-miR-6090	0.00436644	0.489133	2.04443	down	5.24903	5.2408	5.23599	6.32036	6.13412	6.35673	hsa-miR-6090	chr11	0	MIMAT0023715	128522430	128522448	+
hsa-miR-6125	0.0327724	0.477102	2.09599	down	4.42348	4.41676	4.3324	5.33086	5.14492	5.81608	hsa-miR-6125	chr12	0	MIMAT0024598	62260418	62260437	+
hsa-miR-625-5p	0.000604975	2.18901	2.18901	up	4.5691	4.64098	4.65934	3.60481	3.40401	3.4639	hsa-miR-625-5p	chr14	0	MIMAT0003294	65471116	65471136	+
hsa-miR-630	0.000651552	2.3905	2.3905	up	3.94644	3.94696	4.07694	2.74194	2.7477	2.71247	hsa-miR-630	chr15	0	MIMAT0003299	72587277	72587298	+
hsa-miR-658	1.81679e-05	2.85101	2.85101	up	4.38029	4.32034	4.24575	2.84982	2.8052	2.75864	hsa-miR-658	chr22	0	MIMAT0003336	37844287	37844311	-
hsa-miR-6729-5p	0.00947443	0.389084	2.57014	down	2.57237	2.57879	2.64274	3.73521	3.88777	4.21515	hsa-miR-6729-5p	chr1	0	MIMAT0027359	12029163	12029184	+
hsa-miR-6792-5p	1.97768e-05	0.0624682	16.0081	down	4.12653	4.15318	4.07686	8.13847	8.01679	8.19865	hsa-miR-6792-5p	chr19	0	MIMAT0027484	7617439	7617459	+
hsa-miR-6800-5p	0.0150966	0.366536	2.72825	down	3.45163	3.48311	3.55273	4.74311	4.72011	5.29405	hsa-miR-6800-5p	chr19	0	MIMAT0027500	49832022	49832042	+
hsa-miR-6869-5p	0.000122839	2.02118	2.02118	up	5.13582	5.23667	5.23266	4.12203	4.15856	4.27666	hsa-miR-6869-5p	chr20	0	MIMAT0027638	1392940	1392961	-
hsa-miR-6889-5p	0.00129675	0.0911214	10.9744	down	2.78993	2.77715	2.73609	6.28673	5.95334	6.39593	hsa-miR-6889-5p	chr22	0	MIMAT0027678	41253023	41253045	-
hsa-miR-6892-5p	0.00569035	0.498778	2.0049	down	2.67984	2.59726	2.65676	3.64896	3.47927	3.79972	hsa-miR-6892-5p	chr7	0	MIMAT0027684	143382686	143382706	+
hsa-miR-7110-5p	0.0206668	0.353978	2.82504	down	3.5332	3.48387	3.57147	4.85913	4.69814	5.42341	hsa-miR-7110-5p	chr3	0	MIMAT0028117	123161799	123161819	+
hsa-miR-758-5p	0.0165031	0.393959	2.53834	down	2.68224	2.63327	2.64592	3.85231	3.75451	4.32111	hsa-miR-758-5p	chr14	0	MIMAT0022929	101026034	101026055	+
hsa-miR-8063	0.0109468	0.282398	3.54111	down	2.9951	2.89281	2.9151	4.43709	4.63732	5.11661	hsa-miR-8063	chr15	0	MIMAT0030990	36972831	36972852	-
hsa-miR-8064	0.00998298	0.16453	6.07793	down	2.65297	2.61633	2.68873	4.93307	4.95688	5.73002	hsa-miR-8064	chr3	0	MIMAT0030991	52846523	52846542	-
hsa-miR-8089	0.0110877	2.2143	2.2143	up	4.29576	4.53813	4.11683	3.18827	3.16454	3.18838	hsa-miR-8089	chr5	0	MIMAT0031016	181043413	181043436	-
hsa-miR-874-3p	0.00967113	0.23686	4.22191	down	2.84406	2.84129	2.80214	4.76552	4.59045	5.27528	hsa-miR-874-3p	chr5	0	MIMAT0004911	137647582	137647603	-
hsa-miR-887-3p	0.0164249	0.308524	3.24124	down	2.67853	2.6547	2.63065	4.12468	4.07472	4.75165	hsa-miR-887-3p	chr5	0	MIMAT0004951	15935229	15935250	+
hsa-miR-9-3p	4.85133e-05	0.419356	2.38461	down	7.91946	7.86712	7.76705	9.07222	9.04115	9.20065	hsa-miR-9-3p	chr5	0	MIMAT0000442	88666866	88666887	-
hsa-miR-99a-5p	0.000309915	0.432183	2.31383	down	6.74777	6.61049	6.7256	7.87556	7.90932	7.93299	hsa-miR-99a-5p	chr21	0	MIMAT0000097	16539101	16539122	+
hsa-miR-99b-5p	0.000815824	2.06268	2.06268	up	4.75928	4.64358	4.8968	3.69057	3.88062	3.5909	hsa-miR-99b-5p	chr19	0	MIMAT0000689	51692618	51692639	+
