# Supplementary material for: Whole transcriptome and proteome analyses identify potential targets and mechanisms underlying tumor treating fields against glioblastoma
Source: Cell Death Dis. 2022 Aug 18;13(8):721. doi: 10.1038/s41419-022-05127-7 (PMC9388668; doi:10.1038/s41419-022-05127-7)
Supplement: Supplementary file 7 — Table S6 [file 41419_2022_5127_MOESM7_ESM.xlsx]

## Sheet: Sheet1
Information of the primers, siRNAs/shRNAs and antibodies used in the study
Primers
Gene	Experiments	Forward 5'-3'	Reverse 5'-3'
lnc-CDK2-AS1	RT-PCR	CGAGTCTGTAGTCGCACATTTG	GGGCCAGTAGAAGGTGAAGAG
GAPDH	RT-PCR	CAGGAGGCATTGCTGATGAT	GAAGGCTGGGGCTCATTT
CDK2	RT-PCR	CCTGGGCTGCAAATATTATTCC	TGGCTTGTAATCAGGCATAGAA
siRNA/shRNAs
Gene	Experiments	Forward 5'-3'
sh-lnc-CDK2-AS1-1	shRNA	GGAGAGTCTTGGACCTCATCT
sh-lnc-CDK2-AS1-2	shRNA	GGGAGTATAAGTATACTCTTC
sh-lnc-CDK2-AS1-3	shRNA	GAGTCTGTAGTCGCACATTTG
shRNA-control	shRNA	TTCTCCGAACGTGTCACGT
Probes
Gene	Experiments	Forward 5'-3'
lnc-CDK2-AS1	FISH	CCCAAATGTGCGACTACAGACTCGGGGA
CDK2	FISH	CTCCGTCCATCTTCATCCAGGGGAGGTACAACTTTA
Antibodies	Company	Catalogue
Rb	CST	9309
Cyclin D1	CST	55506
CDK2	CST	18048
CDK4	CST	12790
CDK6	CST	13331
PARP	CST	9532
Caspase-3	CST	9662
Caspase-8	CST	9746
Caspase-9	abcam	ab32539
Bcl-2	Immunoway	YM3041
Bax	Immunoway	YM3041
p62	Proteintech	18420-1-AP
LC3B	abcam	ab192890
Beclin-1	Immunoway	YM1326
GAPDH	Proteintech	10494-1-AP
